# Supplementary material for: In planta expression of human polyQ-expanded huntingtin fragment reveals mechanisms to prevent disease-related protein aggregation
Source: Nat Aging. 2023 Oct 2;3(11):1345–57. doi: 10.1038/s43587-023-00502-1 (PMC10645592; doi:10.1038/s43587-023-00502-1)
Supplement: Supplementary file 4 — Analysis of proteomics data from co-immunoprecipitation experiments with anti-GFP antibody comparing HEK293 cells expressing SPP–GFP with HEK293 cells expressing control GFP (n = 3, two-sided Student’s t-test, FDR < 0.05 was considered significant). [file 43587_2023_502_MOESM4_ESM.xlsx]

## Sheet: GFP IP Raw data
Supplementary Table 3. Analysis of proteomics data from co-immunoprecipitation experiments with anti-GFP antibody comparing HEK293 cells expressing SPP-GFP with HEK293 cells expressing control GFP (n= 3, two-sided t-test, False Discovery Rate (FDR)<0.05 was considered significant).
id	Majority protein IDs	Protein names	Gene names	GFP pulldown_GFP_1	GFP pulldown_GFP_2	GFP pulldown_GFP_3	GFP pulldown SPP-GFP_1	GFP pulldown SPP-GFP_2	GFP pulldown SPP-GFP_3	IgG pulldown_GFP_1	IgG pulldown_GFP_2	IgG pulldown_GFP_3	IgG pulldown_SPP-GFP_1	IgG pulldown_SPP-GFP_2	IgG pulldown_SPP-GFP_3	Student's T-test Significant GFP pulldown_GFP_IGG pulldown_GFP	Student's T-test Significant GFP pulldown_SPP-GFP_IGG pulldown_SPP-GFP	Student's T-test Significant GFP pulldown_SPP-GFP_GFP pulldown_GFP	GOBP name	GOMF name	GOCC name	KEGG brite name	KEGG pathway name	Pfam name	Peptides	Sequence coverage [%]	Mol. weight [kDa]	MS/MS count	Mean GFP pulldown_GFP	Mean GFP pulldown_SPP-GFP	Mean IgG pulldown_GFP	Mean IgG pulldown_SPP-GFP	Valid values GFP pulldown_GFP	Valid values GFP pulldown_SPP-GFP	Valid values IgG pulldown_GFP	Valid values IgG pulldown_SPP-GFP	-Log10 Student's T-test p-value GFP pulldown_GFP_IgG pulldown_GFP	Student's T-test q-value GFP pulldown_GFP_IgG pulldown_GFP	Student's T-test Difference GFP pulldown_GFP_IgG pulldown_GFP	Student's T-test Test statistic GFP pulldown_GFP_IgG pulldown_GFP	-Log10 Student's T-test p-value GFP pulldown_SPP-GFP_IgG pulldown_SPP-GFP	Student's T-test q-value GFP pulldown_SPP-GFP_IgG pulldown_SPP-GFP	Student's T-test Difference GFP pulldown_SPP-GFP_IgG pulldown_SPP-GFP	Student's T-test Test statistic GFP pulldown_SPP-GFP_IgG pulldown_SPP-GFP	-Log10 Student's T-test p-value GFP pulldown_SPP-GFP_GFP pulldown_GFP	Student's T-test q-value GFP pulldown_SPP-GFP_GFP pulldown_GFP	Student's T-test Difference GFP pulldown_SPP-GFP_GFP pulldown_GFP	Student's T-test Test statistic GFP pulldown_SPP-GFP_GFP pulldown_GFP	Protein IDs
1	A0JLT2	Mediator of RNA polymerase II transcription subunit 19	MED19	23.1378	22.8552	22.7439	23.2754	23.1413	23.2767	22.9702	23.3838	22.8693	23.0052	23.1006	23.1966				positive regulation of transcription by RNA polymerase II	transcription coregulator activity;transcription factor binding	mediator complex;nuclear body;nucleus	Transcription machinery		Med19	2	9.4	26.273	41	22.9123	23.2311	23.0744	23.1008	3	3	3	3	0.341805	0.708962	-0.162121	-0.40913	0.850241	0.66515	0.130348	0.480605	1.19379	0.492985	0.318829	0.979382	A0JLT2
5	Q99613	Eukaryotic translation initiation factor 3 subunit C	EIF3C	21.2911	20.6295	20.9682	18.7936	19.866	19.1774	21.6286	21.6511	21.4765	21.0387	21.2014	21.1099		+	+	formation of cytoplasmic translation initiation complex;positive regulation of mRNA binding;positive regulation of translation;translational initiation	RNA binding;translation initiation factor activity;translation initiation factor binding	cytosol;eukaryotic 43S preinitiation complex;eukaryotic 48S preinitiation complex;eukaryotic translation initiation factor 3 complex	RNA transport;Translation factors	RNA transport	eIF-3c_N;PCI	3	3.2	105.34	24	20.963	NaN	21.5854	21.1167	3	0	3	3	1.45463	0.0836351	-0.622443	-1.56113	2.35513	0.00529032	-1.83771	-3.55294	1.9937	0.0334444	-1.68396	-2.96844	Q99613;B5ME19
39	SPP-GFP			23.0961	25.8425	25.8408	30.0076	30.7863	30.4352	20.7001	20.2027	18.9957	19.855	21.5864	19.6272	+	+	+							76	49.4	163.14	732	24.9265	30.4097	NaN	20.6068	3	3	0	2	2.04499	0.00354839	4.9603	3.98171	3.96975	0	10.0535	11.7134	2.36195	0.018	5.48322	4.79942	EGFP-SPP;CON__Q9U6Y5
41	O00148	ATP-dependent RNA helicase DDX39A	DDX39A	22.3665	23.0216	22.7758	21.9465	22.333	23.356	20.7988	22.617	22.6461	23.0543	23.0966	23.0206				mRNA 3'-end processing;mRNA export from nucleus;mRNA splicing, via spliceosome;RNA export from nucleus	ATP binding;ATPase activity;helicase activity;identical protein binding;RNA binding	cytoplasm;membrane;nuclear speck;nucleoplasm;nucleus	Spliceosome		DEAD;Helicase_C	13	23.4	49.129	61	22.7213	22.5451	22.6315	23.0572	3	3	2	3	0.474708	0.345912	0.700675	0.834004	0.536351	0.432817	-0.512005	-0.82441	0.141282	0.8649	-0.176149	-0.266147	O00148
42	O00159	Unconventional myosin-Ic	MYO1C	23.7775	22.654	22.9301	25.0444	23.3778	22.3096	21.353	21.462	20.6517	22.2457	21.0375	20.8336	+	+		cellular response to interferon-gamma;Fc-gamma receptor signaling pathway involved in phagocytosis;mRNA transport;positive regulation of actin filament polymerization;positive regulation of cell migration;positive regulation of cell migration by vascular endothelial growth factor signaling pathway;positive regulation of cellular response to insulin stimulus;positive regulation of gene expression,…	actin filament binding;actin-dependent ATPase activity;ATP binding;calmodulin binding;microfilament motor activity;protein C-terminus binding;Ral GTPase binding;signaling receptor binding	basal plasma membrane;brush border;cytoplasm;cytoplasmic vesicle membrane;cytosol;extracellular exosome;filamentous actin;lateral plasma membrane;membrane;membrane raft;microvillus;nuclear body;nuclear pore;nucleolus;nucleoplasm;phagocytic vesicle;plasma membrane;ruffle membrane;stereocilium membrane;unconventional myosin complex	Chromosome and associated proteins;Cytoskeleton proteins;Exosome;Membrane trafficking;Protein phosphatases and associated proteins		IQ;Myosin_head;Myosin_TH1	17	15.9	121.68	125	23.1205	23.5773	21.4075	21.3723	3	3	2	3	2.01433	0.00198198	1.96493	3.1553	1.14006	0.0473212	2.20503	1.98724	0.203968	0.801084	0.456771	0.429077	O00159
45	O00203	AP-3 complex subunit beta-1	AP3B1	21.9118	21.8922	21.5264	21.8247	21.5903	21.9589	22.655	22.2777	23.1373	22.5277	21.9307	21.7893	+			anterograde axonal transport;anterograde synaptic vesicle transport;antigen processing and presentation, exogenous lipid antigen via MHC class Ib;blood coagulation;intracellular protein transport;melanosome organization;positive regulation of NK T cell differentiation;protein targeting to lysosome;synaptic vesicle budding from endosome	GTP-dependent protein binding;protein phosphatase binding	AP-3 adaptor complex;axon cytoplasm;clathrin adaptor complex;clathrin-coated vesicle membrane;Golgi apparatus;lysosomal membrane;membrane;postsynapse	Lysosome;Membrane trafficking	Lysosome	Adaptin_N;AP3B1_C;SEEEED	10	10.7	121.32	90	21.7768	21.7913	22.69	22.0825	3	3	3	3	1.515	0.0495172	-0.913178	-1.90821	0.508948	0.556871	-0.291255	-0.646355	0.0294581	0.985663	0.014473	0.0396244	O00203;Q13367
46	O00231	26S proteasome non-ATPase regulatory subunit 11	PSMD11	21.1131	20.2594	20.4733	18.6145	21.2775	20.8076	20.8958	20.9945	20.9789	21.205	21.6698	21.2552				neutrophil degranulation;post-translational protein modification;proteasome assembly;protein deubiquitination;stem cell differentiation;ubiquitin-dependent protein catabolic process	structural molecule activity	cytosol;extracellular region;ficolin-1-rich granule lumen;membrane;nucleoplasm;nucleus;proteasome accessory complex;proteasome complex;proteasome regulatory particle, lid subcomplex;secretory granule lumen	Epstein-Barr virus infection;Proteasome	Epstein-Barr virus infection;Proteasome	PCI	2	8.8	47.463	21	20.6152	21.0426	20.9564	21.4625	3	2	3	2	0.590019	0.417056	-0.341164	-0.744448	0.615936	0.2735	-1.14344	-1.10611	0.16763	0.815451	-0.382029	-0.360479	O00231
48	O00268	Transcription initiation factor TFIID subunit 4	TAF4	26.2549	26.131	26.3037	26.3452	26.3288	25.9849	26.2835	26.5921	26.3476	26.1283	26.5692	26.4204				DNA-templated transcription, initiation;ovarian follicle development;positive regulation of transcription by RNA polymerase II;positive regulation of transcription, DNA-templated;regulation of signal transduction by p53 class mediator;transcription by RNA polymerase II;transcription initiation from RNA polymerase II promoter;viral process	aryl hydrocarbon receptor binding;DNA binding;DNA-binding transcription factor activity;protein heterodimerization activity;transcription coactivator activity;transcription factor binding	cytosol;MLL1 complex;nuclear chromatin;nucleoplasm;protein-containing complex;transcription factor TFIID complex;transcription factor TFTC complex	Basal transcription factors;Chromosome and associated proteins;Huntington disease;Transcription machinery	Basal transcription factors;Huntington disease	TAF4;TAFH	21	26	110.11	409	26.2299	26.2196	26.4077	26.3727	3	3	3	3	0.763575	0.554784	-0.177807	-0.578902	0.365724	0.717523	-0.153027	-0.408269	0.0268719	0.985662	-0.0102692	-0.0312899	O00268
50	O00422	Histone deacetylase complex subunit SAP18	SAP18	24.2636	24.5756	24.2477	24.6528	24.3681	24.9232	19.2442	19.1369	21.0022	19.4747	18.8522	19.2822	+	+		mRNA processing;negative regulation of mRNA splicing, via spliceosome;positive regulation of apoptotic process;regulation of alternative mRNA splicing, via spliceosome;regulation of transcription by RNA polymerase II;RNA splicing	histone deacetylase activity;RNA binding;transcription corepressor activity	ASAP complex;cytosol;histone deacetylase complex;nuclear body;nuclear speck;nucleoplasm	Chromosome and associated proteins;Messenger RNA biogenesis;mRNA surveillance pathway;RNA transport	mRNA surveillance pathway;RNA transport	SAP18	4	21.6	17.561	27	24.3623	24.648	NaN	NaN	3	3	0	0	2.75858	0	4.56788	5.61156	4.62203	0	5.44496	12.2633	0.673676	0.666437	0.285707	0.727846	O00422
51	O00425	Insulin-like growth factor 2 mRNA-binding protein 3	IGF2BP3	23.2785	23.3495	23.0022	23.3844	23.342	23.9885	23.7464	23.2671	23.6169	23.9447	23.1547	23.383				anatomical structure morphogenesis;mRNA transport;negative regulation of translation;regulation of cytokine biosynthetic process;regulation of mRNA stability;translation	mRNA 3'-UTR binding;mRNA 5'-UTR binding;RNA binding;translation regulator activity	cytoplasm;cytosol;nucleus	Messenger RNA biogenesis;Spliceosome		KH_1;RRM_1	11	24.7	63.704	63	23.2101	23.5717	23.5435	23.4941	3	3	3	3	0.871381	0.320319	-0.333426	-0.881891	0.0876689	0.907952	0.0775305	0.150799	0.704735	0.59346	0.36158	0.832912	O00425
54	O00567	Nucleolar protein 56	NOP56	24.575	25.3759	24.458	24.297	24.3124	25.2857	25.3387	24.7373	25.7665	25.8129	24.6687	24.2356				rRNA processing	cadherin binding;histone methyltransferase binding;RNA binding;snoRNA binding	box C/D snoRNP complex;cytoplasm;fibrillar center;membrane;nucleolus;nucleoplasm;pre-snoRNP complex;small nucleolar ribonucleoprotein complex;small-subunit processome	Ribosome biogenesis;Ribosome biogenesis in eukaryotes	Ribosome biogenesis in eukaryotes	Nop;NOP5NT	20	35	66.049	354	24.803	24.6317	25.2808	24.9057	3	3	3	3	0.503361	0.387505	-0.477875	-0.776882	0.182156	0.75981	-0.274057	-0.354531	0.145981	0.862929	-0.171274	-0.269266	O00567
55	O00571	ATP-dependent RNA helicase DDX3X	DDX3X	22.8489	23.2945	23.3052	23.1556	23.3367	23.4962	22.8871	22.3295	22.9327	22.6844	23.1824	23.4621				cellular response to arsenic-containing substance;cellular response to osmotic stress;chromosome segregation;extrinsic apoptotic signaling pathway via death domain receptors;innate immune response;intracellular signal transduction;intrinsic apoptotic signaling pathway;mature ribosome assembly;negative regulation of apoptotic process;negative regulation of cell growth;negative regulation of cystei…	ATP binding;ATPase activity;ATP-dependent DNA helicase activity;ATP-dependent RNA helicase activity;cadherin binding;CTPase activity;DNA binding;eukaryotic initiation factor 4E binding;GTPase activity;helicase activity;mRNA 5'-UTR binding;nucleoside-triphosphatase activity;poly(A) binding;protein serine/threonine kinase activator activity;ribosomal small subunit binding;RNA binding;RNA stem-loop …	cytoplasm;cytoplasmic stress granule;cytosol;extracellular exosome;extracellular region;ficolin-1-rich granule lumen;membrane;mitochondrial outer membrane;nuclear speck;nucleus;secretory granule lumen	Chromosome and associated proteins;Hepatitis B;Messenger RNA biogenesis;RIG-I-like receptor signaling pathway;Spliceosome;Viral carcinogenesis	Hepatitis B;RIG-I-like receptor signaling pathway;Viral carcinogenesis	DEAD;Helicase_C	14	26	73.243	123	23.1495	23.3295	22.7164	23.1096	3	3	3	3	0.817284	0.269779	0.433084	0.97244	0.371568	0.659415	0.21988	0.491018	0.428161	0.785518	0.179998	0.474094	O00571;O15523;Q9NQI0
57	O14617	AP-3 complex subunit delta-1	AP3D1	28.0861	28.2004	27.8471	28.0999	28.181	28.5486	27.6569	27.9655	28.0101	28.2301	28.0555	27.844				anterograde axonal transport;anterograde synaptic vesicle transport;antigen processing and presentation, exogenous lipid antigen via MHC class Ib;endosome to melanosome transport;eye pigment biosynthetic process;Golgi to vacuole transport;intracellular protein transport;melanosome organization;neurotransmitter receptor transport, postsynaptic endosome to lysosome;positive regulation of NK T cell …	transporter activity	AP-3 adaptor complex;axon cytoplasm;endosome membrane;glutamatergic synapse;Golgi apparatus;Golgi membrane;lysosomal membrane;membrane;plasma membrane;postsynapse;presynaptic endosome;terminal bouton	Lysosome;Membrane trafficking	Lysosome	Adaptin_N	34	37.7	130.16	1133	28.0445	28.2765	27.8775	28.0432	3	3	3	3	0.476166	0.654277	0.167021	0.474239	0.586577	0.570656	0.233329	0.618018	0.600811	0.719064	0.231995	0.622175	O14617
58	O14654	Insulin receptor substrate 4	IRS4	22.6492	22.5352	22.7354	23.6332	22.7585	22.713	19.8254	20.6438	22.0897	20.5372	21.968	22.2236	+			insulin receptor signaling pathway;signal transduction	insulin receptor binding;phosphatidylinositol 3-kinase binding;SH3/SH2 adaptor activity	cytosol;plasma membrane	Adipocytokine signaling pathway;AMPK signaling pathway;Autophagy - animal;cGMP-PKG signaling pathway;FoxO signaling pathway;Insulin signaling pathway;Longevity regulating pathway;Longevity regulating pathway - multiple species;Regulation of lipolysis in adipocytes;Type II diabetes mellitus	Adipocytokine signaling pathway;AMPK signaling pathway;Autophagy - animal;cGMP-PKG signaling pathway;FoxO signaling pathway;Insulin signaling pathway;Longevity regulating pathway;Longevity regulating pathway - multiple species;Regulation of lipolysis in adipocytes;Type II diabetes mellitus	IRS	14	17.7	133.77	75	22.64	23.0349	22.0897	22.0958	3	3	1	2	1.26199	0.0314766	1.78701	2.06708	1.13541	0.0671522	1.45863	1.81385	0.576661	0.639789	0.394942	0.782048	O14654
59	O14744	Protein arginine N-methyltransferase 5	PRMT5	27.1208	28.0106	27.2668	26.6225	26.9835	27.761	27.526	26.9063	27.8315	27.6422	27.0423	26.9661				cell proliferation;circadian regulation of gene expression;DNA-templated transcription, termination;endothelial cell activation;Golgi ribbon formation;histone arginine methylation;histone H4-R3 methylation;liver regeneration;negative regulation of cell differentiation;peptidyl-arginine methylation;peptidyl-arginine N-methylation;positive regulation of adenylate cyclase-inhibiting dopamine recepto…	E-box binding;histone methyltransferase activity (H4-R3 specific);histone-arginine N-methyltransferase activity;identical protein binding;methyl-CpG binding;methyltransferase activity;protein heterodimerization activity;protein-arginine N-methyltransferase activity;protein-arginine omega-N symmetric methyltransferase activity;ribonucleoprotein complex binding;transcription corepressor activity	cytoplasm;cytosol;Golgi apparatus;histone methyltransferase complex;methylosome;nucleoplasm;nucleus	Chromosome and associated proteins;RNA transport;Spliceosome	RNA transport	PRMT5;PRMT5_C;PRMT5_TIM	24	43.2	72.683	639	27.4661	27.1224	27.4213	27.2168	3	3	3	3	0.0392562	0.948576	0.0447508	0.0762016	0.0840355	0.903422	-0.0944932	-0.157969	0.325013	0.74624	-0.343695	-0.541731	O14744
60	O14786	Neuropilin-1	NRP1	21.1834	21.0222	21.244	21.0111	20.8606	20.6052	20.237	20.5132	19.9255	20.2049	20.9415	20.4892	+			actin cytoskeleton reorganization;angiogenesis;angiogenesis involved in coronary vascular morphogenesis;animal organ morphogenesis;artery morphogenesis;axon extension involved in axon guidance;axon guidance;axonal fasciculation;axonogenesis involved in innervation;basal dendrite arborization;basal dendrite development;branching involved in blood vessel morphogenesis;branchiomotor neuron axon guid…	coreceptor activity;cytokine binding;growth factor binding;GTPase activator activity;heparin binding;metal ion binding;protein kinase binding;semaphorin receptor activity;vascular endothelial growth factor binding;vascular endothelial growth factor-activated receptor activity	axon;cell surface;cytoplasmic vesicle;cytosol;early endosome;extracellular space;focal adhesion;glutamatergic synapse;growth cone;integral component of postsynaptic membrane;neurofilament;neuron projection;neuronal cell body;plasma membrane;receptor complex;semaphorin receptor complex;sorting endosome	Axon guidance;CD molecules;Human T-cell leukemia virus 1 infection	Axon guidance;Human T-cell leukemia virus 1 infection	CUB;DUF3481;F5_F8_type_C;MAM	4	11.2	103.13	32	21.1499	20.8256	NaN	NaN	3	3	0	0	2.14821	0.0128	0.924615	2.41911	0.499977	0.56093	0.280423	0.630141	1.12364	0.509036	-0.324237	-0.965843	O14786
61	O14867	Transcription regulator protein BACH1	BACH1	22.1226	21.829	22.2425	22.4616	22.0704	21.893	19.1345	19.8183	19.5494	20.2831	21.4263	19.5156	+	+		DNA repair;negative regulation of transcription by RNA polymerase II;regulation of transcription from RNA polymerase II promoter in response to hypoxia;regulation of transcription involved in G1/S transition of mitotic cell cycle;regulation of transcription involved in G2/M transition of mitotic cell cycle;regulation of transcription, DNA-templated	DNA-binding transcription activator activity, RNA polymerase II-specific;DNA-binding transcription factor activity;DNA-binding transcription factor activity, RNA polymerase II-specific;DNA-binding transcription repressor activity, RNA polymerase II-specific;heme binding;RNA polymerase II distal enhancer sequence-specific DNA binding	cytoplasm;nucleus	Transcription factors		BTB;bZIP_Maf	5	9.9	81.957	40	22.0647	22.1417	NaN	NaN	3	3	0	0	3.406	0	2.56395	5.9108	1.39374	0.0314493	1.73332	2.22235	0.13651	0.91566	0.0769488	0.188561	O14867
62	O14893	Gem-associated protein 2	GEMIN2	20.9109	20.6654	21.1294	19.7067	18.0942	18.6007	19.9389	20.2462	19.8877	20.5461	20.56	20.6007	+		+	import into nucleus;mRNA processing;RNA splicing;RNA splicing, via transesterification reactions;spliceosomal complex assembly;spliceosomal snRNP assembly		cytoplasm;cytosol;Gemini of coiled bodies;nuclear body;nucleolus;nucleoplasm;nucleus;SMN complex;SMN-Sm protein complex;spliceosomal complex	RNA transport;Spliceosome	RNA transport	SIP1	4	12.9	31.585	10	20.9019	NaN	NaN	NaN	3	0	0	0	2.13323	0.0180973	0.877602	2.34253	NaN	1	0	NaN	1.88034	0.0364848	-2.10135	-3.0253	O14893
63	P19105	Myosin regulatory light chain 12A	MYL12A	24.9091	23.9445	24.8423	24.4226	24.0714	22.796	19.9268	19.8438	19.8897	20.5761	19.9518	20.3678	+	+		muscle contraction;platelet aggregation;regulation of cell shape	calcium ion binding;myosin heavy chain binding	apical part of cell;brush border;cell cortex region;cytosol;extracellular exosome;myosin complex;myosin II complex;stress fiber;Z disc	Axon guidance;Cytoskeleton proteins;Exosome;Focal adhesion;Leukocyte transendothelial migration;Platelet activation;Regulation of actin cytoskeleton;Tight junction	Axon guidance;Focal adhesion;Leukocyte transendothelial migration;Platelet activation;Regulation of actin cytoskeleton;Tight junction	EF-hand_11;EF-hand_6	9	33.9	19.794	146	24.5653	23.7633	NaN	NaN	3	3	0	0	3.93889	0	4.67848	9.13918	2.55702	0	3.46477	4.76484	0.616986	0.486741	-0.801969	-1.02306	P19105;O14950;P24844
65	O14979	Heterogeneous nuclear ribonucleoprotein D-like	HNRNPDL	25.05	25.5671	25.1055	24.5383	24.9834	25.9282	24.1215	24.7315	25.3377	25.2927	24.3713	24.8259				interleukin-12-mediated signaling pathway;regulation of gene expression;RNA processing	double-stranded DNA binding;poly(A) binding;poly(G) binding;RNA binding;sequence-specific DNA binding;sequence-specific double-stranded DNA binding;single-stranded DNA binding	cytosol;nucleoplasm;nucleus;ribonucleoprotein complex;spliceosomal complex	Spliceosome		RRM_1	6	13.1	46.437	106	25.2409	25.15	24.7302	24.83	3	3	3	3	0.588487	0.329085	0.510658	0.86925	0.261044	0.67488	0.319986	0.46474	0.0721914	0.928945	-0.0909125	-0.141756	O14979
66	O14980	Exportin-1	XPO1	21.7986	21.3321	22.2603	21.9316	22.2869	21.8211	21.6779	21.4917	21.51	21.3477	21.722	21.5375				intracellular transport of virus;mRNA transport;negative regulation of transcription by RNA polymerase II;nucleocytoplasmic transport;protein export from nucleus;protein localization to nucleus;regulation of centrosome duplication;regulation of mRNA stability;regulation of protein catabolic process;regulation of protein export from nucleus;response to drug;ribosomal large subunit export from nucl…	nuclear export signal receptor activity;protein domain specific binding;protein transporter activity;Ran GTPase binding;RNA binding;transporter activity	annulate lamellae;Cajal body;cytoplasm;cytosol;host cell;intracellular membrane-bounded organelle;kinetochore;membrane;nuclear envelope;nuclear membrane;nucleolus;nucleoplasm;nucleus;protein-containing complex;ribonucleoprotein complex	Chromosome and associated proteins;Human T-cell leukemia virus 1 infection;Influenza A;Messenger RNA biogenesis;Ribosome biogenesis;Ribosome biogenesis in eukaryotes;RNA transport;Transfer RNA biogenesis	Human T-cell leukemia virus 1 infection;Influenza A;Ribosome biogenesis in eukaryotes;RNA transport	CRM1_C;IBN_N;Xpo1	3	4.1	123.38	61	21.797	22.0132	21.5599	21.5357	3	3	3	3	0.360254	0.623548	0.237129	0.499834	1.26392	0.200676	0.477488	1.26563	0.288719	0.802743	0.216194	0.430182	O14980
68	O15027	Protein transport protein Sec16A	SEC16A	22.5195	22.2072	22.653	22.7784	22.6774	22.5716	18.9567	19.8508	20.6859	21.702	21.8808	22.0557	+	+		COPII vesicle coating;endoplasmic reticulum organization;endoplasmic reticulum to Golgi vesicle-mediated transport;Golgi organization;Golgi to plasma membrane CFTR protein transport;positive regulation of protein exit from endoplasmic reticulum;protein exit from endoplasmic reticulum;protein localization to endoplasmic reticulum exit site;protein localization to plasma membrane;protein stabilizat…		cytosol;endoplasmic reticulum;endoplasmic reticulum exit site;endoplasmic reticulum membrane;ER to Golgi transport vesicle membrane;Golgi apparatus;Golgi membrane;organelle membrane;perinuclear region of cytoplasm	Membrane trafficking		Sec16;Sec16_C	11	8.4	251.89	97	22.4599	22.6758	NaN	21.8795	3	3	0	3	2.15302	0.0026506	2.62877	3.66923	2.59574	0.0253913	0.796258	2.50175	0.676366	0.723809	0.215889	0.62581	O15027
69	O15042	U2 snRNP-associated SURP motif-containing protein	U2SURP	26.7045	26.9658	26.9295	26.3759	27.0375	26.8463	27.3487	27.0999	27.0348	26.818	27.1723	27.459				mRNA splicing, via spliceosome	RNA binding	nucleoplasm;nucleus	Spliceosome	Spliceosome	cwf21;RRM_1;Surp	42	38.5	118.29	1405	26.8666	26.7532	27.1611	27.1498	3	3	3	3	1.10075	0.306968	-0.294497	-0.903913	0.665323	0.41665	-0.396563	-0.843382	0.205884	0.856115	-0.113398	-0.274652	O15042
71	O15143	Actin-related protein 2/3 complex subunit 1B	ARPC1B	23.261	22.7666	23.7547	22.6319	22.023	18.9787	20.5592	19.877	19.6581	19.912	20.415	20.833	+			Arp2/3 complex-mediated actin nucleation;ephrin receptor signaling pathway;Fc-gamma receptor signaling pathway involved in phagocytosis;response to estradiol;response to estrogen	actin filament binding;structural constituent of cytoskeleton	actin cytoskeleton;Arp2/3 protein complex;cytosol;extracellular exosome;focal adhesion;nucleus;tubulobulbar complex	Bacterial invasion of epithelial cells;Cytoskeleton proteins;Endocytosis;Fc gamma R-mediated phagocytosis;Membrane trafficking;Pathogenic Escherichia coli infection;Regulation of actin cytoskeleton;Salmonella infection;Shigellosis	Bacterial invasion of epithelial cells;Endocytosis;Fc gamma R-mediated phagocytosis;Pathogenic Escherichia coli infection;Regulation of actin cytoskeleton;Salmonella infection;Shigellosis	WD40	5	20.4	40.949	66	23.2608	22.3274	NaN	NaN	3	2	0	0	2.91956	0	3.22934	5.43948	0.286704	0.580068	0.824546	0.605867	0.813995	0.283354	-2.04956	-1.50103	O15143
72	O15144	Actin-related protein 2/3 complex subunit 2	ARPC2	23.5116	22.643	23.5874	23.2949	21.9306	20.8899	22.0374	21.7258	21.2659	20.923	20.1454	20.9001	+			actin filament polymerization;actin polymerization-dependent cell motility;Arp2/3 complex-mediated actin nucleation;ephrin receptor signaling pathway;Fc-gamma receptor signaling pathway involved in phagocytosis;membrane organization;positive regulation of lamellipodium assembly;positive regulation of substrate adhesion-dependent cell spreading	actin filament binding;structural constituent of cytoskeleton	actin cytoskeleton;Arp2/3 protein complex;cytosol;endosome;extracellular exosome;focal adhesion;glutamatergic synapse;lamellipodium;muscle cell projection membrane;neuron projection;nucleus;site of double-strand break	Bacterial invasion of epithelial cells;Cytoskeleton proteins;Endocytosis;Fc gamma R-mediated phagocytosis;Membrane trafficking;Pathogenic Escherichia coli infection;Regulation of actin cytoskeleton;Salmonella infection;Shigellosis	Bacterial invasion of epithelial cells;Endocytosis;Fc gamma R-mediated phagocytosis;Pathogenic Escherichia coli infection;Regulation of actin cytoskeleton;Salmonella infection;Shigellosis	P34-Arc	7	27.3	34.333	119	23.2473	22.0385	21.6764	20.6562	3	3	3	3	1.85247	0.00805369	1.57095	2.72338	0.866998	0.139548	1.38228	1.46782	0.729025	0.357464	-1.20886	-1.26002	O15144
73	O15145	Actin-related protein 2/3 complex subunit 3	ARPC3	22.8024	22.3407	22.8705	21.8527	21.0599	20.3327	20.2642	19.6341	19.7056	19.8602	21.1908	19.9089	+			actin polymerization-dependent cell motility;Arp2/3 complex-mediated actin nucleation;cellular response to nerve growth factor stimulus;ephrin receptor signaling pathway;Fc-gamma receptor signaling pathway involved in phagocytosis;membrane organization	actin binding;structural constituent of cytoskeleton	actin cytoskeleton;Arp2/3 protein complex;cytosol;extracellular exosome;filamentous actin;focal adhesion;growth cone leading edge;lamellipodium;membrane;nucleus;site of double-strand break	Bacterial invasion of epithelial cells;Cytoskeleton proteins;Endocytosis;Fc gamma R-mediated phagocytosis;Membrane trafficking;Pathogenic Escherichia coli infection;Regulation of actin cytoskeleton;Salmonella infection;Shigellosis	Bacterial invasion of epithelial cells;Endocytosis;Fc gamma R-mediated phagocytosis;Pathogenic Escherichia coli infection;Regulation of actin cytoskeleton;Salmonella infection;Shigellosis	P21-Arc	4	20.2	20.546	51	22.6712	21.0818	NaN	NaN	3	3	0	0	3.37999	0	2.80322	6.09988	0.544418	0.357505	0.761798	0.930793	1.55852	0.0786667	-1.58942	-2.37428	O15145
74	O15160	DNA-directed RNA polymerases I and III subunit RPAC1	POLR1C	24.3012	24.3845	24.6528	19.7122	23.5751	23.9388	24.5225	24.7175	24.4816	24.5085	24.2883	24.1133				positive regulation of gene expression, epigenetic;termination of RNA polymerase I transcription;transcription by RNA polymerase I;transcription by RNA polymerase III;transcription initiation from RNA polymerase I promoter	DNA binding;DNA-directed 5'-3' RNA polymerase activity;protein dimerization activity	cytosol;nucleoplasm;nucleus;RNA polymerase I complex;RNA polymerase III complex	Cytosolic DNA-sensing pathway;RNA polymerase;Transcription machinery	Cytosolic DNA-sensing pathway;RNA polymerase	RNA_pol_A_bac;RNA_pol_L	4	18.8	39.249	67	24.4462	23.7569	24.5739	24.3034	3	2	3	3	0.423539	0.720962	-0.127684	-0.388523	0.628594	0.222894	-1.8947	-1.21678	0.682995	0.347738	-2.0375	-1.30905	O15160
76	O15226	NF-kappa-B-repressing factor	NKRF	21.4588	21.9863	21.7821	21.7877	21.9426	21.8049	22.4143	22.1951	22.3754	22.5141	22.1978	22.4968				negative regulation of transcription, DNA-templated;positive regulation of transcription by RNA polymerase II	DNA-binding transcription activator activity, RNA polymerase II-specific;RNA binding;RNA polymerase II proximal promoter sequence-specific DNA binding	nucleolus;nucleoplasm;nucleus			G-patch;R3H	11	24.3	77.672	138	21.7424	21.8451	22.3282	22.4029	3	3	3	3	1.60065	0.0793611	-0.585835	-1.59292	2.09533	0.0736898	-0.55783	-1.77776	0.25268	0.85531	0.102655	0.2842	O15226
77	O15234	Protein CASC3	CASC3	23.1739	23.298	23.0262	22.9272	22.6331	23.1791	22.4991	22.3404	22.7339	22.5651	21.7379	21.8223	+			intracellular mRNA localization;mRNA 3'-end processing;mRNA export from nucleus;mRNA splicing, via spliceosome;nuclear-transcribed mRNA catabolic process, nonsense-mediated decay;regulation of translation;RNA export from nucleus	enzyme binding;identical protein binding;RNA binding;ubiquitin protein ligase binding	cytoplasmic stress granule;cytosol;dendrite;exon-exon junction complex;nuclear membrane;nuclear speck;nucleoplasm;perinuclear region of cytoplasm	Messenger RNA biogenesis;mRNA surveillance pathway;RNA transport	mRNA surveillance pathway;RNA transport	Btz	9	16.6	76.277	97	23.166	22.9131	22.5245	22.0418	3	3	3	3	2.00712	0.0499487	0.641571	1.89427	1.33025	0.0829495	0.871359	1.72021	0.648386	0.702718	-0.252881	-0.672079	O15234
80	O15355	Protein phosphatase 1G	PPM1G	20.1715	20.0956	20.6741	20.2023	19.0524	19.879	19.8454	20.3536	19.2475	21.4412	20.1202	19.1623				cell cycle arrest;peptidyl-threonine dephosphorylation;protein dephosphorylation	magnesium-dependent protein serine/threonine phosphatase activity;metal ion binding;protein serine/threonine phosphatase activity	cytoplasm;membrane;nucleoplasm;nucleus	Protein phosphatases and associated proteins		PP2C	3	10.8	59.271	17	20.3137	20.0407	NaN	NaN	3	2	0	0	0.607657	0.322879	0.498208	0.877749	0.287641	0.604823	-0.529962	-0.561356	0.709989	0.486795	-0.602458	-1.02545	O15355
81	O15371	Eukaryotic translation initiation factor 3 subunit D	EIF3D	20.9013	21.0836	21.2225	21.8525	20.8291	21.1613	20.1725	19.7983	21.5171	20.3173	21.6743	20.3047				cap-dependent translational initiation;formation of cytoplasmic translation initiation complex;IRES-dependent viral translational initiation;positive regulation of mRNA binding;positive regulation of translation;translational initiation;viral translational termination-reinitiation	mRNA cap binding;RNA binding;translation initiation factor activity	cytosol;eukaryotic 43S preinitiation complex;eukaryotic 48S preinitiation complex;eukaryotic translation initiation factor 3 complex;eukaryotic translation initiation factor 3 complex, eIF3m;membrane	RNA transport;Translation factors	RNA transport	eIF-3_zeta	3	10.4	63.972	39	21.0692	21.281	NaN	NaN	3	3	0	0	0.46803	0.379631	0.573207	0.785117	0.400112	0.523211	0.515548	0.69169	0.268654	0.804884	0.211828	0.410947	O15371
82	O15446	DNA-directed RNA polymerase I subunit RPA34	CD3EAP	22.7965	23.2018	22.8946	20.8302	22.3479	22.4706	19.0391	20.268	23.0739	19.7503	21.3123	20.7697				positive regulation of gene expression, epigenetic;rRNA transcription;termination of RNA polymerase I transcription;transcription initiation from RNA polymerase I promoter;transmembrane receptor protein tyrosine kinase signaling pathway	DNA-directed 5'-3' RNA polymerase activity;RNA binding	chromosome;cytosol;fibrillar center;mitochondrion;nucleolus;nucleoplasm;nucleus;RNA polymerase I transcription factor complex			RNA_polI_A34	6	23.1	54.985	27	22.9643	22.4093	23.0739	NaN	3	2	1	0	0.839208	0.0861818	2.1706	1.55015	0.845624	0.153415	1.27215	1.4158	0.933666	0.289714	-1.08142	-1.45843	O15446
83	O15511	Actin-related protein 2/3 complex subunit 5	ARPC5	22.6851	21.8864	22.5561	21.7257	19.3615	19.8758	20.7192	21.1987	20.3751	20.713	20.389	20.2389	+			actin cytoskeleton organization;actin filament network formation;Arp2/3 complex-mediated actin nucleation;cell migration;ephrin receptor signaling pathway;Fc-gamma receptor signaling pathway involved in phagocytosis;lamellipodium organization;maintenance of cell polarity;membrane organization;microtubule organizing center localization;neutrophil degranulation;orbitofrontal cortex development;smoo…	actin filament binding;structural constituent of cytoskeleton	actin cytoskeleton;Arp2/3 protein complex;cytoplasm;cytosol;endosome;extracellular exosome;extracellular region;ficolin-1-rich granule lumen;focal adhesion;growth cone;lamellipodium;nucleus;secretory granule lumen;site of double-strand break	Bacterial invasion of epithelial cells;Cytoskeleton proteins;Endocytosis;Fc gamma R-mediated phagocytosis;Membrane trafficking;Pathogenic Escherichia coli infection;Regulation of actin cytoskeleton;Salmonella infection;Shigellosis	Bacterial invasion of epithelial cells;Endocytosis;Fc gamma R-mediated phagocytosis;Pathogenic Escherichia coli infection;Regulation of actin cytoskeleton;Salmonella infection;Shigellosis	P16-Arc	5	57	16.32	51	22.3759	21.7257	20.7643	20.551	3	1	3	2	2.02627	0.00573333	1.61155	2.96249	0.0596686	0.916101	-0.125957	-0.135237	1.26956	0.111323	-2.05487	-2.1419	O15511
84	O43143	Pre-mRNA-splicing factor ATP-dependent RNA helicase DHX15	DHX15	25.893	26.2684	26.0032	26.2232	26.533	26.7358	26.1925	26.2676	26.2876	26.6718	26.7584	26.6947				mRNA processing;mRNA splicing, via spliceosome;response to alkaloid;response to toxic substance;RNA splicing	ATP binding;ATP-dependent 3'-5' RNA helicase activity;double-stranded RNA binding;RNA binding;RNA helicase activity	nuclear speck;nucleolus;nucleoplasm;nucleus;U12-type spliceosomal complex	Ribosome biogenesis;Spliceosome	Spliceosome	DEAD;HA2;Helicase_C;OB_NTP_bind	34	42.6	90.932	908	26.0549	26.4973	26.2492	26.7083	3	3	3	3	0.778338	0.523334	-0.19435	-0.616778	0.627747	0.581436	-0.210964	-0.600543	1.11814	0.425237	0.442453	1.14599	O43143
85	O43172	U4/U6 small nuclear ribonucleoprotein Prp4	PRPF4	20.7985	21.2271	21.1863	20.4244	21.1236	21.4406	21.0003	21.0786	21.0273	20.959	21.1575	21.3099				mRNA splicing, via spliceosome;RNA processing;RNA splicing;RNA splicing, via transesterification reactions	U4 snRNA binding;U6 snRNA binding	Cajal body;nuclear speck;nucleoplasm;nucleus;spliceosomal complex;spliceosomal snRNP complex;U2-type precatalytic spliceosome;U4/U6 snRNP;U4/U6 x U5 tri-snRNP complex	Spliceosome	Spliceosome	PRP4;WD40	8	28.2	58.449	56	21.0706	20.9962	21.0354	21.1421	3	3	3	3	0.0906089	0.932929	0.0352351	0.1041	0.174517	0.816333	-0.145931	-0.282316	0.0796055	0.927179	-0.0744222	-0.140477	O43172
86	O43175	D-3-phosphoglycerate dehydrogenase	PHGDH	23.3878	22.8663	23.2557	23.4862	23.3616	23.0581	23.9013	23.4429	23.4621	23.6204	23.498	23.8798				brain development;cellular amino acid metabolic process;G1 to G0 transition;gamma-aminobutyric acid metabolic process;glial cell development;glutamine metabolic process;glycine metabolic process;L-serine biosynthetic process;neural tube development;neuron projection development;regulation of gene expression;spinal cord development;taurine metabolic process;threonine metabolic process	electron transfer activity;L-malate dehydrogenase activity;NAD binding;phosphoglycerate dehydrogenase activity	cytosol;extracellular exosome;myelin sheath	Cysteine and methionine metabolism;Exosome;Glycine, serine and threonine metabolism	Biosynthesis of amino acids;Carbon metabolism;Cysteine and methionine metabolism;Glycine, serine and threonine metabolism;Metabolic pathways	2-Hacid_dh;2-Hacid_dh_C	5	13.1	56.65	70	23.1699	23.302	23.6021	23.6661	3	3	3	3	0.932784	0.238875	-0.432188	-1.03741	1.00627	0.324827	-0.364126	-0.984712	0.260896	0.826671	0.132018	0.328687	O43175
87	O43242	26S proteasome non-ATPase regulatory subunit 3	PSMD3	21.7397	20.5939	21.2786	19.0111	20.1327	18.3803	21.189	21.5682	21.7868	19.9075	19.947	20.3493				neutrophil degranulation;post-translational protein modification;protein deubiquitination;regulation of protein catabolic process;ubiquitin-dependent protein catabolic process	enzyme regulator activity	cytosol;extracellular exosome;extracellular region;ficolin-1-rich granule lumen;membrane;nucleoplasm;nucleus;proteasome accessory complex;proteasome complex;proteasome regulatory particle, lid subcomplex;secretory granule lumen	Epstein-Barr virus infection;Proteasome	Epstein-Barr virus infection;Proteasome	PCI;Rpn3_C	5	12	60.977	22	21.2041	NaN	21.5147	NaN	3	0	3	0	0.341938	0.594493	-0.310622	-0.539365	NaN	1	0	NaN	1.53239	0.0563922	-2.02939	-2.50211	O43242
88	O43290	U4/U6.U5 tri-snRNP-associated protein 1	SART1	24.6763	24.8858	24.7984	24.9605	24.9924	25.0571	26.3704	25.5305	25.3005	25.329	25.6135	25.8778				maturation of 5S rRNA;mRNA cis splicing, via spliceosome;mRNA splicing, via spliceosome;positive regulation of cytotoxic T cell differentiation;spliceosomal snRNP assembly	RNA binding	Cajal body;catalytic step 2 spliceosome;cytoplasm;cytosol;Golgi apparatus;nuclear speck;nucleoplasm;nucleus;U2-type precatalytic spliceosome;U4/U6 x U5 tri-snRNP complex	Spliceosome;Ubiquitin system	Spliceosome	SART-1	24	35.6	90.254	438	24.7868	25.0034	25.7338	25.6068	3	3	3	3	1.33914	0.0606324	-0.946943	-1.78408	1.69937	0.0965604	-0.603429	-1.67155	1.49418	0.6083	0.21652	0.810679	O43290
89	O43324	Eukaryotic translation elongation factor 1 epsilon-1	EEF1E1	22.3812	22.2841	22.8195	19.8298	22.8192	21.9139	19.27	18.9685	20.0143	19.853	21.498	20.357	+			negative regulation of cell proliferation;positive regulation of apoptotic process;positive regulation of cellular senescence;positive regulation of DNA damage response, signal transduction by p53 class mediator;tRNA aminoacylation for protein translation		aminoacyl-tRNA synthetase multienzyme complex;cytoplasm;cytosol;nucleolus;nucleoplasm;nucleus	Transfer RNA biogenesis		GST_C	6	35.6	19.81	28	22.4949	22.3666	NaN	NaN	3	2	0	0	3.02659	0	3.07734	5.57756	0.39857	0.453828	0.951644	0.786495	0.468316	0.563515	-0.973955	-0.885235	O43324
90	O43390	Heterogeneous nuclear ribonucleoprotein R	HNRNPR	25.2473	25.4817	25.1504	25.1288	25.0761	25.5356	25.117	25.0443	25.2834	25.4268	24.9719	24.9844				circadian rhythm;mRNA destabilization;mRNA processing;mRNA splicing, via spliceosome;negative regulation of catalytic activity;RNA metabolic process	mRNA 3'-UTR binding;mRNA binding;RNA binding	axon terminus;catalytic step 2 spliceosome;dendrite;endoplasmic reticulum;growth cone;nucleoplasm;nucleus;ribonucleoprotein complex;spliceosomal complex	Spliceosome		RRM_1	24	39.7	70.942	567	25.2931	25.2468	25.1482	25.1277	3	3	3	3	0.526299	0.669414	0.144924	0.451271	0.223136	0.807435	0.119128	0.291667	0.0943386	0.944042	-0.0463072	-0.123374	O43390
91	O43395	U4/U6 small nuclear ribonucleoprotein Prp3	PRPF3	20.8991	21.3364	21.1349	20.8365	21.1502	21.6316	21.6666	20.9652	21.7956	21.5216	21.6888	21.4822				mRNA processing;mRNA splicing, via spliceosome;RNA splicing;RNA splicing, via transesterification reactions;spliceosomal tri-snRNP complex assembly	identical protein binding;RNA binding	Cajal body;cytosol;nuclear speck;nucleoplasm;nucleus;spliceosomal complex;U2-type precatalytic spliceosome;U4/U6 x U5 tri-snRNP complex	Spliceosome	Spliceosome	DUF1115;PRP3;PWI	6	10.4	77.528	52	21.1235	21.2061	21.4758	21.5642	3	3	3	3	0.541736	0.431911	-0.352365	-0.723126	0.678719	0.436561	-0.358097	-0.81435	0.113819	0.917846	0.0826473	0.178316	O43395
93	O43464	Serine protease HTRA2, mitochondrial	HTRA2	19.9895	19.6391	20.1024	20.0166	18.5445	20.4616	19.4116	20.4525	19.7098	21.232	20.3253	20.5534				adult walking behavior;aging;cellular protein catabolic process;cellular response to growth factor stimulus;cellular response to heat;cellular response to interferon-beta;cellular response to oxidative stress;cellular response to retinoic acid;ceramide metabolic process;execution phase of apoptosis;forebrain development;intrinsic apoptotic signaling pathway in response to DNA damage;mitochondrion…	identical protein binding;peptidase activity;serine-type endopeptidase activity;serine-type peptidase activity;unfolded protein binding	CD40 receptor complex;chromatin;cytoplasmic side of plasma membrane;cytoskeleton;cytosol;endoplasmic reticulum;endoplasmic reticulum membrane;membrane;mitochondrial intermembrane space;mitochondrial membrane;mitochondrion;nucleus;serine-type endopeptidase complex	Apoptosis;Apoptosis - multiple species;Chaperones and folding catalysts;Parkinson disease;Peptidases	Apoptosis;Apoptosis - multiple species;Parkinson disease		3	6.3	48.84	17	NaN	NaN	NaN	NaN	0	0	0	0	NaN	1	0	NaN	NaN	1	0	NaN	NaN	1	0	NaN	O43464
95	O43660	Pleiotropic regulator 1	PLRG1	22.4482	23.1371	22.6116	22.6954	22.835	23.4275	22.8418	22.5609	22.9325	22.9815	22.945	23.0289				mRNA splicing, via spliceosome;positive regulation of G1/S transition of mitotic cell cycle;protein localization to nucleus		catalytic step 2 spliceosome;Cul4-RING E3 ubiquitin ligase complex;fibrillar center;nuclear membrane;nuclear speck;nucleoplasm;nucleus;Prp19 complex;U2-type catalytic step 2 spliceosome	DNA repair and recombination proteins;Spliceosome	Spliceosome	WD40	6	16	57.193	134	22.7323	22.986	22.7784	22.9851	3	3	3	3	0.0681784	0.931241	-0.0460815	-0.105688	0.00122281	0.999022	0.000846227	0.00198772	0.343411	0.768256	0.253682	0.50148	O43660
98	O43684	Mitotic checkpoint protein BUB3	BUB3	21.5231	22.3933	22.2829	21.9536	22.4683	22.5772	20.6559	20.8404	21.7348	19.9918	21.6552	19.353		+		anaphase-promoting complex-dependent catabolic process;attachment of spindle microtubules to kinetochore;cell division;meiotic cell cycle;mitotic sister chromatid segregation;mitotic spindle assembly checkpoint;protein localization to kinetochore;regulation of mitotic cell cycle phase transition	ubiquitin binding	bub1-bub3 complex;condensed chromosome kinetochore;cytosol;kinetochore;mitotic checkpoint complex;nucleoplasm	Cell cycle;Chromosome and associated proteins;Human T-cell leukemia virus 1 infection;Spliceosome	Cell cycle;Human T-cell leukemia virus 1 infection	WD40	6	33.2	37.154	55	22.0664	22.3331	21.077	21.6552	3	3	3	1	1.07897	0.082739	0.989406	1.56783	1.31423	0.0309932	1.99975	2.19123	0.328051	0.770523	0.266652	0.499	O43684
99	O43707	Alpha-actinin-4	ACTN4	21.6325	20.6266	19.9323	22.1978	19.7568	19.7833	20.0222	19.5629	19.6365	20.0938	18.9722	20.0029				actin filament bundle assembly;bicellular tight junction assembly;negative regulation of cellular component movement;negative regulation of substrate adhesion-dependent cell spreading;peroxisome proliferator activated receptor signaling pathway;platelet degranulation;positive regulation of cell migration;positive regulation of cellular component movement;positive regulation of NIK/NF-kappaB signa…	actin binding;actin filament binding;calcium ion binding;chromatin DNA binding;integrin binding;ion channel binding;nuclear hormone receptor binding;nuclear receptor transcription coactivator activity;nucleoside binding;protein homodimerization activity;protein N-terminus binding;retinoic acid receptor binding;RNA binding;RNA polymerase II regulatory region sequence-specific DNA binding;transcrip…	brush border;cell-cell junction;cortical cytoskeleton;cytoplasm;cytosol;extracellular exosome;extracellular region;extracellular space;focal adhesion;intracellular;neuron projection;nuclear body;nucleus;perinuclear region of cytoplasm;platelet alpha granule lumen;protein-containing complex;pseudopodium;ribonucleoprotein complex;stress fiber;Z disc	Adherens junction;Amoebiasis;Cytoskeleton proteins;Exosome;Focal adhesion;Leukocyte transendothelial migration;Membrane trafficking;Regulation of actin cytoskeleton;Systemic lupus erythematosus;Tight junction;Viral carcinogenesis	Adherens junction;Amoebiasis;Focal adhesion;Leukocyte transendothelial migration;Regulation of actin cytoskeleton;Systemic lupus erythematosus;Tight junction;Viral carcinogenesis	CH;EFhand_Ca_insen;Spectrin	6	9.9	104.85	34	21.6325	22.1978	NaN	NaN	1	1	0	0	0.89887	0.11297	0.989965	1.38713	0.429499	0.432009	0.889612	0.819459	0.0550327	0.938344	-0.151218	-0.131735	O43707
100	O43795	Unconventional myosin-Ib	MYO1B	24.0115	23.0216	23.7978	24.8836	23.3835	22.3896	21.7173	21.4945	21.6071	22.0843	22.3238	21.8902	+			actin filament bundle assembly;actin filament organization;actin filament-based movement;post-Golgi vesicle-mediated transport	actin filament binding;actin-dependent ATPase activity;ATP binding;cadherin binding;calmodulin binding;microfilament motor activity;phosphatidylinositol-3,4,5-trisphosphate binding;phosphatidylinositol-4,5-bisphosphate binding	actin filament;apical part of cell;brush border;cell periphery;cytoplasm;early endosome;endosome membrane;extracellular exosome;filopodium;myosin complex;perinuclear region of cytoplasm;plasma membrane	Chromosome and associated proteins;Cytoskeleton proteins;Exosome;Membrane trafficking;Protein phosphatases and associated proteins		IQ;Myosin_head;Myosin_TH1	17	18.2	131.98	193	23.6103	23.5522	21.6063	22.0994	3	3	3	3	2.54313	0.00333333	2.00396	3.94844	0.922586	0.117744	1.45279	1.55267	0.0247603	0.980663	-0.0580559	-0.0589516	O43795
101	O43809	Cleavage and polyadenylation specificity factor subunit 5	NUDT21	24.5343	24.6771	24.8551	24.7947	24.9485	24.506	25.059	24.6652	25.6005	24.2038	24.7484	25.7967				cell differentiation;messenger ribonucleoprotein complex assembly;mRNA 3'-end processing;mRNA alternative polyadenylation;mRNA polyadenylation;mRNA processing;mRNA splicing, via spliceosome;positive regulation of mRNA cleavage;positive regulation of mRNA polyadenylation;positive regulation of pro-B cell differentiation;positive regulation of stem cell differentiation;posttranscriptional regulatio…	AU-rich element binding;chromatin binding;histone deacetylase binding;hydrolase activity;identical protein binding;mRNA binding;protein homodimerization activity;RNA binding	centrosome;cytoplasm;microtubule organizing center;mRNA cleavage and polyadenylation specificity factor complex;mRNA cleavage factor complex;nuclear body;nucleoplasm;nucleus;paraspeckles	Messenger RNA biogenesis;mRNA surveillance pathway	mRNA surveillance pathway	NUDIX_2	5	33.5	26.227	92	24.6888	24.7497	25.1082	24.9163	3	3	3	3	0.663187	0.332971	-0.419387	-0.861925	0.125752	0.842632	-0.166571	-0.24314	0.141458	0.914911	0.060901	0.169405	O43809
102	O60231	Putative pre-mRNA-splicing factor ATP-dependent RNA helicase DHX16	DHX16	20.5552	20.7995	18.7306	20.6206	20.4477	19.7125	19.4204	20.3815	20.0386	20.7123	19.5042	19.8268				mRNA splicing, via spliceosome;RNA splicing	ATP binding;ATPase activity;ATP-dependent 3'-5' RNA helicase activity;RNA binding;RNA helicase activity	nucleoplasm;nucleus;spliceosomal complex	Spliceosome	Spliceosome	DEAD;HA2;Helicase_C;OB_NTP_bind	4	5.8	119.26	15	20.6773	20.6206	NaN	NaN	2	1	0	0	0.0390001	0.942643	0.0816129	0.089613	0.208704	0.747544	0.24582	0.374724	0.119033	0.866315	0.23184	0.254875	O60231
103	O60244	Mediator of RNA polymerase II transcription subunit 14	MED14	21.8704	22.5336	22.1563	22.3069	22.1654	22.807	23.1038	23.2754	23.5352	23.5414	23.0648	22.495	+			androgen receptor signaling pathway;intracellular steroid hormone receptor signaling pathway;positive regulation of transcription by RNA polymerase II;positive regulation of transcription, DNA-templated;regulation of transcription by RNA polymerase II;stem cell population maintenance;transcription initiation from RNA polymerase II promoter	nuclear receptor transcription coactivator activity;signaling receptor activity;transcription coactivator activity;transcription coregulator activity;vitamin D receptor binding	core mediator complex;mediator complex;membrane;nucleoplasm;nucleus	Thyroid hormone signaling pathway;Transcription machinery	Thyroid hormone signaling pathway	Med14	6	7.9	160.6	47	22.1868	22.4264	23.3048	23.0338	3	3	3	3	2.0866	0.0084586	-1.11804	-2.60398	0.77833	0.279626	-0.607313	-1.08509	0.366318	0.7665	0.239681	0.506263	O60244
105	O60264	SWI/SNF-related matrix-associated actin-dependent regulator of chromatin subfamily A member 5	SMARCA5	21.4169	22.2585	21.8775	21.395	21.253	22.2043	22.049	22.0511	22.289	22.0342	21.639	21.2456				ATP-dependent chromatin remodeling;cellular response to leukemia inhibitory factor;CENP-A containing nucleosome assembly;chromatin remodeling;chromatin silencing at rDNA;DNA-templated transcription, initiation;nucleosome assembly;nucleosome positioning;positive regulation of gene expression, epigenetic;positive regulation of transcription, DNA-templated;regulation of transcription by RNA polymera…	ATP binding;ATPase activity;DNA binding;DNA-binding transcription factor activity, RNA polymerase II-specific;helicase activity;nucleosome binding	chromatin silencing complex;condensed chromosome;fibrillar center;nucleoplasm;nucleus;NURF complex;RSF complex	Chromosome and associated proteins;Transcription machinery		DBINO;HAND;Helicase_C;SLIDE;SNF2_N	10	11.9	121.9	60	21.851	21.6175	22.1297	21.6396	3	3	3	3	0.471738	0.525786	-0.278708	-0.611197	0.0197052	0.978536	-0.0221151	-0.0385523	0.240078	0.802834	-0.233521	-0.400299	O60264;P28370
106	O60306	Intron-binding protein aquarius	AQR	21.5865	22.382	21.2246	21.7248	21.6028	22.519	21.135	21.5759	21.7051	22.22	21.6548	21.508				mRNA splicing, via spliceosome;transcription-coupled nucleotide-excision repair	ATP binding;helicase activity;mRNA binding;RNA binding	catalytic step 2 spliceosome;membrane;nucleoplasm;nucleus;spliceosomal complex;U2-type catalytic step 2 spliceosome	Spliceosome	Spliceosome	Aquarius_N	18	17.5	171.29	113	21.731	21.9489	21.472	21.7943	3	3	3	3	0.270942	0.675101	0.259026	0.444348	0.161313	0.813121	0.154589	0.276052	0.186323	0.827555	0.217848	0.336974	O60306
107	O60506	Heterogeneous nuclear ribonucleoprotein Q	SYNCRIP	24.4919	25.0501	24.7921	24.135	24.7175	25.3083	24.5145	24.4998	24.932	24.9126	24.6754	24.8542				cellular response to interferon-gamma;CRD-mediated mRNA stabilization;mRNA splicing, via spliceosome;negative regulation of translation;osteoblast differentiation;RNA processing;RNA splicing;viral process	mRNA 5'-UTR binding;mRNA binding;poly(A) binding;RNA binding	catalytic step 2 spliceosome;CRD-mediated mRNA stability complex;endoplasmic reticulum;GAIT complex;histone pre-mRNA 3'end processing complex;membrane;nucleoplasm;nucleus;ribonucleoprotein complex	Spliceosome		RRM_1	23	39	69.602	300	24.778	24.7203	24.6488	24.8141	3	3	3	3	0.2369	0.789431	0.12925	0.311701	0.0970127	0.89861	-0.0937996	-0.17175	0.0529874	0.954155	-0.0577342	-0.100382	O60506
108	O60508	Pre-mRNA-processing factor 17	CDC40	23.0803	23.8124	23.0211	22.9341	23.1341	23.792	22.3453	22.8396	23.1346	23.0687	23.0398	23.2829				mRNA 3'-end processing;mRNA export from nucleus;mRNA splicing, via spliceosome;RNA export from nucleus;RNA splicing	RNA binding	catalytic step 2 spliceosome;nucleoplasm;nucleus;spliceosomal complex;U2-type catalytic step 2 spliceosome	Spliceosome	Spliceosome	WD40	11	28.7	65.521	125	23.3046	23.2868	22.7732	23.1305	3	3	3	3	0.706795	0.266855	0.531409	0.978324	0.226125	0.774854	0.156261	0.332291	0.0162682	0.985995	-0.0178134	-0.031629	O60508
113	Q99880	Histone H2B type 1-L	HIST1H2BL	28.5556	28.9536	28.6787	28.0698	28.0199	28.1458	28.5974	28.5647	28.6883	28.0317	27.7828	27.6897				antibacterial humoral response;antimicrobial humoral immune response mediated by antimicrobial peptide;defense response to Gram-negative bacterium;defense response to Gram-positive bacterium;inflammatory response;innate immune response in mucosa;killing of cells of other organism;mononuclear cell migration;nucleosome assembly;nucleosome disassembly;plasminogen activation;positive regulation of bi…	DNA binding;enzyme binding;histone binding;identical protein binding;protein heterodimerization activity;STAT family protein binding;ubiquitin-like protein ligase binding	cytosol;extracellular exosome;extracellular space;extrinsic component of plasma membrane;nuclear chromosome, telomeric region;nuclear nucleosome;nucleoplasm;nucleosome;nucleus;protein-containing complex	Alcoholism;Chromosome and associated proteins;Exosome;Systemic lupus erythematosus;Viral carcinogenesis	Alcoholism;Systemic lupus erythematosus;Viral carcinogenesis	Histone	5	30.2	13.952	252	28.7293	28.0785	28.6168	27.8347	3	3	3	3	0.383804	0.760166	0.112487	0.347928	1.05648	0.449575	0.243793	0.790426	2.21044	0.134959	-0.650784	-2.01359	Q99880;Q99879;Q99877;Q93079;Q5QNW6;P62807;P58876;P57053;O60814;Q96A08;A0A2R8Y619
114	O60828	Polyglutamine-binding protein 1	PQBP1	21.6715	22.6521	22.0616	19.2692	19.4331	20.6099	20.1879	20.3161	19.6924	20.4408	20.5068	20.2389	+		+	activation of innate immune response;alternative mRNA splicing, via spliceosome;cellular response to exogenous dsRNA;defense response to virus;innate immune response;mRNA splicing, via spliceosome;neuron projection development;positive regulation of defense response to virus by host;positive regulation of type I interferon production;regulation of dendrite morphogenesis;regulation of RNA splicing…	DNA binding;double-stranded DNA binding;ribonucleoprotein complex binding;transcription coactivator activity	cytoplasmic stress granule;cytosol;neuronal ribonucleoprotein granule;nuclear speck;nucleoplasm;nucleus	Spliceosome	Spliceosome		3	19.6	30.472	28	22.1284	NaN	NaN	NaN	3	0	0	0	2.4163	0.00285714	2.06295	3.80156	NaN	1	0	NaN	2.00772	0.0265185	-2.35765	-3.32317	O60828
115	O60832	H/ACA ribonucleoprotein complex subunit 4	DKC1	24.8378	25.6513	24.5523	24.6465	24.7321	25.7515	25.7472	25.1352	26.0881	26.1861	25.2093	25.1393				box H/ACA snoRNA 3'-end processing;cell proliferation;enzyme-directed rRNA pseudouridine synthesis;mRNA pseudouridine synthesis;positive regulation of establishment of protein localization to telomere;positive regulation of protein localization to Cajal body;positive regulation of telomerase activity;positive regulation of telomerase RNA localization to Cajal body;positive regulation of telomere …	box H/ACA snoRNA binding;pseudouridine synthase activity;RNA binding;telomerase activity;telomerase RNA binding	box H/ACA scaRNP complex;box H/ACA snoRNP complex;box H/ACA telomerase RNP complex;cytoplasm;fibrillar center;nucleolus;nucleoplasm;nucleus;telomerase holoenzyme complex	DNA replication proteins;Ribosome biogenesis;Ribosome biogenesis in eukaryotes	Ribosome biogenesis in eukaryotes	DKCLD;PUA;TruB_C_2;TruB_N	13	29	57.673	156	25.0138	25.0433	25.6569	25.5116	3	3	3	3	0.677178	0.247236	-0.643082	-1.01852	0.405123	0.526129	-0.468213	-0.678545	0.0203374	0.988244	0.0295525	0.043199	O60832
116	O60841	Eukaryotic translation initiation factor 5B	EIF5B	23.93	25.1046	24.029	24.2621	24.3562	25.3992	26.1506	24.6868	26.791	27.1372	25.4233	25.0786				regulation of translational initiation	GTP binding;GTPase activity;metal ion binding;RNA binding;translation initiation factor activity	cytoplasm;cytosol	RNA transport;Translation factors	RNA transport	GTP_EFTU;GTP_EFTU_D2;IF-2	36	28	138.83	381	24.3545	24.6725	25.8761	25.8797	3	3	3	3	0.980249	0.0750504	-1.52161	-1.64051	0.756604	0.194722	-1.2072	-1.29321	0.23919	0.795911	0.317954	0.439368	O60841
118	O60934	Nibrin	NBN	20.9559	20.9967	20.6394	20.4637	20.355	20.3604	19.9558	20.8052	19.2485	20.668	19.4205	20.6238				blastocyst growth;cell cycle arrest;cell proliferation;DNA damage checkpoint;DNA damage response, signal transduction by p53 class mediator;DNA double-strand break processing;DNA duplex unwinding;DNA replication;double-strand break repair;double-strand break repair via homologous recombination;double-strand break repair via nonhomologous end joining;intrinsic apoptotic signaling pathway;isotype s…	damaged DNA binding;protein N-terminus binding;transcription factor binding	cytosol;Mre11 complex;nuclear chromosome, telomeric region;nuclear inclusion body;nucleolus;nucleoplasm;nucleus;PML body;replication fork;site of double-strand break	Cellular senescence;DNA repair and recombination proteins;DNA replication proteins;Homologous recombination	Cellular senescence;Homologous recombination	FHA;Nbs1_C;NIBRIN_BRCT_II	5	8.8	84.958	21	20.864	20.393	NaN	NaN	3	3	0	0	0.862888	0.128627	0.860839	1.29653	0.140417	0.834493	0.155595	0.254984	1.78503	0.2885	-0.470943	-1.47939	O60934
119	O75083	WD repeat-containing protein 1	WDR1	23.911	23.9862	24.169	23.2216	22.6094	21.8983	18.5305	22.5163	21.8163	20.5533	19.5424	19.2258	+	+		actin filament depolymerization;actin filament fragmentation;apical junction assembly;cortical cytoskeleton organization;establishment of planar polarity of follicular epithelium;locomotion;maintenance of epithelial cell apical/basal polarity;neutrophil mediated immunity;neutrophil migration;platelet degranulation;platelet formation;positive regulation of actin filament depolymerization;regulatio…	actin filament binding	actomyosin, actin portion;cell junction;cell projection;cell-cell junction;cortical actin cytoskeleton;cytosol;extracellular exosome;extracellular region;myelin sheath;plasma membrane;podosome			WD40	9	27.2	66.193	58	24.0221	22.5764	22.1663	NaN	3	3	2	0	1.17171	0.0268966	3.06773	2.14369	2.14462	0.00357895	2.8026	3.71898	1.68387	0.0697692	-1.44565	-2.45036	O75083
121	O75151	Lysine-specific demethylase PHF2	PHF2	19.9608	23.4048	19.5969	22.7012	19.3237	23.423	23.3401	22.7554	23.298	23.1231	23.208	23.1853				liver development;negative regulation of chromatin silencing at rDNA;protein demethylation	dioxygenase activity;histone demethylase activity;histone demethylase activity (H3-K9 specific);iron ion binding;methylated histone binding;zinc ion binding	condensed chromosome kinetochore;kinetochore;nucleolus;nucleoplasm;nucleus	Chromosome and associated proteins		JmjC;PHD	3	4.6	120.77	24	23.4048	23.0621	23.1312	23.1721	1	2	3	3	0.807606	0.0939351	-2.14366	-1.50144	0.463915	0.360306	-1.35615	-0.926529	0.179872	0.800413	0.828463	0.424501	O75151
122	O75152	Zinc finger CCCH domain-containing protein 11A	ZC3H11A	21.0734	21.936	21.1284	20.8486	20.9497	21.9907	19.3358	19.4462	20.3634	20.0409	19.3156	20.1281	+	+		mRNA 3'-end processing;mRNA export from nucleus;poly(A)+ mRNA export from nucleus;RNA export from nucleus	DNA-binding transcription factor activity, RNA polymerase II-specific;metal ion binding;mRNA binding;RNA binding	nucleoplasm	Messenger RNA biogenesis			6	8.8	89.13	43	21.3793	21.263	NaN	NaN	3	3	0	0	1.74917	0.00873684	1.66415	2.64685	1.48772	0.031223	1.43482	2.21861	0.0901014	0.916658	-0.116273	-0.17635	O75152
126	O75367	Core histone macro-H2A.1	H2AFY	18.8063	19.0087	19.1914	21.6855	18.5511	19.6894	20.1703	20.2654	19.47	21.1137	20.2955	20.032				chromatin organization;dosage compensation;establishment of protein localization to chromatin;negative regulation of cell cycle G2/M phase transition;negative regulation of gene expression, epigenetic;negative regulation of histone H3-K27 methylation;negative regulation of histone H3-K4 methylation;negative regulation of histone phosphorylation;negative regulation of protein localization to chrom…	chromatin DNA binding;DNA binding;double-stranded methylated DNA binding;enzyme binding;nucleosomal DNA binding;promoter-specific chromatin binding;protein heterodimerization activity;protein kinase binding;protein serine/threonine kinase inhibitor activity;rDNA binding;RNA polymerase II core promoter sequence-specific DNA binding;RNA polymerase II regulatory region sequence-specific DNA binding;…	Barr body;condensed chromosome;extracellular exosome;nuclear chromatin;nuclear chromosome;nuclear chromosome, telomeric region;nucleolus;nucleosome;nucleus;pericentric heterochromatin;sex chromatin	Alcoholism;Chromosome and associated proteins;Exosome;Necroptosis;Systemic lupus erythematosus	Alcoholism;Necroptosis;Systemic lupus erythematosus	Histone;Histone_H2A_C;Macro	4	16.5	39.183	20	NaN	21.6855	NaN	NaN	0	1	0	0	NaN	1	0	NaN	0.200099	0.698632	-0.505095	-0.430891	0.454596	0.574548	0.973192	0.866777	O75367
128	O75400	Pre-mRNA-processing factor 40 homolog A	PRPF40A	28.2673	28.3611	28.0304	28.6327	29.1597	29.3201	28.5657	28.8536	28.6266	29.0337	28.9892	28.3543				cell cycle;cell division;cell migration;cytoskeleton organization;mRNA cis splicing, via spliceosome;mRNA splicing, via spliceosome;regulation of cell shape;regulation of cytokinesis	RNA binding	cytosol;membrane;nuclear matrix;nuclear speck;nucleoplasm;U1 snRNP;U2-type prespliceosome	Spliceosome	Spliceosome	FF;WW	22	23.3	108.8	544	28.2196	29.0375	28.682	28.7924	3	3	3	3	1.60772	0.111855	-0.46236	-1.39377	0.334737	0.656956	0.245092	0.488169	1.62736	0.168101	0.817897	1.90322	O75400;Q6NWY9
130	O75487	Glypican-4	GPC4	22.3049	21.6479	21.9437	23.277	21.6911	21.3838	20.0803	21.183	19.9241	20.5061	19.3632	20.0098	+	+		glycosaminoglycan biosynthetic process;glycosaminoglycan catabolic process;regulation of neurotransmitter receptor localization to postsynaptic specialization membrane;regulation of presynapse assembly;regulation of signal transduction;retinoid metabolic process;synaptic membrane adhesion	coreceptor activity involved in Wnt signaling pathway, planar cell polarity pathway	anchored component of presynaptic membrane;collagen-containing extracellular matrix;external side of plasma membrane;extracellular exosome;glutamatergic synapse;Golgi lumen;lysosomal lumen;nucleus;plasma membrane	Glycosylphosphatidylinositol (GPI)-anchored proteins;Proteoglycans;Wnt signaling pathway	Wnt signaling pathway	Glypican	7	18.7	62.411	48	21.9655	22.1173	NaN	NaN	3	3	0	0	1.63224	0.0124746	1.56969	2.45506	1.48432	0.0260171	2.15761	2.47013	0.0874275	0.912039	0.151789	0.185884	O75487
131	O75494	Serine/arginine-rich splicing factor 10	SRSF10	25.7666	26.1848	25.4395	25.2675	25.7514	26.4232	25.1395	25.0479	25.732	25.9793	24.8198	24.2502				cytosolic transport;mRNA 5'-splice site recognition;mRNA cis splicing, via spliceosome;mRNA splice site selection;mRNA splicing, via spliceosome;negative regulation of mRNA splicing, via spliceosome;regulation of alternative mRNA splicing, via spliceosome;regulation of mRNA splicing, via spliceosome;regulation of transcription, DNA-templated;RNA splicing, via transesterification reactions;spliceo…	RNA binding;RS domain binding;unfolded protein binding	cytoplasm;cytosol;nuclear speck;nucleoplasm;nucleus	Protein phosphatases and associated proteins;Spliceosome	Spliceosome	RRM_1	7	23.7	31.3	129	25.797	25.8141	25.3064	25.0164	3	3	3	3	0.73985	0.26952	0.490529	0.973073	0.584095	0.32542	0.797644	0.985736	0.0141823	0.983276	0.0170778	0.0285339	O75494
132	O75521	Enoyl-CoA delta isomerase 2, mitochondrial	ECI2	21.4636	20.4773	21.7899	20.8044	20.8947	19.2489	18.7235	20.4846	19.9132	19.3354	20.3008	20.2444				fatty acid beta-oxidation using acyl-CoA oxidase;fatty acid catabolic process;protein targeting to peroxisome	dodecenoyl-CoA delta-isomerase activity;fatty-acyl-CoA binding;signaling receptor binding	cytosol;intracellular membrane-bounded organelle;membrane;mitochondrion;nucleoplasm;peroxisomal matrix;peroxisome	Fatty acid degradation;Peroxisome	Fatty acid degradation;Peroxisome	ACBP;ECH_1	3	14.5	43.585	11	21.2436	20.8496	NaN	NaN	3	2	0	0	1.10865	0.0576867	1.53651	1.80399	0.224558	0.697036	0.35577	0.43437	0.628967	0.458983	-0.927645	-1.07353	O75521
133	O75533	Splicing factor 3B subunit 1	SF3B1	24.1427	24.3431	23.8291	24.5792	24.4912	24.9616	24.1498	23.8381	24.0694	24.7019	24.1959	24.1388				mRNA splicing, via spliceosome;positive regulation of gene expression, epigenetic;RNA splicing, via transesterification reactions;spliceosomal complex assembly	mRNA binding;RNA binding	catalytic step 2 spliceosome;nuclear speck;nucleoplasm;nucleus;spliceosomal complex;U11/U12 snRNP;U12-type spliceosomal complex;U2 snRNP;U2-type precatalytic spliceosome;U2-type prespliceosome	Chromosome and associated proteins;Spliceosome	Spliceosome	SF3b1	34	35.5	145.83	528	24.105	24.6774	24.0191	24.3455	3	3	3	3	0.185933	0.853073	0.0858949	0.22822	0.652824	0.461391	0.331828	0.771852	1.29069	0.305272	0.572367	1.40324	O75533
134	O75569	Interferon-inducible double-stranded RNA-dependent protein kinase activator A	PRKRA	22.4499	22.8093	22.2709	22.2059	22.2878	22.7409	22.1653	22.0241	22.6745	22.735	22.0275	21.6912				cellular response to oxidative stress;immune response;middle ear morphogenesis;miRNA metabolic process;negative regulation of cell proliferation;outer ear morphogenesis;positive regulation of intrinsic apoptotic signaling pathway;pre-miRNA processing;production of miRNAs involved in gene silencing by miRNA;production of siRNA involved in RNA interference;protein phosphorylation;protein stabilizat…	double-stranded RNA binding;enzyme activator activity;enzyme binding;identical protein binding;pre-miRNA binding;protein homodimerization activity;RNA binding	cytoplasm;cytosol;membrane;nucleoplasm;perinuclear region of cytoplasm;RISC-loading complex			dsrm;Staufen_C	7	32.9	34.404	83	22.51	22.4115	22.288	22.1512	3	3	3	3	0.366574	0.634765	0.222012	0.48996	0.302683	0.667597	0.260263	0.473443	0.161103	0.881925	-0.0984961	-0.229252	O75569
137	O75643	U5 small nuclear ribonucleoprotein 200 kDa helicase	SNRNP200	24.3898	24.6742	24.1042	24.8237	24.5553	25.1401	23.8329	23.8357	24.2043	24.4657	24.2381	24.0155				cis assembly of pre-catalytic spliceosome;mRNA splicing, via spliceosome;osteoblast differentiation;spliceosome conformational change to release U4 (or U4atac) and U1 (or U11)	ATP binding;ATP-dependent helicase activity;ATP-dependent RNA helicase activity;identical protein binding;RNA binding	catalytic step 2 spliceosome;membrane;nucleoplasm;nucleus;post-mRNA release spliceosomal complex;spliceosomal complex;U4/U6 x U5 tri-snRNP complex;U5 snRNP	Spliceosome	Spliceosome	DEAD;Helicase_C;Sec63	46	27.6	244.5	520	24.3894	24.8397	23.9576	24.2397	3	3	3	3	0.984367	0.225192	0.431819	1.06454	1.31759	0.144664	0.599936	1.45189	0.889658	0.485301	0.450252	1.03296	O75643
138	O75683	Surfeit locus protein 6	SURF6	18.0682	20.0224	22.1843	21.9825	19.5848	22.3304	22.1023	19.1315	19.4701	19.1581	20.1827	20.8373				ribosomal large subunit biogenesis;ribosomal small subunit biogenesis	DNA binding;RNA binding	cytosolic large ribosomal subunit;granular component;nucleolus;nucleoplasm			SURF6	5	20.2	41.45	41	22.1843	22.1565	22.1023	NaN	1	2	1	0	0.0318214	0.945875	-0.142963	-0.0833694	0.55375	0.305749	1.23986	1.0403	0.339857	0.667696	1.20757	0.723518	O75683
140	O75717	WD repeat and HMG-box DNA-binding protein 1	WDHD1	20.4266	19.8597	20.5651	19.8699	19.5323	18.6135	19.8434	20.5227	20.166	20.0251	21.0751	20.3366				cellular response to DNA damage stimulus;DNA repair;DNA-dependent DNA replication;mitotic cell cycle	chromatin binding;DNA binding;DNA-binding transcription factor activity, RNA polymerase II-specific	cytoplasm;nuclear replication fork;nucleoplasm;replication fork protection complex	Chromosome and associated proteins		ANAPC4_WD40;Mcl1_mid;WD40	3	3.7	125.97	15	20.4959	NaN	NaN	NaN	2	0	0	0	0.134558	0.85994	0.106454	0.216533	NaN	1	0	NaN	1.02491	0.28697	-0.945286	-1.4933	O75717
145	O75909	Cyclin-K	CCNK	18.8995	19.25	19.1815	17.9046	19.2562	18.427	22.7776	20.0825	22.3819	20.3898	20.408	20.2929	+			cell cycle;cell division;cellular response to DNA damage stimulus;negative regulation by host of viral genome replication;negative regulation of cell cycle arrest;positive regulation of DNA-templated transcription, elongation;positive regulation of phosphorylation of RNA polymerase II C-terminal domain serine 2 residues;positive regulation of transcription by RNA polymerase II;regulation of cycli…	cyclin-dependent protein serine/threonine kinase activator activity;cyclin-dependent protein serine/threonine kinase activity;cyclin-dependent protein serine/threonine kinase regulator activity;protein kinase binding;protein serine/threonine kinase activity;RNA polymerase II CTD heptapeptide repeat kinase activity	cyclin K-CDK12 complex;cyclin K-CDK13 complex;cyclin/CDK positive transcription elongation factor complex;nucleoplasm;nucleus	Transcription machinery		Cyclin_C;Cyclin_N	2	7.1	64.239	23	NaN	NaN	22.5798	NaN	0	0	2	0	1.44657	0.00984242	-2.63699	-2.5185	NaN	1	0	NaN	NaN	1	0	NaN	O75909
146	O75934	Pre-mRNA-splicing factor SPF27	BCAS2	22.128	22.4384	22.34	22.1561	22.5424	22.701	21.6472	21.8144	22.187	21.8491	22.1383	22.6388				mRNA splicing, via spliceosome;RNA splicing;RNA splicing, via transesterification reactions		centrosome;nuclear speck;nucleolus;nucleoplasm;Prp19 complex;spliceosomal complex;U2-type catalytic step 2 spliceosome	DNA repair and recombination proteins;Spliceosome	Spliceosome	BCAS2	6	32.4	26.131	48	22.3021	22.4665	21.8829	22.2087	3	3	3	3	1.07127	0.210055	0.419274	1.09197	0.385034	0.620681	0.257764	0.535025	0.369882	0.800575	0.164355	0.425844	O75934
148	O75940	Survival of motor neuron-related-splicing factor 30	SMNDC1	21.4359	22.0182	21.5514	22.0924	22.2363	22.6227	19.565	19.7889	19.161	19.8738	19.6388	19.9349	+	+		apoptotic process;mRNA splicing, via spliceosome;RNA splicing, via transesterification reactions	RNA binding	Cajal body;cytoplasm;nuclear speck;nucleoplasm;nucleus;spliceosomal complex	Spliceosome	Spliceosome	SMN	3	18.1	26.711	33	21.6685	22.3171	NaN	NaN	3	3	0	0	2.97028	0	2.1635	4.74657	3.78712	0	2.50128	6.54372	1.27711	0.290637	0.648653	1.48018	O75940
149	O75955	Flotillin-1	FLOT1	22.1396	21.0828	21.737	23.364	22.0096	21.3703	19.6398	20.0151	20.0895	18.591	20.2721	19.8533	+	+		axonogenesis;cellular response to exogenous dsRNA;dsRNA transport;extracellular matrix disassembly;membrane raft assembly;plasma membrane raft assembly;positive regulation of cell adhesion molecule production;positive regulation of cell junction assembly;positive regulation of cell-cell adhesion mediated by cadherin;positive regulation of cytokine production;positive regulation of endocytosis;pos…	ionotropic glutamate receptor binding;protease binding;protein heterodimerization activity	basolateral plasma membrane;caveola;cell-cell adherens junction;cell-cell contact zone;cell-cell junction;centriolar satellite;cytoplasmic vesicle;dopaminergic synapse;early endosome;endosome;external side of plasma membrane;extracellular exosome;flotillin complex;focal adhesion;GABA-ergic synapse;glutamatergic synapse;lamellipodium;lysosomal membrane;melanosome;membrane;membrane raft;microtubule…	Chromosome and associated proteins;Exosome;Insulin signaling pathway;Membrane trafficking	Insulin signaling pathway	Band_7;Flot	5	13.3	47.355	31	21.6531	22.2479	NaN	NaN	3	3	0	0	2.16929	0.00205607	1.73833	3.23154	1.58508	0.0143529	2.67581	2.74428	0.376057	0.688426	0.594842	0.688851	O75955
151	O76021	Ribosomal L1 domain-containing protein 1	RSL1D1	22.977	23.1632	23.4501	23.0677	22.8626	22.9447	23.1449	23.1893	23.5575	23.2843	23.2019	23.2919				maturation of LSU-rRNA;osteoblast differentiation;regulation of apoptotic process;regulation of cellular senescence;regulation of protein localization	cadherin binding;mRNA 3'-UTR binding;mRNA 5'-UTR binding;RNA binding	90S preribosome;membrane;nucleolus	Ribosome biogenesis		Ribosomal_L1	8	18.8	54.972	79	23.1967	22.9583	23.2972	23.2594	3	3	3	3	0.204396	0.837504	-0.100489	-0.257764	1.9812	0.261982	-0.301076	-1.13095	0.728001	0.698481	-0.238433	-0.681295	O76021
152	O76024	Wolframin	WFS1	21.2601	20.6506	20.9289	20.853	20.7793	20.2677	20.0589	19.4257	20.6356	19.5839	19.5919	19.8597		+		calcium ion homeostasis;cellular protein metabolic process;endoplasmic reticulum calcium ion homeostasis;ER overload response;glucose homeostasis;IRE1-mediated unfolded protein response;kidney development;negative regulation of ATF6-mediated unfolded protein response;negative regulation of DNA-binding transcription factor activity;negative regulation of endoplasmic reticulum stress-induced intrin…	activating transcription factor binding;ATPase binding;calcium-dependent protein binding;calmodulin binding;ubiquitin protein ligase binding	dendrite;endoplasmic reticulum;endoplasmic reticulum lumen;endoplasmic reticulum membrane;integral component of endoplasmic reticulum membrane;integral component of synaptic vesicle membrane;proteasome complex	Protein processing in endoplasmic reticulum	Protein processing in endoplasmic reticulum		2	2.8	100.29	17	20.9465	20.6334	NaN	NaN	3	3	0	0	1.08919	0.0887708	0.906475	1.53305	2.01641	0.027808	0.954847	2.3568	0.543146	0.686642	-0.31319	-0.688681	O76024
153	O76094	Signal recognition particle subunit SRP72	SRP72	20.8422	21.234	21.322	21.327	20.9241	21.3958	21.8521	21.0731	21.8318	21.7371	20.8439	19.6247				response to drug;SRP-dependent cotranslational protein targeting to membrane;SRP-dependent cotranslational protein targeting to membrane, translocation	7S RNA binding;RNA binding;signal recognition particle binding;TPR domain binding	cytosol;endoplasmic reticulum;signal recognition particle;signal recognition particle, endoplasmic reticulum targeting	Protein export;Secretion system	Protein export	SRP_TPR_like;SRP72;TPR_8	12	23.4	74.605	61	21.1327	21.2156	21.5857	21.2905	3	3	3	2	0.698068	0.303801	-0.452922	-0.913614	0.311579	0.589956	0.480385	0.579034	0.14815	0.904345	0.0828946	0.203031	O76094
154	O94776	Metastasis-associated protein MTA2	MTA2	21.1594	21.3828	21.0534	20.6332	20.6496	20.8145	19.0483	19.82	21.1106	19.3153	19.0059	20.3262				ATP-dependent chromatin remodeling;chromatin assembly or disassembly;DNA methylation;histone deacetylation;negative regulation of transcription by RNA polymerase II;positive regulation of transcription by RNA polymerase II;regulation of fibroblast migration	chromatin binding;DNA-binding transcription factor activity, RNA polymerase II-specific;histone deacetylase activity;histone deacetylase binding;RNA polymerase II repressing transcription factor binding;RNA polymerase II transcription factor binding;sequence-specific DNA binding;transcription coactivator activity;transcription corepressor activity;transcription regulatory region DNA binding;zinc …	histone deacetylase complex;membrane;nuclear chromatin;nucleoplasm;nucleus;NuRD complex;protein-containing complex;transcription factor complex	Chromosome and associated proteins		BAH;ELM2;GATA;MTA_R1	6	14.5	75.022	48	21.1986	20.6991	NaN	NaN	3	3	0	0	0.924422	0.0939297	1.20561	1.48958	1.33549	0.055977	1.14992	1.90749	1.93827	0.255791	-0.499481	-1.59552	O94776
155	O94813	Slit homolog 2 protein	SLIT2	19.8834	19.8913	19.7723	21.3581	19.9215	20.2626	19.5824	20.6304	21.2123	19.0138	20.6728	20.7582				aortic valve morphogenesis;apoptotic process involved in luteolysis;axon extension involved in axon guidance;axon guidance;branching morphogenesis of an epithelial tube;cell migration involved in sprouting angiogenesis;cellular response to heparin;cellular response to hormone stimulus;chemorepulsion involved in postnatal olfactory bulb interneuron migration;corticospinal neuron axon guidance thro…	calcium ion binding;GTPase inhibitor activity;heparin binding;identical protein binding;laminin-1 binding;protein homodimerization activity;proteoglycan binding;Roundabout binding	cell surface;cytoplasm;extracellular exosome;extracellular region;extracellular space;membrane;plasma membrane	Axon guidance;Glycosaminoglycan binding proteins	Axon guidance	EGF;hEGF;Laminin_G_1;LRR_8;LRRCT;LRRNT	17	16	169.87	62	19.849	20.5141	NaN	NaN	3	3	0	0	0.583617	0.2981	-0.626005	-0.922711	0.196854	0.718574	0.365781	0.400091	0.696668	0.475667	0.665063	1.04727	O94813
156	O94832	Unconventional myosin-Id	MYO1D	24.5554	23.1275	23.6383	24.3542	23.1674	21.9001	17.8622	20.2272	19.5996	20.4288	19.908	19.6547	+	+		cellular localization;early endosome to recycling endosome transport;forebrain development;negative regulation of phosphatase activity	actin filament binding;actin-dependent ATPase activity;ATP binding;calcium-dependent protein binding;calmodulin binding;microfilament motor activity;protein domain specific binding	apical dendrite;axolemma;axon;basolateral plasma membrane;brush border;cytoplasmic vesicle;cytosol;endosome;extracellular exosome;myelin sheath;myosin complex;neuron projection;neuronal cell body;plasma membrane raft;smooth endoplasmic reticulum	Chromosome and associated proteins;Cytoskeleton proteins;Exosome;Membrane trafficking;Protein phosphatases and associated proteins		IQ;Myosin_head;Myosin_TH1	33	36.7	116.2	340	23.7737	23.1406	19.2296	19.9972	3	3	3	3	2.28241	0.00191667	4.54409	4.44854	1.87153	0.00655072	3.14339	3.3288	0.314819	0.719943	-0.63317	-0.619211	O94832
158	O94906	Pre-mRNA-processing factor 6	PRPF6	20.431	21.0451	20.7331	20.6966	20.6375	21.0369	19.9125	19.6376	19.8923	20.5546	20.0408	19.5747	+			mRNA splicing, via spliceosome;positive regulation of transcription by RNA polymerase II;RNA localization;RNA splicing;RNA splicing, via transesterification reactions;spliceosomal complex assembly;spliceosomal tri-snRNP complex assembly	androgen receptor binding;ribonucleoprotein complex binding;RNA binding;transcription coactivator activity	catalytic step 2 spliceosome;membrane;nuclear speck;nucleoplasm;nucleus;spliceosomal complex;U2-type precatalytic spliceosome;U4/U6 x U5 tri-snRNP complex;U5 snRNP	Spliceosome	Spliceosome	PRP1_N;TPR_8	5	6.8	106.92	16	20.7364	20.7903	NaN	20.5546	3	3	0	1	2.01679	0.0191702	0.922294	2.31673	1.11599	0.146719	0.73366	1.44094	0.0884865	0.939381	0.0539182	0.129427	O94906
159	O94916	Nuclear factor of activated T-cells 5	NFAT5	19.5225	18.9632	18.711	21.0782	20.1392	19.2646	20.1225	20.1813	20.1607	19.9045	20.1189	19.1089				calcineurin-NFAT signaling cascade;cellular response to cytokine stimulus;cytokine production;excretion;positive regulation of leukocyte adhesion to vascular endothelial cell;positive regulation of NIK/NF-kappaB signaling;positive regulation of transcription by RNA polymerase II;regulation of calcineurin-NFAT signaling cascade;signal transduction;transcription by RNA polymerase II	chromatin binding;DNA-binding transcription activator activity, RNA polymerase II-specific;DNA-binding transcription factor activity;DNA-binding transcription factor activity, RNA polymerase II-specific;RNA polymerase II proximal promoter sequence-specific DNA binding;transcription factor binding	cytosol;nuclear transcription factor complex;nucleoplasm;nucleus;transcription factor complex	Transcription factors		RHD_dimer;RHD_DNA_bind	6	7.6	165.76	22	NaN	20.1607	NaN	NaN	0	3	0	0	NaN	1	0	NaN	0.301212	0.608102	0.449934	0.557449	0.886007	0.304187	1.09514	1.41138	O94916
160	O95232	Luc7-like protein 3	LUC7L3	27.5766	27.2595	27.5928	27.535	27.8485	27.6174	28.016	28.1217	27.4718	27.6789	27.9987	28.1463				mRNA splice site selection;RNA splicing	DNA binding;mRNA binding;RNA binding	nuclear speck;nucleoplasm;nucleus;U1 snRNP;U2-type prespliceosome			LUC7	26	40.5	51.466	781	27.4763	27.667	27.8699	27.9413	3	3	3	3	0.794774	0.301449	-0.393559	-0.918001	0.755801	0.478077	-0.274343	-0.747836	0.594245	0.744929	0.190661	0.555143	O95232
161	O95239	Chromosome-associated kinesin KIF4A	KIF4A	20.0727	19.4225	20.5698	20.4116	19.0065	18.5574	18.3933	20.4119	19.6338	19.8796	19.7027	19.3777				anterograde axonal transport;antigen processing and presentation of exogenous peptide antigen via MHC class II;microtubule-based movement;mitotic cytokinesis;mitotic spindle midzone assembly;mitotic spindle organization;organelle organization;retrograde vesicle-mediated transport, Golgi to endoplasmic reticulum	ATP binding;ATPase activity;DNA binding;microtubule binding;microtubule motor activity	axon cytoplasm;chromosome;cytoplasm;cytosol;intercellular bridge;kinesin complex;membrane;microtubule;midbody;nuclear matrix;nucleoplasm;spindle microtubule	Cytoskeleton proteins		Kinesin	2	2.4	139.88	8	NaN	NaN	NaN	NaN	0	0	0	0	NaN	1	0	NaN	NaN	1	0	NaN	NaN	1	0	NaN	O95239
162	O95299	NADH dehydrogenase [ubiquinone] 1 alpha subcomplex subunit 10, mitochondrial	NDUFA10	22.1892	22.5594	22.9542	22.6904	22.9901	19.0583	22.9537	23.0229	23.4418	22.8045	22.8872	23.1021				mitochondrial electron transport, NADH to ubiquinone;mitochondrial respiratory chain complex I assembly	NADH dehydrogenase (ubiquinone) activity	cytoplasm;mitochondrial inner membrane;mitochondrial matrix;mitochondrial respiratory chain complex I;mitochondrion;myelin sheath	Alzheimer disease;Huntington disease;Non-alcoholic fatty liver disease (NAFLD);Oxidative phosphorylation;Parkinson disease;Retrograde endocannabinoid signaling;Thermogenesis	Alzheimer disease;Huntington disease;Metabolic pathways;Non-alcoholic fatty liver disease (NAFLD);Oxidative phosphorylation;Parkinson disease;Retrograde endocannabinoid signaling;Thermogenesis	dNK	4	20.6	40.75	29	22.5676	22.8402	23.1395	22.9312	3	2	3	3	0.999449	0.156345	-0.571871	-1.22092	0.460833	0.360039	-1.35164	-0.921544	0.315026	0.704323	-0.987996	-0.66632	O95299
164	O95391	Pre-mRNA-splicing factor SLU7	SLU7	19.7238	19.8768	21.367	19.4494	20.9621	21.9732	21.7243	21.2365	21.5192	20.2839	20.8762	19.9101				alternative mRNA splicing, via spliceosome;cellular response to heat;intracellular protein transport;mRNA 3'-end processing;mRNA 3'-splice site recognition;mRNA export from nucleus;mRNA splicing, via spliceosome;RNA export from nucleus;RNA splicing, via transesterification reactions	pre-mRNA 3'-splice site binding;second spliceosomal transesterification activity;zinc ion binding	catalytic step 2 spliceosome;cytoplasm;cytosol;intracellular membrane-bounded organelle;membrane;nuclear speck;nucleoplasm;nucleus;small nuclear ribonucleoprotein complex;spliceosomal complex	Spliceosome	Spliceosome	Slu7	2	8	68.386	27	21.367	21.4676	21.4933	NaN	1	2	3	0	1.01216	0.0803946	-1.17079	-1.57609	0.217036	0.68961	0.438161	0.444638	0.202061	0.799817	0.472322	0.428847	O95391
165	O95402	Mediator of RNA polymerase II transcription subunit 26	MED26	21.4148	22.349	21.6818	21.1353	21.616	22.202	22.8716	22.2697	22.4391	22.9626	22.2129	22.1807				positive regulation of gene expression;regulation of transcription by RNA polymerase II;transcription initiation from RNA polymerase II promoter	transcription coactivator activity;transcription coregulator activity	core mediator complex;mediator complex;nucleoplasm	Transcription machinery		Med26;Med26_C;Med26_M	5	13.5	65.446	67	21.8152	21.6511	22.5268	22.4521	3	3	3	3	1.01	0.122017	-0.711544	-1.34105	0.935168	0.182108	-0.800964	-1.33392	0.147061	0.865165	-0.164108	-0.266808	O95402
167	O95478	Ribosome biogenesis protein NSA2 homolog	NSA2	21.7937	22.549	21.8588	21.6803	21.9568	22.386	21.4733	21.6154	22.0667	22.2227	21.5565	21.3288				rRNA processing	RNA binding	nucleolus;preribosome, large subunit precursor	Ribosome biogenesis		Ribosomal_S8e	5	21.2	30.065	62	22.0672	22.0077	21.7185	21.7026	3	3	3	3	0.507779	0.45656	0.348724	0.696535	0.379352	0.598657	0.305051	0.567281	0.0653485	0.948424	-0.0594921	-0.115054	O95478
168	O95602	DNA-directed RNA polymerase I subunit RPA1	POLR1A	23.2054	23.5167	23.2638	22.468	22.3326	23.1283	23.6187	23.5224	23.581	23.1698	22.7908	22.7443				negative regulation of protein localization to nucleolus;positive regulation of gene expression, epigenetic;termination of RNA polymerase I transcription;transcription initiation from RNA polymerase I promoter	chromatin binding;DNA binding;RNA polymerase I activity;zinc ion binding	nucleoplasm;RNA polymerase I complex	RNA polymerase;Transcription machinery	RNA polymerase	RNA_pol_Rpb1_1;RNA_pol_Rpb1_2;RNA_pol_Rpb1_3;RNA_pol_Rpb1_4;RNA_pol_Rpb1_5	22	17.7	194.81	244	23.3286	22.6429	23.574	22.9016	3	3	3	3	1.15936	0.352605	-0.245398	-0.819264	0.389021	0.619701	-0.258694	-0.538595	1.22168	0.287299	-0.685705	-1.47879	O95602;O14802
169	O95613	Pericentrin	PCNT	21.1122	20.6251	21.3286	22.3478	21.3981	20.6574	21.3602	21.6753	20.3705	21.2297	21.6129	21.9954				ciliary basal body-plasma membrane docking;cilium assembly;G2/M transition of mitotic cell cycle;microtubule cytoskeleton organization;mitotic spindle organization;positive regulation of intracellular protein transport;regulation of G2/M transition of mitotic cell cycle;signal transduction	calmodulin binding;protein-containing complex scaffold activity	centriolar satellite;centriole;centrosome;cytosol;membrane;microtubule;microtubule organizing center	Chromosome and associated proteins		PACT_coil_coil	20	9.4	378.03	124	21.0219	21.4678	21.1353	21.6127	3	3	3	3	0.0907976	0.875108	-0.113383	-0.175858	0.0965789	0.878565	-0.144875	-0.196619	0.3479	0.728822	0.445843	0.609402	O95613
170	O95639	Cleavage and polyadenylation specificity factor subunit 4	CPSF4	22.1606	22.5055	22.5067	22.6923	21.7315	22.2469	23.9193	23.534	23.6195	23.4259	23.1571	23.4223	+	+		modification by virus of host mRNA processing;mRNA 3'-end processing;mRNA export from nucleus;mRNA splicing, via spliceosome;pre-mRNA cleavage required for polyadenylation;termination of RNA polymerase II transcription	RNA binding;zinc ion binding	intracellular membrane-bounded organelle;mRNA cleavage and polyadenylation specificity factor complex;nucleoplasm	Influenza A;Messenger RNA biogenesis;mRNA surveillance pathway;Transcription machinery	Influenza A;mRNA surveillance pathway	zf-CCCH;zf-CCHC	8	39.8	30.255	109	22.391	22.2236	23.6909	23.3351	3	3	3	3	2.86224	0.00255814	-1.3	-3.57071	1.72369	0.0295455	-1.11151	-2.2614	0.216609	0.827589	-0.167378	-0.334386	O95639;A6NMK7
172	O95793	Double-stranded RNA-binding protein Staufen homolog 1	STAU1	22.8425	23.1809	23.2755	22.4982	22.6726	22.7416	23.0328	23.0558	23.1478	22.6188	22.7926	22.9553				cellular response to oxidative stress;modification of postsynaptic structure;positive regulation by virus of viral protein levels in host cell;positive regulation of long-term synaptic potentiation;positive regulation of viral genome replication	double-stranded RNA binding;protein phosphatase 1 binding;RNA binding	cell body;cytoplasm;cytoplasmic ribonucleoprotein granule;cytoplasmic stress granule;cytosol;dendrite;endoplasmic reticulum;extracellular exosome;glutamatergic synapse;membrane;microtubule associated complex;neuronal cell body;plasma membrane;rough endoplasmic reticulum	Messenger RNA biogenesis;Protein phosphatases and associated proteins		dsrm;Staufen_C	16	36.9	63.182	188	23.0997	22.6375	23.0788	22.7889	3	3	3	3	0.0527682	0.958727	0.0208549	0.0620601	0.553416	0.668738	-0.151426	-0.471442	1.43252	0.336241	-0.462184	-1.32026	O95793
173	O95816	BAG family molecular chaperone regulator 2	BAG2	21.1857	19.8813	21.0434	21.9014	21.5775	20.8333	19.9744	20.0744	20.3778	20.0998	20.1634	19.9277		+		negative regulation of protein binding;negative regulation of protein ubiquitination;negative regulation of ubiquitin protein ligase activity;positive regulation of proteasomal protein catabolic process;positive regulation of protein processing;protein folding;protein metabolic process;protein stabilization;regulation of cellular response to heat	adenyl-nucleotide exchange factor activity;chaperone binding;heat shock protein binding;identical protein binding;ion channel binding;tau protein binding;ubiquitin protein ligase binding	axon;chaperone complex;cytosol;dendrite;dendritic microtubule	Chaperones and folding catalysts;Protein processing in endoplasmic reticulum	Protein processing in endoplasmic reticulum		2	18	23.772	30	21.1145	21.4374	NaN	NaN	2	3	0	0	0.581061	0.314464	0.561227	0.890026	1.87758	0.0219636	1.37375	2.62194	0.636114	0.48262	0.733942	1.01901	O95816
174	O95926	Pre-mRNA-splicing factor SYF2	SYF2	22.4439	23.1266	22.7904	19.8647	22.5124	23.4273	21.8178	19.4145	22.5855	20.9169	22.5805	22.6616				embryonic organ development;gastrulation;in utero embryonic development;mitotic G2 DNA damage checkpoint;mRNA splicing, via spliceosome;positive regulation of cell proliferation	RNA binding	catalytic step 2 spliceosome;nuclear speck;nucleoplasm;nucleus;post-mRNA release spliceosomal complex;Prp19 complex;U2-type catalytic step 2 spliceosome	Spliceosome	Spliceosome	SYF2	3	17.3	28.722	37	22.787	22.9698	22.2016	22.621	3	2	2	2	0.709037	0.131044	1.51437	1.28858	0.0329773	0.951077	-0.118212	-0.0838336	0.321856	0.705915	-0.852186	-0.662538	O95926
176	O96019	Actin-like protein 6A	ACTL6A	24.5207	25.0457	24.905	24.6388	24.9954	25.1734	24.9377	25.1921	24.7914	25.0309	25.0557	25.1624				ATP-dependent chromatin remodeling;blastocyst formation;chromatin remodeling;DNA recombination;DNA repair;histone H2A acetylation;histone H4 acetylation;neural retina development;protein deubiquitination;regulation of growth;regulation of transcription by RNA polymerase II;signal transduction;spinal cord development	chromatin binding;transcription coactivator activity	Ino80 complex;npBAF complex;NuA4 histone acetyltransferase complex;nuclear chromatin;nucleoplasm;nucleus;plasma membrane;protein-containing complex;SWI/SNF complex	Chromosome and associated proteins;Exosome;Hepatocellular carcinoma;Thermogenesis;Transcription machinery	Hepatocellular carcinoma;Thermogenesis	Actin	8	19.6	47.46	163	24.8238	24.9359	24.9738	25.083	3	3	3	3	0.313029	0.729037	-0.149951	-0.378898	0.381077	0.717104	-0.14713	-0.406137	0.193593	0.864114	0.112078	0.265532	O96019;O94805
178	P00338	L-lactate dehydrogenase A chain	LDHA	21.7089	20.7872	21.6497	21.2362	21.951	20.7685	20.8876	20.2554	21.2685	19.7065	19.7197	20.3197		+		glycolytic process;lactate metabolic process;NAD metabolic process;positive regulation of apoptotic process;post-embryonic animal organ development;pyruvate metabolic process;response to cAMP;response to estrogen;response to glucose;response to hydrogen peroxide;response to hypoxia;response to nutrient;substantia nigra development	cadherin binding;identical protein binding;kinase binding;L-lactate dehydrogenase activity;NAD binding	cytosol;extracellular exosome;membrane;nucleus	Central carbon metabolism in cancer;Cysteine and methionine metabolism;Exosome;Glucagon signaling pathway;Glycolysis / Gluconeogenesis;HIF-1 signaling pathway;Propanoate metabolism;Pyruvate metabolism	Central carbon metabolism in cancer;Cysteine and methionine metabolism;Glucagon signaling pathway;Glycolysis / Gluconeogenesis;HIF-1 signaling pathway;Metabolic pathways;Propanoate metabolism;Pyruvate metabolism	Ldh_1_C;Ldh_1_N	5	26.5	36.688	26	21.3819	21.3186	21.0781	NaN	3	3	2	0	0.619322	0.293899	0.578096	0.933155	1.61097	0.028126	1.40329	2.34319	0.0477312	0.954793	-0.0633806	-0.0967823	P00338
179	P00367	Glutamate dehydrogenase 1, mitochondrial	GLUD1	21.9252	21.6135	22.0947	22.2751	22.2064	22.0617	22.0836	21.3749	21.3429	22.4045	22.462	22.4584				cellular amino acid biosynthetic process;glutamate biosynthetic process;glutamate catabolic process;glutamine metabolic process;positive regulation of insulin secretion;substantia nigra development;tricarboxylic acid metabolic process	ADP binding;ATP binding;glutamate dehydrogenase (NAD+) activity;glutamate dehydrogenase [NAD(P)+] activity;GTP binding;identical protein binding;leucine binding;NAD+ binding	cytoplasm;mitochondrial matrix;mitochondrion	Alanine, aspartate and glutamate metabolism;Arginine biosynthesis;D-Glutamine and D-glutamate metabolism;Exosome;Necroptosis;Nitrogen metabolism;Proximal tubule bicarbonate reclamation	Alanine, aspartate and glutamate metabolism;Arginine biosynthesis;Carbon metabolism;D-Glutamine and D-glutamate metabolism;Metabolic pathways;Necroptosis;Nitrogen metabolism;Proximal tubule bicarbonate reclamation	ELFV_dehydrog;ELFV_dehydrog_N	7	24.9	61.397	50	21.8778	22.1811	21.6005	22.4417	3	3	3	3	0.422786	0.555541	0.277309	0.577954	1.7826	0.325814	-0.260605	-0.981217	0.917818	0.578013	0.303254	0.855895	P00367
181	P00441	Superoxide dismutase [Cu-Zn]	SOD1	23.0947	21.5624	23.2456	19.2456	23.2859	18.655	22.6479	23.1746	20.4079	22.4913	23.8081	23.858				activation of MAPK activity;anterograde axonal transport;auditory receptor cell stereocilium organization;cell aging;cellular iron ion homeostasis;cellular response to ATP;cellular response to cadmium ion;cellular response to oxidative stress;cellular response to potassium ion;embryo implantation;glutathione metabolic process;heart contraction;hydrogen peroxide biosynthetic process;interleukin-12…	chaperone binding;copper ion binding;identical protein binding;protein homodimerization activity;protein phosphatase 2B binding;Rac GTPase binding;superoxide dismutase activity;superoxide dismutase copper chaperone activity;zinc ion binding	axon cytoplasm;cytoplasm;cytoplasmic vesicle;cytosol;dendrite cytoplasm;dense core granule;extracellular exosome;extracellular region;extracellular space;lysosome;mitochondrial intermembrane space;mitochondrial matrix;mitochondrion;myelin sheath;neuronal cell body;nucleoplasm;nucleus;peroxisome;protein-containing complex	Amyotrophic lateral sclerosis (ALS);Huntington disease;Longevity regulating pathway - multiple species;Peroxisome;Prion diseases	Amyotrophic lateral sclerosis (ALS);Huntington disease;Longevity regulating pathway - multiple species;Peroxisome;Prion diseases	Sod_Cu	4	64.3	15.936	33	22.6342	23.2859	22.9112	23.3858	3	1	2	3	0.215808	0.657536	0.557465	0.462911	0.91728	0.0810155	-2.99031	-1.73606	0.652715	0.356068	-2.23875	-1.27828	P00441
182	P00492	Hypoxanthine-guanine phosphoribosyltransferase	HPRT1	20.1443	19.5479	19.834	19.4759	19.9119	19.6912	19.1453	19.9336	19.1952	20.2799	20.4013	20.0115				adenine salvage;central nervous system neuron development;cerebral cortex neuron differentiation;dendrite morphogenesis;dopamine metabolic process;GMP catabolic process;GMP salvage;grooming behavior;guanine salvage;hypoxanthine metabolic process;hypoxanthine salvage;IMP metabolic process;IMP salvage;locomotory behavior;lymphocyte proliferation;positive regulation of dopamine metabolic process;pro…	guanine phosphoribosyltransferase activity;hypoxanthine phosphoribosyltransferase activity;identical protein binding;magnesium ion binding;nucleotide binding;protein homodimerization activity	cytoplasm;cytosol;extracellular exosome	Drug metabolism - other enzymes;Purine metabolism	Drug metabolism - other enzymes;Metabolic pathways;Purine metabolism	Pribosyltran	2	11.9	24.579	7	19.8421	19.693	NaN	NaN	3	3	0	0	0.608451	0.350764	0.417365	0.822236	1.46329	0.144094	-0.53792	-1.45148	0.281427	0.816026	-0.149096	-0.360735	P00492
184	P00558	Phosphoglycerate kinase 1	PGK1	22.3293	21.4555	22.2647	21.8522	21.8694	18.6737	22.8014	21.8932	20.3426	22.3306	22.5794	22.5322				canonical glycolysis;cellular response to hypoxia;chemical synaptic transmission;epithelial cell differentiation;flagellated sperm motility;gluconeogenesis;glycolytic process;muscle cell cellular homeostasis;myoblast fusion;negative regulation of angiogenesis;phosphorylation;plasminogen activation;positive regulation of oxidative phosphorylation;response to hypoxia;somatic muscle development	ADP binding;ATP binding;phosphoglycerate kinase activity;protein-disulfide reductase activity	cytosol;extracellular exosome;extracellular space;membrane;membrane raft;nucleus;sperm fibrous sheath	Exosome;Glycolysis / Gluconeogenesis;HIF-1 signaling pathway	Biosynthesis of amino acids;Carbon metabolism;Glycolysis / Gluconeogenesis;HIF-1 signaling pathway;Metabolic pathways	PGK	5	15.6	44.614	37	22.0165	21.8608	22.3473	22.4808	3	2	2	3	0.164826	0.7599	0.337445	0.347556	0.722691	0.182806	-1.68233	-1.3298	0.481697	0.531293	-1.21807	-0.937747	P00558;P07205
187	P01857	Ig gamma-1 chain C region	IGHG1	26.5205	25.5524	26.0423	25.3081	24.7299	24.0067	22.5947	22.9453	22.892	23.3221	22.7296	23.2242	+	+		B cell receptor signaling pathway;complement activation;complement activation, classical pathway;cytokine-mediated signaling pathway;defense response to bacterium;Fc-gamma receptor signaling pathway involved in phagocytosis;innate immune response;phagocytosis, engulfment;phagocytosis, recognition;positive regulation of B cell activation;regulation of complement activation;retina homeostasis	antigen binding;immunoglobulin receptor binding;serine-type endopeptidase activity	blood microparticle;external side of plasma membrane;extracellular exosome;extracellular region;extracellular space;immunoglobulin complex, circulating			C1-set	4	11.5	36.105	108	26.0384	24.6815	22.8106	23.092	3	3	3	3	3.37359	0	3.22774	6.45554	1.71742	0.0215714	1.58956	2.56904	1.35277	0.127718	-1.35685	-2.02864	P01857;P01860;P01859;P01861
190	P02787	Serotransferrin	TF	22.4465	22.5837	22.7019	19.2888	19.9373	19.0562	20.6604	19.4409	19.4061	19.3174	19.2139	19.7912	+		+	cellular iron ion homeostasis;cellular protein metabolic process;cellular response to iron ion;iron ion homeostasis;membrane organization;platelet degranulation;positive regulation of receptor-mediated endocytosis;post-translational protein modification;regulation of iron ion transport;regulation of protein stability;retina homeostasis;transferrin transport	ferric iron binding;ferric iron transmembrane transporter activity;ferrous iron binding;iron chaperone activity;transferrin receptor binding	apical plasma membrane;basal part of cell;basal plasma membrane;blood microparticle;cell surface;clathrin-coated pit;clathrin-coated vesicle membrane;cytoplasmic vesicle;early endosome;endocytic vesicle;endoplasmic reticulum lumen;endosome membrane;extracellular exosome;extracellular region;extracellular space;extrinsic component of external side of plasma membrane;HFE-transferrin receptor comple…	Exosome;Ferroptosis;HIF-1 signaling pathway;Mineral absorption	Ferroptosis;HIF-1 signaling pathway;Mineral absorption	Transferrin	6	7.3	77.049	12	22.5774	NaN	NaN	NaN	3	0	0	0	2.54983	0.00184	2.74156	4.42915	NaN	1	0	NaN	3.48709	0.032	-3.14994	-6.6487	P02787
191	P04075	Fructose-bisphosphate aldolase A	ALDOA	23.3648	22.176	23.4063	22.6936	23.252	21.9159	23.26	23.264	23.2374	23.0346	23.8252	24.1168				actin filament organization;ATP biosynthetic process;binding of sperm to zona pellucida;canonical glycolysis;fructose 1,6-bisphosphate metabolic process;fructose metabolic process;gluconeogenesis;glycolytic process;muscle cell cellular homeostasis;neutrophil degranulation;platelet degranulation;protein homotetramerization;regulation of cell shape;striated muscle contraction	actin binding;cadherin binding;cytoskeletal protein binding;fructose binding;fructose-bisphosphate aldolase activity;identical protein binding;RNA binding;tubulin binding	actin cytoskeleton;cytosol;extracellular exosome;extracellular region;extracellular space;ficolin-1-rich granule lumen;I band;M band;membrane;nucleus;platelet alpha granule lumen;secretory granule lumen;sperm head;tertiary granule lumen	Chromosome and associated proteins;Exosome;Fructose and mannose metabolism;Glycolysis / Gluconeogenesis;HIF-1 signaling pathway;Membrane trafficking;Pentose phosphate pathway	Biosynthesis of amino acids;Carbon metabolism;Fructose and mannose metabolism;Glycolysis / Gluconeogenesis;HIF-1 signaling pathway;Metabolic pathways;Pentose phosphate pathway	Glycolytic	9	41.8	39.42	100	22.9824	22.6205	23.2538	23.6589	3	3	3	3	0.269247	0.670414	-0.271413	-0.449784	0.963726	0.138721	-1.0384	-1.47376	0.257376	0.783361	-0.361869	-0.476596	P04075
192	P04196	Histidine-rich glycoprotein	HRG	24.3248	22.9205	23.0468	19.2851	20.1756	19.047	19.9393	20.3798	21.1451	20.3743	19.9873	21.2878	+		+	angiogenesis;antimicrobial humoral immune response mediated by antimicrobial peptide;chemotaxis;cytolysis in other organism;defense response to fungus;fibrinolysis;heme transport;negative regulation of angiogenesis;negative regulation of blood vessel endothelial cell migration;negative regulation of cell adhesion;negative regulation of cell adhesion mediated by integrin;negative regulation of cel…	cysteine-type endopeptidase inhibitor activity;heme binding;heparan sulfate proteoglycan binding;heparin binding;immunoglobulin binding;metal ion binding;serine-type endopeptidase inhibitor activity;signaling receptor binding;zinc ion binding	blood microparticle;cell surface;collagen-containing extracellular matrix;endolysosome;extracellular exosome;extracellular region;plasma membrane;platelet alpha granule lumen			Cystatin	2	3.2	59.578	21	23.4307	NaN	NaN	NaN	3	0	0	0	2.1739	0.00297297	2.94265	3.81995	NaN	1	0	NaN	2.64819	0.0252	-3.92813	-5.13516	P04196
194	P04406	Glyceraldehyde-3-phosphate dehydrogenase	GAPDH	23.8513	22.5238	23.5406	22.7679	23.3842	21.4445	23.3656	23.3468	22.9887	22.8118	23.9122	23.7686				antimicrobial humoral immune response mediated by antimicrobial peptide;canonical glycolysis;cellular response to interferon-gamma;defense response to fungus;gluconeogenesis;glycolytic process;killing by host of symbiont cells;killing of cells of other organism;microtubule cytoskeleton organization;negative regulation of endopeptidase activity;negative regulation of translation;neuron apoptotic p…	aspartic-type endopeptidase inhibitor activity;disordered domain specific binding;glyceraldehyde-3-phosphate dehydrogenase (NAD+) (phosphorylating) activity;identical protein binding;microtubule binding;NAD binding;NADP binding;peptidyl-cysteine S-nitrosylase activity	cytoplasm;cytosol;extracellular exosome;GAIT complex;intracellular membrane-bounded organelle;lipid droplet;membrane;microtubule cytoskeleton;nuclear membrane;nucleus;perinuclear region of cytoplasm;plasma membrane;ribonucleoprotein complex;vesicle	Alzheimer disease;Exosome;Glycolysis / Gluconeogenesis;HIF-1 signaling pathway;Membrane trafficking	Alzheimer disease;Biosynthesis of amino acids;Carbon metabolism;Glycolysis / Gluconeogenesis;HIF-1 signaling pathway;Metabolic pathways	Gp_dh_C;Gp_dh_N	11	32.5	36.053	99	23.3052	22.5322	23.2337	23.4976	3	3	3	3	0.0590918	0.921741	0.0715345	0.115527	0.653411	0.270909	-0.965396	-1.11175	0.480738	0.574486	-0.773078	-0.860255	P04406;O14556
195	P04637	Cellular tumor antigen p53	TP53	21.5888	22.215	22.0817	21.7511	21.4174	21.7523	19.3683	19.8192	19.4691	21.5244	19.4737	21.3382	+			autophagy;base-excision repair;cell aging;cell cycle arrest;cell differentiation;cell proliferation;cellular protein localization;cellular response to actinomycin D;cellular response to DNA damage stimulus;cellular response to drug;cellular response to gamma radiation;cellular response to glucose starvation;cellular response to hypoxia;cellular response to ionizing radiation;cellular response to …	ATP binding;chaperone binding;chromatin binding;copper ion binding;core promoter sequence-specific DNA binding;disordered domain specific binding;DNA binding;DNA-binding transcription activator activity, RNA polymerase II-specific;DNA-binding transcription factor activity;DNA-binding transcription factor activity, RNA polymerase II-specific;enzyme binding;histone acetyltransferase binding;histone…	cytoplasm;cytosol;endoplasmic reticulum;intracellular;mitochondrial matrix;mitochondrion;nuclear chromatin;nuclear matrix;nucleolus;nucleoplasm;nucleus;PML body;protein-containing complex;transcription factor complex	Amyotrophic lateral sclerosis (ALS);Apoptosis;Basal cell carcinoma;Bladder cancer;Breast cancer;Cell cycle;Cellular senescence;Central carbon metabolism in cancer;Chromosome and associated proteins;Chronic myeloid leukemia;Colorectal cancer;DNA repair and recombination proteins;Endocrine resistance;Endometrial cancer;Epstein-Barr virus infection;Ferroptosis;Fluid shear stress and atherosclerosis;…	Amyotrophic lateral sclerosis (ALS);Apoptosis;Basal cell carcinoma;Bladder cancer;Breast cancer;Cell cycle;Cellular senescence;Central carbon metabolism in cancer;Chronic myeloid leukemia;Colorectal cancer;Endocrine resistance;Endometrial cancer;Epstein-Barr virus infection;Ferroptosis;Fluid shear stress and atherosclerosis;Gastric cancer;Glioma;Hepatitis B;Hepatitis C;Hepatocellular carcinoma;He…	P53;P53_TAD;P53_tetramer	4	10.2	43.653	56	21.9618	21.6403	NaN	NaN	3	3	0	0	3.29675	0	2.40965	5.54708	0.577848	0.319144	0.861513	0.996948	0.660057	0.653695	-0.321594	-0.764486	P04637
196	P04843	Dolichyl-diphosphooligosaccharide--protein glycosyltransferase subunit 1	RPN1	20.7759	19.9495	21.0331	20.4065	21.0156	20.2405	19.4758	19.7989	20.2591	21.4181	19.1197	20.6511				cellular protein modification process;protein N-linked glycosylation via asparagine	dolichyl-diphosphooligosaccharide-protein glycotransferase activity;RNA binding	cytosol;endoplasmic reticulum;endoplasmic reticulum membrane;integral component of membrane;melanosome;membrane;oligosaccharyltransferase complex;rough endoplasmic reticulum	N-Glycan biosynthesis;Protein processing in endoplasmic reticulum	Metabolic pathways;N-Glycan biosynthesis;Protein processing in endoplasmic reticulum	Ribophorin_I	6	17.3	68.569	25	20.5861	20.5542	NaN	NaN	3	3	0	0	0.866537	0.151275	0.741573	1.23984	0.0777116	0.89863	0.157891	0.17246	0.0265633	0.979239	-0.0319182	-0.0529369	P04843
197	P04899	Guanine nucleotide-binding protein G(i) subunit alpha-2	GNAI2	21.6993	19.9102	21.195	23.4769	21.5558	20.6808	18.8536	20.5405	20.0949	20.3886	19.9329	21.0764				adenosine receptor signaling pathway;adenylate cyclase-activating G protein-coupled receptor signaling pathway;adenylate cyclase-inhibiting G protein-coupled receptor signaling pathway;adenylate cyclase-modulating G protein-coupled receptor signaling pathway;cell cycle;cell division;cell proliferation;G protein-coupled acetylcholine receptor signaling pathway;G protein-coupled receptor signaling …	G protein-coupled receptor binding;G-protein beta/gamma-subunit complex binding;GTP binding;GTPase activity;metal ion binding	cell body;centrosome;cytoplasm;cytosol;dendrite;extracellular exosome;extracellular vesicle;heterotrimeric G-protein complex;membrane;membrane raft;midbody;nucleoplasm;plasma membrane	Adrenergic signaling in cardiomyocytes;Alcoholism;Apelin signaling pathway;Axon guidance;cAMP signaling pathway;cGMP-PKG signaling pathway;Chagas disease (American trypanosomiasis);Chemokine signaling pathway;Cholinergic synapse;Circadian entrainment;Cocaine addiction;Cushing syndrome;Dopaminergic synapse;Estrogen signaling pathway;Exosome;GABAergic synapse;Gap junction;Gastric acid secretion;Glu…	Adrenergic signaling in cardiomyocytes;Alcoholism;Apelin signaling pathway;Axon guidance;cAMP signaling pathway;cGMP-PKG signaling pathway;Chagas disease (American trypanosomiasis);Chemokine signaling pathway;Cholinergic synapse;Circadian entrainment;Cocaine addiction;Cushing syndrome;Dopaminergic synapse;Estrogen signaling pathway;GABAergic synapse;Gap junction;Gastric acid secretion;Glutamaterg…	G-alpha	7	31.5	40.45	38	21.4472	21.9045	NaN	NaN	2	3	0	0	0.685111	0.170663	1.10517	1.18358	0.741384	0.185894	1.43853	1.31956	0.420669	0.604622	0.969683	0.819923	P04899
198	P05023	Sodium/potassium-transporting ATPase subunit alpha-1	ATP1A1	21.9239	20.2301	19.7454	22.1655	21.1762	19.2671	19.6708	19.9546	18.7875	20.3482	20.5115	20.6272				ATP hydrolysis coupled proton transport;cardiac muscle cell action potential involved in contraction;cell communication by electrical coupling involved in cardiac conduction;cellular potassium ion homeostasis;cellular response to mechanical stimulus;cellular response to steroid hormone stimulus;cellular sodium ion homeostasis;membrane hyperpolarization;membrane repolarization;membrane repolarizat…	ADP binding;ankyrin binding;ATP binding;chaperone binding;phosphatase activity;phosphatidylinositol 3-kinase binding;potassium ion binding;protein domain specific binding;protein kinase binding;sodium ion binding;sodium:potassium-exchanging ATPase activity;steroid hormone binding	apical plasma membrane;basolateral plasma membrane;caveola;endoplasmic reticulum;endosome;extracellular exosome;extracellular vesicle;Golgi apparatus;integral component of membrane;intercalated disc;melanosome;membrane;myelin sheath;plasma membrane;postsynaptic density;protein-containing complex;sarcolemma;sodium:potassium-exchanging ATPase complex;T-tubule	Adrenergic signaling in cardiomyocytes;Aldosterone synthesis and secretion;Aldosterone-regulated sodium reabsorption;Bile secretion;cAMP signaling pathway;Carbohydrate digestion and absorption;Cardiac muscle contraction;cGMP-PKG signaling pathway;Endocrine and other factor-regulated calcium reabsorption;Exosome;Gastric acid secretion;Insulin secretion;Mineral absorption;Pancreatic secretion;Prote…	Adrenergic signaling in cardiomyocytes;Aldosterone synthesis and secretion;Aldosterone-regulated sodium reabsorption;Bile secretion;cAMP signaling pathway;Carbohydrate digestion and absorption;Cardiac muscle contraction;cGMP-PKG signaling pathway;Endocrine and other factor-regulated calcium reabsorption;Gastric acid secretion;Insulin secretion;Mineral absorption;Pancreatic secretion;Protein diges…	Cation_ATPase_C;Cation_ATPase_N	3	4.9	112.89	20	20.6331	21.6708	NaN	NaN	3	2	0	0	0.709402	0.154591	1.16214	1.22582	0.164808	0.760645	0.373978	0.354664	0.0773135	0.911192	0.236493	0.185214	P05023;P13637;P50993;Q13733;P20648;P54707
200	P05141	ADP/ATP translocase 2	SLC25A5	26.095	25.961	26.0456	26.2797	26.3331	26.2962	25.4796	26.025	25.9954	25.7389	26.1636	25.6222				cellular response to leukemia inhibitory factor;chromosome segregation;negative regulation of mitochondrial outer membrane permeabilization involved in apoptotic signaling pathway;positive regulation of cell proliferation;regulation of insulin secretion;viral process	adenine transmembrane transporter activity;ATP:ADP antiporter activity;RNA binding;ubiquitin protein ligase binding	integral component of plasma membrane;membrane;membrane raft;mitochondrial inner membrane;mitochondrial nucleoid;mitochondrion;MMXD complex;myelin sheath;nucleus	Calcium signaling pathway;Cellular senescence;cGMP-PKG signaling pathway;Human T-cell leukemia virus 1 infection;Huntington disease;Influenza A;Mitochondrial biogenesis;Necroptosis;Parkinson disease;Transporters	Calcium signaling pathway;Cellular senescence;cGMP-PKG signaling pathway;Human T-cell leukemia virus 1 infection;Huntington disease;Influenza A;Necroptosis;Parkinson disease	Mito_carr	10	25.8	32.852	236	26.0339	26.303	25.8333	25.8416	3	3	3	3	0.480509	0.605161	0.200554	0.525943	1.30821	0.202168	0.461439	1.2634	2.5086	0.438138	0.269135	1.11122	P05141;Q9H0C2
202	P05388	60S acidic ribosomal protein P0	RPLP0	24.9572	24.636	24.8541	24.9095	24.4628	24.5716	25.4713	25.1139	25.4348	25.1267	24.9478	25.1969				cytoplasmic translation;interleukin-12-mediated signaling pathway;nuclear-transcribed mRNA catabolic process, nonsense-mediated decay;ribosomal large subunit assembly;SRP-dependent cotranslational protein targeting to membrane;translation;translational initiation	large ribosomal subunit rRNA binding;RNA binding;structural constituent of ribosome	cytoplasm;cytoplasmic ribonucleoprotein granule;cytosol;cytosolic large ribosomal subunit;endoplasmic reticulum;extracellular exosome;focal adhesion;membrane;nucleus;postsynapse;postsynaptic density;ribonucleoprotein complex	Ribosome	Ribosome	Ribosomal_L10	6	23.3	34.273	209	24.8157	24.648	25.34	25.0905	3	3	3	3	1.622	0.0911922	-0.524273	-1.50724	1.34716	0.209387	-0.442486	-1.25145	0.437247	0.795516	-0.16777	-0.460305	P05388;Q8NHW5
203	P05455	Lupus La protein	SSB	23.8803	24.043	23.9529	25.1999	24.6753	24.6558	24.2573	24.8846	24.3952	25.1409	25.0835	25.2001				histone mRNA metabolic process;IRES-dependent viral translational initiation;nuclear histone mRNA catabolic process;protein localization to cytoplasmic stress granule;tRNA 3'-end processing;tRNA 5'-leader removal;tRNA export from nucleus;tRNA modification;tRNA processing	mRNA binding;poly(U) RNA binding;RNA binding;sequence-specific mRNA binding;tRNA binding	cytoplasm;nuclear chromosome, telomeric region;nucleus;ribonucleoprotein complex	Systemic lupus erythematosus	Systemic lupus erythematosus	La;RRM_1;RRM_3	11	29.4	46.836	135	23.9587	24.8437	24.5124	25.1415	3	3	3	3	1.3221	0.112283	-0.553637	-1.39792	0.754831	0.459551	-0.297853	-0.781034	2.06344	0.0768136	0.88494	2.30262	P05455
204	P05976	Myosin light chain 1/3, skeletal muscle isoform	MYL1	19.2264	18.5539	19.2636	26.5727	20.2619	25.2846	20.4517	20.3602	20.9265	19.3914	19.2623	21.1972				cardiac muscle contraction;muscle contraction;muscle filament sliding;positive regulation of ATPase activity;regulation of striated muscle contraction;regulation of the force of heart contraction;skeletal muscle tissue development;ventricular cardiac muscle tissue morphogenesis	actin monomer binding;calcium ion binding;motor activity;myosin II heavy chain binding;structural constituent of muscle	A band;cytosol;I band;muscle myosin complex;myofibril;sarcomere	Adrenergic signaling in cardiomyocytes;Apelin signaling pathway;Cardiac muscle contraction;Cytoskeleton proteins;Dilated cardiomyopathy (DCM);Hypertrophic cardiomyopathy (HCM)	Adrenergic signaling in cardiomyocytes;Apelin signaling pathway;Cardiac muscle contraction;Dilated cardiomyopathy (DCM);Hypertrophic cardiomyopathy (HCM)	EF-hand_6	1	8.2	21.145	61	NaN	25.9286	NaN	NaN	0	2	0	0	NaN	1	0	NaN	0.945267	0.0640874	4.08942	1.83881	1.21769	0.0772364	5.02508	2.34934	P05976;P08590
207	P06493	Cyclin-dependent kinase 1	CDK1	23.6138	23.7758	24.1352	24.1938	24.2211	24.4955	23.8804	24.0573	24.1077	20.3366	19.9277	20.5768		+		activation of MAPK activity;anaphase-promoting complex-dependent catabolic process;animal organ regeneration;apoptotic process;cell aging;cell division;cell migration;cell proliferation;cellular response to hydrogen peroxide;centrosome cycle;chromosome condensation;ciliary basal body-plasma membrane docking;DNA damage response, signal transduction by p53 class mediator resulting in cell cycle arr…	ATP binding;chromatin binding;cyclin binding;cyclin-dependent protein kinase activity;cyclin-dependent protein serine/threonine kinase activity;histone kinase activity;Hsp70 protein binding;protein kinase activity;protein serine/threonine kinase activity;RNA polymerase II CTD heptapeptide repeat kinase activity;virus receptor activity	centrosome;cyclin B1-CDK1 complex;cyclin-dependent protein kinase holoenzyme complex;cytoplasm;cytosol;endoplasmic reticulum membrane;extracellular exosome;membrane;midbody;mitochondrial matrix;mitochondrion;mitotic spindle;nuclear chromosome, telomeric region;nucleoplasm;nucleus;spindle microtubule	Cell cycle;Cellular senescence;Chromosome and associated proteins;DNA replication proteins;Exosome;Gap junction;Human immunodeficiency virus 1 infection;Oocyte meiosis;p53 signaling pathway;Progesterone-mediated oocyte maturation;Protein kinases;Viral carcinogenesis	Cell cycle;Cellular senescence;Gap junction;Human immunodeficiency virus 1 infection;Oocyte meiosis;p53 signaling pathway;Progesterone-mediated oocyte maturation;Viral carcinogenesis	Pkinase	5	19.2	34.095	42	23.8416	24.3035	24.0151	NaN	3	3	3	0	0.441328	0.657537	-0.173531	-0.470563	4.33826	0	4.0231	9.7517	1.19487	0.377192	0.461896	1.21008	P06493;Q00535;Q00526;Q00534;P50750;Q96Q40;O94921;Q07002;Q00536;Q00537
208	P06576	ATP synthase subunit beta, mitochondrial	ATP5B	23.2405	22.6642	23.1408	23.0826	22.8627	22.6889	23.7476	23.1885	23.2235	23.0224	23.3822	23.1673				angiogenesis;ATP biosynthetic process;cellular response to interleukin-7;cristae formation;generation of precursor metabolites and energy;lipid metabolic process;mitochondrial ATP synthesis coupled proton transport;mitochondrion organization;negative regulation of cell adhesion involved in substrate-bound cell migration;osteoblast differentiation;positive regulation of blood vessel endothelial ce…	angiostatin binding;ATP binding;MHC class I protein binding;proton-transporting ATP synthase activity, rotational mechanism;proton-transporting ATPase activity, rotational mechanism;transmembrane transporter activity;transporter activity	cell surface;extracellular exosome;membrane;mitochondrial matrix;mitochondrial membrane;mitochondrial nucleoid;mitochondrial proton-transporting ATP synthase complex;mitochondrial proton-transporting ATP synthase, catalytic core;mitochondrion;myelin sheath;nucleus;plasma membrane;proton-transporting ATP synthase complex	Alzheimer disease;Huntington disease;Oxidative phosphorylation;Parkinson disease;Thermogenesis	Alzheimer disease;Huntington disease;Metabolic pathways;Oxidative phosphorylation;Parkinson disease;Thermogenesis	ATP-synt_ab;ATP-synt_ab_N	9	24.8	56.559	104	23.0152	22.8781	23.3865	23.1907	3	3	3	3	0.66368	0.352345	-0.371355	-0.818714	0.946117	0.388286	-0.312597	-0.881597	0.258445	0.826368	-0.137124	-0.333497	P06576
210	P06733	Alpha-enolase	ENO1	23.8399	23.3026	23.7379	24.1254	24.0425	23.7079	23.9061	24.112	24.034	23.6756	24.0866	24.4163				canonical glycolysis;gluconeogenesis;negative regulation of cell growth;negative regulation of hypoxia-induced intrinsic apoptotic signaling pathway;negative regulation of transcription by RNA polymerase II;negative regulation of transcription, DNA-templated;positive regulation of ATP biosynthetic process;positive regulation of muscle contraction;positive regulation of plasminogen activation;resp…	cadherin binding;DNA-binding transcription repressor activity, RNA polymerase II-specific;GTPase binding;magnesium ion binding;phosphopyruvate hydratase activity;protein homodimerization activity;RNA binding;RNA polymerase II regulatory region sequence-specific DNA binding	cell cortex region;cell surface;cytoplasm;cytosol;extracellular exosome;extracellular space;M band;membrane;nucleus;phosphopyruvate hydratase complex;plasma membrane	Exosome;Glycolysis / Gluconeogenesis;HIF-1 signaling pathway;Messenger RNA biogenesis;RNA degradation	Biosynthesis of amino acids;Carbon metabolism;Glycolysis / Gluconeogenesis;HIF-1 signaling pathway;Metabolic pathways;RNA degradation	Enolase_C;Enolase_N	16	37.8	47.168	197	23.6268	23.9586	24.0174	24.0595	3	3	3	3	1.04637	0.237089	-0.390581	-1.04056	0.150899	0.854188	-0.100893	-0.22452	0.729164	0.606952	0.331819	0.812466	P06733
211	P06737	Glycogen phosphorylase, liver form	PYGL	20.7549	20.5273	21.0066	20.9996	17.9629	21.0595	20.303	20.7331	18.9085	21.0594	19.7929	20.4109				5-phosphoribose 1-diphosphate biosynthetic process;glucose homeostasis;glycogen catabolic process;glycogen metabolic process;necroptotic process;neutrophil degranulation;response to bacterium	AMP binding;ATP binding;bile acid binding;drug binding;glucose binding;glycogen phosphorylase activity;linear malto-oligosaccharide phosphorylase activity;protein homodimerization activity;purine nucleobase binding;pyridoxal phosphate binding;SHG alpha-glucan phosphorylase activity;vitamin binding	cytoplasm;cytosol;extracellular exosome;extracellular region;ficolin-1-rich granule lumen;secretory granule lumen	Glucagon signaling pathway;Insulin resistance;Insulin signaling pathway;Necroptosis;Starch and sucrose metabolism	Glucagon signaling pathway;Insulin resistance;Insulin signaling pathway;Metabolic pathways;Necroptosis;Starch and sucrose metabolism	Phosphorylase	4	7.6	97.147	15	20.7629	21.0295	NaN	NaN	3	2	0	0	0.618348	0.24688	0.781389	1.01768	0.141126	0.77991	-0.413706	-0.321755	0.297102	0.727482	-0.755582	-0.613452	P06737
212	P06748	Nucleophosmin	NPM1	26.7529	27.5475	27.9005	26.5424	27.1943	27.1327	27.4948	27.1247	27.9528	26.9451	27.5132	28.1559				cell aging;cellular response to UV;CENP-A containing nucleosome assembly;centrosome cycle;chromatin remodeling;DNA repair;intracellular protein transport;negative regulation of apoptotic process;negative regulation of cell proliferation;negative regulation of centrosome duplication;negative regulation of protein kinase activity by regulation of protein phosphorylation;nucleocytoplasmic transport;…	activating transcription factor binding;chromatin binding;core promoter binding;histone binding;NF-kappaB binding;protein heterodimerization activity;protein homodimerization activity;protein kinase binding;protein kinase inhibitor activity;ribosomal large subunit binding;ribosomal small subunit binding;RNA binding;Tat protein binding;transcription coactivator activity;transcription factor bindin…	centrosome;cytoplasm;cytosol;focal adhesion;membrane;nucleolus;nucleoplasm;nucleus;protein-containing complex;protein-DNA complex;ribonucleoprotein complex;spindle pole centrosome	Chromosome and associated proteins		NPM1-C;Nucleoplasmin	20	74.5	32.575	725	27.4003	26.9565	27.5241	27.5381	3	3	3	3	0.107622	0.862912	-0.123802	-0.20118	0.645831	0.338761	-0.581603	-0.95846	0.485176	0.657133	-0.443804	-0.742238	P06748
213	P06753	Tropomyosin alpha-3 chain	TPM3	27.7701	27.2938	28.0525	27.5688	26.7439	26.0652	25.9985	26.3731	25.5579	25.968	25.8719	26.3155	+			actin filament organization;muscle contraction;muscle filament sliding	actin filament binding	actin cytoskeleton;actin filament;cytoskeleton;cytosol;extracellular exosome;muscle thin filament tropomyosin;stress fiber	Adrenergic signaling in cardiomyocytes;Cardiac muscle contraction;Cytoskeleton proteins;Dilated cardiomyopathy (DCM);Hypertrophic cardiomyopathy (HCM);Pathways in cancer;Thyroid cancer	Adrenergic signaling in cardiomyocytes;Cardiac muscle contraction;Dilated cardiomyopathy (DCM);Hypertrophic cardiomyopathy (HCM);Pathways in cancer;Thyroid cancer	Tropomyosin	21	42.5	32.95	463	27.7054	26.7927	25.9765	26.0518	3	3	3	3	2.22965	0.00215686	1.72895	3.30404	0.74735	0.261202	0.740859	1.13082	0.870682	0.340469	-0.912792	-1.32697	P06753
214	Q8N257	Histone H2B type 3-B	HIST3H2BB	23.6072	24.0447	23.6876	23.0744	22.7722	19.2402	18.3244	20.1004	19.6428	21.125	20.753	20.4711	+			antibacterial humoral response;antimicrobial humoral immune response mediated by antimicrobial peptide;defense response to Gram-negative bacterium;defense response to Gram-positive bacterium;innate immune response in mucosa;killing of cells of other organism;negative regulation of tumor necrosis factor-mediated signaling pathway;nucleosome assembly;protein ubiquitination	DNA binding;lipopolysaccharide binding;protein heterodimerization activity	cytosol;extracellular exosome;extracellular space;nuclear chromosome, telomeric region;nucleoplasm;nucleosome;nucleus	Alcoholism;Chromosome and associated proteins;Exosome;Systemic lupus erythematosus;Viral carcinogenesis	Alcoholism;Systemic lupus erythematosus;Viral carcinogenesis	Histone	5	30.2	13.908	45	23.7798	22.9233	NaN	NaN	3	2	0	0	2.88979	0	4.42397	5.90561	0.297321	0.561759	0.912577	0.631425	0.775763	0.288364	-2.08422	-1.44928	Q8N257;Q16778;P33778;P23527;P06899;Q6DRA6;Q6DN03
215	P07195	L-lactate dehydrogenase B chain	LDHB	23.6184	20.1939	23.0443	22.7406	22.7716	19.3381	20.7328	22.9947	22.7241	22.6087	23.0063	23.3593				carbohydrate metabolic process;pyruvate metabolic process	identical protein binding;L-lactate dehydrogenase activity	cytoplasm;cytosol;extracellular exosome;membrane;membrane raft	Central carbon metabolism in cancer;Cysteine and methionine metabolism;Exosome;Glucagon signaling pathway;Glycolysis / Gluconeogenesis;HIF-1 signaling pathway;Propanoate metabolism;Pyruvate metabolism	Central carbon metabolism in cancer;Cysteine and methionine metabolism;Glucagon signaling pathway;Glycolysis / Gluconeogenesis;HIF-1 signaling pathway;Metabolic pathways;Propanoate metabolism;Pyruvate metabolism	Ldh_1_C;Ldh_1_N	5	18	36.638	28	23.3313	22.7561	22.8594	22.9915	2	2	2	3	0.0357929	0.943443	0.134975	0.0914074	0.520691	0.314532	-1.37467	-1.01094	0.161533	0.816144	-0.668729	-0.38095	P07195
218	P07305	Histone H1.0	H1F0	23.6547	24.1466	23.6436	23.5334	23.4297	24.7626	23.7327	23.4684	24.0489	24.2671	20.6219	19.7478				apoptotic DNA fragmentation;chromatin silencing;chromosome condensation;negative regulation of chromatin silencing;negative regulation of DNA recombination;negative regulation of transcription by RNA polymerase II;nucleosome assembly;nucleosome positioning;positive regulation of transcription regulatory region DNA binding;regulation of transcription, DNA-templated	AT DNA binding;chromatin DNA binding;double-stranded DNA binding;nucleosomal DNA binding;RNA binding	actin cytoskeleton;Golgi apparatus;nuclear body;nuclear chromatin;nuclear euchromatin;nucleoplasm;nucleosome;nucleus;transcriptional repressor complex	Chromosome and associated proteins		Linker_histone	4	20.6	20.863	62	23.815	23.9086	23.75	24.2671	3	3	3	1	0.0987135	0.889645	0.0649681	0.149028	0.749123	0.148278	2.36298	1.4333	0.0713953	0.929738	0.0935936	0.142005	P07305
220	P07737	Profilin-1	PFN1	21.9346	20.0965	21.7323	20.8765	21.5039	19.4211	19.5583	20.2232	19.2798	19.5643	20.321	20.1822				actin cytoskeleton organization;modification of postsynaptic actin cytoskeleton;negative regulation of actin filament bundle assembly;negative regulation of actin filament polymerization;negative regulation of stress fiber assembly;neural tube closure;positive regulation of actin filament bundle assembly;positive regulation of actin filament polymerization;positive regulation of ATPase activity;p…	actin binding;actin monomer binding;adenyl-nucleotide exchange factor activity;cadherin binding;phosphatidylinositol-4,5-bisphosphate binding;proline-rich region binding;Rho GTPase binding;RNA binding	blood microparticle;cell cortex;cytoplasm;cytoskeleton;cytosol;extracellular exosome;focal adhesion;glutamatergic synapse;membrane;nucleus	Cytoskeleton proteins;Exosome;Membrane trafficking;Rap1 signaling pathway;Regulation of actin cytoskeleton;Salmonella infection;Shigellosis	Rap1 signaling pathway;Regulation of actin cytoskeleton;Salmonella infection;Shigellosis	Profilin	3	30.7	15.054	25	21.2545	20.6005	NaN	NaN	3	3	0	0	1.14151	0.0531803	1.56736	1.85327	0.366425	0.531743	0.57804	0.672708	0.315456	0.720285	-0.653933	-0.623956	P07737
221	P07814	Bifunctional glutamate/proline--tRNA ligase	EPRS	24.7645	24.5062	25.2456	25.5733	25.26	24.6003	23.0989	23.1017	23.1079	22.5332	23.0065	23.166	+	+		cellular response to insulin stimulus;cellular response to interferon-gamma;glutamyl-tRNA aminoacylation;long-chain fatty acid import;negative regulation of translation;prolyl-tRNA aminoacylation;protein-containing complex assembly;tRNA aminoacylation for protein translation	ATP binding;glutamate-tRNA ligase activity;GTPase binding;identical protein binding;proline-tRNA ligase activity;protein homodimerization activity;RNA stem-loop binding;zinc ion binding	aminoacyl-tRNA synthetase multienzyme complex;cytoplasm;cytosol;GAIT complex;membrane;plasma membrane;ribonucleoprotein complex	Amino acid related enzymes;Aminoacyl-tRNA biosynthesis;Porphyrin and chlorophyll metabolism;Transfer RNA biogenesis	Aminoacyl-tRNA biosynthesis;Metabolic pathways;Porphyrin and chlorophyll metabolism	GST_C;HGTP_anticodon;ProRS-C_1;tRNA-synt_1c;tRNA-synt_1c_C;tRNA-synt_2b;WHEP-TRS	48	35.1	170.59	719	24.8387	25.1445	23.1028	22.9019	3	3	3	3	2.88055	0.00164286	1.7359	4.16611	2.54394	0.00218182	2.24263	4.12259	0.353795	0.747047	0.305787	0.546636	P07814
222	P07900	Heat shock protein HSP 90-alpha	HSP90AA1	22.5663	21.5529	22.3193	22.2859	22.0308	21.5568	21.5877	21.4159	21.2773	21.8423	21.903	22.2166				axon extension;cellular response to heat;central nervous system neuron axonogenesis;chaperone-mediated autophagy;chaperone-mediated protein complex assembly;ciliary basal body-plasma membrane docking;cofactor metabolic process;cytokine-mediated signaling pathway;ERBB2 signaling pathway;establishment of cell polarity;Fc-gamma receptor signaling pathway involved in phagocytosis;G2/M transition of m…	ATP binding;ATPase activity;ATPase activity, coupled;disordered domain specific binding;DNA polymerase binding;GTPase binding;histone deacetylase binding;identical protein binding;MHC class II protein complex binding;nitric-oxide synthase regulator activity;nucleotide binding;protein homodimerization activity;protein tyrosine kinase activity;protein tyrosine kinase binding;RNA binding;scaffold pr…	axonal growth cone;cell surface;cytoplasm;cytosol;dendritic growth cone;endocytic vesicle lumen;extracellular exosome;extracellular region;ficolin-1-rich granule lumen;lysosomal lumen;melanosome;membrane;myelin sheath;neuronal cell body;nucleoplasm;nucleus;perinuclear region of cytoplasm;plasma membrane;protein-containing complex;secretory granule lumen	Antigen processing and presentation;Chaperones and folding catalysts;Estrogen signaling pathway;Exosome;Fluid shear stress and atherosclerosis;IL-17 signaling pathway;Membrane trafficking;Mitochondrial biogenesis;Necroptosis;NOD-like receptor signaling pathway;Pathways in cancer;PI3K-Akt signaling pathway;Progesterone-mediated oocyte maturation;Prostate cancer;Proteasome;Protein phosphatases and …	Antigen processing and presentation;Estrogen signaling pathway;Fluid shear stress and atherosclerosis;IL-17 signaling pathway;Necroptosis;NOD-like receptor signaling pathway;Pathways in cancer;PI3K-Akt signaling pathway;Progesterone-mediated oocyte maturation;Prostate cancer;Protein processing in endoplasmic reticulum;Th17 cell differentiation	HATPase_c;HSP90	15	22	84.659	99	22.1461	21.9578	21.427	21.9873	3	3	3	3	1.06277	0.112697	0.719189	1.38834	0.0412741	0.964226	-0.0294724	-0.0665187	0.194	0.827815	-0.188297	-0.328942	P07900;Q58FG0;Q58FF6;Q14568
223	P07910	Heterogeneous nuclear ribonucleoproteins C1/C2	HNRNPC	27.8103	28.2739	27.7451	27.9131	27.8324	28.2789	27.7155	27.5086	27.7581	27.8841	27.5873	27.8314				3'-UTR-mediated mRNA stabilization;ATP-dependent chromatin remodeling;mRNA splicing, via spliceosome;negative regulation of telomere maintenance via telomerase;osteoblast differentiation;RNA metabolic process;RNA splicing	identical protein binding;mRNA 3'-UTR binding;N6-methyladenosine-containing RNA binding;nucleosomal DNA binding;poly(U) RNA binding;RNA binding;RNA polymerase II distal enhancer sequence-specific DNA binding;RNA polymerase II proximal promoter sequence-specific DNA binding;telomerase RNA binding	actin cytoskeleton;catalytic step 2 spliceosome;cytosol;extracellular exosome;extracellular region;membrane;nuclear chromatin;nucleoplasm;nucleus;protein-containing complex;spliceosomal complex;telomerase holoenzyme complex	Spliceosome	Spliceosome	RRM_1	18	39.2	33.67	421	27.9431	28.0081	27.6607	27.7676	3	3	3	3	0.702084	0.423112	0.282344	0.736371	0.660236	0.546725	0.240541	0.658996	0.108945	0.925863	0.0650463	0.156429	P07910;O60812;B2RXH8;P0DMR1;B7ZW38
224	P07947	Tyrosine-protein kinase Yes	YES1	22.0544	21.6993	22.2692	22.9526	21.4504	21.0703	19.0337	19.5416	20.1249	19.4448	20.1187	19.2969	+	+		cell differentiation;cellular protein modification process;cellular response to platelet-derived growth factor stimulus;cellular response to retinoic acid;cellular response to transforming growth factor beta stimulus;ephrin receptor signaling pathway;Fc-gamma receptor signaling pathway involved in phagocytosis;leukocyte migration;peptidyl-tyrosine autophosphorylation;positive regulation of peptid…	ATP binding;enzyme binding;epidermal growth factor receptor binding;ion channel binding;non-membrane spanning protein tyrosine kinase activity;phosphotyrosine residue binding;protein tyrosine kinase activity;signaling receptor binding	actin filament;cytosol;extracellular exosome;extrinsic component of cytoplasmic side of plasma membrane;focal adhesion;glutamatergic synapse;Golgi apparatus;microtubule organizing center;plasma membrane;postsynaptic specialization, intracellular component	Adherens junction;Membrane trafficking;Protein kinases	Adherens junction	Pkinase_Tyr;SH2;SH3_1	8	21	60.801	42	22.0076	21.8244	NaN	NaN	3	3	0	0	2.62385	0.00176923	2.44089	4.38732	1.60808	0.0184815	2.20429	2.66259	0.110882	0.88255	-0.183224	-0.229539	P07947;P12931;P06239
226	P08237	ATP-dependent 6-phosphofructokinase, muscle type	PFKM	21.2427	20.9555	21.5748	19.3899	20.7736	20.8879	19.9729	19.8626	20.6059	19.5582	19.4657	20.4916	+			canonical glycolysis;fructose 1,6-bisphosphate metabolic process;fructose 6-phosphate metabolic process;glucose catabolic process;glucose homeostasis;glycogen catabolic process;glycolysis from storage polysaccharide through glucose-1-phosphate;glycolytic process;glycolytic process through fructose-6-phosphate;muscle cell cellular homeostasis;positive regulation of insulin secretion;positive regul…	6-phosphofructokinase activity;AMP binding;ATP binding;fructose binding;fructose-6-phosphate binding;identical protein binding;kinase binding;metal ion binding;monosaccharide binding;protein C-terminus binding;protein homodimerization activity	6-phosphofructokinase complex;apical plasma membrane;cytosol;nucleus;sperm principal piece	AMPK signaling pathway;Central carbon metabolism in cancer;Fructose and mannose metabolism;Galactose metabolism;Glucagon signaling pathway;Glycolysis / Gluconeogenesis;HIF-1 signaling pathway;Messenger RNA biogenesis;Pentose phosphate pathway;Protein phosphatases and associated proteins;RNA degradation	AMPK signaling pathway;Biosynthesis of amino acids;Carbon metabolism;Central carbon metabolism in cancer;Fructose and mannose metabolism;Galactose metabolism;Glucagon signaling pathway;Glycolysis / Gluconeogenesis;HIF-1 signaling pathway;Metabolic pathways;Pentose phosphate pathway;RNA degradation	PFK	4	7.3	85.182	13	21.2577	20.8308	NaN	NaN	3	2	0	0	1.71675	0.0202872	1.11052	2.25403	0.36761	0.549378	0.511997	0.654446	0.817893	0.359326	-0.907188	-1.27127	P08237
227	P08238	Heat shock protein HSP 90-beta	HSP90AB1	24.5399	23.6908	24.4361	24.4507	24.5366	23.7814	24.3658	24.2952	24.0609	24.0972	24.5658	24.7383				axon extension;cellular response to drug;cellular response to interleukin-4;cellular response to organic cyclic compound;central nervous system neuron axonogenesis;chaperone-mediated protein complex assembly;establishment of cell polarity;Fc-gamma receptor signaling pathway involved in phagocytosis;negative regulation of cell cycle arrest;negative regulation of complement-dependent cytotoxicity;n…	ATP binding;ATPase activity, coupled;ATP-dependent protein binding;cadherin binding;CTP binding;dATP binding;disordered domain specific binding;DNA polymerase binding;double-stranded RNA binding;GTP binding;heat shock protein binding;histone deacetylase binding;histone methyltransferase binding;identical protein binding;ion channel binding;kinase binding;MHC class II protein complex binding;nitri…	apical plasma membrane;aryl hydrocarbon receptor complex;axonal growth cone;basolateral plasma membrane;brush border membrane;cell surface;cytoplasm;cytosol;dendritic growth cone;extracellular exosome;extracellular region;ficolin-1-rich granule lumen;HSP90-CDC37 chaperone complex;inclusion body;lysosomal membrane;melanosome;membrane;mitochondrion;neuronal cell body;nucleoplasm;nucleus;ooplasm;per…	Antigen processing and presentation;Chaperones and folding catalysts;Estrogen signaling pathway;Exosome;Fluid shear stress and atherosclerosis;IL-17 signaling pathway;Membrane trafficking;Mitochondrial biogenesis;Necroptosis;NOD-like receptor signaling pathway;Pathways in cancer;PI3K-Akt signaling pathway;Progesterone-mediated oocyte maturation;Prostate cancer;Proteasome;Protein phosphatases and …	Antigen processing and presentation;Estrogen signaling pathway;Fluid shear stress and atherosclerosis;IL-17 signaling pathway;Necroptosis;NOD-like receptor signaling pathway;Pathways in cancer;PI3K-Akt signaling pathway;Progesterone-mediated oocyte maturation;Prostate cancer;Protein processing in endoplasmic reticulum;Th17 cell differentiation	HATPase_c;HSP90	20	29.4	83.263	310	24.2223	24.2562	24.2406	24.4671	3	3	3	3	0.0216569	0.973087	-0.0183608	-0.0380265	0.276791	0.711169	-0.210873	-0.416703	0.0319503	0.981181	0.0339629	0.0608152	P08238;Q58FF7;Q58FF8
229	P08559	Pyruvate dehydrogenase E1 component subunit alpha, somatic form, mitochondrial	PDHA1	21.5753	21.4142	22.1225	21.8457	19.6567	20.7414	20.4943	21.9108	19.4784	20.6934	21.7999	22.6586				acetyl-CoA biosynthetic process from pyruvate;glucose metabolic process;mitochondrial acetyl-CoA biosynthetic process from pyruvate;tricarboxylic acid cycle	pyruvate dehydrogenase (acetyl-transferring) activity;pyruvate dehydrogenase (NAD+) activity;pyruvate dehydrogenase activity	mitochondrial matrix;mitochondrion;myelin sheath;nucleolus;nucleus;pyruvate dehydrogenase complex	Central carbon metabolism in cancer;Citrate cycle (TCA cycle);Glucagon signaling pathway;Glycolysis / Gluconeogenesis;HIF-1 signaling pathway;Pyruvate metabolism	Carbon metabolism;Central carbon metabolism in cancer;Citrate cycle (TCA cycle);Glucagon signaling pathway;Glycolysis / Gluconeogenesis;HIF-1 signaling pathway;Metabolic pathways;Pyruvate metabolism	E1_dh	6	23.8	43.295	43	21.704	21.2936	21.9108	22.2293	3	2	1	2	0.661312	0.180526	1.07616	1.14829	0.497762	0.359332	-0.969371	-0.923017	0.64742	0.440724	-0.956059	-1.10236	P08559;P29803
230	P08579	U2 small nuclear ribonucleoprotein B	SNRPB2	20.8835	20.9809	19.6606	21.1914	21.3065	21.429	18.8571	20.1164	20.8955	21.2197	20.5646	19.8716				mRNA splicing, via spliceosome	snRNA stem-loop binding;snRNP binding;U1 snRNA binding	catalytic step 2 spliceosome;fibrillar center;nuclear speck;nucleoplasm;nucleus;spliceosomal complex;U1 snRNP;U2 snRNP;U2-type catalytic step 2 spliceosome;U2-type precatalytic spliceosome	Spliceosome	Spliceosome	RRM_1	2	14.7	25.486	20	20.9322	21.309	NaN	20.8921	2	3	0	2	0.308281	0.541874	0.552011	0.593458	0.892974	0.200014	0.757015	1.27182	0.86544	0.355333	0.800623	1.27017	P08579
231	P08621	U1 small nuclear ribonucleoprotein 70 kDa	SNRNP70	23.5074	23.3758	23.2303	23.6413	23.3542	23.6458	23.2093	22.9655	22.9355	23.417	22.8532	22.9391				mRNA splicing, via spliceosome;negative regulation of chaperone-mediated autophagy;negative regulation of protein refolding;positive regulation of mRNA splicing, via spliceosome;regulation of ATPase activity;regulation of RNA splicing	mRNA binding;RNA binding;U1 snRNA binding	commitment complex;nuclear speck;nucleoplasm;nucleus;spliceosomal complex;U1 snRNP	Spliceosome	Spliceosome	RRM_1;U1snRNP70_N	12	28.8	51.556	113	23.3712	23.5471	23.0368	23.0698	3	3	3	3	1.32646	0.230161	0.334375	1.05153	1.12153	0.233233	0.477343	1.19289	0.63258	0.745193	0.17595	0.54083	P08621
232	P08670	Vimentin	VIM	27.7148	27.5427	27.674	27.9895	27.6554	27.2953	27.4112	27.3322	26.8251	27.0764	27.0835	27.4363				astrocyte development;Bergmann glial cell differentiation;cellular response to interferon-gamma;cellular response to lipopolysaccharide;cellular response to muramyl dipeptide;cytokine-mediated signaling pathway;intermediate filament organization;lens fiber cell development;muscle filament sliding;negative regulation of neuron projection development;positive regulation of collagen biosynthetic pro…	double-stranded RNA binding;identical protein binding;keratin filament binding;protein C-terminus binding;protein domain specific binding;scaffold protein binding;structural constituent of cytoskeleton;structural constituent of eye lens	cell leading edge;cytoplasm;cytoskeleton;cytosol;extracellular exosome;focal adhesion;intermediate filament;neuron projection;nuclear matrix;peroxisome;phagocytic vesicle;plasma membrane;polysome;ribonucleoprotein complex	Cytoskeleton proteins;Epstein-Barr virus infection;Exosome;Messenger RNA biogenesis;MicroRNAs in cancer	Epstein-Barr virus infection;MicroRNAs in cancer	Filament;Filament_head	51	81.3	53.651	1453	27.6438	27.6467	27.1895	27.1987	3	3	3	3	1.1197	0.177479	0.454351	1.16254	0.896585	0.306898	0.447956	1.03456	0.00455038	1	0.00287755	0.00706927	P08670;P41219;P14136;P17661;CON__Q9H552;P07196
233	P08708	40S ribosomal protein S17	RPS17	24.0816	24.4228	24.8023	25.1114	24.7374	24.5258	24.1264	23.4606	24.6158	23.2162	23.3554	20.5294		+		erythrocyte homeostasis;nuclear-transcribed mRNA catabolic process, nonsense-mediated decay;ribosomal small subunit biogenesis;rRNA processing;SRP-dependent cotranslational protein targeting to membrane;translation;translational initiation	RNA binding;structural constituent of ribosome	cytosol;cytosolic small ribosomal subunit;focal adhesion;membrane;nucleoplasm;ribosome	Ribosome	Ribosome	Ribosomal_S17e	4	29.6	15.55	58	24.4355	24.7915	24.0676	23.2858	3	3	3	2	0.394187	0.522822	0.367922	0.619199	1.21773	0.0350667	2.42456	2.13525	0.590008	0.658315	0.356005	0.758235	P08708
234	P08754	Guanine nucleotide-binding protein G(k) subunit alpha	GNAI3	21.3718	20.5447	20.3132	22.752	20.8441	20.5089	19.3484	20.8321	20.3276	20.9399	20.2075	21.9154				adenylate cyclase-inhibiting G protein-coupled receptor signaling pathway;adenylate cyclase-modulating G protein-coupled receptor signaling pathway;brain development;cell cycle;cell division;dopamine receptor signaling pathway;G protein-coupled receptor signaling pathway;GTP metabolic process;negative regulation of adenylate cyclase activity;negative regulation of apoptotic signaling pathway;posi…	G protein-coupled receptor binding;G protein-coupled serotonin receptor binding;GDP binding;G-protein beta/gamma-subunit complex binding;GTP binding;GTPase activating protein binding;GTPase activity;metal ion binding;protein domain specific binding	centrosome;cytoplasm;extracellular exosome;Golgi apparatus;heterotrimeric G-protein complex;lysosomal membrane;membrane;membrane raft;midbody;nucleolus;nucleus;plasma membrane;zymogen granule	Adrenergic signaling in cardiomyocytes;Alcoholism;Apelin signaling pathway;Axon guidance;cAMP signaling pathway;cGMP-PKG signaling pathway;Chagas disease (American trypanosomiasis);Chemokine signaling pathway;Cholinergic synapse;Circadian entrainment;Cocaine addiction;Cushing syndrome;Dopaminergic synapse;Estrogen signaling pathway;Exosome;GABAergic synapse;Gap junction;Gastric acid secretion;Glu…	Adrenergic signaling in cardiomyocytes;Alcoholism;Apelin signaling pathway;Axon guidance;cAMP signaling pathway;cGMP-PKG signaling pathway;Chagas disease (American trypanosomiasis);Chemokine signaling pathway;Cholinergic synapse;Circadian entrainment;Cocaine addiction;Cushing syndrome;Dopaminergic synapse;Estrogen signaling pathway;GABAergic synapse;Gap junction;Gastric acid secretion;Glutamaterg…	G-alpha	5	18.4	40.532	44	20.7432	21.3683	NaN	NaN	3	3	0	0	0.457458	0.390015	0.573893	0.774237	0.151424	0.777205	0.347391	0.328978	0.335473	0.713721	0.625064	0.64512	P08754
235	P08865	40S ribosomal protein SA	RPSA	22.2527	20.7077	21.8442	21.1269	21.2559	19.7898	21.0687	21.7372	20.7049	20.6695	21.8559	22.2413				cell adhesion;endonucleolytic cleavage in ITS1 to separate SSU-rRNA from 5.8S rRNA and LSU-rRNA from tricistronic rRNA transcript (SSU-rRNA, 5.8S rRNA, LSU-rRNA);endonucleolytic cleavage to generate mature 3'-end of SSU-rRNA from (SSU-rRNA, 5.8S rRNA, LSU-rRNA);nuclear-transcribed mRNA catabolic process, nonsense-mediated decay;ribosomal small subunit assembly;rRNA export from nucleus;SRP-depende…	laminin binding;laminin receptor activity;ribosome binding;RNA binding;structural constituent of ribosome;virus receptor activity	cytoplasm;cytosol;cytosolic small ribosomal subunit;extracellular exosome;membrane;nucleoplasm;nucleus;plasma membrane	Ribosome	Ribosome	40S_SA_C;Ribosomal_S2	4	23.1	32.854	40	21.6015	20.7242	21.1703	21.5889	3	3	3	3	0.320094	0.560773	0.431252	0.573248	0.578587	0.318838	-0.864703	-0.998654	0.596093	0.48519	-0.87733	-1.0222	P08865
237	P09211	Glutathione S-transferase P	GSTP1	22.9237	19.7996	22.284	22.7849	23.1809	19.2114	22.8303	23.7381	21.2673	21.395	23.6547	23.7506				animal organ regeneration;cellular response to cell-matrix adhesion;cellular response to epidermal growth factor stimulus;cellular response to glucocorticoid stimulus;cellular response to insulin stimulus;cellular response to lipopolysaccharide;central nervous system development;common myeloid progenitor cell proliferation;glutathione derivative biosynthetic process;glutathione metabolic process;…	dinitrosyl-iron complex binding;drug binding;glutathione binding;glutathione peroxidase activity;glutathione transferase activity;JUN kinase binding;kinase regulator activity;nitric oxide binding;S-nitrosoglutathione binding	cytoplasm;cytosol;extracellular exosome;extracellular region;extracellular space;ficolin-1-rich granule lumen;mitochondrion;nucleus;plasma membrane;secretory granule lumen;TRAF2-GSTP1 complex;vesicle	Chemical carcinogenesis;Drug metabolism - cytochrome P450;Drug metabolism - other enzymes;Fluid shear stress and atherosclerosis;Glutathione metabolism;Hepatocellular carcinoma;Metabolism of xenobiotics by cytochrome P450;Pathways in cancer;Platinum drug resistance;Prostate cancer;Transporters	Chemical carcinogenesis;Drug metabolism - cytochrome P450;Drug metabolism - other enzymes;Fluid shear stress and atherosclerosis;Glutathione metabolism;Hepatocellular carcinoma;Metabolic pathways;Metabolism of xenobiotics by cytochrome P450;Pathways in cancer;Platinum drug resistance;Prostate cancer	GST_C_3;GST_N	2	14.8	23.356	31	22.6039	22.9829	22.6119	22.9334	2	2	3	3	0.323905	0.471219	-0.942788	-0.675735	0.337355	0.502221	-1.20769	-0.719501	0.0118197	0.987068	0.056633	0.0317882	P09211
238	P09234	U1 small nuclear ribonucleoprotein C	SNRPC	21.8634	22.6277	22.1785	21.8576	22.3867	22.8695	21.8102	21.2962	21.8554	22.3861	22.3789	22.3525				mRNA 5'-splice site recognition;mRNA splicing, via spliceosome;spliceosomal snRNP assembly	mRNA binding;pre-mRNA 5'-splice site binding;protein homodimerization activity;RNA binding;single-stranded RNA binding;U1 snRNP binding;zinc ion binding	Cajal body;commitment complex;nucleoplasm;U1 snRNP;U2-type prespliceosome	Spliceosome	Spliceosome	zf-U1	2	12.6	17.394	58	22.2232	22.3713	21.6539	22.3725	3	3	3	3	0.933172	0.174	0.5693	1.17332	0.00141381	1	-0.00126712	-0.00257335	0.150454	0.8653	0.148027	0.261144	P09234
239	P09493	Tropomyosin alpha-1 chain	TPM1	26.3708	25.9871	26.4149	26.362	25.0531	24.2136	24.6956	24.8782	23.7733	24.585	24.3136	24.7425	+			actin filament organization;cardiac muscle contraction;cellular response to reactive oxygen species;cytoskeleton organization;in utero embryonic development;muscle contraction;muscle filament sliding;negative regulation of cell migration;negative regulation of vascular associated smooth muscle cell migration;negative regulation of vascular smooth muscle cell proliferation;positive regulation of A…	actin binding;actin filament binding;cytoskeletal protein binding;identical protein binding;protein heterodimerization activity;protein homodimerization activity;structural constituent of cytoskeleton;structural constituent of muscle	actin cytoskeleton;actin filament;bleb;cytoskeleton;cytosol;muscle thin filament tropomyosin;ruffle membrane;sarcomere;stress fiber	Adrenergic signaling in cardiomyocytes;Cardiac muscle contraction;Cytoskeleton proteins;Dilated cardiomyopathy (DCM);Exosome;Hypertrophic cardiomyopathy (HCM);MicroRNAs in cancer	Adrenergic signaling in cardiomyocytes;Cardiac muscle contraction;Dilated cardiomyopathy (DCM);Hypertrophic cardiomyopathy (HCM);MicroRNAs in cancer	Tropomyosin	25	56	32.708	311	26.2576	25.2096	24.449	24.5471	3	3	3	3	2.09942	0.002	1.80859	3.18457	0.446862	0.450297	0.662533	0.791063	0.75278	0.365097	-1.04802	-1.24811	P09493
241	P09651	Heterogeneous nuclear ribonucleoprotein A1	HNRNPA1	24.978	25.7767	25.4855	24.6277	25.3421	25.765	24.5323	24.5382	25.0517	24.583	24.9643	25.1597				cellular response to glucose starvation;cellular response to sodium arsenite;fibroblast growth factor receptor signaling pathway;import into nucleus;mRNA splicing, via spliceosome;mRNA transport;negative regulation of telomere maintenance via telomerase;nuclear export;positive regulation of telomere maintenance via telomerase;regulation of alternative mRNA splicing, via spliceosome;RNA export fro…	G-rich strand telomeric DNA binding;identical protein binding;miRNA binding;mRNA binding;pre-mRNA binding;protein domain specific binding;RNA binding;single-stranded DNA binding;single-stranded RNA binding;telomeric repeat-containing RNA binding	catalytic step 2 spliceosome;cytoplasm;extracellular exosome;membrane;nucleoplasm;nucleus;ribonucleoprotein complex;spliceosomal complex	Messenger RNA biogenesis;Spliceosome	Spliceosome	HnRNPA1;RRM_1	17	46.5	38.746	230	25.4134	25.245	24.7074	24.9023	3	3	3	3	1.1449	0.103724	0.705988	1.44082	0.387394	0.581176	0.342634	0.598382	0.155317	0.85643	-0.168438	-0.278077	P09651;A0A2R8Y4L2;Q32P51
242	P09661	U2 small nuclear ribonucleoprotein A	SNRPA1	23.4046	23.3348	22.4602	23.7171	23.6788	24.0148	18.5643	22.4728	22.0026	23.0504	23.1643	23.2498		+		interleukin-12-mediated signaling pathway;mRNA splicing, via spliceosome;RNA splicing;spermatogenesis	RNA binding;U2 snRNA binding	catalytic step 2 spliceosome;nuclear body;nuclear speck;nucleoplasm;nucleus;small nuclear ribonucleoprotein complex;spliceosomal complex;U2 snRNP;U2-type catalytic step 2 spliceosome;U2-type precatalytic spliceosome	Spliceosome	Spliceosome		8	24.7	28.415	54	23.0665	23.8036	22.2377	23.1548	3	3	2	3	0.742488	0.111596	2.0533	1.39787	2.23518	0.0429937	0.648752	2.02182	1.07647	0.304752	0.737041	1.41236	P09661
243	P09874	Poly [ADP-ribose] polymerase 1	PARP1	23.9654	23.9436	24.1377	23.8718	23.3857	23.4086	23.4496	23.566	23.6616	23.0497	23.2894	23.4947				apoptotic process;ATP generation from poly-ADP-D-ribose;cellular response to amyloid-beta;cellular response to DNA damage stimulus;cellular response to insulin stimulus;cellular response to oxidative stress;cellular response to UV;cellular response to zinc ion;DNA damage response, detection of DNA damage;DNA repair;double-strand break repair;double-strand break repair via homologous recombination…	DNA binding;DNA-binding transcription activator activity, RNA polymerase II-specific;enzyme binding;estrogen receptor binding;histone deacetylase binding;identical protein binding;NAD binding;NAD+ ADP-ribosyltransferase activity;protein ADP-ribosylase activity;protein kinase binding;protein N-terminus binding;RNA binding;RNA polymerase II regulatory region sequence-specific DNA binding;R-SMAD bin…	membrane;mitochondrion;nuclear chromosome, telomeric region;nuclear envelope;nucleolus;nucleoplasm;nucleus;protein-containing complex;protein-DNA complex;site of DNA damage;transcription factor complex	Apoptosis;Base excision repair;Chromosome and associated proteins;DNA repair and recombination proteins;DNA replication proteins;Necroptosis;NF-kappa B signaling pathway	Apoptosis;Base excision repair;Necroptosis;NF-kappa B signaling pathway	BRCT;PADR1;PARP;PARP_reg;WGR;zf-PARP	24	30.1	113.08	267	24.0156	23.5554	23.5591	23.2779	3	3	3	3	2.20476	0.0790865	0.456498	1.59207	0.610107	0.524433	0.277455	0.686772	1.27114	0.365234	-0.460175	-1.24427	P09874
245	Q71UI9	Histone H2A.V	H2AFV	23.3983	23.8241	23.2838	22.726	23.6947	23.548	24.0784	23.8443	23.9752	20.2771	20.2873	20.4507		+		cellular response to estradiol stimulus;chromatin organization;positive regulation of transcription by RNA polymerase II	chromatin DNA binding;DNA binding;nucleosomal DNA binding;protein heterodimerization activity;RNA polymerase II core promoter sequence-specific DNA binding;RNA polymerase II distal enhancer sequence-specific DNA binding;RNA polymerase II proximal promoter sequence-specific DNA binding	extracellular exosome;nuclear chromatin;nuclear euchromatin;nuclear heterochromatin;nucleosome;nucleus	Alcoholism;Chromosome and associated proteins;Exosome;Necroptosis;Systemic lupus erythematosus	Alcoholism;Necroptosis;Systemic lupus erythematosus	Histone;Histone_H2A_C	4	31.2	13.509	37	23.502	23.3229	23.966	NaN	3	3	3	0	1.22587	0.153467	-0.46391	-1.22801	3.20485	0	2.98455	5.89096	0.201079	0.828357	-0.179138	-0.329703	Q71UI9;P0C0S5
246	Q99878	Histone H2A type 1-J	HIST1H2AJ	27.8686	28.2258	27.8458	27.6531	27.395	27.3834	27.6659	27.8614	28.1418	26.9949	27.4488	27.3988				cellular response to DNA damage stimulus;cellular response to gamma radiation;cellular senescence;cerebral cortex development;chromatin organization;DNA damage checkpoint;double-strand break repair;double-strand break repair via homologous recombination;double-strand break repair via nonhomologous end joining;meiotic cell cycle;nucleosome assembly;positive regulation of DNA repair;response to ion…	damaged DNA binding;DNA binding;enzyme binding;histone binding;protein heterodimerization activity	centrosome;condensed nuclear chromosome;extracellular exosome;male germ cell nucleus;nuclear chromatin;nuclear chromosome, telomeric region;nuclear speck;nucleoplasm;nucleosome;nucleus;replication fork;site of DNA damage;site of double-strand break;XY body	Alcoholism;Chromosome and associated proteins;Exosome;Necroptosis;Systemic lupus erythematosus	Alcoholism;Necroptosis;Systemic lupus erythematosus	Histone;Histone_H2A_C	7	26.6	13.936	335	27.9801	27.4772	27.8897	27.2808	3	3	3	3	0.186562	0.849558	0.0903479	0.234694	0.510456	0.61969	0.196353	0.532812	1.5335	0.29483	-0.502876	-1.43148	Q99878;Q96KK5;Q9BTM1;Q16777;Q6FI13;P0C0S8;P20671;Q96QV6;P16104;Q8IUE6;REV__Q8NB25
248	P0DMV8	Heat shock 70 kDa protein 1A	HSPA1A	26.8923	26.9291	26.8975	26.9547	26.988	27.1079	26.9715	26.8984	26.8846	27.2822	27.3421	27.3777				ATP metabolic process;cellular heat acclimation;cellular response to heat;cellular response to oxidative stress;cellular response to unfolded protein;chaperone cofactor-dependent protein refolding;chaperone-mediated protein complex assembly;mRNA catabolic process;negative regulation of apoptotic process;negative regulation of cell death;negative regulation of cell growth;negative regulation of ce…	ATP binding;ATPase activity;ATPase activity, coupled;C3HC4-type RING finger domain binding;cadherin binding;denatured protein binding;disordered domain specific binding;enzyme binding;G protein-coupled receptor binding;heat shock protein binding;histone deacetylase binding;misfolded protein binding;protein binding involved in protein folding;protein N-terminus binding;RNA binding;signaling recept…	aggresome;blood microparticle;centriole;centrosome;cytoplasm;cytosol;endoplasmic reticulum;extracellular exosome;extracellular region;ficolin-1-rich granule lumen;focal adhesion;inclusion body;mitochondrion;nuclear speck;nucleoplasm;nucleus;perinuclear region of cytoplasm;protein-containing complex;ribonucleoprotein complex;vesicle	Antigen processing and presentation;Chaperones and folding catalysts;Endocytosis;Estrogen signaling pathway;Exosome;Legionellosis;Longevity regulating pathway - multiple species;MAPK signaling pathway;Measles;Membrane trafficking;Mitochondrial biogenesis;Prion diseases;Proteasome;Protein phosphatases and associated proteins;Protein processing in endoplasmic reticulum;Ribosome biogenesis;Spliceoso…	Antigen processing and presentation;Endocytosis;Estrogen signaling pathway;Legionellosis;Longevity regulating pathway - multiple species;MAPK signaling pathway;Measles;Prion diseases;Protein processing in endoplasmic reticulum;Spliceosome;Toxoplasmosis	HSP70	34	48.2	70.051	1215	26.9063	27.0169	26.9182	27.334	3	3	3	3	0.151252	0.966982	-0.0118821	-0.0518176	2.37069	0.210944	-0.317105	-1.24744	1.08534	0.798222	0.110609	0.446162	P0DMV8;P0DMV9;P34931
249	P0DP25			23.9338	23.518	24.2148	24.34	23.3301	22.5219	22.3617	22.4598	22.344	22.3695	22.6634	22.8653	+			activation of adenylate cyclase activity;cofactor metabolic process;detection of calcium ion;establishment of protein localization to mitochondrial membrane;Fc-epsilon receptor signaling pathway;G protein-coupled receptor signaling pathway;G2/M transition of mitotic cell cycle;inositol phosphate metabolic process;MAPK cascade;muscle contraction;negative regulation of peptidyl-threonine phosphoryl…	adenylate cyclase activator activity;adenylate cyclase binding;calcium channel inhibitor activity;calcium ion binding;calcium-dependent protein binding;disordered domain specific binding;inositol-1,4,5-trisphosphate 3-kinase activity;ion channel binding;nitric-oxide synthase binding;nitric-oxide synthase regulator activity;N-terminal myristoylation domain binding;phosphatidylinositol 3-kinase bin…	calcium channel complex;catalytic complex;centrosome;cytoplasm;cytosol;extracellular region;growth cone;mitochondrial membrane;myelin sheath;nucleoplasm;nucleus;plasma membrane;protein-containing complex;sarcomere;spindle microtubule;spindle pole;synaptic vesicle membrane;vesicle;voltage-gated potassium channel complex	Adrenergic signaling in cardiomyocytes;Alcoholism;Aldosterone synthesis and secretion;Alzheimer disease;Amphetamine addiction;Apelin signaling pathway;Calcium signaling pathway;cAMP signaling pathway;Cellular senescence;cGMP-PKG signaling pathway;Chromosome and associated proteins;Circadian entrainment;C-type lectin receptor signaling pathway;Dopaminergic synapse;Estrogen signaling pathway;Exosom…	Adrenergic signaling in cardiomyocytes;Alcoholism;Aldosterone synthesis and secretion;Alzheimer disease;Amphetamine addiction;Apelin signaling pathway;Calcium signaling pathway;cAMP signaling pathway;Cellular senescence;cGMP-PKG signaling pathway;Circadian entrainment;C-type lectin receptor signaling pathway;Dopaminergic synapse;Estrogen signaling pathway;Fluid shear stress and atherosclerosis;Ga…	EF-hand_7	7	37.6	16.837	98	23.8889	23.3973	22.3885	22.6327	3	3	3	3	2.72714	0.00271605	1.50039	3.69925	0.631762	0.306746	0.764606	1.02595	0.364228	0.712973	-0.491557	-0.643794	P0DP25;P0DP24;P0DP23;P27482;P02585
250	P0DPB6			22.0991	21.5865	22.1844	21.6341	21.3996	21.7075	21.9613	22.0835	22.2542	22.1053	21.4224	21.4096				transcription, DNA-templated	DNA binding;DNA-directed 5'-3' RNA polymerase activity;protein dimerization activity	RNA polymerase I complex	Cytosolic DNA-sensing pathway;RNA polymerase;Transcription machinery	Cytosolic DNA-sensing pathway;RNA polymerase	RNA_pol_L_2	4	46.6	15.237	40	21.9566	21.5804	22.0997	21.6458	3	3	3	3	0.280602	0.754844	-0.143019	-0.353014	0.0941721	0.910545	-0.0653483	-0.145919	0.83697	0.53937	-0.376204	-0.920858	P0DPB6
251	P10155	60 kDa SS-A/Ro ribonucleoprotein	TROVE2	24.0493	22.7263	23.0006	23.4308	23.9788	23.7985	22.1235	22.6999	22.3864	23.0573	23.3358	23.2954				cilium assembly;immune system development;response to UV;smoothened signaling pathway;transcription by RNA polymerase III	metal ion binding;RNA binding;U2 snRNA binding	cytosol;nucleoplasm;ribonucleoprotein complex	Systemic lupus erythematosus	Systemic lupus erythematosus	TROVE	3	6.5	60.67	44	23.2587	23.736	22.4033	23.2295	3	3	3	3	0.915759	0.121711	0.855428	1.34458	1.29622	0.184826	0.506514	1.32198	0.477125	0.65779	0.477318	0.752658	P10155
252	P10412	Histone H1.4	HIST1H1E	27.6395	28.1462	27.1802	27.7876	27.5244	28.8277	29.1475	28.3737	29.2363	29.4103	28.2425	28.1675	+			chromosome condensation;histone H3-K27 trimethylation;histone H3-K4 trimethylation;negative regulation of chromatin silencing;negative regulation of DNA recombination;negative regulation of transcription by RNA polymerase II;nucleosome assembly;nucleosome positioning;regulation of transcription, DNA-templated	ADP binding;AMP binding;ATP binding;calcium ion binding;chromatin DNA binding;dATP binding;double-stranded DNA binding;GTP binding;nucleosomal DNA binding;RNA binding	nuclear heterochromatin;nuclear nucleosome;nucleus	Chromosome and associated proteins		Linker_histone	15	39.7	21.865	536	27.6553	28.0466	28.9192	28.6068	3	3	3	3	1.49623	0.0280196	-1.2639	-2.1386	0.422253	0.491309	-0.56019	-0.731455	0.331758	0.746009	0.39129	0.570429	P10412;Q02539;P22492;P16401
253	P10515	Dihydrolipoyllysine-residue acetyltransferase component of pyruvate dehydrogenase complex, mitochondrial	DLAT	22.3232	22.2158	22.7984	18.9174	19.3965	19.8125	19.4513	18.859	20.5768	20.6504	20.2373	19.6878	+		+	acetyl-CoA biosynthetic process from pyruvate;glucose metabolic process;sleep;tricarboxylic acid cycle	dihydrolipoyllysine-residue acetyltransferase activity;identical protein binding	mitochondrial matrix;mitochondrial pyruvate dehydrogenase complex;mitochondrion;myelin sheath;pyruvate dehydrogenase complex	Citrate cycle (TCA cycle);Glycolysis / Gluconeogenesis;Pyruvate metabolism	Carbon metabolism;Citrate cycle (TCA cycle);Glycolysis / Gluconeogenesis;Metabolic pathways;Pyruvate metabolism	2-oxoacid_dh;Biotin_lipoyl;E3_binding	5	8	68.996	23	22.4458	NaN	NaN	NaN	3	0	0	0	2.20629	0.0030137	2.81675	3.83415	NaN	1	0	NaN	3.20986	0.0256	-3.07033	-5.96753	P10515
254	P10599	Thioredoxin	TXN	23.1829	22.9639	23.0418	22.7807	18.5139	22.9028	22.6045	23.0275	21.7981	21.7834	23.2084	23.5686				activation of protein kinase B activity;cell proliferation;cell redox homeostasis;cell-cell signaling;glycerol ether metabolic process;negative regulation of hydrogen peroxide-induced cell death;negative regulation of protein export from nucleus;negative regulation of transcription by RNA polymerase II;oxidation-reduction process;positive regulation of DNA binding;positive regulation of peptidyl-…	peptide disulfide oxidoreductase activity;protein disulfide oxidoreductase activity;RNA binding	cytosol;extracellular exosome;nucleus	Chaperones and folding catalysts;Fluid shear stress and atherosclerosis;NOD-like receptor signaling pathway	Fluid shear stress and atherosclerosis;NOD-like receptor signaling pathway	Thioredoxin	4	40	11.737	52	23.0629	22.8418	22.4767	22.8535	3	2	3	3	0.73345	0.239089	0.586205	1.03522	0.398861	0.424352	-1.45437	-0.834617	0.503684	0.483338	-1.66377	-1.01173	P10599
255	P10809	60 kDa heat shock protein, mitochondrial	HSPD1	23.8775	23.1353	23.694	23.7903	23.816	23.145	24.3688	24.2992	23.9492	24.0269	24.4923	24.6881				activation of cysteine-type endopeptidase activity involved in apoptotic process;apoptotic mitochondrial changes;B cell activation;B cell cytokine production;B cell proliferation;cellular response to heat;cellular response to interleukin-7;chaperone-mediated protein complex assembly;'de novo' protein folding;interaction with symbiont;isotype switching to IgG isotypes;mitochondrion organization;My…	apolipoprotein A-I binding;apolipoprotein binding;ATP binding;ATPase activity;chaperone binding;DNA replication origin binding;double-stranded RNA binding;enzyme binding;high-density lipoprotein particle binding;insulin binding;lipopolysaccharide binding;modification-dependent protein binding;p53 binding;protease binding;protein heterodimerization activity;RNA binding;single-stranded DNA binding;…	cell surface;clathrin-coated pit;coated vesicle;cytoplasm;cytosol;early endosome;extracellular exosome;extracellular space;Golgi apparatus;lipopolysaccharide receptor complex;membrane;membrane raft;mitochondrial crista;mitochondrial inner membrane;mitochondrial matrix;mitochondrion;myelin sheath;peroxisomal matrix;plasma membrane;protein-containing complex;rough endoplasmic reticulum;secretory gr…	Chaperones and folding catalysts;Exosome;Legionellosis;Messenger RNA biogenesis;Mitochondrial biogenesis;RNA degradation;Tuberculosis;Type I diabetes mellitus	Legionellosis;RNA degradation;Tuberculosis;Type I diabetes mellitus	Cpn60_TCP1	13	23.9	61.054	155	23.5689	23.5838	24.2057	24.4024	3	3	3	3	1.15982	0.112434	-0.636813	-1.38983	1.30324	0.0976604	-0.818654	-1.65609	0.0157238	0.985317	0.0148481	0.0289417	P10809
256	P11021	78 kDa glucose-regulated protein	HSPA5	24.8279	24.9369	24.8495	25.2142	25.2451	25.481	25.4681	25.5122	25.2235	25.6542	25.5765	25.7405				ATF6-mediated unfolded protein response;cellular response to antibiotic;cellular response to calcium ion;cellular response to cAMP;cellular response to drug;cellular response to gamma radiation;cellular response to glucose starvation;cellular response to heat;cellular response to interleukin-4;cellular response to manganese ion;cellular response to nerve growth factor stimulus;cellular response t…	ATP binding;ATPase activity;ATPase activity, coupled;cadherin binding;calcium ion binding;chaperone binding;enzyme binding;heat shock protein binding;misfolded protein binding;protein binding involved in protein folding;protein domain specific binding;ribosome binding;ubiquitin protein ligase binding;unfolded protein binding	cell surface;cytoplasm;cytosol;endoplasmic reticulum;endoplasmic reticulum chaperone complex;endoplasmic reticulum lumen;endoplasmic reticulum membrane;endoplasmic reticulum-Golgi intermediate compartment;extracellular exosome;focal adhesion;integral component of endoplasmic reticulum membrane;intracellular membrane-bounded organelle;melanosome;membrane;midbody;mitochondrion;myelin sheath;nucleus…	Antigen processing and presentation;Chaperones and folding catalysts;Exosome;Membrane trafficking;Prion diseases;Protein export;Protein processing in endoplasmic reticulum;Thyroid hormone synthesis	Antigen processing and presentation;Prion diseases;Protein export;Protein processing in endoplasmic reticulum;Thyroid hormone synthesis	HSP70	19	29.5	72.332	366	24.8714	25.3134	25.4013	25.657	3	3	3	3	2.28284	0.0598406	-0.529844	-1.79147	1.62536	0.249602	-0.343617	-1.15828	2.08768	0.274173	0.441987	1.52091	P11021
257	P11142	Heat shock cognate 71 kDa protein	HSPA8	26.7041	26.7553	26.5783	26.4761	26.8018	26.7842	26.7917	26.7643	26.7286	26.7064	26.7348	26.8442				ATP metabolic process;axo-dendritic transport;cellular response to heat;cellular response to starvation;cellular response to unfolded protein;chaperone cofactor-dependent protein refolding;chaperone-mediated autophagy;chaperone-mediated autophagy translocation complex disassembly;chaperone-mediated protein transport involved in chaperone-mediated autophagy;cytokine-mediated signaling pathway;late…	ATP binding;ATPase activity;ATPase activity, coupled;C3HC4-type RING finger domain binding;cadherin binding;chaperone binding;clathrin-uncoating ATPase activity;enzyme binding;G protein-coupled receptor binding;heat shock protein binding;MHC class II protein complex binding;misfolded protein binding;phosphatidylserine binding;protein binding involved in protein folding;protein binding, bridging;R…	autophagosome;axon;blood microparticle;chaperone complex;clathrin-sculpted gamma-aminobutyric acid transport vesicle membrane;cytoplasm;cytosol;dendrite;extracellular exosome;extracellular region;extracellular space;ficolin-1-rich granule lumen;focal adhesion;glutamatergic synapse;glycinergic synapse;intracellular;late endosome;lumenal side of lysosomal membrane;lysosomal lumen;lysosomal membrane…	Antigen processing and presentation;Chaperones and folding catalysts;Endocytosis;Estrogen signaling pathway;Exosome;Legionellosis;Longevity regulating pathway - multiple species;MAPK signaling pathway;Measles;Membrane trafficking;Mitochondrial biogenesis;Proteasome;Protein phosphatases and associated proteins;Protein processing in endoplasmic reticulum;Ribosome biogenesis;Spliceosome;Toxoplasmosis	Antigen processing and presentation;Endocytosis;Estrogen signaling pathway;Legionellosis;Longevity regulating pathway - multiple species;MAPK signaling pathway;Measles;Protein processing in endoplasmic reticulum;Spliceosome;Toxoplasmosis	HSP70	25	33	70.897	569	26.6792	26.6874	26.7615	26.7618	3	3	3	3	0.670624	0.78244	-0.0822786	-0.321815	0.260553	0.84665	-0.0744082	-0.237131	0.0230156	0.985259	0.00813548	0.0255756	P11142;P54652
259	P11177	Pyruvate dehydrogenase E1 component subunit beta, mitochondrial	PDHB	21.5395	20.8533	21.5907	21.3858	21.0383	20.9073	20.7408	20.9164	19.7161	19.4297	20.0269	19.7003		+		acetyl-CoA biosynthetic process from pyruvate;glucose metabolic process;mitochondrial acetyl-CoA biosynthetic process from pyruvate;tricarboxylic acid cycle	pyruvate dehydrogenase (acetyl-transferring) activity;pyruvate dehydrogenase activity	mitochondrial matrix;mitochondrion;nucleoplasm;nucleus;pyruvate dehydrogenase complex	Central carbon metabolism in cancer;Citrate cycle (TCA cycle);Glucagon signaling pathway;Glycolysis / Gluconeogenesis;HIF-1 signaling pathway;Pyruvate metabolism	Carbon metabolism;Central carbon metabolism in cancer;Citrate cycle (TCA cycle);Glucagon signaling pathway;Glycolysis / Gluconeogenesis;HIF-1 signaling pathway;Metabolic pathways;Pyruvate metabolism	Transket_pyr;Transketolase_C	4	15	39.233	25	21.3278	21.1105	NaN	NaN	3	3	0	0	0.916377	0.119427	0.870084	1.35233	2.46605	0.00789041	1.39149	3.28152	0.321553	0.794548	-0.217373	-0.455422	P11177
260	P11182	Lipoamide acyltransferase component of branched-chain alpha-keto acid dehydrogenase complex, mitochondrial	DBT	23.5039	23.0442	23.6094	23.5341	22.9703	22.4958	20.1189	18.6727	21.3955	20.5578	20.2543	19.4514	+	+			acetyltransferase activity;dihydrolipoyllysine-residue (2-methylpropanoyl)transferase activity;lipoic acid binding;ubiquitin protein ligase binding	cytoplasm;mitochondrial alpha-ketoglutarate dehydrogenase complex;mitochondrial matrix;mitochondrial nucleoid;mitochondrion	Propanoate metabolism;Valine, leucine and isoleucine degradation	Metabolic pathways;Propanoate metabolism;Valine, leucine and isoleucine degradation	2-oxoacid_dh;Biotin_lipoyl;E3_binding	8	18.3	53.486	56	23.3858	23	NaN	NaN	3	3	0	0	1.83753	0.00217822	3.32348	3.30555	2.54607	0	2.91221	4.50737	0.48396	0.677704	-0.38579	-0.705726	P11182
261	P11387	DNA topoisomerase 1	TOP1	25.5217	26.2909	25.2299	25.3239	25.6462	26.8785	26.5602	25.8211	26.9123	26.9792	25.9195	25.497				chromatin remodeling;chromosome segregation;circadian regulation of gene expression;circadian rhythm;DNA replication;DNA topological change;embryonic cleavage;peptidyl-serine phosphorylation;phosphorylation;programmed cell death;response to drug;viral process	ATP binding;chromatin binding;DNA binding;DNA topoisomerase type I activity;double-stranded DNA binding;protein domain specific binding;protein serine/threonine kinase activity;RNA binding;RNA polymerase II proximal promoter sequence-specific DNA binding;single-stranded DNA binding;supercoiled DNA binding	DNA topoisomerase complex (ATP-hydrolyzing);fibrillar center;nucleolus;nucleoplasm;nucleus;P-body;perikaryon;protein-DNA complex;replication fork protection complex	DNA replication proteins		Topo_C_assoc;Topoisom_I;Topoisom_I_N	41	45	90.725	966	25.6809	25.9495	26.4312	26.1319	3	3	3	3	0.765433	0.180373	-0.750306	-1.1523	0.101246	0.861088	-0.182384	-0.215294	0.179265	0.821761	0.268651	0.34903	P11387
263	P11586	C-1-tetrahydrofolate synthase, cytoplasmic	MTHFD1	23.3609	23.309	23.5558	23.7491	23.6749	23.4665	23.4089	23.4638	19.7348	22.826	23.681	23.1335				10-formyltetrahydrofolate biosynthetic process;embryonic neurocranium morphogenesis;embryonic viscerocranium morphogenesis;folic acid metabolic process;heart development;histidine biosynthetic process;methionine biosynthetic process;methionine metabolic process;neural tube closure;neutrophil homeostasis;one-carbon metabolic process;purine nucleobase biosynthetic process;purine nucleotide biosynth…	ATP binding;formate-tetrahydrofolate ligase activity;methenyltetrahydrofolate cyclohydrolase activity;methylenetetrahydrofolate dehydrogenase (NAD+) activity;methylenetetrahydrofolate dehydrogenase (NADP+) activity;methylenetetrahydrofolate dehydrogenase [NAD(P)+] activity	cytoplasm;cytosol;extracellular exosome;membrane;mitochondrion	Exosome;One carbon pool by folate	Metabolic pathways;One carbon pool by folate	FTHFS;THF_DHG_CYH;THF_DHG_CYH_C	5	7.5	101.53	44	23.4086	23.6302	23.4363	23.2135	3	3	2	3	0.415109	0.344402	1.20607	0.83976	0.722169	0.378053	0.416656	0.898042	0.914612	0.677687	0.221596	0.707679	P11586
265	P11908	Ribose-phosphate pyrophosphokinase 2	PRPS2	22.1833	21.797	22.1364	22.4512	22.3266	22.3831	21.2302	22.2732	21.3912	19.2255	22.1434	22.3054				5-phosphoribose 1-diphosphate biosynthetic process;AMP biosynthetic process;animal organ regeneration;hypoxanthine biosynthetic process;nervous system development;nucleobase-containing compound metabolic process;nucleoside metabolic process;nucleotide biosynthetic process;purine nucleobase metabolic process;purine nucleotide biosynthetic process;pyrimidine nucleotide biosynthetic process;ribonucl…	ADP binding;AMP binding;ATP binding;carbohydrate binding;GDP binding;identical protein binding;kinase activity;magnesium ion binding;protein homodimerization activity;ribose phosphate diphosphokinase activity	cytoplasm;cytosol;ribose phosphate diphosphokinase complex	Pentose phosphate pathway;Purine metabolism	Biosynthesis of amino acids;Carbon metabolism;Metabolic pathways;Pentose phosphate pathway;Purine metabolism	Pribosyl_synth;Pribosyltran_N	3	16.4	34.769	40	22.0389	22.387	21.6315	22.2244	3	3	3	2	0.516211	0.4157	0.407393	0.745751	0.508161	0.333604	1.1622	0.96741	1.28581	0.468464	0.34808	1.06469	P11908;P21108;P60891
266	P11940	Polyadenylate-binding protein 1	PABPC1	28.9272	29.0312	28.5985	28.1252	28.4295	28.979	28.1783	28.1887	28.4298	28.3323	27.8604	27.7867				gene silencing by RNA;mRNA polyadenylation;mRNA splicing, via spliceosome;mRNA stabilization;negative regulation of nuclear-transcribed mRNA catabolic process, nonsense-mediated decay;nuclear-transcribed mRNA catabolic process, nonsense-mediated decay;positive regulation of nuclear-transcribed mRNA catabolic process, deadenylation-dependent decay;positive regulation of nuclear-transcribed mRNA po…	mRNA 3'-UTR binding;poly(A) binding;poly(U) RNA binding;protein C-terminus binding;RNA binding;translation activator activity	catalytic step 2 spliceosome;cytoplasm;cytoplasmic ribonucleoprotein granule;cytoplasmic stress granule;cytosol;extracellular exosome;focal adhesion;membrane;nucleus;ribonucleoprotein complex	Messenger RNA biogenesis;mRNA surveillance pathway;RNA degradation;RNA transport;Spliceosome	mRNA surveillance pathway;RNA degradation;RNA transport	PABP;RRM_1	33	43.6	70.67	610	28.8523	28.5112	28.2656	27.9931	3	3	3	3	1.72133	0.0717382	0.586678	1.65671	0.790221	0.303957	0.518123	1.03073	0.533381	0.678915	-0.341031	-0.707823	P11940;Q9H361;Q4VXU2;Q96DU9
269	P12268	Inosine-5-monophosphate dehydrogenase 2	IMPDH2	22.9175	22.2649	22.9072	22.2301	21.7363	21.526	21.3856	21.2793	21.3357	20.6297	21.0702	21.6097	+			cellular response to interleukin-4;circadian rhythm;GMP biosynthetic process;GTP biosynthetic process;lymphocyte proliferation;neutrophil degranulation;protein homotetramerization;purine ribonucleoside monophosphate biosynthetic process;retina development in camera-type eye	DNA binding;IMP dehydrogenase activity;metal ion binding;nucleotide binding;RNA binding	cytoplasm;cytosol;extracellular exosome;extracellular region;ficolin-1-rich granule lumen;membrane;nucleus;peroxisomal membrane;secretory granule lumen	Drug metabolism - other enzymes;Exosome;Purine metabolism	Drug metabolism - other enzymes;Metabolic pathways;Purine metabolism	CBS;IMPDH	10	26.8	55.804	102	22.6966	21.8308	21.3335	21.3399	3	3	3	2	2.4767	0.00211538	1.36304	3.26085	0.96844	0.185563	0.727576	1.31827	1.34839	0.198337	-0.865784	-1.73085	P12268;P20839
271	P12277	Creatine kinase B-type	CKB	23.8033	22.3815	23.658	21.0656	23.5062	22.3611	22.9556	23.177	23.0118	22.8808	23.3545	23.5916				cellular chloride ion homeostasis;cerebellum development;creatine metabolic process;substantia nigra development	ATP binding;creatine kinase activity;ubiquitin protein ligase binding	cytosol;dendrite;extracellular exosome;extracellular space;myelin sheath;neuronal cell body;nucleus	Arginine and proline metabolism;Exosome	Arginine and proline metabolism;Metabolic pathways	ATP-gua_Ptrans;ATP-gua_PtransN	7	29.1	42.644	55	23.2809	22.3109	23.0481	23.2756	3	3	3	3	0.195915	0.753335	0.232818	0.35462	0.585429	0.304196	-0.964675	-1.03142	0.507096	0.533915	-0.969985	-0.935147	P12277
272	P12532	Creatine kinase U-type, mitochondrial	CKMT1A	22.1244	21.3619	21.8813	22.0855	21.2647	21.0589	20.4419	20.4757	18.7157	20.6005	20.3455	19.1976	+			creatine metabolic process	ATP binding;creatine kinase activity	mitochondrial inner membrane;mitochondrion	Arginine and proline metabolism;Exosome	Arginine and proline metabolism;Metabolic pathways	ATP-gua_Ptrans;ATP-gua_PtransN	6	25.2	47.036	50	21.7892	21.4697	NaN	NaN	3	3	0	0	1.42734	0.0193763	1.91139	2.32218	1.25141	0.0509882	1.42184	1.93879	0.342649	0.746237	-0.319441	-0.545226	P12532
274	P12956	X-ray repair cross-complementing protein 6	XRCC6	24.8984	25.0147	25.1479	24.5226	24.2968	24.3635	25.1146	25.4385	24.833	24.3795	24.5048	24.7068				activation of innate immune response;brain development;cellular hyperosmotic salinity response;cellular response to gamma radiation;cellular response to X-ray;DNA ligation;DNA recombination;double-strand break repair via classical nonhomologous end joining;double-strand break repair via nonhomologous end joining;establishment of integrated proviral latency;innate immune response;negative regulati…	5'-deoxyribose-5-phosphate lyase activity;ATP binding;ATP-dependent DNA helicase activity;cyclin binding;damaged DNA binding;DNA binding;double-stranded DNA binding;protein C-terminus binding;protein-containing complex binding;RNA binding;telomeric DNA binding;transcription regulatory region DNA binding	cytosol;extracellular region;ficolin-1-rich granule lumen;Ku70:Ku80 complex;membrane;nonhomologous end joining complex;nuclear chromosome, telomeric region;nuclear telomere cap complex;nucleolus;nucleoplasm;nucleus;protein-containing complex;protein-DNA complex;secretory granule lumen;transcription factor complex	DNA repair and recombination proteins;Non-homologous end-joining;Spliceosome	Non-homologous end-joining	Ku;Ku_C;Ku_N;SAP	14	24.5	69.842	263	25.0203	24.3943	25.1287	24.5304	3	3	3	3	0.22369	0.819824	-0.10837	-0.278439	0.511817	0.697858	-0.136083	-0.429925	2.50461	0.122424	-0.626026	-2.09795	P12956
275	P13010	X-ray repair cross-complementing protein 5	XRCC5	25.0301	24.914	25.0364	24.547	24.1002	24.4165	25.0193	25.6205	24.943	24.5539	25.0285	25.0306				activation of innate immune response;brain development;cell proliferation;cellular hyperosmotic salinity response;cellular response to DNA damage stimulus;cellular response to fatty acid;cellular response to gamma radiation;cellular response to leukemia inhibitory factor;cellular response to X-ray;DNA recombination;double-strand break repair;double-strand break repair via nonhomologous end joinin…	ATP binding;ATP-dependent DNA helicase activity;damaged DNA binding;DNA binding;DNA end binding;double-stranded DNA binding;enzyme activator activity;protein C-terminus binding;protein-containing complex binding;RNA binding;telomeric DNA binding;transcription regulatory region DNA binding;ubiquitin protein ligase binding	cytosol;extracellular region;Ku70:Ku80 complex;membrane;nonhomologous end joining complex;nuclear chromosome, telomeric region;nuclear telomere cap complex;nucleolus;nucleoplasm;nucleus;plasma membrane;protein-containing complex;protein-DNA complex;ribonucleoprotein complex;secretory granule lumen;site of DNA damage	DNA repair and recombination proteins;Non-homologous end-joining	Non-homologous end-joining	Ku;Ku_C;Ku_N;Ku_PK_bind	20	27.3	82.704	317	24.9935	24.3546	25.1943	24.871	3	3	3	3	0.388202	0.645178	-0.200756	-0.480363	1.1747	0.199471	-0.516466	-1.26983	2.00329	0.17279	-0.638965	-1.88776	P13010
277	P13639	Elongation factor 2	EEF2	22.614	21.484	22.5467	22.4126	22.4543	21.6656	21.9362	21.926	21.7152	21.9827	22.1816	22.5773				aging;cellular response to brain-derived neurotrophic factor stimulus;glial cell proliferation;hematopoietic progenitor cell differentiation;neutrophil degranulation;positive regulation of cytoplasmic translation;positive regulation of translation;response to endoplasmic reticulum stress;response to estradiol;response to ethanol;response to folic acid;response to hydrogen peroxide;response to isc…	5S rRNA binding;actin filament binding;cadherin binding;GTP binding;GTPase activity;p53 binding;protein kinase binding;ribosome binding;RNA binding;translation elongation factor activity	aggresome;cytoplasm;cytosol;extracellular exosome;extracellular region;ficolin-1-rich granule lumen;membrane;membrane raft;nucleus;plasma membrane;polysomal ribosome;ribonucleoprotein complex;secretory granule lumen;synapse	AMPK signaling pathway;Exosome;Oxytocin signaling pathway;Translation factors	AMPK signaling pathway;Oxytocin signaling pathway	EFG_C;EFG_IV;GTP_EFTU;GTP_EFTU_D2	13	18.2	95.337	81	22.2149	22.1775	21.8591	22.2472	3	3	3	3	0.404392	0.523734	0.355827	0.621011	0.0792544	0.917214	-0.0697053	-0.136636	0.0281386	0.980608	-0.0374241	-0.0578659	P13639
278	P13674	Prolyl 4-hydroxylase subunit alpha-1	P4HA1	20.1719	20.5533	19.9811	19.8553	19.8717	20.5403	18.9571	19.7	20.4743	19.9924	18.2159	21.4573				collagen fibril organization;peptidyl-proline hydroxylation to 4-hydroxy-L-proline	identical protein binding;iron ion binding;L-ascorbic acid binding;oxidoreductase activity, acting on single donors with incorporation of molecular oxygen, incorporation of two atoms of oxygen;procollagen-proline 4-dioxygenase activity	endoplasmic reticulum;endoplasmic reticulum lumen;intracellular membrane-bounded organelle;membrane;mitochondrion;procollagen-proline 4-dioxygenase complex	Arginine and proline metabolism	Arginine and proline metabolism;Metabolic pathways	2OG-FeII_Oxy_3;P4Ha_N	2	6	61.049	17	20.2354	NaN	NaN	NaN	3	0	0	0	0.486938	0.380368	0.524942	0.784419	NaN	1	0	NaN	0.200263	0.842319	-0.146315	-0.30392	P13674
282	P13861	cAMP-dependent protein kinase type II-alpha regulatory subunit	PRKAR2A	22.882	22.2704	22.812	23.1605	22.5096	22.0498	20.2961	21.006	19.7769	20.2259	21.0581	21.3332	+	+		activation of protein kinase A activity;blood coagulation;cellular response to glucagon stimulus;cGMP-mediated signaling;intracellular signal transduction;negative regulation of cAMP-dependent protein kinase activity;renal water homeostasis	3',5'-cyclic-GMP phosphodiesterase activity;cAMP binding;cAMP-dependent protein kinase inhibitor activity;cAMP-dependent protein kinase regulator activity;protein domain specific binding;protein kinase A catalytic subunit binding;ubiquitin protein ligase binding	cAMP-dependent protein kinase complex;centrosome;ciliary base;cytoplasm;cytosol;extracellular exosome;focal adhesion;membrane;nucleotide-activated protein kinase complex;plasma membrane;plasma membrane raft;protein-containing complex	Insulin signaling pathway	Insulin signaling pathway	cNMP_binding;RIIa	10	27.7	45.518	95	22.6548	22.5733	20.6511	20.8724	3	3	2	3	2.31937	0.00282051	2.29512	3.79188	1.67035	0.0213805	1.70089	2.56442	0.0763233	0.927721	-0.0815264	-0.141609	P13861;P31323
283	P13987	CD59 glycoprotein	CD59	21.3985	18.4934	19.3323	23.249	20.9193	19.3513	19.8442	18.6669	19.0605	19.6415	20.3114	19.8792				blood coagulation;cell surface receptor signaling pathway;COPII vesicle coating;endoplasmic reticulum to Golgi vesicle-mediated transport;negative regulation of activation of membrane attack complex;neutrophil degranulation;regulation of complement activation	complement binding	anchored component of external side of plasma membrane;cell surface;endoplasmic reticulum membrane;endoplasmic reticulum-Golgi intermediate compartment membrane;ER to Golgi transport vesicle membrane;extracellular exosome;extracellular space;focal adhesion;Golgi membrane;membrane;plasma membrane;specific granule membrane;tertiary granule membrane;transport vesicle;vesicle	CD molecules;Complement and coagulation cascades;Exosome;Glycosylphosphatidylinositol (GPI)-anchored proteins;Hematopoietic cell lineage	Complement and coagulation cascades;Hematopoietic cell lineage	UPAR_LY6	3	16.4	14.177	23	21.3985	22.0841	NaN	NaN	1	2	0	0	0.232491	0.636492	0.550891	0.487514	0.462135	0.367922	1.2292	0.911072	0.430024	0.566124	1.43177	0.881722	P13987
284	P14373	Zinc finger protein RFP	TRIM27	21.9059	21.2781	22.0508	20.5907	19.4582	18.7795	20.3338	19.335	19.2751	20.0565	20.5689	20.9548	+		+	Arp2/3 complex-mediated actin nucleation;cell proliferation;innate immune response;interferon-gamma secretion;negative regulation of adaptive immune response;negative regulation of calcium ion import;negative regulation of gene expression, epigenetic;negative regulation of interleukin-2 secretion;negative regulation of protein kinase activity;negative regulation of transcription by RNA polymerase…	DNA binding;identical protein binding;metal ion binding;nucleic acid binding;SUMO transferase activity;ubiquitin protein ligase activity;ubiquitin-protein transferase activity;zinc ion binding	cytoplasm;cytosol;early endosome;endosome;fibrillar center;nuclear membrane;nucleolus;nucleoplasm;nucleus;PML body	Ubiquitin system		PRY;SPRY;zf-B_box	6	16.6	58.489	28	21.7449	NaN	NaN	NaN	3	0	0	0	2.13332	0.00231579	2.09697	3.3972	NaN	1	0	NaN	1.67652	0.0414884	-2.13542	-2.741	P14373
285	P14618	Pyruvate kinase PKM	PKM	21.606	21.1566	21.6571	19.6538	19.0325	18.409	20.8557	20.9374	21.5035	20.0014	22.2973	19.5533			+	animal organ regeneration;canonical glycolysis;cellular response to insulin stimulus;glycolytic process;liver development;neutrophil degranulation;positive regulation of sprouting angiogenesis;programmed cell death;protein homotetramerization;response to gravity;response to hypoxia;response to muscle inactivity;response to nutrient;skeletal muscle tissue regeneration	ADP binding;ATP binding;cadherin binding;identical protein binding;kinase activity;magnesium ion binding;MHC class II protein complex binding;potassium ion binding;pyruvate kinase activity;RNA binding;thyroid hormone binding	cilium;collagen-containing extracellular matrix;cytoplasm;cytosol;extracellular exosome;extracellular region;extracellular vesicle;ficolin-1-rich granule lumen;mitochondrion;myelin sheath;nucleus;pyruvate kinase complex;secretory granule lumen;vesicle	Central carbon metabolism in cancer;Exosome;Glucagon signaling pathway;Glycolysis / Gluconeogenesis;Human papillomavirus infection;Membrane trafficking;Purine metabolism;Pyruvate metabolism;Type II diabetes mellitus;Viral carcinogenesis	Biosynthesis of amino acids;Carbon metabolism;Central carbon metabolism in cancer;Glucagon signaling pathway;Glycolysis / Gluconeogenesis;Human papillomavirus infection;Metabolic pathways;Purine metabolism;Pyruvate metabolism;Type II diabetes mellitus;Viral carcinogenesis	PK;PK_C	5	15.4	57.936	29	21.4732	NaN	21.1796	22.2973	3	0	2	1	0.655566	0.352537	0.37432	0.816587	0.793542	0.155172	-1.58556	-1.41224	2.4666	0.0148235	-2.44145	-4.11746	P14618
287	P14649	Myosin light chain 6B	MYL6B	21.5313	21.3396	21.8804	21.7751	21.2575	19.0215	20.3897	19.7113	19.9504	20.5362	19.9387	20.2967	+			muscle contraction;muscle filament sliding;skeletal muscle tissue development	calcium ion binding;motor activity;structural constituent of muscle	cytosol;extracellular exosome;muscle myosin complex;myosin complex;unconventional myosin complex	Cytoskeleton proteins;Exosome;Oxytocin signaling pathway;Tight junction;Vascular smooth muscle contraction	Oxytocin signaling pathway;Tight junction;Vascular smooth muscle contraction		5	23.6	22.764	25	21.5838	21.5163	NaN	NaN	3	2	0	0	2.45482	0.00236559	1.5666	3.4506	0.18965	0.718181	0.427487	0.402312	0.450198	0.580706	-0.899066	-0.848476	P14649
288	P63162	Small nuclear ribonucleoprotein-associated protein N	SNRPN	22.4784	22.1907	22.048	22.4961	22.3984	23.0162	21.3504	22.1333	21.7677	22.2895	21.9635	21.8789				histone mRNA metabolic process;import into nucleus;mRNA splicing, via spliceosome;protein methylation;response to hormone;RNA splicing;spliceosomal snRNP assembly;termination of RNA polymerase II transcription	histone pre-mRNA DCP binding;RNA binding;telomerase RNA binding	catalytic step 2 spliceosome;cytoplasm;cytosol;histone pre-mRNA 3'end processing complex;methylosome;nucleoplasm;nucleus;small nuclear ribonucleoprotein complex;SMN-Sm protein complex;spliceosomal complex;telomerase holoenzyme complex;U1 snRNP;U12-type spliceosomal complex;U2 snRNP;U2-type catalytic step 2 spliceosome;U2-type precatalytic spliceosome;U2-type prespliceosome;U4 snRNP;U4/U6 x U5 tri…	DNA replication proteins;snRNP components;Spliceosome;Systemic lupus erythematosus;Transcription;tri-snRNP components	Spliceosome;Systemic lupus erythematosus	LSM	5	22.9	24.614	104	22.239	22.6369	21.7505	22.0439	3	3	3	3	0.877715	0.224943	0.488542	1.06394	1.21678	0.16883	0.592972	1.3823	0.800438	0.537689	0.397888	0.92588	P63162;P14678
289	P14866	Heterogeneous nuclear ribonucleoprotein L	HNRNPL	24.8743	25.4869	25.0089	24.6219	24.628	25.303	24.7502	24.6693	24.927	24.7947	24.5051	24.6759				cellular response to amino acid starvation;circadian rhythm;mRNA splicing, via spliceosome;negative regulation of mRNA splicing, via spliceosome;positive regulation of mRNA binding;positive regulation of translation;regulation of alternative mRNA splicing, via spliceosome;response to peptide;RNA metabolic process;RNA processing	mRNA 3'-UTR binding;mRNA CDS binding;pre-mRNA intronic binding;RNA binding;transcription regulatory region DNA binding	cytosol;extracellular exosome;membrane;nucleoplasm;nucleus;perinuclear region of cytoplasm;pronucleus;ribonucleoprotein complex;ribonucleoprotein granule	Spliceosome		RRM_1;RRM_8	15	34.1	64.132	325	25.1233	24.851	24.7821	24.6586	3	3	3	3	0.783682	0.339171	0.341217	0.851255	0.328203	0.696522	0.192394	0.436108	0.392902	0.745451	-0.272376	-0.552891	P14866;Q8WVV9
290	P14868	Aspartate--tRNA ligase, cytoplasmic	DARS	25.3485	24.8665	25.5089	25.8512	25.7209	25.1167	23.2237	24.0145	24.2007	23.6827	23.7225	24.097	+	+		aspartyl-tRNA aminoacylation;protein-containing complex assembly;translation;tRNA aminoacylation for protein translation	aminoacylase activity;aspartate-tRNA ligase activity;ATP binding;RNA binding	aminoacyl-tRNA synthetase multienzyme complex;cytoplasm;cytosol;extracellular exosome;membrane;synapse	Amino acid related enzymes;Aminoacyl-tRNA biosynthesis;Transfer RNA biogenesis	Aminoacyl-tRNA biosynthesis	tRNA_anti-codon;tRNA-synt_2	26	49.1	57.136	447	25.2413	25.563	23.813	23.8341	3	3	3	3	1.79549	0.00876543	1.42834	2.5675	2.56382	0.00370909	1.72887	3.74267	0.468087	0.713995	0.321649	0.646629	P14868
291	P14923	Junction plakoglobin	JUP	22.5166	21.6593	21.9606	23.3414	21.9018	21.0121	21.7796	21.7911	20.9391	20.6361	21.417	21.3592				adherens junction organization;bundle of His cell-Purkinje myocyte adhesion involved in cell communication;cell migration;cell-cell adhesion;cellular response to indole-3-methanol;cornification;cytoskeletal anchoring at plasma membrane;desmosome assembly;detection of mechanical stimulus;endothelial cell-cell adhesion;keratinization;negative regulation of blood vessel endothelial cell migration;ne…	alpha-catenin binding;cadherin binding;cell adhesion molecule binding;cell adhesive protein binding involved in bundle of His cell-Purkinje myocyte communication;nuclear hormone receptor binding;protein homodimerization activity;protein kinase binding;protein phosphatase binding;structural constituent of cell wall;structural molecule activity;transcription coactivator activity	actin cytoskeleton;apicolateral plasma membrane;catenin complex;cell-cell adherens junction;cell-cell junction;cornified envelope;cytoplasm;cytoplasmic side of plasma membrane;cytoskeleton;cytosol;desmosome;extracellular exosome;extracellular region;fascia adherens;ficolin-1-rich granule lumen;focal adhesion;gamma-catenin-TCF7L2 complex;intercalated disc;intermediate filament;lateral plasma membr…	Acute myeloid leukemia;Arrhythmogenic right ventricular cardiomyopathy (ARVC);Exosome;Gastric cancer;Pathways in cancer;Transcriptional misregulation in cancer	Acute myeloid leukemia;Arrhythmogenic right ventricular cardiomyopathy (ARVC);Gastric cancer;Pathways in cancer;Transcriptional misregulation in cancer	Arm	10	18.9	81.744	77	22.0455	22.0851	21.5033	21.1374	3	3	3	3	0.648913	0.290345	0.542195	0.938606	0.584194	0.307577	0.947637	1.02599	0.0181847	0.986141	0.0395877	0.0428631	P14923
293	P15880	40S ribosomal protein S2	RPS2	25.3415	25.3716	25.0664	25.677	25.58	25.6371	24.8819	25.6067	25.5947	25.6949	25.9441	25.5635				nuclear-transcribed mRNA catabolic process, nonsense-mediated decay;positive regulation of ubiquitin-protein transferase activity;rRNA processing;SRP-dependent cotranslational protein targeting to membrane;translation;translational initiation	cadherin binding;enzyme binding;fibroblast growth factor binding;mRNA binding;RNA binding;structural constituent of ribosome	cytosol;cytosolic small ribosomal subunit;extracellular exosome;focal adhesion;membrane;nucleoplasm;nucleus	Ribosome	Ribosome	Ribosomal_S5;Ribosomal_S5_C	7	28	31.324	105	25.2598	25.6314	25.3611	25.7342	3	3	3	3	0.14548	0.859174	-0.101231	-0.22077	0.374439	0.777181	-0.102817	-0.326286	1.67179	0.364062	0.371531	1.23396	P15880
294	P15924	Desmoplakin	DSP	22.7813	22.3634	22.54	22.4972	22.2564	21.8347	22.5754	22.9574	22.1221	21.8848	22.6325	22.6817				adherens junction organization;bundle of His cell-Purkinje myocyte adhesion involved in cell communication;cell-cell adhesion;cornification;desmosome organization;epidermis development;intermediate filament cytoskeleton organization;intermediate filament organization;keratinization;keratinocyte differentiation;neutrophil degranulation;peptide cross-linking;protein localization to adherens junctio…	cell adhesion molecule binding;cell adhesive protein binding involved in bundle of His cell-Purkinje myocyte communication;protein binding, bridging;protein kinase C binding;RNA binding;scaffold protein binding;structural constituent of cytoskeleton;structural molecule activity	basolateral plasma membrane;cornified envelope;cytoplasm;desmosome;extracellular exosome;fascia adherens;ficolin-1-rich granule membrane;intercalated disc;intermediate filament;membrane;nucleus;plasma membrane	Arrhythmogenic right ventricular cardiomyopathy (ARVC);Cytoskeleton proteins;Exosome	Arrhythmogenic right ventricular cardiomyopathy (ARVC)	Plectin	20	9.9	331.77	155	22.5615	22.1961	22.5516	22.3997	3	3	3	3	0.0121104	0.983345	0.00990677	0.0210733	0.25022	0.727855	-0.20357	-0.389678	0.733286	0.576335	-0.365458	-0.853111	P15924
295	P15927	Replication protein A 32 kDa subunit	RPA2	22.5619	21.8244	22.6211	22.1019	21.7208	21.8902	22.1068	22.9929	22.4456	20.071	18.3225	20.5208		+		base-excision repair;DNA damage response, detection of DNA damage;DNA replication;DNA topological change;DNA unwinding involved in DNA replication;double-strand break repair via homologous recombination;error-free translesion synthesis;error-prone translesion synthesis;G1/S transition of mitotic cell cycle;heteroduplex formation;interstrand cross-link repair;mismatch repair;mitotic G1 DNA damage …	damaged DNA binding;double-stranded DNA binding;enzyme binding;G-rich strand telomeric DNA binding;protein N-terminus binding;protein phosphatase binding;sequence-specific DNA binding;single-stranded DNA binding;ubiquitin protein ligase binding	chromatin;chromosome, telomeric region;condensed nuclear chromosome;DNA replication factor A complex;nuclear body;nuclear chromosome, telomeric region;nucleoplasm;nucleus;PML body;site of double-strand break	DNA repair and recombination proteins;DNA replication;DNA replication proteins;Fanconi anemia pathway;Homologous recombination;Mismatch repair;Nucleotide excision repair	DNA replication;Fanconi anemia pathway;Homologous recombination;Mismatch repair;Nucleotide excision repair	RPA_C	6	24.1	29.247	35	22.3358	21.9043	22.5151	NaN	3	3	3	0	0.18844	0.784807	-0.179262	-0.317976	1.53808	0.0217658	2.2662	2.57668	0.705956	0.554698	-0.431547	-0.900957	P15927
297	P16403	Histone H1.2	HIST1H1C	26.8886	27.6998	26.4622	25.9145	26.2736	27.9009	19.1934	20.6795	20.0192	20.0047	20.3046	20.363	+	+		chromosome condensation;histone H3-K27 trimethylation;histone H3-K4 trimethylation;negative regulation of chromatin silencing;negative regulation of DNA recombination;negative regulation of transcription by RNA polymerase II;nucleosome assembly;nucleosome positioning;regulation of transcription, DNA-templated	chromatin DNA binding;double-stranded DNA binding;nucleosomal DNA binding;RNA binding	nuclear euchromatin;nucleosome;nucleus;transcriptionally active chromatin	Chromosome and associated proteins		Linker_histone	15	40.8	21.364	39	27.0168	26.6963	NaN	NaN	3	3	0	0	3.63258	0	7.05281	9.24789	3.31955	0	6.47224	7.88214	0.170431	0.821425	-0.320512	-0.351902	P16403
300	P16989	Y-box-binding protein 3	YBX3	24.5285	25.2548	25.2166	24.3203	24.5621	24.7448	24.9501	24.4967	24.8511	24.5717	24.6264	25.1104				3'-UTR-mediated mRNA stabilization;cellular hyperosmotic response;cellular response to tumor necrosis factor;fertilization;in utero embryonic development;male gonad development;negative regulation of intrinsic apoptotic signaling pathway in response to osmotic stress;negative regulation of necroptotic process;negative regulation of skeletal muscle tissue development;negative regulation of transcr…	DNA-binding transcription factor activity;DNA-binding transcription factor activity, RNA polymerase II-specific;DNA-binding transcription repressor activity, RNA polymerase II-specific;double-stranded DNA binding;mRNA 3'-UTR binding;polysome binding;Rho GTPase binding;RNA binding;RNA polymerase II regulatory region sequence-specific DNA binding;transcription corepressor activity	bicellular tight junction;cytoplasm;cytosol;nucleus;perinuclear region of cytoplasm	Spliceosome;Tight junction;Transcription factors	Tight junction	CSD	6	20.2	40.089	71	25	24.5424	24.766	24.7695	3	3	3	3	0.356525	0.632572	0.233979	0.494466	0.466126	0.610749	-0.227079	-0.552861	0.794163	0.495837	-0.457564	-0.981698	P16989
301	P17028	Zinc finger protein 24	ZNF24	19.3605	18.552	20.3403	18.741	21.2419	21.7483	19.1483	19.9465	19.4363	19.6538	20.4356	19.5162				myelination;negative regulation of transcription, DNA-templated;positive regulation of transcription by RNA polymerase II	DNA-binding transcription activator activity, RNA polymerase II-specific;DNA-binding transcription factor activity, RNA polymerase II-specific;sequence-specific DNA binding;zinc ion binding	nucleus	Transcription factors		SCAN;zf-C2H2	2	6.2	42.155	11	NaN	21.4951	NaN	NaN	0	2	0	0	NaN	1	0	NaN	0.29525	0.580386	0.708537	0.604206	0.472422	0.54486	1.15947	0.917528	P17028
303	P17612	cAMP-dependent protein kinase catalytic subunit alpha	PRKACA	18.7385	21.094	19.026	19.336	21.1517	18.4277	18.954	20.2648	19.2311	20.4561	21.0165	20.1611				activation of protein kinase A activity;adenylate cyclase-modulating G protein-coupled receptor signaling pathway;blood coagulation;calcium-mediated signaling using intracellular calcium source;cell communication by electrical coupling involved in cardiac conduction;cellular response to epinephrine stimulus;cellular response to glucagon stimulus;cellular response to glucose stimulus;cellular resp…	ATP binding;cAMP-dependent protein kinase activity;magnesium ion binding;manganese ion binding;protein domain specific binding;protein kinase A regulatory subunit binding;protein kinase activity;protein kinase binding;protein serine/threonine kinase activity;protein serine/threonine/tyrosine kinase activity;ubiquitin protein ligase binding	acrosomal vesicle;calcium channel complex;cAMP-dependent protein kinase complex;centrosome;ciliary base;cytoplasm;cytosol;dendritic spine;extracellular exosome;intercellular bridge;membrane;mitochondrion;neuromuscular junction;nuclear speck;nucleoplasm;nucleotide-activated protein kinase complex;nucleus;perinuclear region of cytoplasm;plasma membrane;plasma membrane raft;sperm flagellum;sperm mid…	Adrenergic signaling in cardiomyocytes;Alcoholism;Aldosterone synthesis and secretion;Amoebiasis;Amphetamine addiction;Apelin signaling pathway;Autophagy - animal;Bile secretion;Calcium signaling pathway;cAMP signaling pathway;Chemokine signaling pathway;Cholinergic synapse;Chromosome and associated proteins;Circadian entrainment;Cocaine addiction;Cortisol synthesis and secretion;Cushing syndrome…	Adrenergic signaling in cardiomyocytes;Alcoholism;Aldosterone synthesis and secretion;Amoebiasis;Amphetamine addiction;Apelin signaling pathway;Autophagy - animal;Bile secretion;Calcium signaling pathway;cAMP signaling pathway;Chemokine signaling pathway;Cholinergic synapse;Circadian entrainment;Cocaine addiction;Cortisol synthesis and secretion;Cushing syndrome;Dilated cardiomyopathy (DCM);Dopam…	Pkinase	4	16	40.589	26	21.094	21.1517	NaN	NaN	1	1	0	0	0.0558177	0.907024	0.136189	0.130661	0.467241	0.394679	-0.906092	-0.871953	0.00569135	0.992151	0.0189508	0.0146721	P17612;P22694
304	P17812	CTP synthase 1	CTPS1	22.0108	22.1617	22.3802	22.51	22.2072	21.947	20.5605	22.576	20.8399	19.892	19.9704	21.7687		+		B cell proliferation;CTP biosynthetic process;'de novo' CTP biosynthetic process;glutamine metabolic process;nucleobase-containing compound metabolic process;nucleobase-containing small molecule interconversion;pyrimidine nucleobase biosynthetic process;response to drug;T cell proliferation	ATP binding;CTP synthase activity;identical protein binding	cytoophidium;cytoplasm;cytosol;membrane	Pyrimidine metabolism	Metabolic pathways;Pyrimidine metabolism	CTP_synth_N;GATase	8	17.9	66.69	37	22.1842	22.2214	22.576	NaN	3	3	1	0	0.601261	0.245778	0.858761	1.02293	1.24225	0.0429877	1.67768	2.01125	0.0665505	0.954399	0.0371876	0.0941853	P17812;Q9NRF8
305	P17844	Probable ATP-dependent RNA helicase DDX5	DDX5	23.1414	23.2971	23.1436	23.5841	23.1852	23.331	23.273	22.6606	23.5739	22.8923	22.6684	23.1646				alternative mRNA splicing, via spliceosome;androgen receptor signaling pathway;BMP signaling pathway;epithelial to mesenchymal transition;intracellular estrogen receptor signaling pathway;intrinsic apoptotic signaling pathway by p53 class mediator;mRNA splicing, via spliceosome;mRNA transcription;myoblast differentiation;negative regulation of transcription by RNA polymerase II;nuclear-transcribe…	androgen receptor binding;ATP binding;ATP-dependent RNA helicase activity;calcium-dependent protein binding;calmodulin binding;enzyme binding;MH2 domain binding;mRNA 3'-UTR binding;pre-mRNA binding;primary miRNA binding;promoter-specific chromatin binding;ribonucleoprotein complex binding;RNA binding;RNA helicase activity;R-SMAD binding;SMAD binding	catalytic step 2 spliceosome;extracellular exosome;membrane;nucleolus;nucleoplasm;nucleus;ribonucleoprotein complex	Proteoglycans in cancer;Ribosome biogenesis;Spliceosome;Transcriptional misregulation in cancer	Proteoglycans in cancer;Spliceosome;Transcriptional misregulation in cancer	DEAD;Helicase_C;P68HR	22	30.6	69.147	172	23.1941	23.3668	23.1692	22.9084	3	3	3	3	0.030657	0.967422	0.0249087	0.0525915	1.16601	0.233141	0.458338	1.191	0.607759	0.759436	0.172696	0.527471	P17844
306	P17858	ATP-dependent 6-phosphofructokinase, liver type	PFKL	20.0133	18.9751	18.4745	22.4195	22.3489	22.3629	20.3738	20.7754	19.6649	20.4769	19.9564	19.9601		+	+	canonical glycolysis;fructose 1,6-bisphosphate metabolic process;fructose 6-phosphate metabolic process;glucose catabolic process;glycolytic process;negative regulation of insulin secretion;neutrophil degranulation;protein complex oligomerization;protein homotetramerization;response to glucose	6-phosphofructokinase activity;AMP binding;ATP binding;fructose binding;fructose-6-phosphate binding;identical protein binding;kinase binding;metal ion binding;monosaccharide binding	6-phosphofructokinase complex;cytosol;extracellular exosome;extracellular region;ficolin-1-rich granule lumen;membrane;secretory granule lumen	AMPK signaling pathway;Central carbon metabolism in cancer;Fructose and mannose metabolism;Galactose metabolism;Glucagon signaling pathway;Glycolysis / Gluconeogenesis;HIF-1 signaling pathway;Messenger RNA biogenesis;Pentose phosphate pathway;Protein phosphatases and associated proteins;RNA degradation	AMPK signaling pathway;Biosynthesis of amino acids;Carbon metabolism;Central carbon metabolism in cancer;Fructose and mannose metabolism;Galactose metabolism;Glucagon signaling pathway;Glycolysis / Gluconeogenesis;HIF-1 signaling pathway;Metabolic pathways;Pentose phosphate pathway;RNA degradation	PFK	6	9.1	85.018	18	NaN	22.3771	NaN	NaN	0	3	0	0	NaN	1	0	NaN	3.6803	0	2.24598	6.00176	2.68309	0.0193846	3.22282	4.93026	P17858
307	P17987	T-complex protein 1 subunit alpha	TCP1	25.0737	25.1069	25.1994	25.2303	25.0702	25.1933	24.6912	24.7357	24.9738	24.688	24.7977	24.7101				binding of sperm to zona pellucida;interleukin-12-mediated signaling pathway;positive regulation of establishment of protein localization to telomere;positive regulation of protein localization to Cajal body;positive regulation of telomerase activity;positive regulation of telomerase RNA localization to Cajal body;positive regulation of telomere maintenance via telomerase;protein folding;protein …	ATP binding;RNA binding;ubiquitin protein ligase binding;unfolded protein binding	acrosomal vesicle;cell body;centrosome;chaperonin-containing T-complex;cytosol;extracellular exosome;Golgi apparatus;microtubule;myelin sheath;nuclear heterochromatin;pericentriolar material;zona pellucida receptor complex	Chaperones and folding catalysts;Chromosome and associated proteins;Exosome		Cpn60_TCP1	21	37.6	60.343	283	25.1267	25.1646	24.8002	24.7319	3	3	3	3	1.57211	0.202101	0.326428	1.10484	2.73883	0.0960962	0.432686	1.67146	0.244485	0.931161	0.0379359	0.14518	P17987
308	P18077	60S ribosomal protein L35a	RPL35A	24.5897	25.132	25.4262	24.7107	24.8723	25.0574	24.9242	24.8358	25.1015	24.5222	25.1078	25.0331				cytoplasmic translation;nuclear-transcribed mRNA catabolic process, nonsense-mediated decay;ribosomal large subunit biogenesis;rRNA processing;SRP-dependent cotranslational protein targeting to membrane;translation;translational initiation	RNA binding;structural constituent of ribosome;tRNA binding	cytosol;cytosolic large ribosomal subunit;extracellular exosome;membrane	Ribosome	Ribosome	Ribosomal_L35Ae	6	29.1	12.538	106	25.0493	24.8801	24.9538	24.8877	3	3	3	3	0.137175	0.859617	0.0955105	0.208925	0.0119362	0.992239	-0.00757535	-0.0184983	0.253861	0.814133	-0.169228	-0.364181	P18077
310	P18124	60S ribosomal protein L7	RPL7	27.6319	27.3749	27.4955	27.4672	27.3324	27.3815	27.3843	27.9199	27.6871	27.5412	27.7707	27.2968				maturation of LSU-rRNA from tricistronic rRNA transcript (SSU-rRNA, 5.8S rRNA, LSU-rRNA);nuclear-transcribed mRNA catabolic process, nonsense-mediated decay;ribosomal large subunit biogenesis;rRNA processing;SRP-dependent cotranslational protein targeting to membrane;translation;translational initiation	DNA binding;mRNA binding;protein homodimerization activity;RNA binding;structural constituent of ribosome	cytoplasm;cytosol;cytosolic large ribosomal subunit;focal adhesion;membrane;nucleolus;nucleus;polysome;postsynaptic density;ribonucleoprotein complex	Ribosome	Ribosome	Ribosomal_L30;Ribosomal_L30_N	15	46	29.225	453	27.5008	27.3937	27.6638	27.5362	3	3	3	3	0.401474	0.6817	-0.162968	-0.438219	0.42773	0.710785	-0.14253	-0.416279	0.566246	0.818065	-0.107098	-0.377064	P18124
311	P18583	Protein SON	SON	27.0567	27.2819	27.0405	27.5326	27.6913	27.9743	27.5588	27.4714	27.2906	27.8862	27.8463	27.9437				microtubule cytoskeleton organization;mitotic cytokinesis;mRNA processing;negative regulation of apoptotic process;regulation of cell cycle;regulation of mRNA splicing, via spliceosome;regulation of RNA splicing;RNA splicing	DNA binding;RNA binding;RS domain binding	nuclear speck			G-patch	55	26.2	263.83	2758	27.1264	27.7327	27.4403	27.8921	3	3	3	3	1.32468	0.247193	-0.313909	-1.00959	0.530804	0.665114	-0.159348	-0.479637	1.79952	0.197451	0.606354	1.72829	P18583
312	P18621	60S ribosomal protein L17	RPL17	26.0468	26.2937	26.5368	25.6749	26.1921	26.0842	26.664	26.4392	26.4052	25.9609	26.5773	26.3272				cytoplasmic translation;nuclear-transcribed mRNA catabolic process, nonsense-mediated decay;SRP-dependent cotranslational protein targeting to membrane;translation;translational initiation	RNA binding;structural constituent of ribosome	cytosol;cytosolic large ribosomal subunit;nucleus	Ribosome	Ribosome	Ribosomal_L22	13	53.8	21.397	485	26.2924	25.9837	26.5028	26.2885	3	3	3	3	0.574236	0.554958	-0.210383	-0.579451	0.568109	0.521185	-0.304746	-0.695088	0.660483	0.660339	-0.308694	-0.749813	P18621
313	P18669	Phosphoglycerate mutase 1	PGAM1	22.7758	21.4908	22.8916	21.7836	22.2767	18.9741	22.2671	22.3353	21.8686	22.273	22.7408	23.2512				canonical glycolysis;gluconeogenesis;glycolytic process;neutrophil degranulation;positive regulation of flagellated sperm motility;regulation of glycolytic process;regulation of pentose-phosphate shunt;respiratory burst	bisphosphoglycerate mutase activity;hydrolase activity;phosphoglycerate mutase activity;protein kinase binding	cytoplasm;cytosol;extracellular exosome;extracellular region;ficolin-1-rich granule lumen;membrane;secretory granule lumen;sperm principal piece	Central carbon metabolism in cancer;Exosome;Glucagon signaling pathway;Glycine, serine and threonine metabolism;Glycolysis / Gluconeogenesis;Membrane trafficking	Biosynthesis of amino acids;Carbon metabolism;Central carbon metabolism in cancer;Glucagon signaling pathway;Glycine, serine and threonine metabolism;Glycolysis / Gluconeogenesis;Metabolic pathways	His_Phos_1	4	30.3	28.804	41	22.3861	22.0302	22.157	22.755	3	2	3	3	0.185232	0.766218	0.229057	0.340912	0.750865	0.170493	-1.74354	-1.37649	0.540863	0.479213	-1.37459	-1.03958	P18669;Q8N0Y7;P15259
314	P19338	Nucleolin	NCL	26.1737	26.5573	26.7155	26.2935	26.376	26.4154	27.025	26.4962	27.0376	26.5923	26.6701	27.0625				angiogenesis;cellular response to epidermal growth factor stimulus;cellular response to leukemia inhibitory factor;negative regulation of translation;positive regulation of transcription by RNA polymerase II;positive regulation of transcription of nucleolar large rRNA by RNA polymerase I	DNA topoisomerase binding;identical protein binding;mRNA 5'-UTR binding;protein C-terminus binding;RNA binding;telomeric DNA binding	cell cortex;cytoplasmic ribonucleoprotein granule;extracellular exosome;membrane;nucleolus;nucleoplasm;nucleus;ribonucleoprotein complex	Chromosome and associated proteins;Pathogenic Escherichia coli infection;Ribosome biogenesis	Pathogenic Escherichia coli infection	RRM_1	24	27.7	76.613	607	26.4822	26.3617	26.8529	26.775	3	3	3	3	0.704101	0.34375	-0.370707	-0.8421	1.29271	0.239096	-0.413311	-1.18132	0.296605	0.82876	-0.120539	-0.330402	P19338
317	P19474	E3 ubiquitin-protein ligase TRIM21	TRIM21	21.2503	20.7444	21.2731	21.6769	20.1645	19.7968	20.374	21.0028	19.4089	20.1287	19.9632	19.8954				cell cycle;innate immune response;interferon-gamma-mediated signaling pathway;negative regulation of NF-kappaB transcription factor activity;negative regulation of protein deubiquitination;negative regulation of viral release from host cell;negative regulation of viral transcription;positive regulation of autophagy;positive regulation of cell cycle;positive regulation of DNA-binding transcription…	DNA binding;identical protein binding;RNA binding;ubiquitin-protein transferase activity;zinc ion binding	autophagosome;cytoplasm;cytoplasmic vesicle;cytosol;nucleoplasm;nucleus;P-body;ribonucleoprotein complex	Membrane trafficking;Messenger RNA biogenesis;Systemic lupus erythematosus;Ubiquitin system	Systemic lupus erythematosus	PRY;SPRY;zf-B_box	6	14.1	54.169	23	21.0893	21.6769	NaN	NaN	3	1	0	0	0.770367	0.168064	0.827387	1.19115	0.40228	0.508785	0.550318	0.706044	0.379956	0.698848	-0.543205	-0.678497	P19474
318	P19525	Interferon-induced, double-stranded RNA-activated protein kinase	EIF2AK2	22.1318	22.5574	22.2929	19.8614	21.0031	21.0128	22.0694	21.6705	22.4157	21.5872	20.4988	20.4904			+	activation of MAPKK activity;cellular response to amino acid starvation;defense response to virus;endoplasmic reticulum unfolded protein response;evasion or tolerance by virus of host immune response;innate immune response;negative regulation of apoptotic process;negative regulation of cell proliferation;negative regulation of osteoblast proliferation;negative regulation of translation;negative r…	ATP binding;double-stranded RNA binding;eukaryotic translation initiation factor 2alpha kinase activity;identical protein binding;non-membrane spanning protein tyrosine kinase activity;protein kinase activity;protein phosphatase regulator activity;protein serine/threonine kinase activity;RNA binding	cytoplasm;cytosol;cytosolic ribosome;membrane;nucleus;perinuclear region of cytoplasm;ribosome	Epstein-Barr virus infection;Hepatitis C;Herpes simplex virus 1 infection;Human papillomavirus infection;Influenza A;Kaposi sarcoma-associated herpesvirus infection;Measles;Messenger RNA biogenesis;Necroptosis;Protein kinases;Protein phosphatases and associated proteins;Protein processing in endoplasmic reticulum;Viral carcinogenesis	Epstein-Barr virus infection;Hepatitis C;Herpes simplex virus 1 infection;Human papillomavirus infection;Influenza A;Kaposi sarcoma-associated herpesvirus infection;Measles;Necroptosis;Protein processing in endoplasmic reticulum;Viral carcinogenesis	dsrm;Pkinase	4	14.5	62.094	27	22.3274	21.0079	22.0519	NaN	3	2	3	0	0.481815	0.523509	0.27548	0.614247	0.166405	0.779899	-0.233057	-0.320161	1.87549	0.0419	-1.70158	-2.82739	P19525
320	P19784	Casein kinase II subunit alpha	CSNK2A2	22.6462	23.0092	22.9937	22.5971	22.5351	22.8276	22.6552	22.6966	23.0302	22.5504	22.0517	21.8177				apoptotic process;cell cycle;cerebral cortex development;liver regeneration;negative regulation of apoptotic signaling pathway;negative regulation of ubiquitin-dependent protein catabolic process;peptidyl-serine phosphorylation;positive regulation of protein targeting to mitochondrion;regulation of autophagy of mitochondrion;regulation of chromosome separation;regulation of signal transduction by…	ATP binding;protein N-terminus binding;protein serine/threonine kinase activity	acrosomal vesicle;chromatin;cytosol;nucleoplasm;nucleus;plasma membrane	Adherens junction;Measles;Mitophagy - animal;NF-kappa B signaling pathway;PD-L1 expression and PD-1 checkpoint pathway in cancer;Protein kinases;Ribosome biogenesis;Ribosome biogenesis in eukaryotes;Wnt signaling pathway	Adherens junction;Measles;Mitophagy - animal;NF-kappa B signaling pathway;PD-L1 expression and PD-1 checkpoint pathway in cancer;Ribosome biogenesis in eukaryotes;Wnt signaling pathway	Pkinase	10	38.9	41.213	93	22.883	22.6533	22.794	22.1399	3	3	3	3	0.204977	0.845678	0.0889931	0.242019	1.03171	0.236733	0.513378	1.1838	0.707585	0.707312	-0.229708	-0.659707	P19784
321	P19823	Inter-alpha-trypsin inhibitor heavy chain H2	ITIH2	21.4693	21.6109	21.7683	19.6462	20.6664	19.8084	19.6021	19.7327	19.5015	19.059	19.8472	20.1746	+		+	cellular protein metabolic process;hyaluronan metabolic process;post-translational protein modification	endopeptidase inhibitor activity;serine-type endopeptidase inhibitor activity	blood microparticle;collagen-containing extracellular matrix;endoplasmic reticulum lumen;extracellular exosome;extracellular region	Glycosaminoglycan binding proteins		ITI_HC_C;VIT;VWA	2	2.7	106.46	23	21.6162	NaN	NaN	NaN	3	0	0	0	4.28434	0	2.00406	6.48036	NaN	1	0	NaN	2.06405	0.0344	-1.57587	-2.98406	P19823
322	P20042	Eukaryotic translation initiation factor 2 subunit 2	EIF2S2	21.4838	21.6087	21.8271	21.4342	22.1218	21.8844	22.0038	20.4151	21.939	21.3668	21.6495	21.8293				in utero embryonic development;male germ cell proliferation;male gonad development;translational initiation;transmembrane transport	metal ion binding;RNA binding;translation factor activity, RNA binding;translation initiation factor activity	cytoplasm;cytosol;eukaryotic translation initiation factor 2 complex	Protein phosphatases and associated proteins;RNA transport;Translation factors	RNA transport	eIF-5_eIF-2B	3	11.4	38.388	34	21.6399	21.8135	21.9714	21.6152	3	3	2	3	0.130146	0.837608	0.187275	0.256998	0.337846	0.686962	0.198297	0.448168	0.315204	0.803476	0.173562	0.408155	P20042
324	P20700	Lamin-B1	LMNB1	22.0625	21.8822	22.1759	22.7069	22.2742	22.4247	22.6134	22.2904	22.7184	22.5506	22.5354	22.8372				interleukin-12-mediated signaling pathway	phospholipase binding;sequence-specific double-stranded DNA binding;structural molecule activity	lamin filament;membrane;nuclear envelope;nuclear inner membrane;nuclear matrix;nuclear membrane;nucleoplasm;nucleus	Apoptosis;Cytoskeleton proteins	Apoptosis	Filament;LTD	10	17.6	66.408	51	22.0402	22.4686	22.5408	22.6411	3	3	3	3	1.49865	0.109877	-0.500573	-1.41176	0.465185	0.666149	-0.172525	-0.478724	1.31178	0.376873	0.428394	1.21372	P20700
326	P21127	Cyclin-dependent kinase 11B	CDK11B	21.8176	22.5128	21.923	22.3276	22.6102	22.6288	23.2874	22.6612	22.9738	23.0832	23.1605	22.9431				apoptotic process;cell proliferation;mitotic cell cycle;protein phosphorylation;regulation of cell growth;regulation of mRNA processing;regulation of transcription, DNA-templated	ATP binding;cyclin-dependent protein serine/threonine kinase activity;protein kinase activity;protein serine/threonine kinase activity;RNA binding	cytoplasm;nucleus	Protein kinases;Spliceosome		Pkinase	15	17.7	92.619	104	22.0845	22.5222	22.9741	23.0622	3	3	3	3	1.46445	0.0529633	-0.889665	-1.84613	2.01189	0.08944	-0.540045	-1.70698	0.857694	0.488455	0.437744	1.00114	P21127;Q9UQ88;Q13882
327	P21333	Filamin-A	FLNA	22.0284	21.4472	22.3115	22.2213	21.6208	20.7273	21.3511	21.2372	21.3289	20.6968	21.4297	21.3443				actin crosslink formation;actin cytoskeleton reorganization;adenylate cyclase-inhibiting dopamine receptor signaling pathway;cell junction assembly;cerebral cortex development;cilium assembly;cytoplasmic sequestering of protein;defense response to virus;establishment of protein localization;establishment of Sertoli cell barrier;formation of radial glial scaffolds;mitotic spindle assembly;mRNA tra…	actin filament binding;cadherin binding;Fc-gamma receptor I complex binding;G protein-coupled receptor binding;GTPase binding;ion channel binding;kinase binding;mu-type opioid receptor binding;potassium channel regulator activity;protein homodimerization activity;Rac GTPase binding;Ral GTPase binding;Rho GTPase binding;RNA binding;SMAD binding;small GTPase binding;transcription factor binding	actin cytoskeleton;actin filament;apical dendrite;cell-cell junction;cortical cytoskeleton;cytoplasm;cytosol;dendritic shaft;extracellular exosome;extracellular region;focal adhesion;glutamatergic synapse;membrane;Myb complex;neuronal cell body;nucleolus;nucleus;perinuclear region of cytoplasm;plasma membrane;postsynapse;Z disc	Cytoskeleton proteins;Exosome;Focal adhesion;MAPK signaling pathway;Proteoglycans in cancer;Salmonella infection	Focal adhesion;MAPK signaling pathway;Proteoglycans in cancer;Salmonella infection	CH;Filamin	6	4.4	280.74	53	21.929	21.5231	21.3057	21.1569	3	3	3	3	1.14151	0.117141	0.623302	1.36453	0.302823	0.620365	0.366187	0.529277	0.332571	0.742643	-0.40595	-0.577366	P21333
328	P21675	Transcription initiation factor TFIID subunit 1	TAF1	23.7821	23.811	23.8524	23.6695	23.8231	23.7584	23.7952	23.9977	23.5328	23.3651	23.5337	23.6646				cell cycle;cellular response to ATP;cellular response to DNA damage stimulus;cellular response to UV;DNA-templated transcription, initiation;male meiotic nuclear division;midbrain development;negative regulation of DNA-binding transcription factor activity;negative regulation of gene expression;negative regulation of protein autoubiquitination;negative regulation of RNA polymerase II regulatory r…	ATP binding;DNA-binding transcription factor activity, RNA polymerase II-specific;histone acetyltransferase activity;kinase activity;lysine-acetylated histone binding;nuclear hormone receptor binding;p53 binding;protein heterodimerization activity;protein serine/threonine kinase activity;RNA polymerase II general transcription initiation factor activity;RNA polymerase II sequence-specific DNA-bin…	MLL1 complex;nuclear chromatin;nucleoplasm;nucleus;transcription factor complex;transcription factor TFIID complex	Basal transcription factors;Chromosome and associated proteins;Protein kinases;Transcription machinery	Basal transcription factors	Bromodomain;DUF3591;TBP-binding	26	18.2	212.67	345	23.8152	23.7503	23.7752	23.5211	3	3	3	3	0.105709	0.918109	0.0399132	0.118743	1.10571	0.46262	0.229176	0.770435	0.591527	0.866202	-0.0648511	-0.26046	P21675;Q8IZX4
329	P21741	Midkine	MDK	22.9841	23.307	23.7971	21.9593	23.1667	23.1219	19.4904	19.3787	20.3615	20.2807	20.3694	19.3919	+	+		adrenal gland development;behavioral fear response;cell differentiation;cell migration;cerebellar granular layer development;cerebral cortex development;defecation;dentate gyrus development;negative regulation of neuron apoptotic process;nervous system development;Notch signaling pathway;positive regulation of cell division;positive regulation of transcription, DNA-templated;regulation of behavio…	growth factor activity;heparin binding	cell projection;cytoplasm;extracellular region	Glycosaminoglycan binding proteins		PTN_MK_C;PTN_MK_N	3	28.7	15.585	40	23.3627	22.7493	NaN	NaN	3	3	0	0	3.12341	0	3.61915	6.13051	2.2539	0.00192	2.73535	3.88776	0.595739	0.538021	-0.613407	-0.928715	P21741
330	P21796	Voltage-dependent anion-selective channel protein 1	VDAC1	20.8348	20.6023	20.5261	19.5347	18.809	19.4146	19.9906	20.8362	20.2524	19.3127	20.0312	20.2005			+	anion transport;apoptotic process;epithelial cell differentiation;macroautophagy;pyruvate metabolic process;regulation of autophagy of mitochondrion;viral process	identical protein binding;ion channel binding;porin activity;protein kinase binding;voltage-gated anion channel activity	extracellular exosome;membrane;membrane raft;mitochondrial nucleoid;mitochondrial outer membrane;mitochondrial permeability transition pore complex;mitochondrion;nucleus;plasma membrane;pore complex	Calcium signaling pathway;Cellular senescence;cGMP-PKG signaling pathway;Cholesterol metabolism;Human T-cell leukemia virus 1 infection;Huntington disease;Influenza A;Ion channels;Mitochondrial biogenesis;Necroptosis;NOD-like receptor signaling pathway;Parkinson disease	Calcium signaling pathway;Cellular senescence;cGMP-PKG signaling pathway;Cholesterol metabolism;Human T-cell leukemia virus 1 infection;Huntington disease;Influenza A;Necroptosis;NOD-like receptor signaling pathway;Parkinson disease	Porin_3	5	26.9	30.772	11	20.6544	NaN	NaN	NaN	3	0	0	0	0.480164	0.512573	0.294703	0.631585	NaN	1	0	NaN	2.3483	0.0326897	-1.40169	-3.16398	P21796
331	P22061	Protein-L-isoaspartate(D-aspartate) O-methyltransferase	PCMT1	22.4645	22.1542	21.9657	22.3043	22.4134	22.1724	20.6665	22.3836	20.5344	21.5513	22.7863	21.2985				protein methylation;protein repair	cadherin binding;protein-L-isoaspartate (D-aspartate) O-methyltransferase activity	cytoplasm;cytosol;extracellular exosome;extracellular vesicle	Enzymes with EC numbers			7	42.3	24.636	78	22.1948	22.2967	21.1948	21.8787	3	3	3	3	0.749042	0.153286	0.999982	1.22984	0.377335	0.561369	0.417977	0.628642	0.250402	0.853074	0.10187	0.282003	P22061
332	P22087	rRNA 2-O-methyltransferase fibrillarin	FBL	24.7515	25.4329	24.9585	24.4675	24.6649	25.1864	24.8276	24.9454	25.3226	25.0145	24.8149	24.5463				box C/D snoRNA 3'-end processing;histone glutamine methylation;osteoblast differentiation;rRNA methylation;rRNA processing;snoRNA localization	ATPase binding;histone-glutamine methyltransferase activity;RNA binding;rRNA methyltransferase activity;TFIID-class transcription factor complex binding	box C/D snoRNP complex;Cajal body;chromosome;dense fibrillar component;extracellular exosome;fibrillar center;granular component;membrane;nucleolus;nucleoplasm;nucleus;small-subunit processome	Ribosome biogenesis;Ribosome biogenesis in eukaryotes	Ribosome biogenesis in eukaryotes	Fibrillarin	13	43.3	33.784	223	25.0476	24.7729	25.0319	24.7919	3	3	3	3	0.0209354	0.973646	0.0157592	0.0349475	0.0250632	0.977387	-0.018994	-0.041861	0.39414	0.745595	-0.274732	-0.555714	P22087;A6NHQ2
333	P22102	Trifunctional purine biosynthetic protein adenosine-3	GART	22.6796	22.271	22.4498	22.4689	22.2454	22.1537	21.8967	22.3473	22.1496	21.8526	22.3647	22.9498				adenine biosynthetic process;brainstem development;cerebellum development;cerebral cortex development;'de novo' IMP biosynthetic process;glycine metabolic process;purine nucleotide biosynthetic process;purine ribonucleoside monophosphate biosynthetic process;response to inorganic substance;response to organic substance;tetrahydrofolate biosynthetic process	ATP binding;metal ion binding;phosphoribosylamine-glycine ligase activity;phosphoribosylformylglycinamidine cyclo-ligase activity;phosphoribosylglycinamide formyltransferase activity	cytosol;extracellular exosome	Antifolate resistance;One carbon pool by folate;Purine metabolism	Antifolate resistance;Metabolic pathways;One carbon pool by folate;Purine metabolism	AIRS;AIRS_C;Formyl_trans_N;GARS_A;GARS_C;GARS_N	8	12.4	107.77	69	22.4668	22.2893	22.1312	22.389	3	3	3	3	0.888573	0.312051	0.335619	0.892536	0.109081	0.884331	-0.0997251	-0.187981	0.516445	0.765368	-0.177511	-0.505979	P22102
334	P22234	Multifunctional protein ADE2	PAICS	21.7632	20.6609	21.526	22.0282	21.4772	20.5759	20.2644	19.597	17.7721	19.8065	20.586	20.266	+			'de novo' IMP biosynthetic process;purine nucleobase biosynthetic process;purine ribonucleoside monophosphate biosynthetic process	5-amino-4-imidazole carboxylate lyase activity;ATP binding;cadherin binding;identical protein binding;phosphoribosylaminoimidazole carboxylase activity;phosphoribosylaminoimidazolesuccinocarboxamide synthase activity	cytoplasm;cytosol;extracellular exosome;membrane	Purine metabolism	Metabolic pathways;Purine metabolism	AIRC;SAICAR_synt	5	14.4	47.079	31	21.3167	21.3604	NaN	NaN	3	3	0	0	1.21143	0.0316244	2.10553	2.07088	1.11791	0.0958835	1.1409	1.67795	0.0271853	0.981725	0.0437304	0.0591121	P22234
335	P22314	Ubiquitin-like modifier-activating enzyme 1	UBA1	21.5945	19.5108	21.7226	21.236	21.5512	20.621	20.1881	19.881	19.4414	20.319	19.6065	20.621				cellular response to DNA damage stimulus;protein modification by small protein conjugation;protein ubiquitination	ATP binding;RNA binding;ubiquitin activating enzyme activity	cytoplasm;cytosol;extracellular exosome;mitochondrion;nucleoplasm;nucleus	Exosome;Parkinson disease;Ubiquitin mediated proteolysis;Ubiquitin system	Parkinson disease;Ubiquitin mediated proteolysis	E1_4HB;E1_FCCH;E1_UFD;ThiF;UBA_e1_thiolCys	3	3.1	117.85	24	20.9426	21.136	NaN	NaN	3	3	0	0	0.66992	0.176762	1.10582	1.16537	1.10406	0.112775	0.95387	1.57337	0.0897033	0.905742	0.193399	0.199969	P22314
336	P22626	Heterogeneous nuclear ribonucleoproteins A2/B1	HNRNPA2B1	25.6469	26.4	25.9999	25.4266	25.8591	26.4554	25.2364	24.8428	25.6158	25.6846	24.8957	25.1422				G-quadruplex DNA unwinding;interleukin-12-mediated signaling pathway;miRNA transport;mRNA export from nucleus;mRNA processing;mRNA splicing, via spliceosome;negative regulation of mRNA splicing, via spliceosome;negative regulation of transcription by RNA polymerase II;positive regulation of telomerase RNA reverse transcriptase activity;positive regulation of telomere maintenance via telomere leng…	G-rich strand telomeric DNA binding;identical protein binding;miRNA binding;mRNA 3'-UTR binding;mRNA binding;N6-methyladenosine-containing RNA binding;pre-mRNA intronic binding;RNA binding;single-stranded telomeric DNA binding	Cajal body;catalytic step 2 spliceosome;chromosome, telomeric region;cytoplasm;extracellular exosome;membrane;nuclear matrix;nucleoplasm;nucleus;ribonucleoprotein complex;spliceosomal complex	Exosome;Messenger RNA biogenesis;Spliceosome		RRM_1	23	57.8	37.429	744	26.0156	25.9137	25.2317	25.2408	3	3	3	3	1.18255	0.0884768	0.783902	1.53211	0.823733	0.248074	0.67285	1.16317	0.09899	0.917512	-0.101905	-0.179051	P22626
337	P22695	Cytochrome b-c1 complex subunit 2, mitochondrial	UQCRC2	23.2012	22.8	23.4017	22.7273	23.6614	23.5721	22.4867	23.1132	23.1626	22.6358	23.2704	22.5609				aerobic respiration;oxidative phosphorylation;protein processing involved in protein targeting to mitochondrion	metal ion binding;metalloendopeptidase activity;protein-containing complex binding	mitochondrial inner membrane;mitochondrial respiratory chain complex III;mitochondrial respiratory chain complex IV;mitochondrion;myelin sheath;nucleoplasm	Alzheimer disease;Cardiac muscle contraction;Huntington disease;Non-alcoholic fatty liver disease (NAFLD);Oxidative phosphorylation;Parkinson disease;Peptidases;Thermogenesis	Alzheimer disease;Cardiac muscle contraction;Huntington disease;Metabolic pathways;Non-alcoholic fatty liver disease (NAFLD);Oxidative phosphorylation;Parkinson disease;Thermogenesis	Peptidase_M16;Peptidase_M16_C	5	17.7	48.442	62	23.1343	23.3203	22.9208	22.8224	3	3	3	3	0.310896	0.675957	0.213502	0.44446	0.596943	0.396616	0.49792	0.868765	0.20782	0.825249	0.185939	0.340419	P22695
338	P23246	Splicing factor, proline- and glutamine-rich	SFPQ	21.8899	21.6492	22.6854	21.8578	21.5369	21.359	22.6623	21.7483	21.7002	21.4695	21.8091	22.645				activation of innate immune response;alternative mRNA splicing, via spliceosome;dendritic transport of messenger ribonucleoprotein complex;double-strand break repair via homologous recombination;histone H3 deacetylation;innate immune response;mRNA processing;negative regulation of circadian rhythm;negative regulation of transcription by RNA polymerase II;negative regulation of transcription, DNA-…	chromatin binding;DNA binding;DNA-binding transcription factor activity, RNA polymerase II-specific;E-box binding;histone deacetylase binding;protein homodimerization activity;RNA binding;RNA polymerase II distal enhancer sequence-specific DNA binding;transcription regulatory region DNA binding;transcription regulatory region sequence-specific DNA binding	chromatin;dendrite cytoplasm;nuclear matrix;nuclear speck;nucleoplasm;nucleus;paraspeckles;RNA polymerase II transcription factor complex	Protein phosphatases and associated proteins;Spliceosome;Transcription machinery		NOPS;RRM_1	8	13	76.149	65	22.0748	21.5846	22.0369	21.9745	3	3	3	3	0.0287896	0.962155	0.0379175	0.0589979	0.442308	0.529899	-0.389956	-0.674029	0.640495	0.55396	-0.490276	-0.898862	P23246
339	P23258	Tubulin gamma-1 chain	TUBG1	19.2163	18.9418	19.7471	20.7218	20.6895	20.4456	20.2318	20.4256	19.3996	19.7386	20.5567	19.8665			+	ciliary basal body-plasma membrane docking;cytoplasmic microtubule organization;G2/M transition of mitotic cell cycle;meiotic spindle organization;microtubule cytoskeleton organization;microtubule nucleation;microtubule-based process;mitotic cell cycle;mitotic sister chromatid segregation;mitotic spindle organization;regulation of G2/M transition of mitotic cell cycle	GTP binding;GTPase activity;identical protein binding;structural constituent of cytoskeleton;structural molecule activity	apical part of cell;cell leading edge;centriole;centrosome;ciliary basal body;condensed nuclear chromosome;cytoplasm;cytoplasmic microtubule;cytosol;gamma-tubulin complex;microtubule;microtubule cytoskeleton;non-motile cilium;nucleus;pericentriolar material;polar microtubule;recycling endosome;spindle;spindle microtubule	Chromosome and associated proteins;Cytoskeleton proteins;Human papillomavirus infection	Human papillomavirus infection	Tubulin;Tubulin_C	3	10.9	51.169	9	NaN	20.619	NaN	NaN	0	3	0	0	NaN	1	0	NaN	0.986087	0.226777	0.565016	1.2057	2.19444	0.0316842	1.31723	2.91462	P23258;Q9NRH3
340	P23396	40S ribosomal protein S3	RPS3	25.3315	25.762	25.5017	25.6049	25.6732	25.7919	25.6661	25.5631	25.9609	25.6098	25.5497	25.445				apoptotic process;cell division;cellular response to DNA damage stimulus;cellular response to hydrogen peroxide;cellular response to tumor necrosis factor;chromosome segregation;DNA damage response, detection of DNA damage;DNA repair;negative regulation of DNA repair;negative regulation of protein ubiquitination;negative regulation of translation;nuclear-transcribed mRNA catabolic process, nonsen…	class I DNA-(apurinic or apyrimidinic site) endonuclease activity;damaged DNA binding;DNA binding;DNA-(apurinic or apyrimidinic site) endonuclease activity;endodeoxyribonuclease activity;enzyme binding;Hsp70 protein binding;Hsp90 protein binding;iron-sulfur cluster binding;kinase binding;microtubule binding;mRNA binding;oxidized purine DNA binding;oxidized purine nucleobase lesion DNA N-glycosyla…	cytoplasm;cytosol;cytosolic small ribosomal subunit;endoplasmic reticulum;extracellular exosome;focal adhesion;membrane;mitochondrial inner membrane;mitochondrial matrix;mitotic spindle;NF-kappaB complex;nucleolus;nucleoplasm;nucleus;plasma membrane;polysome;postsynaptic density;ribonucleoprotein complex;ribosome;ruffle membrane	Ribosome	Ribosome	KH_2;Ribosomal_S3_C	16	66.3	26.688	510	25.5317	25.69	25.73	25.5349	3	3	3	3	0.50141	0.599533	-0.198336	-0.531922	0.99932	0.599018	0.155151	0.568682	0.507274	0.789631	0.158294	0.470285	P23396
342	P23528	Cofilin-1	CFL1	24.1372	23.5892	23.8371	24.0741	23.6996	23.1206	22.9228	18.8365	22.5781	22.9432	22.8632	23.8272				actin cytoskeleton organization;actin filament depolymerization;actin filament fragmentation;cytoskeleton organization;establishment of cell polarity;interleukin-12-mediated signaling pathway;mitotic cytokinesis;negative regulation of apoptotic process;neural crest cell migration;neural fold formation;positive regulation by host of viral process;positive regulation of actin filament depolymerizat…	actin filament binding;signaling receptor binding	cell-cell junction;cortical actin cytoskeleton;cytoplasm;cytosol;extracellular exosome;extracellular space;focal adhesion;lamellipodium;lamellipodium membrane;membrane;nuclear matrix;nucleus;ruffle membrane;vesicle	Axon guidance;Cytoskeleton proteins;Exosome;Fc gamma R-mediated phagocytosis;Human immunodeficiency virus 1 infection;Membrane trafficking;Pertussis;Regulation of actin cytoskeleton	Axon guidance;Fc gamma R-mediated phagocytosis;Human immunodeficiency virus 1 infection;Pertussis;Regulation of actin cytoskeleton	Cofilin_ADF	7	29.5	18.502	100	23.8545	23.6315	22.7505	23.2112	3	3	2	3	0.848837	0.0792852	2.4087	1.58675	0.433454	0.526171	0.420277	0.683253	0.281095	0.801923	-0.223035	-0.429391	P23528
343	P24534	Elongation factor 1-beta	EEF1B2	22.8964	21.7451	22.3957	22.4656	22.0079	21.2278	20.4988	19.8705	19.8056	20.6747	20.4483	20.3173	+	+		response to ethanol;translational elongation	translation elongation factor activity	cytoplasm;cytosol;eukaryotic translation elongation factor 1 complex	Translation factors		EF-1_beta_acid;EF1_GNE	2	12	24.763	14	22.3457	21.9004	NaN	NaN	3	3	0	0	2.33501	0.00293333	2.28742	3.81283	1.71005	0.0255798	1.42031	2.46539	0.380662	0.714712	-0.445295	-0.643896	P24534
344	P24928	DNA-directed RNA polymerase II subunit RPB1	POLR2A	22.231	22.4435	21.7619	22.0019	21.8444	22.554	22.5884	22.7888	23.0169	22.8657	19.7278	22.5243				7-methylguanosine mRNA capping;DNA-templated transcription, termination;fibroblast growth factor receptor signaling pathway;mRNA splicing, via spliceosome;positive regulation of RNA splicing;regulation of gene silencing by miRNA;regulation of transcription, DNA-templated;RNA metabolic process;snRNA transcription by RNA polymerase II;transcription by RNA polymerase II;transcription elongation from…	DNA binding;DNA-directed 5'-3' RNA polymerase activity;metal ion binding;promoter-specific chromatin binding;protein C-terminus binding;RNA binding;RNA-directed 5'-3' RNA polymerase activity;ubiquitin protein ligase binding	cytoplasm;nucleoplasm;nucleus;RNA polymerase II, core complex	DNA repair and recombination proteins;Huntington disease;RNA polymerase;Transcription machinery	Huntington disease;RNA polymerase	RNA_pol_Rpb1_1;RNA_pol_Rpb1_2;RNA_pol_Rpb1_3;RNA_pol_Rpb1_4;RNA_pol_Rpb1_5;RNA_pol_Rpb1_6;RNA_pol_Rpb1_7;RNA_pol_Rpb1_R	8	5.1	217.17	65	22.1455	22.1334	22.798	22.695	3	3	3	2	1.29403	0.0937419	-0.652559	-1.49541	0.157498	0.760777	0.427489	0.351269	0.0135325	0.98596	-0.0120576	-0.0243754	P24928
346	P25205	DNA replication licensing factor MCM3	MCM3	21.603	21.3624	21.6677	21.6256	21.97	18.7096	19.3619	19.3961	20.0203	20.5324	20.5271	19.8108	+			DNA replication;DNA replication initiation;G1/S transition of mitotic cell cycle	ATP binding;DNA binding;helicase activity	alpha DNA polymerase:primase complex;centrosome;MCM complex;membrane;nuclear chromosome, telomeric region;nucleoplasm;nucleus;perinuclear region of cytoplasm	Cell cycle;Chromosome and associated proteins;DNA replication;DNA replication proteins	Cell cycle;DNA replication	MCM;MCM_N;MCM_OB	3	5.9	90.98	29	21.5443	21.7978	NaN	NaN	3	2	0	0	2.95224	0	1.95158	4.50432	0.170272	0.741254	0.478303	0.379121	0.304147	0.726212	-0.775956	-0.626599	P25205
347	P25398	40S ribosomal protein S12	RPS12	24.3486	24.4281	24.6826	24.6683	24.4538	24.5011	24.5624	24.7373	24.6332	24.5179	24.8645	24.8893				nuclear-transcribed mRNA catabolic process, nonsense-mediated decay;SRP-dependent cotranslational protein targeting to membrane;translation;translational initiation	RNA binding;structural constituent of ribosome	cytosol;cytosolic small ribosomal subunit;Golgi apparatus;intracellular membrane-bounded organelle;membrane;nucleoplasm	Ribosome	Ribosome	Ribosomal_L7Ae	9	65.2	14.515	145	24.4864	24.5411	24.6443	24.7572	3	3	3	3	0.630455	0.622055	-0.157893	-0.504768	0.725355	0.557105	-0.216157	-0.642555	0.172573	0.916909	0.0546703	0.170894	P25398
348	P25705	ATP synthase subunit alpha, mitochondrial	ATP5A1	24.0406	23.9689	24.1768	24.1956	24.1691	24.0547	24.4461	24.0825	23.8349	23.7591	23.8802	23.9643				ATP biosynthetic process;ATP metabolic process;ATP synthesis coupled proton transport;cristae formation;electron transport chain;lipid metabolic process;mitochondrial ATP synthesis coupled proton transport;negative regulation of endothelial cell proliferation;positive regulation of blood vessel endothelial cell migration;response to oxidative stress	ADP binding;angiostatin binding;ATP binding;MHC class I protein binding;proton-transporting ATP synthase activity, rotational mechanism;RNA binding;transmembrane transporter activity	extracellular exosome;membrane;mitochondrial inner membrane;mitochondrial matrix;mitochondrial proton-transporting ATP synthase complex;mitochondrial proton-transporting ATP synthase complex, catalytic core F(1);mitochondrion;myelin sheath;plasma membrane;proton-transporting ATP synthase complex	Alzheimer disease;Huntington disease;Oxidative phosphorylation;Parkinson disease;Thermogenesis	Alzheimer disease;Huntington disease;Metabolic pathways;Oxidative phosphorylation;Parkinson disease;Thermogenesis	ATP-synt_ab;ATP-synt_ab_C;ATP-synt_ab_N	12	22.6	59.75	172	24.0621	24.1398	24.1212	23.8678	3	3	3	3	0.114309	0.890506	-0.0590947	-0.152438	1.67921	0.319781	0.271943	0.993936	0.447103	0.855196	0.0777168	0.282865	P25705
350	P26196	Probable ATP-dependent RNA helicase DDX6	DDX6	21.1331	21.565	21.7309	21.492	21.5711	21.3599	18.8845	19.8142	20.8551	19.1509	18.4662	20.1423	+	+		cytoplasmic mRNA processing body assembly;exonucleolytic nuclear-transcribed mRNA catabolic process involved in deadenylation-dependent decay;negative regulation of neuron differentiation;spermatid differentiation;stem cell population maintenance;viral RNA genome packaging	ATP binding;cadherin binding;helicase activity;protein domain specific binding;RNA binding;RNA helicase activity	cell-cell adherens junction;chromatoid body;concave side of sperm head;cytoplasm;cytoplasmic ribonucleoprotein granule;cytoplasmic stress granule;cytosol;heterochromatin;membrane;mitochondrion;nucleolus;nucleus;outer dense fiber;P-body;perinuclear region of cytoplasm;RISC complex;sperm annulus	Chromosome and associated proteins;Messenger RNA biogenesis;RNA degradation	RNA degradation	DEAD;Helicase_C	3	14.7	54.416	22	21.4763	21.4743	NaN	NaN	3	3	0	0	1.27794	0.0329541	1.62507	2.04046	1.97533	0.00757895	2.2212	3.21714	0.00346604	0.999584	-0.00199827	-0.0051431	P26196
351	P26368	Splicing factor U2AF 65 kDa subunit	U2AF2	25.1829	24.9588	25.2869	25.3653	25.834	25.7022	26.5906	26.2191	25.605	25.9488	26.3054	26.4475	+			mRNA 3'-end processing;mRNA export from nucleus;mRNA processing;mRNA splicing, via spliceosome;negative regulation of mRNA splicing, via spliceosome;negative regulation of protein ubiquitination;positive regulation of RNA splicing;RNA export from nucleus	C2H2 zinc finger domain binding;enzyme binding;poly-pyrimidine tract binding;pre-mRNA 3'-splice site binding;RNA binding	commitment complex;nuclear speck;nucleoplasm;nucleus;spliceosomal complex;U2AF;U2-type prespliceosome	Spliceosome	Spliceosome	RRM_1	10	23.2	53.5	378	25.1429	25.6338	26.1383	26.2339	3	3	3	3	1.51668	0.0398386	-0.995387	-1.97792	1.37549	0.134535	-0.600064	-1.48655	1.35111	0.341988	0.490955	1.32737	P26368
352	P26373	60S ribosomal protein L13	RPL13	26.676	26.7021	26.9401	26.5054	26.5922	26.2746	27.7951	27.1699	26.6356	26.6392	27.056	27.118				nuclear-transcribed mRNA catabolic process, nonsense-mediated decay;SRP-dependent cotranslational protein targeting to membrane;translation;translational initiation	RNA binding;structural constituent of ribosome	cytosol;cytosolic large ribosomal subunit;cytosolic ribosome;endoplasmic reticulum;membrane;nucleolus;nucleus	Ribosome	Ribosome	Ribosomal_L13e	16	52.1	24.261	533	26.7727	26.4574	27.2002	26.9377	3	3	3	3	0.547288	0.380115	-0.427461	-0.783695	1.26816	0.199331	-0.48034	-1.27171	1.17079	0.507927	-0.315343	-0.965402	P26373
353	P26599	Polypyrimidine tract-binding protein 1	PTBP1	23.278	23.5588	23.4111	23.4334	23.5112	23.9769	22.6021	22.6742	22.9513	23.2273	22.7969	23.0375	+			fibroblast growth factor receptor signaling pathway;IRES-dependent viral translational initiation;mRNA processing;mRNA splicing, via spliceosome;negative regulation of mRNA splicing, via spliceosome;negative regulation of muscle cell differentiation;negative regulation of RNA splicing;positive regulation of calcineurin-NFAT signaling cascade;positive regulation of protein dephosphorylation;regula…	poly-pyrimidine tract binding;pre-mRNA binding;RNA binding	extracellular exosome;membrane;nucleolus;nucleoplasm	Messenger RNA biogenesis;Spliceosome		RRM_1;RRM_8	11	20.6	59.632	141	23.4159	23.6405	22.7425	23.0206	3	3	3	3	2.13521	0.0337091	0.673423	2.01723	1.375	0.12884	0.619956	1.51026	0.52511	0.74281	0.224569	0.578652	P26599;O95758
354	P26641	Elongation factor 1-gamma	EEF1G	22.6115	21.8334	22.4901	22.7594	22.2983	21.767	20.428	18.1217	19.9529	19.8073	19.8627	20.0442	+	+		response to virus;translational elongation	cadherin binding;translation elongation factor activity	cytoplasm;cytosol;extracellular exosome;membrane;nucleus	Legionellosis;Messenger RNA biogenesis;Translation factors	Legionellosis	EF1G;GST_C;GST_N	4	13.5	50.118	46	22.3117	22.2749	NaN	NaN	3	3	0	0	1.71168	0.00583051	2.81081	2.97927	2.88228	0	2.37017	4.78308	0.0331246	0.980956	-0.0367921	-0.0639857	P26641
355	P27348	14-3-3 protein theta	YWHAQ	19.2207	19.6629	19.8174	21.9174	21.5274	21.3928	18.2206	19.2742	20.2551	19.1238	20.8171	19.7446		+	+	membrane organization;negative regulation of ion transmembrane transport;negative regulation of transcription, DNA-templated;positive regulation of protein insertion into mitochondrial membrane involved in apoptotic signaling pathway;substantia nigra development	14-3-3 protein binding;identical protein binding;ion channel binding;protein C-terminus binding;protein domain specific binding;protein N-terminus binding	cytoplasm;cytosol;extracellular exosome;focal adhesion;membrane;mitochondrion;protein-containing complex;synapse	Cell cycle;DNA repair and recombination proteins;Exosome;Hepatitis B;Hepatitis C;Hippo signaling pathway;Oocyte meiosis;Pathogenic Escherichia coli infection;PI3K-Akt signaling pathway;Viral carcinogenesis	Cell cycle;Hepatitis B;Hepatitis C;Hippo signaling pathway;Oocyte meiosis;Pathogenic Escherichia coli infection;PI3K-Akt signaling pathway;Viral carcinogenesis	2003-03-14	7	31.8	27.764	13	NaN	21.6125	NaN	NaN	0	3	0	0	NaN	1	0	NaN	1.52752	0.027252	1.71736	2.38857	2.99598	0.0168	2.04556	4.66867	P27348
356	P27635	60S ribosomal protein L10	RPL10	26.3223	26.4752	26.4877	26.1632	26.3906	26.4192	27.3768	27.5073	26.9109	26.8429	27.3205	27.0085	+	+		embryonic brain development;negative regulation of apoptotic process;negative regulation of transcription by RNA polymerase II;nuclear-transcribed mRNA catabolic process, nonsense-mediated decay;regulation of translation;ribosomal large subunit assembly;SRP-dependent cotranslational protein targeting to membrane;translation;translational initiation	RNA binding;structural constituent of ribosome;translation regulator activity	cytosol;cytosolic large ribosomal subunit;endoplasmic reticulum;membrane;nucleus;protein-containing complex	Ribosome	Ribosome	Ribosomal_L16	13	47.7	24.577	536	26.4284	26.3244	27.265	27.0573	3	3	3	3	1.94375	0.0259208	-0.836639	-2.15258	1.97594	0.0429554	-0.732936	-2.02602	0.464103	0.821167	-0.104012	-0.350341	P27635;Q96L21
357	P27694	Replication protein A 70 kDa DNA-binding subunit	RPA1	22.4173	21.7067	22.5761	21.6148	21.3727	21.2148	19.4216	18.8001	20.6594	21.4674	21.6616	21.0962	+			base-excision repair;cellular response to DNA damage stimulus;DNA damage response, detection of DNA damage;DNA recombination;DNA repair;DNA replication;DNA unwinding involved in DNA replication;DNA-dependent DNA replication;double-strand break repair via homologous recombination;error-free translesion synthesis;error-prone translesion synthesis;G1/S transition of mitotic cell cycle;interstrand cr…	damaged DNA binding;G-rich strand telomeric DNA binding;metal ion binding;sequence-specific DNA binding;single-stranded DNA binding;single-stranded telomeric DNA binding	DNA replication factor A complex;nuclear chromosome, telomeric region;nucleoplasm;nucleus;PML body;site of DNA damage	DNA repair and recombination proteins;DNA replication;DNA replication proteins;Fanconi anemia pathway;Homologous recombination;Mismatch repair;Nucleotide excision repair;Transcription factors	DNA replication;Fanconi anemia pathway;Homologous recombination;Mismatch repair;Nucleotide excision repair	Rep_fac-A_C;Rep-A_N;REPA_OB_2;tRNA_anti-codon	10	23.7	68.137	59	22.2334	21.4008	NaN	21.5645	3	3	0	2	1.89264	0.00203704	2.60633	3.22425	0.0124319	0.994012	-0.00762431	-0.0189389	1.33617	0.208943	-0.832598	-1.69392	P27694
358	P27708	CAD protein	CAD	23.0348	22.8485	23.2984	23.4879	23.1703	22.9169	21.7741	22.1838	22.1395	22.2924	22.7116	22.8761	+			animal organ regeneration;arginine biosynthetic process;carbamoyl phosphate biosynthetic process;cellular response to drug;cellular response to epidermal growth factor stimulus;citrulline biosynthetic process;'de novo' pyrimidine nucleobase biosynthetic process;'de novo' UMP biosynthetic process;drug metabolic process;female pregnancy;glutamine metabolic process;heart development;lactation;liver …	aspartate binding;aspartate carbamoyltransferase activity;ATP binding;carbamoyl-phosphate synthase (ammonia) activity;carbamoyl-phosphate synthase (glutamine-hydrolyzing) activity;dihydroorotase activity;enzyme binding;identical protein binding;protein kinase activity;zinc ion binding	cell projection;cytoplasm;cytosol;extracellular exosome;membrane;neuronal cell body;nuclear matrix;nucleoplasm;nucleus;protein-containing complex;terminal bouton	Alanine, aspartate and glutamate metabolism;Peptidases;Pyrimidine metabolism	Alanine, aspartate and glutamate metabolism;Metabolic pathways;Pyrimidine metabolism	Amidohydro_1;CPSase_L_D2;CPSase_L_D3;CPSase_sm_chain;GATase;MGS;OTCace;OTCace_N	29	15.1	242.98	272	23.0606	23.1917	22.0325	22.6267	3	3	3	3	2.29757	0.00885333	1.02808	2.6768	1.10813	0.198381	0.564969	1.28475	0.246304	0.830931	0.131116	0.319393	P27708;P31327
364	P28289	Tropomodulin-1	TMOD1	23.5556	22.7261	23.8602	23.7976	22.7955	21.8092	19.4723	19.8349	18.6136	19.6253	20.1562	19.7848	+	+		adult locomotory behavior;lens fiber cell development;muscle contraction;muscle filament sliding;myofibril assembly;pointed-end actin filament capping	actin binding;actin filament binding;tropomyosin binding	actin filament;cortical cytoskeleton;cytosol;membrane;myofibril;sarcomere;striated muscle thin filament	Cytoskeleton proteins		Tropomodulin	9	27	40.569	39	23.3806	22.8008	NaN	NaN	3	3	0	0	2.92172	0	4.0737	5.85325	2.10971	0.00351724	2.94534	3.70409	0.363067	0.7024	-0.579852	-0.669131	P28289;Q9NZQ9
366	P29375	Lysine-specific demethylase 5A	KDM5A	20.5862	19.9458	20.0885	19.8189	20.1364	20.686	21.9908	21.2839	21.9908	22.3049	20.303	21.1436	+			circadian regulation of gene expression;histone H3-K4 demethylation;histone H3-K9 demethylation;male gonad development;negative regulation of histone deacetylase activity;positive regulation of transcription, DNA-templated;regulation of DNA-binding transcription factor activity;spermatogenesis	chromatin binding;chromatin DNA binding;core promoter sequence-specific DNA binding;dioxygenase activity;DNA binding;DNA-binding transcription factor activity;DNA-binding transcription factor activity, RNA polymerase II-specific;DNA-binding transcription repressor activity, RNA polymerase II-specific;histone binding;histone demethylase activity;histone demethylase activity (H3-dimethyl-K4 specifi…	histone methyltransferase complex;nucleolus;nucleoplasm;nucleus;protein-DNA complex	Chromosome and associated proteins;Protein phosphatases and associated proteins		ARID;JmjC;JmjN;PHD;PLU-1;zf-C5HC2	5	4.1	192.09	29	NaN	NaN	21.7551	21.7242	0	0	3	2	2.14733	0.00393043	-1.54828	-3.06412	0.752199	0.213132	-1.03671	-1.24422	NaN	1	0	NaN	P29375
368	P29692	Elongation factor 1-delta	EEF1D	22.416	21.7239	22.4884	22.2862	21.4299	21.0638	19.8061	20.9984	20.8211	19.4003	19.8361	20.2202	+	+		cellular response to ionizing radiation;mRNA transcription;positive regulation of I-kappaB kinase/NF-kappaB signaling;regulation of cell death;translational elongation	activating transcription factor binding;cadherin binding;DNA binding;heat shock protein binding;translation elongation factor activity;translation factor activity, RNA binding	cytoplasm;cytosol;eukaryotic translation elongation factor 1 complex;fibrillar center;nucleus	Translation factors		EF-1_beta_acid;EF1_GNE	2	12.8	31.121	38	22.2094	21.5933	20.9098	NaN	3	3	2	0	1.7015	0.00893082	1.66756	2.58838	1.82829	0.0139794	1.77444	2.8043	0.636443	0.507736	-0.616128	-0.967931	P29692
369	P30041	Peroxiredoxin-6	PRDX6	19.8381	19.1779	19.5265	20.688	20.6659	19.9891	20.122	19.9968	20.3213	19.6999	20.4767	21.341				cell redox homeostasis;cellular oxidant detoxification;cellular response to oxidative stress;glycerophospholipid catabolic process;hydrogen peroxide catabolic process;neutrophil degranulation;positive regulation of mRNA splicing, via spliceosome;response to oxidative stress	cadherin binding;calcium-independent phospholipase A2 activity;glutathione peroxidase activity;peroxidase activity;peroxiredoxin activity;phospholipase A2 activity (consuming 1,2-dipalmitoylphosphatidylcholine);phospholipase A2 activity consuming 1,2-dioleoylphosphatidylethanolamine);protein homodimerization activity;ubiquitin protein ligase binding	azurophil granule lumen;cytoplasm;cytosol;extracellular exosome;extracellular region;extracellular space;membrane;nucleus;perinuclear region of cytoplasm		Metabolic pathways	1-cysPrx_C;AhpC-TSA	2	9.4	25.035	9	NaN	20.4477	NaN	NaN	0	3	0	0	NaN	1	0	NaN	0.0374913	0.951353	-0.0582123	-0.0801219	1.45353	0.176145	0.933529	1.87351	P30041
371	P30048	Thioredoxin-dependent peroxide reductase, mitochondrial	PRDX3	22.8407	22.0691	22.666	22.0362	22.8369	22.0284	24.0693	23.568	22.8099	23.4604	24.0576	23.9893		+		cell redox homeostasis;cellular response to oxidative stress;cellular response to reactive oxygen species;hydrogen peroxide catabolic process;maternal placenta development;mitochondrion organization;myeloid cell differentiation;negative regulation of apoptotic process;negative regulation of kinase activity;peptidyl-cysteine oxidation;positive regulation of cell proliferation;positive regulation o…	alkyl hydroperoxide reductase activity;cysteine-type endopeptidase inhibitor activity involved in apoptotic process;identical protein binding;kinase binding;protein C-terminus binding;protein kinase binding;thioredoxin peroxidase activity	cytoplasm;cytosol;early endosome;mitochondrial matrix;mitochondrion;myelin sheath;protein-containing complex	Exosome		1-cysPrx_C;AhpC-TSA	5	35.5	27.692	64	22.5253	22.3005	23.4824	23.8357	3	3	3	3	1.03511	0.0907843	-0.95715	-1.50907	2.02522	0.0095914	-1.53523	-2.90805	0.250443	0.803142	-0.224737	-0.404455	P30048
373	P30050	60S ribosomal protein L12	RPL12	24.0331	24.4379	24.9613	24.0246	24.2529	24.3369	25.0003	24.9104	25.1377	24.6842	24.4724	24.7521				nuclear-transcribed mRNA catabolic process, nonsense-mediated decay;ribosomal large subunit assembly;SRP-dependent cotranslational protein targeting to membrane;translation;translational initiation	large ribosomal subunit rRNA binding;RNA binding;rRNA binding;structural constituent of ribosome	cytosol;cytosolic large ribosomal subunit;extracellular exosome;focal adhesion;large ribosomal subunit;membrane;nucleolus;postsynaptic density	Ribosome	Ribosome	Ribosomal_L11;Ribosomal_L11_N	3	30.9	17.818	69	24.4774	24.2048	25.0161	24.6362	3	3	3	3	0.908709	0.188448	-0.538714	-1.13009	1.57694	0.185032	-0.431374	-1.32448	0.406544	0.743808	-0.272584	-0.562692	P30050
376	P30414	NK-tumor recognition protein	NKTR	23.0004	24.2316	23.2871	22.5662	23.1314	24.1648	18.6838	22.0493	22.5443	22.5689	22.5001	22.2726				protein peptidyl-prolyl isomerization;protein refolding	cyclosporin A binding;peptidyl-prolyl cis-trans isomerase activity;unfolded protein binding	cytosol;mitochondrion;nucleoplasm;plasma membrane	Chaperones and folding catalysts		Pro_isomerase	20	19.5	165.67	120	23.5064	23.2874	22.2968	22.4472	3	3	2	3	0.886732	0.0745848	2.41392	1.64378	0.816324	0.211765	0.840198	1.24195	0.13505	0.855367	-0.218945	-0.274426	P30414
377	P30837	Aldehyde dehydrogenase X, mitochondrial	ALDH1B1	21.8545	21.2279	21.8919	21.8053	21.8851	21.7715	21.409	22.4045	21.4731	21.3462	22.1259	21.6283				carbohydrate metabolic process;ethanol catabolic process;ethanol oxidation	aldehyde dehydrogenase (NAD) activity;glyceraldehyde-3-phosphate dehydrogenase (NAD+) (non-phosphorylating) activity;NAD binding	intracellular membrane-bounded organelle;mitochondrial matrix;mitochondrion;nucleoplasm	Arginine and proline metabolism;Ascorbate and aldarate metabolism;beta-Alanine metabolism;Fatty acid degradation;Glycerolipid metabolism;Glycolysis / Gluconeogenesis;Histidine metabolism;Lysine degradation;Pyruvate metabolism;Tryptophan metabolism;Valine, leucine and isoleucine degradation	Arginine and proline metabolism;Ascorbate and aldarate metabolism;beta-Alanine metabolism;Fatty acid degradation;Glycerolipid metabolism;Glycolysis / Gluconeogenesis;Histidine metabolism;Lysine degradation;Metabolic pathways;Pyruvate metabolism;Tryptophan metabolism;Valine, leucine and isoleucine degradation	Aldedh	5	12.6	57.249	41	21.6581	21.8206	21.7622	21.7001	3	3	3	3	0.0961924	0.875212	-0.104087	-0.177284	0.201653	0.818178	0.120515	0.280008	0.303312	0.811931	0.162509	0.388796	P30837
378	P30876	DNA-directed RNA polymerase II subunit RPB2	POLR2B	21.8256	22.2559	21.7387	21.8339	22.0466	22.3214	22.7586	22.4034	22.6908	22.8028	22.2714	22.0245				7-methylguanosine mRNA capping;fibroblast growth factor receptor signaling pathway;mRNA splicing, via spliceosome;regulation of gene silencing by miRNA;RNA metabolic process;snRNA transcription by RNA polymerase II;transcription by RNA polymerase II;transcription elongation from RNA polymerase II promoter;transcription initiation from RNA polymerase II promoter;transcription-coupled nucleotide-ex…	chromatin binding;DNA binding;DNA-directed 5'-3' RNA polymerase activity;metal ion binding;ribonucleoside binding;RNA binding	membrane;nucleoplasm;nucleus;RNA polymerase II, core complex	DNA repair and recombination proteins;Huntington disease;RNA polymerase;Transcription machinery	Huntington disease;RNA polymerase	RNA_pol_Rpb2_1;RNA_pol_Rpb2_2;RNA_pol_Rpb2_3;RNA_pol_Rpb2_4;RNA_pol_Rpb2_5;RNA_pol_Rpb2_6;RNA_pol_Rpb2_7	11	15.2	133.9	114	21.9401	22.0673	22.6176	22.3662	3	3	3	3	1.60482	0.0656667	-0.677533	-1.72204	0.482053	0.559342	-0.298934	-0.636674	0.234433	0.841423	0.127246	0.307904	P30876
381	P31153	S-adenosylmethionine synthase isoform type-2	MAT2A	21.1865	20.6063	21.2798	19.2981	20.9734	18.022	21.2682	19.7081	20.7698	20.5469	20.5509	20.468				cellular response to leukemia inhibitory factor;one-carbon metabolic process;protein heterooligomerization;protein hexamerization;S-adenosylmethionine biosynthetic process	ATP binding;identical protein binding;metal ion binding;methionine adenosyltransferase activity	cytosol;methionine adenosyltransferase complex	Cysteine and methionine metabolism	Biosynthesis of amino acids;Cysteine and methionine metabolism;Metabolic pathways	S-AdoMet_synt_C;S-AdoMet_synt_M;S-AdoMet_synt_N	3	9.6	43.66	24	21.0242	20.9734	NaN	NaN	3	1	0	0	0.365027	0.517644	0.442183	0.626342	0.566883	0.306703	-1.09079	-1.03391	0.839946	0.288348	-1.59304	-1.4748	P31153;Q00266
382	P31689	DnaJ homolog subfamily A member 1	DNAJA1	21.2533	19.5844	21.7372	21.932	21.3245	21.4737	19.8151	19.6148	20.0009	21.4149	19.6294	20.11				androgen receptor signaling pathway;DNA damage response, detection of DNA damage;flagellated sperm motility;negative regulation of apoptotic process;negative regulation of establishment of protein localization to mitochondrion;negative regulation of JUN kinase activity;negative regulation of nitrosative stress-induced intrinsic apoptotic signaling pathway;negative regulation of protein ubiquitina…	ATP binding;ATPase activator activity;C3HC4-type RING finger domain binding;chaperone binding;G protein-coupled receptor binding;Hsp70 protein binding;low-density lipoprotein particle receptor binding;metal ion binding;Tat protein binding;ubiquitin protein ligase binding;unfolded protein binding	cytoplasmic side of endoplasmic reticulum membrane;cytosol;extracellular exosome;membrane;microtubule cytoskeleton;mitochondrion;nucleus;perinuclear region of cytoplasm	Chaperones and folding catalysts;Membrane trafficking;Protein processing in endoplasmic reticulum	Protein processing in endoplasmic reticulum	DnaJ;DnaJ_C;DnaJ_CXXCXGXG	2	9.1	44.868	20	21.4952	21.5767	NaN	NaN	2	3	0	0	0.725106	0.158108	1.04801	1.21645	0.991201	0.116276	1.19196	1.5604	0.457725	0.603368	0.718425	0.818992	P31689
385	P31930	Cytochrome b-c1 complex subunit 1, mitochondrial	UQCRC1	19.0523	18.3797	19.4125	19.5471	20.5463	18.8325	20.8477	20.2585	21.5252	22.559	22.4247	21.9048		+		aerobic respiration;mitochondrial electron transport, ubiquinol to cytochrome c;oxidation-reduction process;oxidative phosphorylation;response to activity;response to alkaloid	metal ion binding;metalloendopeptidase activity;protein-containing complex binding;ubiquinol-cytochrome-c reductase activity;ubiquitin protein ligase binding	cytosol;mitochondrial inner membrane;mitochondrial respirasome;mitochondrial respiratory chain complex III;mitochondrion;myelin sheath	Alzheimer disease;Cardiac muscle contraction;Huntington disease;Non-alcoholic fatty liver disease (NAFLD);Oxidative phosphorylation;Parkinson disease;Peptidases;Thermogenesis	Alzheimer disease;Cardiac muscle contraction;Huntington disease;Metabolic pathways;Non-alcoholic fatty liver disease (NAFLD);Oxidative phosphorylation;Parkinson disease;Thermogenesis	Peptidase_M16;Peptidase_M16_C	2	8.1	52.645	19	NaN	NaN	NaN	22.2962	0	0	0	3	NaN	1	0	NaN	2.11199	0.00334426	-2.6542	-3.60855	NaN	1	0	NaN	P31930
387	P31942	Heterogeneous nuclear ribonucleoprotein H3	HNRNPH3	21.8541	22.7924	22.1861	22.2172	21.9612	22.6901	21.5241	21.2296	21.9377	21.965	21.4662	21.7814				epithelial cell differentiation;mRNA splicing, via spliceosome;RNA processing;RNA splicing	RNA binding	nucleoplasm;nucleus;spliceosomal complex	Spliceosome		RRM_1	7	30.3	36.926	69	22.2775	22.2895	21.5638	21.7376	3	3	3	3	0.975051	0.12732	0.713723	1.31444	1.00183	0.226418	0.551918	1.20391	0.011338	0.987901	0.0119565	0.0218221	P31942
388	P31943	Heterogeneous nuclear ribonucleoprotein H	HNRNPH1	25.1942	25.6252	25.3244	25.4596	25.541	26.008	25.2894	25.0322	25.2085	25.5722	24.9855	25.2044				fibroblast growth factor receptor signaling pathway;mRNA splicing, via spliceosome;regulation of RNA splicing;RNA metabolic process;RNA processing	poly(U) RNA binding;RNA binding	catalytic step 2 spliceosome;cytosol;membrane;nucleoplasm;nucleus	Spliceosome		RRM_1;zf-RNPHF	9	31.2	49.229	357	25.3813	25.6695	25.1767	25.2541	3	3	3	3	0.618855	0.546805	0.204542	0.586874	0.793377	0.348695	0.415472	0.940336	0.605846	0.683099	0.288272	0.697565	P31943
390	P31948	Stress-induced-phosphoprotein 1	STIP1	21.3629	20.564	21.2598	21.6225	21.3501	19.5897	21.61	21.7959	21.2252	20.2461	20.9201	20.671				cellular response to interleukin-7	chaperone binding;Hsp70 protein binding;Hsp90 protein binding;protein C-terminus binding;RNA binding	chaperone complex;cytosol;Golgi apparatus;myelin sheath;nucleus;protein-containing complex	Chaperones and folding catalysts;Prion diseases	Prion diseases	TPR_2;TPR_8	5	11.2	62.639	30	21.0622	21.4863	21.5437	NaN	3	2	3	0	0.730388	0.276546	-0.481499	-0.959223	0.133508	0.815884	0.241678	0.278826	0.109966	0.879062	-0.208127	-0.235252	P31948
392	P32969	60S ribosomal protein L9	RPL9	23.709	23.4176	23.5574	24.5741	24.0856	24.0557	23.3239	23.4764	23.9743	23.5673	23.5213	23.3577		+		cytoplasmic translation;nuclear-transcribed mRNA catabolic process, nonsense-mediated decay;SRP-dependent cotranslational protein targeting to membrane;translation;translational initiation	RNA binding;rRNA binding;structural constituent of ribosome	cytosol;cytosolic large ribosomal subunit;focal adhesion;membrane;nucleus;ribosome	Ribosome	Ribosome	Ribosomal_L6	5	22.9	21.863	96	23.5614	24.2385	23.5915	23.4821	3	3	3	3	0.0484056	0.951197	-0.0301698	-0.0729357	1.86684	0.0462927	0.756364	1.99218	1.6441	0.195556	0.677114	1.7455	P32969
393	P33176	Kinesin-1 heavy chain	KIF5B	21.8674	21.7002	21.7317	19.1728	19.9433	19.211	20.288	19.3803	19.5962	20.7244	20.2276	19.8979	+		+	anterograde axonal protein transport;anterograde neuronal dense core vesicle transport;cellular response to interferon-gamma;centrosome localization;cytoplasm organization;hippocampus development;microtubule-based movement;plus-end-directed vesicle transport along microtubule;positive regulation of insulin secretion involved in cellular response to glucose stimulus;positive regulation of intracel…	ATP binding;ATPase activity;cadherin binding;identical protein binding;JUN kinase binding;microtubule binding;microtubule lateral binding;microtubule motor activity	axon cytoplasm;axonal growth cone;ciliary rootlet;cytosol;kinesin complex;membrane;microtubule;microtubule organizing center;perinuclear region of cytoplasm;phagocytic vesicle;vesicle	Cytoskeleton proteins;Dopaminergic synapse;Endocytosis;Exosome;Membrane trafficking	Dopaminergic synapse;Endocytosis	Kinesin	3	5	109.68	16	21.7664	NaN	NaN	NaN	3	0	0	0	2.71013	0.00167273	2.01159	4.20376	NaN	1	0	NaN	3.08878	0.021	-2.32406	-5.0976	P33176
394	P33991	DNA replication licensing factor MCM4	MCM4	22.284	21.8231	22.1549	21.9124	22.2155	22.1239	22.1109	22.2976	22.2482	21.4942	21.9217	19.7086				DNA replication;DNA replication initiation;DNA unwinding involved in DNA replication;G1/S transition of mitotic cell cycle	ATP binding;DNA helicase activity;single-stranded DNA binding	MCM complex;membrane;nuclear chromosome, telomeric region;nucleoplasm;nucleus	Cell cycle;DNA replication;DNA replication proteins	Cell cycle;DNA replication	MCM;MCM_N;MCM_OB	8	14.5	96.557	60	22.0873	22.0839	22.2189	21.7079	3	3	3	2	0.371834	0.729317	-0.131578	-0.377884	0.694596	0.238988	1.04244	1.17961	0.0068369	0.997626	-0.00341606	-0.00938437	P33991
395	P33992	DNA replication licensing factor MCM5	MCM5	21.0586	21.0119	21.4813	21.6582	21.1607	20.8738	20.9267	21.4489	20.4426	20.1634	21.0198	20.7879				DNA replication;DNA replication initiation;G1/S transition of mitotic cell cycle	ATP binding;DNA replication origin binding;helicase activity	cytosol;MCM complex;membrane;nuclear chromosome, telomeric region;nucleoplasm;nucleus	Cell cycle;Chromosome and associated proteins;DNA replication;DNA replication proteins	Cell cycle;DNA replication	MCM;MCM_N;MCM_OB	4	8	82.285	34	21.1839	21.2309	20.9394	NaN	3	3	3	0	0.304722	0.658553	0.244508	0.46426	0.769587	0.295115	0.573877	1.05613	0.0594784	0.954585	0.0469564	0.0991728	P33992
396	P33993	DNA replication licensing factor MCM7	MCM7	22.935	22.7603	22.8625	23.037	22.7817	22.9669	23.2871	23.06	23.2527	23.027	22.97	23.0154				cell proliferation;cellular response to DNA damage stimulus;cellular response to epidermal growth factor stimulus;cellular response to xenobiotic stimulus;DNA replication;DNA replication initiation;DNA unwinding involved in DNA replication;G1/S transition of mitotic cell cycle;regulation of phosphorylation;response to drug	ATP binding;DNA helicase activity;single-stranded DNA binding	chromatin;cytosol;MCM complex;membrane;nuclear chromosome, telomeric region;nucleoplasm;nucleus	Cell cycle;DNA replication;DNA replication proteins;Protein phosphatases and associated proteins	Cell cycle;DNA replication	MCM;MCM_N;MCM_OB	15	22.3	81.307	131	22.8526	22.9285	23.2	23.0041	3	3	3	3	1.79025	0.160278	-0.347326	-1.21037	0.411414	0.815223	-0.0756118	-0.27189	0.343679	0.8651	0.0759004	0.260421	P33993
397	P34896	Serine hydroxymethyltransferase, cytosolic	SHMT1	22.0419	21.5935	22.5855	21.9959	21.6893	21.2392	19.4779	20.7879	20.7068	22.1371	21.6764	22.1141	+			carnitine biosynthetic process;cellular response to leukemia inhibitory factor;cellular response to tetrahydrofolate;dTMP biosynthetic process;folic acid metabolic process;glycine biosynthetic process from serine;glycine metabolic process;L-serine catabolic process;L-serine metabolic process;negative regulation of translation;one-carbon metabolic process;protein homotetramerization;protein tetram…	amino acid binding;cobalt ion binding;glycine hydroxymethyltransferase activity;identical protein binding;L-allo-threonine aldolase activity;mRNA 5'-UTR binding;protein homodimerization activity;pyridoxal phosphate binding;serine binding;translation repressor activity, mRNA regulatory element binding;zinc ion binding	cytosol;extracellular exosome;nucleus	Antifolate resistance;Glycine, serine and threonine metabolism;Glyoxylate and dicarboxylate metabolism;One carbon pool by folate	Antifolate resistance;Biosynthesis of amino acids;Carbon metabolism;Glycine, serine and threonine metabolism;Glyoxylate and dicarboxylate metabolism;Metabolic pathways;One carbon pool by folate	SHMT	3	9.3	53.082	30	22.0736	21.6415	NaN	21.9759	3	3	0	3	1.57162	0.0125455	1.74944	2.45796	0.55738	0.502108	-0.334397	-0.717604	0.526205	0.649171	-0.432169	-0.769922	P34896
398	P34897	Serine hydroxymethyltransferase, mitochondrial	SHMT2	21.2658	19.8279	20.2475	19.1133	18.013	19.7135	18.6882	21.3638	20.4778	20.3879	20.6858	20.2469				cellular response to tetrahydrofolate;folic acid metabolic process;glycine biosynthetic process from serine;glycine metabolic process;L-serine biosynthetic process;L-serine catabolic process;L-serine metabolic process;one-carbon metabolic process;positive regulation of cell proliferation;protein homotetramerization;protein K63-linked deubiquitination;protein tetramerization;regulation of aerobic …	amino acid binding;chromatin binding;cobalt ion binding;glycine hydroxymethyltransferase activity;identical protein binding;L-allo-threonine aldolase activity;pyridoxal phosphate binding;serine binding;zinc ion binding	BRISC complex;cytoplasm;extracellular exosome;microtubule cytoskeleton;mitochondrial inner membrane;mitochondrial intermembrane space;mitochondrial matrix;mitochondrial nucleoid;mitochondrion;nucleus	Antifolate resistance;Glycine, serine and threonine metabolism;Glyoxylate and dicarboxylate metabolism;One carbon pool by folate	Antifolate resistance;Biosynthesis of amino acids;Carbon metabolism;Glycine, serine and threonine metabolism;Glyoxylate and dicarboxylate metabolism;Metabolic pathways;One carbon pool by folate	SHMT	2	7.7	55.992	3	20.4471	NaN	NaN	NaN	3	0	0	0	0.109218	0.846402	0.270442	0.246919	NaN	1	0	NaN	1.07534	0.19699	-1.50043	-1.75308	P34897
399	P34932	Heat shock 70 kDa protein 4	HSPA4	23.226	23.1539	23.2538	22.5216	22.8991	22.7009	19.674	18.1815	19.7491	20.9703	19.6173	19.3176	+	+		chaperone-mediated protein complex assembly;protein import into mitochondrial outer membrane;response to unfolded protein	ATP binding	cytosol;extracellular exosome;nucleus	Antigen processing and presentation;Chaperones and folding catalysts;Tight junction	Antigen processing and presentation;Tight junction	HSP70	7	11.5	94.33	38	23.2112	22.7072	NaN	NaN	3	3	0	0	2.84508	0	4.00969	5.6367	2.20609	0.00377778	2.73882	3.80432	1.95198	0.254667	-0.504014	-1.6101	P34932
401	P35232	Prohibitin	PHB	20.2063	18.408	20.5144	21.7534	22.081	21.9228	21.8562	21.9108	21.8358	21.9874	19.8982	22.1441	+			animal organ regeneration;cellular response to interleukin-6;DNA biosynthetic process;histone deacetylation;mitochondrial calcium ion transmembrane transport;mitochondrion organization;negative regulation of androgen receptor signaling pathway;negative regulation of apoptotic process;negative regulation of cell growth;negative regulation of cell proliferation;negative regulation of ERK1 and ERK2 …	complement component C3a binding;complement component C3b binding;DNA-binding transcription factor activity, RNA polymerase II-specific;enzyme binding;histone deacetylase binding;protein C-terminus binding;proteinase activated receptor binding;transcription regulatory region DNA binding	cell surface;cytoplasm;early endosome;extracellular exosome;extrinsic component of mitochondrial outer membrane;extrinsic component of presynaptic active zone membrane;GABA-ergic synapse;glutamatergic synapse;integral component of plasma membrane;membrane;mitochondrial crista;mitochondrial inner membrane;mitochondrion;myelin sheath;nucleoplasm;nucleus;plasma membrane;postsynaptic density	Exosome;Mitochondrial biogenesis		Band_7	3	12.1	29.804	23	NaN	21.9191	21.8676	22.0657	0	3	3	2	1.51719	0.00978313	-2.15805	-2.51754	0.323872	0.570962	0.575848	0.619135	1.53586	0.0574783	2.20951	2.55849	P35232
403	P35251	Replication factor C subunit 1	RFC1	20.1595	20.0777	19.5029	20.193	20.6039	20.9276	20.4534	19.9669	20.9877	21.0049	20.8663	20.3199				DNA clamp unloading;DNA damage response, detection of DNA damage;DNA-dependent DNA replication;error-free translesion synthesis;error-prone translesion synthesis;negative regulation of transcription by RNA polymerase II;nucleotide-excision repair, DNA gap filling;nucleotide-excision repair, DNA incision;nucleotide-excision repair, DNA incision, 5'-to lesion;positive regulation of transcription, D…	ATP binding;DNA binding;DNA clamp loader activity;DNA clamp unloader activity;double-stranded DNA binding;enzyme activator activity;protein domain specific binding;sequence-specific DNA binding	cytoplasm;DNA replication factor C complex;Elg1 RFC-like complex;extracellular exosome;nucleolus;nucleoplasm;nucleus	DNA repair and recombination proteins;DNA replication;DNA replication proteins;Mismatch repair;Nucleotide excision repair	DNA replication;Mismatch repair;Nucleotide excision repair	AAA;BRCT;RFC1	2	2.8	128.25	9	NaN	20.5748	20.7206	NaN	0	3	2	0	0.704785	0.25544	-0.555989	-0.992894	0.200996	0.790231	-0.15551	-0.312173	1.04848	0.343848	0.661467	1.33256	P35251
404	P35268	60S ribosomal protein L22	RPL22	23.5223	24.4357	23.9741	24.0124	23.7952	23.7196	23.749	23.683	24.1929	24.1182	23.314	23.7003				nuclear-transcribed mRNA catabolic process, nonsense-mediated decay;SRP-dependent cotranslational protein targeting to membrane;translation;translational initiation	heparin binding;RNA binding;structural constituent of ribosome	cytoplasm;cytosol;cytosolic large ribosomal subunit;extracellular exosome;focal adhesion;nucleus;ribonucleoprotein complex	Ribosome	Ribosome	Ribosomal_L22e	3	20.3	14.787	33	23.9774	23.8424	23.875	23.7108	3	3	3	3	0.121143	0.863946	0.102401	0.20139	0.20472	0.807516	0.131588	0.293555	0.185333	0.854225	-0.134954	-0.282393	P35268
407	P35579	Myosin-9	MYH9	30.2738	29.1647	30.1091	30.2619	29.2767	28.2424	28.3104	28.317	27.4958	28.1766	27.6504	28.0107	+			actin cytoskeleton reorganization;actin filament-based movement;actomyosin structure organization;angiogenesis;blood vessel endothelial cell migration;cytokinetic process;establishment of meiotic spindle localization;establishment of T cell polarity;in utero embryonic development;integrin-mediated signaling pathway;leukocyte migration;meiotic spindle organization;membrane protein ectodomain prote…	actin binding;actin filament binding;actin-dependent ATPase activity;ADP binding;ATP binding;ATPase activity;cadherin binding;calmodulin binding;integrin binding;microfilament motor activity;motor activity;protein domain specific binding;protein homodimerization activity;protein membrane anchor;RNA binding	actin cytoskeleton;actomyosin;actomyosin contractile ring;brush border;cell leading edge;cell-cell adherens junction;cleavage furrow;cytoplasm;cytosol;extracellular exosome;focal adhesion;immunological synapse;membrane;myosin II complex;myosin II filament;neuromuscular junction;nucleus;plasma membrane;protein-containing complex;ruffle;spindle;stress fiber;uropod	Cytoskeleton proteins;Exosome;Regulation of actin cytoskeleton;Tight junction	Regulation of actin cytoskeleton;Tight junction	Myosin_head;Myosin_N;Myosin_tail_1	204	69.5	226.53	8874	29.8492	29.2603	28.041	27.9459	3	3	3	3	1.83106	0.00684058	1.80814	2.82461	1.02265	0.0987273	1.3144	1.63606	0.362553	0.702782	-0.588859	-0.670872	P35579;REV__Q9UKV3;P12883;Q9Y623;P13533;P11055;Q9UKX2
408	P35580	Myosin-10	MYH10	28.1876	26.9809	27.9196	28.2934	27.2663	26.2067	26.1036	26.1379	25.3936	26.165	25.6188	25.8243	+			actin filament-based movement;actomyosin structure organization;adult heart development;aorta development;axon guidance;cardiac myofibril assembly;cardiac septum development;cell adhesion;cell proliferation;cerebellar Purkinje cell layer development;coronary vasculature development;exocytosis;fourth ventricle development;in utero embryonic development;lateral ventricle development;mitotic cytokin…	actin binding;actin filament binding;actin-dependent ATPase activity;ADP binding;ATP binding;ATPase activity;calmodulin binding;microfilament motor activity;mRNA 5'-UTR binding;RNA stem-loop binding	actomyosin;brush border;cell cortex;cleavage furrow;cytoplasm;cytosol;dendritic spine;extracellular exosome;glutamatergic synapse;growth cone;lamellipodium;midbody;myosin complex;myosin II complex;myosin II filament;neuromuscular junction;neuronal cell body;nucleus;polysome;spindle;stress fiber	Cytoskeleton proteins;Exosome;Regulation of actin cytoskeleton;Tight junction	Regulation of actin cytoskeleton;Tight junction	IQ;Myosin_head;Myosin_N;Myosin_tail_1	169	61.7	229	4429	27.696	27.2555	25.8784	25.8694	3	3	3	3	1.84258	0.006	1.81766	2.84464	1.04496	0.0930537	1.38611	1.68396	0.247323	0.780135	-0.440551	-0.486899	P35580
409	P35637	RNA-binding protein FUS	FUS	21.237	20.9384	21.1928	21.669	20.9766	20.8873	20.7063	19.5621	19.8594	19.586	20.3201	19.5948	+	+		cellular response to calcium ion;mRNA splicing, via spliceosome;positive regulation of double-strand break repair via homologous recombination;protein homooligomerization;regulation of RNA splicing;regulation of transcription by RNA polymerase II;regulation of transcription, DNA-templated;RNA splicing	chromatin binding;DNA binding;estrogen receptor binding;identical protein binding;ionotropic glutamate receptor binding;metal ion binding;myosin V binding;retinoid X receptor binding;RNA binding;thyroid hormone receptor binding;transcription coactivator activity	dendritic spine head;nucleoplasm;nucleus;perikaryon;perinuclear region of cytoplasm;polysome	Spliceosome;Transcriptional misregulation in cancer	Transcriptional misregulation in cancer	RRM_1;zf-RanBP	2	7.8	53.425	19	21.1227	21.1776	NaN	NaN	3	3	0	0	1.41606	0.0449163	1.08012	1.94551	1.74736	0.0253667	1.34396	2.45843	0.0728776	0.946629	0.0548598	0.11824	P35637
410	P35658	Nuclear pore complex protein Nup214	NUP214	21.526	21.6751	20.0537	21.8214	21.9672	21.9544	19.3472	19.2779	18.8166	20.595	20.1014	20.4226	+	+		mitotic cell cycle;mRNA export from nucleus;protein export from nucleus;protein import into nucleus;regulation of cell cycle;regulation of mRNA stability;regulation of nucleocytoplasmic transport;viral process	nuclear export signal receptor activity;nuclear localization sequence binding;structural constituent of nuclear pore	cytoplasmic side of nuclear pore;cytosol;focal adhesion;intracellular membrane-bounded organelle;nuclear pore;nucleoplasm;nucleus	Messenger RNA biogenesis;RNA transport	RNA transport		5	4.4	213.62	24	21.6006	21.9144	NaN	NaN	2	3	0	0	1.62925	0.00851282	1.93769	2.606	3.27423	0	1.54136	4.37943	0.731417	0.421864	0.829421	1.15276	P35658
413	P35998	26S protease regulatory subunit 7	PSMC2	21.178	20.9741	21.1697	21.2903	21.2521	20.6996	21.3908	21.829	21.0193	21.5116	21.523	21.4895				neutrophil degranulation;osteoblast differentiation;positive regulation of RNA polymerase II transcriptional preinitiation complex assembly;post-translational protein modification;protein deubiquitination;ubiquitin-dependent protein catabolic process	ATP binding;ATPase activity;proteasome-activating ATPase activity;TBP-class protein binding	cytoplasm;cytoplasmic ribonucleoprotein granule;cytosol;dendritic spine;extracellular region;ficolin-1-rich granule lumen;membrane;nucleoplasm;nucleus;P-body;proteasome accessory complex;proteasome complex;proteasome regulatory particle, base subcomplex;secretory granule lumen	Epstein-Barr virus infection;Proteasome	Epstein-Barr virus infection;Proteasome	AAA	8	21.5	48.633	57	21.1073	21.0807	21.413	21.508	3	3	3	3	0.557148	0.461399	-0.305761	-0.689738	1.05063	0.277696	-0.427382	-1.09271	0.0450043	0.980969	-0.0266291	-0.0662156	P35998
416	P36542	ATP synthase subunit gamma, mitochondrial	ATP5C1	22.3256	22.137	22.3409	22.5167	22.8288	22.5256	21.9583	22.6187	22.2243	20.5293	20.1639	21.2058		+		ATP biosynthetic process;ATP synthesis coupled proton transport;cristae formation;mitochondrial ATP synthesis coupled proton transport;oxidative phosphorylation	proton-transporting ATP synthase activity, rotational mechanism;RNA binding;transmembrane transporter activity	membrane;mitochondrial inner membrane;mitochondrial matrix;mitochondrial proton-transporting ATP synthase complex;mitochondrial proton-transporting ATP synthase complex, catalytic core F(1);mitochondrion;myelin sheath	Alzheimer disease;Huntington disease;Oxidative phosphorylation;Parkinson disease;Thermogenesis	Alzheimer disease;Huntington disease;Metabolic pathways;Oxidative phosphorylation;Parkinson disease;Thermogenesis	ATP-synt	5	19.1	32.996	81	22.2678	22.6237	22.2671	NaN	3	3	3	0	0.00108315	0.998676	0.000673294	0.00167185	2.45866	0.00181132	1.99067	3.8136	1.36545	0.440862	0.3559	1.10613	P36542
417	P36578	60S ribosomal protein L4	RPL4	28.3077	28.2153	28.378	28.0364	28.174	28.0549	29.2327	29.3847	28.9023	28.8567	29.3903	29.2675	+	+		nuclear-transcribed mRNA catabolic process, nonsense-mediated decay;SRP-dependent cotranslational protein targeting to membrane;translation;translational initiation	RNA binding;structural constituent of ribosome	cytoplasm;cytosol;cytosolic large ribosomal subunit;extracellular exosome;focal adhesion;membrane;nucleolus;nucleus;ribonucleoprotein complex;rough endoplasmic reticulum	Ribosome	Ribosome	Ribos_L4_asso_C;Ribosomal_L4	31	56.7	47.697	1057	28.3003	28.0885	29.1732	29.1715	3	3	3	3	2.3623	0.0110588	-0.872915	-2.494	2.53562	0.0103721	-1.08303	-2.95119	1.53074	0.61803	-0.211857	-0.802883	P36578
418	P36873	Serine/threonine-protein phosphatase PP1-gamma catalytic subunit	PPP1CC	21.8336	21.8003	21.8977	21.8669	21.5956	21.8068	22.7403	19.4499	22.5227	22.2899	22.0105	22.1386				cell cycle;cell division;circadian regulation of gene expression;entrainment of circadian clock by photoperiod;glycogen metabolic process;neuron differentiation;positive regulation of glial cell proliferation;protein dephosphorylation;regulation of circadian rhythm;regulation of nucleocytoplasmic transport	lamin binding;metal ion binding;phosphatase activity;phosphoprotein phosphatase activity;protein C-terminus binding;protein domain specific binding;protein kinase binding;protein N-terminus binding;protein phosphatase 1 binding;protein serine/threonine phosphatase activity;protein-containing complex binding;RNA binding	cleavage furrow;condensed chromosome kinetochore;cytoplasm;cytosol;dendritic spine;focal adhesion;glutamatergic synapse;midbody;mitochondrial outer membrane;mitochondrion;nuclear speck;nucleolus;nucleus;presynapse;protein phosphatase type 1 complex;protein-containing complex;PTW/PP1 phosphatase complex	Adrenergic signaling in cardiomyocytes;Alcoholism;Amphetamine addiction;cAMP signaling pathway;Cellular senescence;cGMP-PKG signaling pathway;Dopaminergic synapse;Focal adhesion;Herpes simplex virus 1 infection;Hippo signaling pathway;Inflammatory mediator regulation of TRP channels;Insulin resistance;Insulin signaling pathway;Long-term potentiation;Messenger RNA biogenesis;mRNA surveillance path…	Adrenergic signaling in cardiomyocytes;Alcoholism;Amphetamine addiction;cAMP signaling pathway;Cellular senescence;cGMP-PKG signaling pathway;Dopaminergic synapse;Focal adhesion;Herpes simplex virus 1 infection;Hippo signaling pathway;Inflammatory mediator regulation of TRP channels;Insulin resistance;Insulin signaling pathway;Long-term potentiation;mRNA surveillance pathway;Oocyte meiosis;Oxytoc…	Metallophos;STPPase_N	5	18	36.983	51	21.8439	21.7564	22.6315	22.1463	3	3	2	3	0.0915123	0.858772	0.272917	0.216123	1.55701	0.213903	-0.389921	-1.2367	0.429455	0.842739	-0.087485	-0.304721	P36873
419	P36957	Dihydrolipoyllysine-residue succinyltransferase component of 2-oxoglutarate dehydrogenase complex, mitochondrial	DLST	21.1045	21.386	19.2513	21.6132	20.4826	21.1461	20.0232	18.9757	20.2294	20.3073	19.9542	19.8241				2-oxoglutarate metabolic process;generation of precursor metabolites and energy;histone succinylation;L-lysine catabolic process to acetyl-CoA via saccharopine;succinyl-CoA metabolic process;tricarboxylic acid cycle	dihydrolipoyllysine-residue succinyltransferase activity	membrane;mitochondrial matrix;mitochondrion;myelin sheath;nucleus;oxoglutarate dehydrogenase complex	Citrate cycle (TCA cycle);Lysine degradation;Tryptophan metabolism	Carbon metabolism;Citrate cycle (TCA cycle);Lysine degradation;Metabolic pathways;Tryptophan metabolism	2-oxoacid_dh;Biotin_lipoyl	5	11.9	48.755	37	21.2452	21.3796	NaN	NaN	2	2	0	0	0.468605	0.332639	0.837784	0.860191	1.37098	0.0592809	1.05208	1.88427	0.268277	0.760025	0.500059	0.528821	P36957
420	P37108	Signal recognition particle 14 kDa protein	SRP14	21.5919	21.8601	21.8994	22.3123	22.0425	20.0448	18.8156	19.2145	24.1844	20.4333	23.6501	19.6658				cotranslational protein targeting to membrane;neutrophil degranulation;protein targeting to ER;response to drug;SRP-dependent cotranslational protein targeting to membrane	7S RNA binding;endoplasmic reticulum signal peptide binding;RNA binding	cytoplasm;cytosol;extracellular region;ficolin-1-rich granule lumen;nucleus;secretory granule lumen;signal recognition particle, endoplasmic reticulum targeting	Protein export;Secretion system	Protein export	SRP14	1	9.6	14.57	21	21.7838	22.1774	24.1844	23.6501	3	2	1	1	0.237984	0.591358	1.0456	0.541857	0.0527638	0.916159	0.216825	0.134295	0.165646	0.821539	-0.317258	-0.344247	P37108
421	P38159	RNA-binding motif protein, X chromosome	RBMX	24.8909	25.372	24.9862	24.7275	24.788	25.2597	25.0056	24.724	25.0606	25.1108	24.4896	24.7263				cellular response to interleukin-1;membrane protein ectodomain proteolysis;mRNA processing;mRNA splice site selection;mRNA splicing, via spliceosome;negative regulation of mRNA splicing, via spliceosome;osteoblast differentiation;positive regulation of mRNA splicing, via spliceosome;positive regulation of transcription by RNA polymerase II;protein complex oligomerization;protein homooligomerizati…	chromatin binding;identical protein binding;mRNA binding;protein domain specific binding;RNA binding;RNA polymerase II proximal promoter sequence-specific DNA binding;single-stranded RNA binding	catalytic step 2 spliceosome;extracellular exosome;extracellular space;membrane;nuclear euchromatin;nucleoplasm;nucleus;ribonucleoprotein complex;spliceosomal complex;supraspliceosomal complex	Spliceosome	Spliceosome	RBM1CTR;RRM_1	23	48.1	42.331	565	25.083	24.925	24.9301	24.7756	3	3	3	3	0.352624	0.711842	0.152962	0.402224	0.238166	0.773299	0.149478	0.334323	0.28518	0.81665	-0.157988	-0.373082	P38159;Q96E39;O75526
422	P38432	Coilin	COIL	22.1257	23.0498	22.2046	22.7016	23.0937	23.2498	22.5454	22.5779	23.5883	23.7812	22.3129	22.2431					identical protein binding;protein C-terminus binding	Cajal body;fibrillar center;membrane;nuclear body;nucleolus;nucleoplasm;nucleus	Spliceosome		Coilin_N	4	7.8	62.608	33	22.46	23.015	22.9039	22.779	3	3	3	3	0.417783	0.467056	-0.44382	-0.680272	0.168976	0.778491	0.235973	0.324445	0.755272	0.485377	0.554987	1.03207	P38432
423	P38646	Stress-70 protein, mitochondrial	HSPA9	24.7703	24.293	24.2549	25.039	24.9675	24.8624	24.4743	24.8708	24.179	24.8632	24.8506	24.7063				cellular response to heat;cellular response to unfolded protein;chaperone cofactor-dependent protein refolding;erythrocyte differentiation;interleukin-12-mediated signaling pathway;iron-sulfur cluster assembly;negative regulation of apoptotic process;negative regulation of erythrocyte differentiation;protein refolding;regulation of erythrocyte differentiation;response to unfolded protein	ATP binding;ATPase activity;ATPase activity, coupled;heat shock protein binding;misfolded protein binding;protein binding involved in protein folding;RNA binding;ubiquitin protein ligase binding;unfolded protein binding	cytoplasm;extracellular exosome;focal adhesion;mitochondrial matrix;mitochondrial nucleoid;mitochondrion;nucleolus	Chaperones and folding catalysts;Exosome;Messenger RNA biogenesis;Mitochondrial biogenesis;RNA degradation;Tuberculosis	RNA degradation;Tuberculosis	HSP70	18	31.5	73.68	411	24.4394	24.9563	24.508	24.8067	3	3	3	3	0.0942912	0.890672	-0.0686696	-0.149239	0.975166	0.611245	0.149576	0.550172	1.3892	0.311403	0.516913	1.38372	P38646
424	P38919	Eukaryotic initiation factor 4A-III	EIF4A3	25.1053	25.2746	24.9528	25.4135	25.2471	25.7709	24.477	24.5515	24.9324	25.3306	24.8587	24.7208				associative learning;cellular response to brain-derived neurotrophic factor stimulus;cellular response to selenite ion;embryonic cranial skeleton morphogenesis;exploration behavior;mRNA 3'-end processing;mRNA export from nucleus;mRNA splicing, via spliceosome;negative regulation of excitatory postsynaptic potential;negative regulation of selenocysteine incorporation;negative regulation of selenoc…	ATP binding;ATP-dependent RNA helicase activity;mRNA binding;poly(A) binding;ribonucleoprotein complex binding;RNA binding;RNA stem-loop binding;selenocysteine insertion sequence binding;translation regulator activity	catalytic step 2 spliceosome;cytoplasm;cytosol;dendrite;exon-exon junction complex;glutamatergic synapse;membrane;neuronal cell body;nuclear speck;nucleoplasm;postsynaptic cytosol	Messenger RNA biogenesis;mRNA surveillance pathway;Ribosome biogenesis;RNA transport;Spliceosome;Translation factors	mRNA surveillance pathway;RNA transport;Spliceosome	DEAD;Helicase_C	17	38.9	46.871	383	25.1109	25.4772	24.6536	24.97	3	3	3	3	1.27009	0.15086	0.457262	1.23951	0.987574	0.2545	0.507132	1.1506	0.950675	0.505718	0.366289	0.963134	P38919
425	P39019	40S ribosomal protein S19	RPS19	20.5135	20.5163	20.7624	19.6875	20.4292	20.3087	21.2579	20.0781	20.8492	20.0152	20.4159	21.3111				antimicrobial humoral immune response mediated by antimicrobial peptide;defense response to Gram-negative bacterium;erythrocyte differentiation;killing of cells of other organism;maturation of SSU-rRNA;maturation of SSU-rRNA from tricistronic rRNA transcript (SSU-rRNA, 5.8S rRNA, LSU-rRNA);monocyte chemotaxis;negative regulation of respiratory burst involved in inflammatory response;nuclear-trans…	fibroblast growth factor binding;protein homodimerization activity;protein kinase binding;RNA binding;structural constituent of ribosome	cytoplasm;cytosol;cytosolic small ribosomal subunit;extracellular exosome;focal adhesion;membrane;nucleolus;nucleoplasm;postsynaptic density;ribosome	Ribosome	Ribosome	Ribosomal_S19e	5	31.7	16.06	51	20.5974	20.1418	20.7284	20.5807	3	3	3	3	0.135894	0.849217	-0.130961	-0.235716	0.418547	0.526723	-0.438898	-0.678675	0.868213	0.488758	-0.455602	-1.02577	P39019
426	P39023	60S ribosomal protein L3	RPL3	25.1486	25.5567	25.7112	25.2901	25.358	25.4803	25.4495	25.4217	25.5514	25.3291	25.5655	25.7448				cellular response to interleukin-4;nuclear-transcribed mRNA catabolic process, nonsense-mediated decay;ribosomal large subunit assembly;SRP-dependent cotranslational protein targeting to membrane;translation;translational initiation	RNA binding;structural constituent of ribosome	cytoplasm;cytosol;cytosolic large ribosomal subunit;extracellular exosome;focal adhesion;nucleolus;nucleus;protein-containing complex	Ribosome	Ribosome	Ribosomal_L3	25	50.9	46.108	732	25.4722	25.3762	25.4742	25.5465	3	3	3	3	0.00380485	0.99575	-0.00200526	-0.00538452	0.571152	0.638822	-0.170294	-0.511981	0.210441	0.865182	-0.0960166	-0.254804	P39023;Q92901
428	P39748	Flap endonuclease 1	FEN1	21.5657	21.5838	21.6436	21.7718	22.4045	21.7974	19.9415	20.787	20.0577	21.2667	21.7367	22.1975	+			apoptotic DNA fragmentation;base-excision repair;DNA repair;DNA replication;DNA replication, removal of RNA primer;double-strand break repair;double-strand break repair via homologous recombination;memory;nucleic acid phosphodiester bond hydrolysis;positive regulation of sister chromatid cohesion;retina development in camera-type eye;telomere maintenance via semi-conservative replication;UV prote…	5'-3' exonuclease activity;5'-flap endonuclease activity;damaged DNA binding;DNA binding;double-stranded DNA binding;double-stranded DNA exodeoxyribonuclease activity;endonuclease activity;exonuclease activity;flap endonuclease activity;magnesium ion binding;manganese ion binding;RNA-DNA hybrid ribonuclease activity	membrane;mitochondrion;nuclear chromosome, telomeric region;nucleolus;nucleoplasm;nucleus;protein-containing complex	Base excision repair;DNA repair and recombination proteins;DNA replication;DNA replication proteins;Exosome;Non-homologous end-joining	Base excision repair;DNA replication;Non-homologous end-joining	XPG_I;XPG_N	4	11.3	42.592	17	21.5977	21.9912	NaN	21.7336	3	3	0	3	2.1342	0.00608955	1.33565	2.86853	0.310058	0.666146	0.257587	0.477865	0.880705	0.50687	0.393489	0.96421	P39748
429	P40227	T-complex protein 1 subunit zeta	CCT6A	24.1582	23.8645	24.1502	24.0189	24.0099	23.7641	24.3335	23.9156	24.1371	23.8912	23.8294	24.17				positive regulation of establishment of protein localization to telomere;positive regulation of protein localization to Cajal body;positive regulation of telomerase RNA localization to Cajal body;positive regulation of telomere maintenance via telomerase;protein folding;protein stabilization	ATP binding;RNA binding;unfolded protein binding;WD40-repeat domain binding	chaperonin-containing T-complex;cytoplasm;cytosol;extracellular exosome;microtubule	Chaperones and folding catalysts;Exosome		Cpn60_TCP1	12	23.5	58.024	139	24.0576	23.931	24.1288	23.9636	3	3	3	3	0.174386	0.862554	-0.0711466	-0.200636	0.0862979	0.946649	-0.0325883	-0.0975758	0.423166	0.814653	-0.126636	-0.386461	P40227;Q92526
430	P40429	60S ribosomal protein L13a	RPL13A	24.9887	25.3833	25.6572	24.96	25.1303	25.1778	26.0808	26.185	25.8305	25.5142	26.1583	26.185		+		cellular response to interferon-gamma;negative regulation of formation of translation preinitiation complex;negative regulation of translation;nuclear-transcribed mRNA catabolic process, nonsense-mediated decay;SRP-dependent cotranslational protein targeting to membrane;translation;translational initiation	mRNA binding;RNA binding;structural constituent of ribosome	cytoplasm;cytosol;cytosolic large ribosomal subunit;focal adhesion;GAIT complex;large ribosomal subunit;membrane;nucleolus;nucleus;ribonucleoprotein complex;ribosome	Ribosome	Ribosome	Ribosomal_L13	9	31.5	23.577	251	25.3431	25.0894	26.0321	25.9525	3	3	3	3	1.45019	0.0747814	-0.688996	-1.63771	1.70701	0.0432547	-0.863132	-2.01173	0.547473	0.72447	-0.25371	-0.62649	P40429;Q6NVV1
432	P40937	Replication factor C subunit 5	RFC5	20.007	19.8051	20.4854	20.4547	20.2532	20.4257	19.3067	19.435	20.6796	20.3194	20.9897	19.3409				DNA damage response, detection of DNA damage;DNA repair;DNA replication;DNA-dependent DNA replication;error-free translesion synthesis;error-prone translesion synthesis;nucleotide-excision repair, DNA gap filling;nucleotide-excision repair, DNA incision;nucleotide-excision repair, DNA incision, 5'-to lesion;positive regulation of DNA-directed DNA polymerase activity;telomere maintenance via semi-…	ATP binding;DNA binding;enzyme binding	Ctf18 RFC-like complex;DNA replication factor C complex;nucleoplasm;nucleus	Chromosome and associated proteins;DNA repair and recombination proteins;DNA replication;DNA replication proteins;Mismatch repair;Nucleotide excision repair	DNA replication;Mismatch repair;Nucleotide excision repair	AAA;Rep_fac_C	2	12.1	38.496	22	20.0992	20.3394	20.0573	20.1653	3	2	2	2	0.238611	0.690172	0.292081	0.428231	0.121865	0.847371	0.161156	0.236003	0.588929	0.698513	0.278678	0.677532	P40937
433	P41091	Eukaryotic translation initiation factor 2 subunit 3	EIF2S3	22.791	23.0287	23.0266	23.0128	22.916	22.8625	23.1825	22.8797	23.5013	22.7691	23.1061	23.1895				formation of translation preinitiation complex;translational initiation;transmembrane transport	cadherin binding;GTP binding;GTPase activity;translation factor activity, RNA binding;translation initiation factor activity	cytoplasm;cytosol;eukaryotic translation initiation factor 2 complex;extracellular exosome	RNA transport;Translation factors	RNA transport	eIF2_C;GTP_EFTU;GTP_EFTU_D2	7	19.9	51.109	80	22.9488	22.9304	23.1878	23.0215	3	3	3	3	0.538121	0.532171	-0.23906	-0.603632	0.268267	0.814684	-0.0910981	-0.271258	0.0709739	0.980318	-0.0183099	-0.0630699	P41091;Q2VIR3
434	P41223	Protein BUD31 homolog	BUD31	21.2866	21.4542	21.2474	21.2155	19.0141	21.976	19.0607	19.266	19.6489	20.549	19.5278	20.8333	+			mRNA splicing, via spliceosome;positive regulation of androgen receptor activity	nuclear hormone receptor binding;nuclear receptor transcription coactivator activity	nucleoplasm;nucleus;spliceosomal complex;U2-type catalytic step 2 spliceosome	Spliceosome	Spliceosome	G10	4	29.2	17	18	21.3294	21.5957	NaN	NaN	3	2	0	0	3.39771	0	2.00422	5.22426	0.167488	0.75053	0.431812	0.368266	0.266767	0.743586	-0.594243	-0.544987	P41223
436	P41252	Isoleucine--tRNA ligase, cytoplasmic	IARS	24.3864	23.8318	24.2113	25.2918	25.0524	24.0073	22.0375	22.7335	22.2809	22.1313	22.2624	22.6993	+	+		isoleucyl-tRNA aminoacylation;osteoblast differentiation;tRNA aminoacylation for protein translation	aminoacyl-tRNA editing activity;ATP binding;GTPase binding;isoleucine-tRNA ligase activity;tRNA binding	aminoacyl-tRNA synthetase multienzyme complex;cytoplasm;cytosol;extracellular exosome;membrane	Amino acid related enzymes;Aminoacyl-tRNA biosynthesis;Transfer RNA biogenesis	Aminoacyl-tRNA biosynthesis	Anticodon_1;tRNA-synt_1	31	26.1	144.5	339	24.1432	24.7838	22.3507	22.3643	3	3	3	3	2.62524	0.00323529	1.79251	3.88436	2.30868	0.00184615	2.41949	3.83959	0.68215	0.483763	0.640682	1.02182	P41252
440	P42677	40S ribosomal protein S27	RPS27	19.1852	18.4134	18.8158	24.1446	24.5762	24.2218	18.8009	19.6408	19.3461	20.1685	19.0003	20.0673		+	+	cell proliferation;nuclear-transcribed mRNA catabolic process, nonsense-mediated decay;ribosomal small subunit assembly;rRNA processing;SRP-dependent cotranslational protein targeting to membrane;translation;translational initiation	DNA binding;RNA binding;structural constituent of ribosome;zinc ion binding	cytosol;cytosolic small ribosomal subunit;GABA-ergic synapse;glutamatergic synapse;nucleoplasm;nucleus;postsynaptic density;presynapse;ribosome	Ribosome	Ribosome	Ribosomal_S27e	3	25	9.461	70	NaN	24.3142	NaN	NaN	0	3	0	0	NaN	1	0	NaN	3.48913	0	4.56888	7.65803	4.53628	0	5.5094	11.9907	P42677
442	P42766	60S ribosomal protein L35	RPL35	26.3418	26.0842	26.0919	26.0764	25.9542	26.0382	27.2557	26.9872	26.8554	26.4342	26.6113	26.5375	+			maturation of LSU-rRNA from tricistronic rRNA transcript (SSU-rRNA, 5.8S rRNA, LSU-rRNA);nuclear-transcribed mRNA catabolic process, nonsense-mediated decay;SRP-dependent cotranslational protein targeting to membrane;translation;translational initiation	mRNA binding;RNA binding;structural constituent of ribosome	cytosol;cytosolic large ribosomal subunit;membrane;nucleolus	Ribosome	Ribosome	Ribosomal_L29	6	38.2	14.551	124	26.1726	26.0229	27.0328	26.5277	3	3	3	3	2.39251	0.0109942	-0.860121	-2.49296	2.88627	0.050659	-0.504752	-1.92078	0.746939	0.764171	-0.149701	-0.512648	P42766
443	P43243	Matrin-3	MATR3	22.5174	22.8352	22.6455	22.869	22.3681	22.9	22.8151	22.4744	22.779	22.7697	22.6665	23.3924				activation of innate immune response;innate immune response;posttranscriptional regulation of gene expression	identical protein binding;miRNA binding;RNA binding;structural molecule activity;zinc ion binding	membrane;nuclear inner membrane;nuclear matrix	Spliceosome			7	12.2	94.622	73	22.666	22.7123	22.6895	22.9429	3	3	3	3	0.0570482	0.955867	-0.0234572	-0.0685654	0.333763	0.668608	-0.230528	-0.475487	0.0838403	0.945927	0.0463034	0.117066	P43243
444	P43487	Ran-specific GTPase-activating protein	RANBP1	22.406	21.4832	22.8932	20.1403	20.0679	18.5442	20.1529	19.364	20.5347	19.6038	21.7731	19.8918	+		+	intracellular transport;positive regulation of mitotic centrosome separation;signal transduction;viral process	cadherin binding;GDP-dissociation inhibitor activity;GTPase activator activity;Ran GTPase binding	centrosome;cytoplasm;cytosol;nuclear envelope;nuclear pore;nucleus	Human T-cell leukemia virus 1 infection;Viral carcinogenesis	Human T-cell leukemia virus 1 infection;Viral carcinogenesis	Ran_BP1	3	38.8	23.31	24	22.2608	NaN	NaN	21.7731	3	0	0	1	1.85216	0.00389655	2.2436	3.03885	0.416948	0.447938	-0.838743	-0.793924	1.80213	0.037625	-2.67667	-3.09562	P43487
445	P43490	Nicotinamide phosphoribosyltransferase	NAMPT	21.6429	21.8229	21.9047	21.9976	21.9171	22.0313	21.8321	21.1304	21.862	21.7061	21.5925	21.8346				aging;cell-cell signaling;cellular response to amyloid-beta;cellular response to ionizing radiation;cellular response to oxygen-glucose deprivation;circadian regulation of gene expression;circadian rhythm;female pregnancy;microglial cell activation;NAD biosynthesis via nicotinamide riboside salvage pathway;negative regulation of autophagy;negative regulation of cellular senescence;neuron death;po…	cytokine activity;drug binding;identical protein binding;nicotinamide phosphoribosyltransferase activity;nicotinate-nucleotide diphosphorylase (carboxylating) activity;protein homodimerization activity	cell junction;cytosol;extracellular exosome;nuclear speck;plasma membrane	Nicotinate and nicotinamide metabolism;NOD-like receptor signaling pathway	Metabolic pathways;Nicotinate and nicotinamide metabolism;NOD-like receptor signaling pathway	NAPRTase	4	13.4	55.52	47	21.7902	21.982	21.6082	21.711	3	3	3	3	0.293371	0.711884	0.181999	0.403345	1.59863	0.329036	0.270979	0.975735	1.06797	0.699888	0.191842	0.674486	P43490
446	P43686	26S protease regulatory subunit 6B	PSMC4	19.1764	19.1621	19.6274	21.2082	21.4333	21.3457	21.0447	20.2083	19.034	20.7203	20.7177	20.4262		+	+	blastocyst development;positive regulation of RNA polymerase II transcriptional preinitiation complex assembly;post-translational protein modification;protein catabolic process;protein deubiquitination;proteolysis	ATP binding;ATPase activity;proteasome-activating ATPase activity	cytosol;cytosolic proteasome complex;inclusion body;membrane;nucleoplasm;nucleus;proteasome accessory complex;proteasome complex;proteasome regulatory particle, base subcomplex;synapse	Epstein-Barr virus infection;Proteasome	Epstein-Barr virus infection;Proteasome	AAA;Prot_ATP_ID_OB	2	7.4	47.366	10	NaN	21.3291	NaN	NaN	0	3	0	0	NaN	1	0	NaN	2.41634	0.0321481	0.70767	2.22859	3.56902	0.016	2.00716	5.4807	P43686
447	P45880	Voltage-dependent anion-selective channel protein 2	VDAC2	21.9392	21.2653	21.6581	22.4827	21.912	21.7802	21.8002	21.9724	21.722	21.803	22.2736	21.6971				anion transport;binding of sperm to zona pellucida;negative regulation of intrinsic apoptotic signaling pathway;negative regulation of protein polymerization	nucleotide binding;porin activity;voltage-gated anion channel activity	acrosomal vesicle;membrane raft;mitochondrial nucleoid;mitochondrial outer membrane;mitochondrion;myelin sheath;nucleus;pore complex;synaptic vesicle	Calcium signaling pathway;Cellular senescence;cGMP-PKG signaling pathway;Cholesterol metabolism;Ferroptosis;Human T-cell leukemia virus 1 infection;Huntington disease;Ion channels;Mitochondrial biogenesis;Necroptosis;NOD-like receptor signaling pathway;Parkinson disease	Calcium signaling pathway;Cellular senescence;cGMP-PKG signaling pathway;Cholesterol metabolism;Ferroptosis;Human T-cell leukemia virus 1 infection;Huntington disease;Necroptosis;NOD-like receptor signaling pathway;Parkinson disease	Porin_3	4	18.7	31.566	38	21.6209	22.0583	21.8315	21.9245	3	3	3	3	0.431326	0.613471	-0.210647	-0.515108	0.182603	0.816454	0.133743	0.279195	0.683653	0.560884	0.437411	0.890933	P45880
448	P46013	Antigen KI-67	MKI67	20.2071	19.6201	19.4426	19.3109	19.721	19.5517	19.9912	18.4645	19.2982	19.2004	20.4422	20.2524				cell cycle;cell proliferation;regulation of chromatin organization;regulation of chromosome segregation;regulation of mitotic nuclear division	ATP binding;DNA binding;protein C-terminus binding;RNA binding	chromosome;membrane;nuclear body;nucleolus;nucleus	Protein phosphatases and associated proteins		FHA;KI67R;PP1_bind	10	5.7	358.69	25	20.2071	NaN	NaN	NaN	1	0	0	0	0.434434	0.431844	0.505308	0.723799	NaN	1	0	NaN	0.36816	0.771418	-0.228733	-0.497436	P46013
449	P46087	Probable 28S rRNA (cytosine(4447)-C(5))-methyltransferase	NOP2	22.8203	22.9593	23.1523	23.0287	22.9507	22.9818	23.2921	23.1353	23.8566	23.1768	23.2575	22.9866				positive regulation of cell proliferation;regulation of signal transduction by p53 class mediator;regulation of transcription by RNA polymerase II;ribosomal large subunit assembly;rRNA base methylation	RNA binding;rRNA (cytosine-C5-)-methyltransferase activity	nucleolus;nucleoplasm	Ribosome biogenesis		Methyltr_RsmB-F;Methyltr_RsmF_N;P120R	10	14.5	89.301	100	22.9773	22.9871	23.428	23.1403	3	3	3	3	0.877184	0.244342	-0.450717	-1.02611	0.853443	0.620107	-0.153252	-0.540686	0.03344	0.988096	0.00979169	0.0327599	P46087
450	P46776	60S ribosomal protein L27a	RPL27A	27.289	27.887	28.2031	27.0692	27.7496	28.1507	28.2105	27.8133	27.7738	27.3397	28.0013	27.6354				nuclear-transcribed mRNA catabolic process, nonsense-mediated decay;SRP-dependent cotranslational protein targeting to membrane;translation;translational initiation	RNA binding;structural constituent of ribosome	cytosol;cytosolic large ribosomal subunit;endoplasmic reticulum;membrane	Ribosome	Ribosome	Ribosomal_L27A	6	30.4	16.561	108	27.793	27.6565	27.9325	27.6588	3	3	3	3	0.175057	0.819125	-0.139507	-0.277832	0.00205367	1	-0.00232188	-0.00407971	0.120261	0.888126	-0.136553	-0.222367	P46776
451	P46777	60S ribosomal protein L5	RPL5	24.6892	24.4124	24.5733	24.4889	24.6099	24.5409	24.9004	24.6109	24.8804	24.5318	24.7002	24.6765				negative regulation of protein neddylation;negative regulation of ubiquitin protein ligase activity;negative regulation of ubiquitin-dependent protein catabolic process;nuclear-transcribed mRNA catabolic process, nonsense-mediated decay;positive regulation of gene expression;positive regulation of translation;protein stabilization;regulation of signal transduction by p53 class mediator;ribosomal …	5S rRNA binding;mRNA 3'-UTR binding;mRNA 5'-UTR binding;RNA binding;structural constituent of ribosome;ubiquitin ligase inhibitor activity;ubiquitin protein ligase binding	cytoplasm;cytosol;cytosolic large ribosomal subunit;endoplasmic reticulum;extracellular exosome;focal adhesion;membrane;nucleolus;nucleoplasm;nucleus;protein-containing complex;ribonucleoprotein complex	Protein phosphatases and associated proteins;Ribosome	Ribosome	Ribosomal_L18_c;Ribosomal_L5e	13	35.4	34.362	214	24.5583	24.5466	24.7972	24.6362	3	3	3	3	0.905591	0.42092	-0.238951	-0.739493	0.639501	0.769724	-0.0896174	-0.340454	0.0456909	0.986629	-0.0117067	-0.0407053	P46777
452	P46778	60S ribosomal protein L21	RPL21	26.354	26.8959	27.0724	26.5226	26.7186	27.0488	26.6283	26.5585	26.7336	26.047	26.8516	26.7893				nuclear-transcribed mRNA catabolic process, nonsense-mediated decay;SRP-dependent cotranslational protein targeting to membrane;translation;translational initiation	RNA binding;structural constituent of ribosome	cytosol;cytosolic large ribosomal subunit;endoplasmic reticulum;membrane	Ribosome	Ribosome	Ribosomal_L21e	5	27.5	18.565	148	26.7741	26.7633	26.6401	26.5626	3	3	3	3	0.237499	0.784261	0.133995	0.317485	0.266842	0.718197	0.200684	0.40087	0.0134461	0.986237	-0.010781	-0.0231783	P46778
453	P46779	60S ribosomal protein L28	RPL28	26.3655	26.1563	26.4619	26.0664	25.8712	25.8524	27.0841	26.8924	25.9467	26.8113	27.0864	26.9246		+		nuclear-transcribed mRNA catabolic process, nonsense-mediated decay;SRP-dependent cotranslational protein targeting to membrane;translation;translational initiation	RNA binding;structural constituent of ribosome	cell body;cytoplasmic ribonucleoprotein granule;cytosol;cytosolic large ribosomal subunit;dendrite;extracellular exosome;membrane	Ribosome	Ribosome	Ribosomal_L28e	12	54	15.747	394	26.3279	25.93	26.6411	26.9407	3	3	3	3	0.359664	0.579719	-0.313172	-0.556329	3.18407	0.00645714	-1.01072	-3.31235	1.60953	0.357318	-0.397865	-1.27028	P46779
454	P46781	40S ribosomal protein S9	RPS9	27.217	27.1187	27.0316	26.8625	26.9187	26.9925	26.9879	27.3123	26.6722	27.1943	27.5146	26.8357				nuclear-transcribed mRNA catabolic process, nonsense-mediated decay;positive regulation of cell proliferation;positive regulation of translational fidelity;rRNA processing;SRP-dependent cotranslational protein targeting to membrane;translation;translational initiation	5.8S rRNA binding;RNA binding;rRNA binding;structural constituent of ribosome;translation regulator activity	cytoplasm;cytosol;cytosolic small ribosomal subunit;extracellular exosome;focal adhesion;membrane;nucleolus;nucleoplasm;nucleus;ribonucleoprotein complex;ribosome;synapse	Ribosome	Ribosome	Ribosomal_S4;S4	19	55.2	22.591	603	27.1224	26.9246	26.9908	27.1815	3	3	3	3	0.274474	0.770032	0.1316	0.335381	0.572658	0.558024	-0.256968	-0.642967	1.40866	0.657609	-0.19787	-0.745435	P46781
455	P46940	Ras GTPase-activating-like protein IQGAP1	IQGAP1	20.7228	19.9484	21.0236	20.9545	20.2396	20.1368	20.0778	18.9843	20.5787	20.0834	20.3289	20.0097				cell migration;cellular response to calcium ion;cellular response to epidermal growth factor stimulus;cellular response to platelet-derived growth factor stimulus;epidermal growth factor receptor signaling pathway;fibroblast growth factor receptor signaling pathway;glomerular visceral epithelial cell development;negative regulation of dephosphorylation;neuron projection extension;neutrophil degra…	cadherin binding;calcium ion binding;calmodulin binding;GTPase activator activity;GTPase inhibitor activity;mitogen-activated protein kinase binding;phosphatidylinositol-3,4,5-trisphosphate binding;protein domain specific binding;protein kinase binding;protein phosphatase binding;protein serine/threonine kinase activator activity;protein-containing complex binding;protein-containing complex scaff…	actin filament;axon;cytoplasm;cytoplasmic ribonucleoprotein granule;cytosol;extracellular exosome;extrinsic component of cytoplasmic side of plasma membrane;focal adhesion;growth cone;lateral plasma membrane;membrane raft;microtubule;midbody;neuron projection;nucleus;plasma membrane;ruffle;secretory granule membrane;slit diaphragm	Adherens junction;Cytoskeleton proteins;Exosome;Proteoglycans in cancer;Regulation of actin cytoskeleton	Adherens junction;Proteoglycans in cancer;Regulation of actin cytoskeleton	CH;IQ;RasGAP;RasGAP_C	5	4.5	189.25	26	20.5649	20.4436	NaN	NaN	3	3	0	0	0.529454	0.313802	0.684642	0.889884	0.478995	0.559396	0.302955	0.638273	0.106519	0.907029	-0.121265	-0.198561	P46940
456	P47755	F-actin-capping protein subunit alpha-2	CAPZA2	22.2074	21.4773	22.5255	20.1793	18.8351	19.5813	20.6068	20.6708	19.1012	20.0633	20.2206	20.9889	+		+	actin cytoskeleton organization;antigen processing and presentation of exogenous peptide antigen via MHC class II;barbed-end actin filament capping;blood coagulation;endoplasmic reticulum to Golgi vesicle-mediated transport;innate immune response;protein-containing complex assembly	actin filament binding	actin cortical patch;actin cytoskeleton;brush border;cytosol;extracellular exosome;extracellular region;F-actin capping protein complex;membrane	Cytoskeleton proteins;Endocytosis;Exosome;Membrane trafficking	Endocytosis	F-actin_cap_A	4	20.6	32.949	22	22.0701	NaN	NaN	NaN	3	0	0	0	1.50047	0.0128715	1.9438	2.43154	NaN	1	0	NaN	2.15673	0.015	-2.53821	-3.63929	P47755
457	P47756	F-actin-capping protein subunit beta	CAPZB	24.362	23.7896	24.5055	24.1628	23.1384	22.3577	22.1961	22.1125	21.7703	22.4249	22.0439	22.8099	+			actin cytoskeleton organization;antigen processing and presentation of exogenous peptide antigen via MHC class II;barbed-end actin filament capping;blood coagulation;cell morphogenesis;cytoskeleton organization;endoplasmic reticulum to Golgi vesicle-mediated transport;negative regulation of filopodium assembly;regulation of cell morphogenesis;regulation of lamellipodium assembly	actin binding;actin filament binding;cadherin binding	actin cytoskeleton;actin filament;cytoskeleton;cytosol;extracellular exosome;F-actin capping protein complex;sarcomere;WASH complex	Cytoskeleton proteins;Endocytosis;Exosome;Membrane trafficking	Endocytosis	F_actin_cap_B	17	55.5	30.628	344	24.219	23.2196	22.0263	22.4262	3	3	3	3	3.00099	0	2.19275	4.82439	0.629568	0.305863	0.793369	1.0337	0.816744	0.349183	-0.999429	-1.30379	P47756
458	P47813	Eukaryotic translation initiation factor 1A, X-chromosomal	EIF1AX	23.1853	24.1247	23.5221	22.9059	23.5916	24.3246	24.4979	23.5953	24.4706	23.9252	23.8546	23.6624				translational initiation	RNA binding;translation factor activity, RNA binding;translation initiation factor activity	cytosol	RNA transport;Translation factors	RNA transport	eIF-1a	9	52.1	16.46	158	23.6107	23.6074	24.1879	23.8141	3	3	3	3	0.645014	0.280205	-0.577236	-0.955365	0.189662	0.773646	-0.206721	-0.33499	0.0021886	0.99894	-0.00330607	-0.00476884	P47813;O14602
459	P47897	Glutamine--tRNA ligase	QARS	23.5262	22.144	22.6425	23.8958	23.8402	22.3682	16.9394	20.0391	19.7958	17.7376	18.9862	18.4291	+	+		brain development;glutaminyl-tRNA aminoacylation;negative regulation of apoptotic signaling pathway;negative regulation of protein kinase activity;negative regulation of stress-activated MAPK cascade;negative regulation of transcription, DNA-templated;tRNA aminoacylation for protein translation	ATP binding;glutamine-tRNA ligase activity;protein kinase binding;protein kinase inhibitor activity	aminoacyl-tRNA synthetase multienzyme complex;cytoplasm;cytosol;mitochondrial matrix;protein-containing complex	Amino acid related enzymes;Aminoacyl-tRNA biosynthesis;Transfer RNA biogenesis	Aminoacyl-tRNA biosynthesis;Metabolic pathways	tRNA_synt_1c_R1;tRNA_synt_1c_R2;tRNA-synt_1c;tRNA-synt_1c_C	27	37.7	87.798	301	22.7709	23.3681	18.9248	18.3843	3	3	3	3	1.63543	0.00386325	3.84616	3.01872	2.89425	0	4.98374	6.10059	0.391851	0.681925	0.597151	0.708322	P47897
460	P47914	60S ribosomal protein L29	RPL29	23.2933	23.1626	22.934	23.6946	23.2211	23.7831	25.0216	24.5773	24.6763	24.5223	24.298	24.7263	+	+		cytoplasmic translation;embryo implantation;nuclear-transcribed mRNA catabolic process, nonsense-mediated decay;SRP-dependent cotranslational protein targeting to membrane;translation;translational initiation	cadherin binding;heparin binding;RNA binding;structural constituent of ribosome	cytosol;cytosolic large ribosomal subunit;membrane	Ribosome	Ribosome	Ribosomal_L29e	3	18.2	17.752	46	23.13	23.5662	24.7584	24.5155	3	3	3	3	3.17051	0.00180392	-1.62844	-4.39209	1.94525	0.029771	-0.949272	-2.29374	1.00523	0.453652	0.436258	1.08088	P47914
464	P48643	T-complex protein 1 subunit epsilon	CCT5	21.8433	21.4372	22.2274	22.1286	21.966	21.4067	21.9394	21.5366	21.7139	21.3585	21.999	22.3448				binding of sperm to zona pellucida;positive regulation of establishment of protein localization to telomere;positive regulation of protein localization to Cajal body;positive regulation of telomerase RNA localization to Cajal body;positive regulation of telomere maintenance via telomerase;protein folding;protein stabilization;response to virus;toxin transport	ATP binding;beta-tubulin binding;G-protein beta-subunit binding;mRNA 3'-UTR binding;mRNA 5'-UTR binding;unfolded protein binding	cell body;centrosome;chaperonin-containing T-complex;cytosol;extracellular exosome;microtubule;myelin sheath;nucleolus	Chaperones and folding catalysts;Chromosome and associated proteins;Exosome		Cpn60_TCP1	9	17.9	59.67	64	21.836	21.8337	21.73	21.9008	3	3	3	3	0.154712	0.850924	0.105995	0.23234	0.0643579	0.929945	-0.0670128	-0.11917	0.00228721	0.998154	-0.00221316	-0.00428905	P48643
467	P49207	60S ribosomal protein L34	RPL34	24.0698	24.504	24.5762	24.5939	24.1765	24.1204	24.5333	24.2662	24.5224	23.8855	24.2807	24.5436				nuclear-transcribed mRNA catabolic process, nonsense-mediated decay;SRP-dependent cotranslational protein targeting to membrane;translation;translational initiation	cadherin binding;RNA binding;structural constituent of ribosome	cytosol;cytosolic large ribosomal subunit;endoplasmic reticulum;extracellular exosome	Ribosome	Ribosome	Ribosomal_L34e	6	37.6	13.293	110	24.3833	24.2969	24.4406	24.2366	3	3	3	3	0.115257	0.890211	-0.0573082	-0.150562	0.0883693	0.916452	0.0603352	0.136299	0.147885	0.901241	-0.0864366	-0.207017	P49207
469	P49327	Fatty acid synthase	FASN	23.7587	22.6783	23.844	23.6649	23.3794	22.516	22.1837	22.5553	22.4615	22.1108	23.226	22.9908				acetyl-CoA metabolic process;cellular response to interleukin-4;establishment of endothelial intestinal barrier;ether lipid biosynthetic process;fatty acid biosynthetic process;fatty acid metabolic process;fatty-acyl-CoA biosynthetic process;macromolecule metabolic process;mammary gland development;monocyte differentiation;neutrophil differentiation;osteoblast differentiation;positive regulation …	(3R)-hydroxymyristoyl-[acyl-carrier-protein] dehydratase activity;[acyl-carrier-protein] S-acetyltransferase activity;[acyl-carrier-protein] S-malonyltransferase activity;3-hydroxyoctanoyl-[acyl-carrier-protein] dehydratase activity;3-oxoacyl-[acyl-carrier-protein] reductase (NADPH) activity;3-oxoacyl-[acyl-carrier-protein] synthase activity;3-oxo-glutaryl-[acp] methyl ester reductase activity;3-…	cytosol;extracellular exosome;glycogen granule;Golgi apparatus;melanosome;membrane;plasma membrane	AMPK signaling pathway;Exosome;Fatty acid biosynthesis;Insulin signaling pathway;Lipid biosynthesis proteins	AMPK signaling pathway;Fatty acid biosynthesis;Fatty acid metabolism;Insulin signaling pathway;Metabolic pathways	Acyl_transf_1;ADH_zinc_N;KAsynt_C_assoc;ketoacyl-synt;Ketoacyl-synt_C;KR;Methyltransf_12;PP-binding;PS-DH;Thioesterase	16	10.2	273.42	150	23.427	23.1868	22.4001	22.7759	3	3	3	3	1.23219	0.0644308	1.02685	1.73626	0.352743	0.582358	0.410932	0.600594	0.179048	0.827018	-0.240204	-0.33835	P49327
470	P49368	T-complex protein 1 subunit gamma	CCT3	23.9554	23.6494	23.9512	23.7703	23.7859	23.6632	23.9876	23.7193	23.6669	23.6612	23.9882	23.9741				binding of sperm to zona pellucida;pore complex assembly;positive regulation of establishment of protein localization to telomere;positive regulation of protein localization to Cajal body;positive regulation of telomerase RNA localization to Cajal body;positive regulation of telomere maintenance via telomerase;protein folding;protein stabilization;toxin transport	ATP binding;RNA binding;unfolded protein binding	cell body;chaperonin-containing T-complex;cytoskeleton;cytosol;extracellular exosome;microtubule;myelin sheath;plasma membrane;zona pellucida receptor complex	Chaperones and folding catalysts;Chromosome and associated proteins;Exosome		Cpn60_TCP1	11	23.5	60.533	147	23.852	23.7398	23.7913	23.8745	3	3	3	3	0.160784	0.876079	0.0607471	0.177686	0.521692	0.69673	-0.134712	-0.429749	0.444952	0.813095	-0.112231	-0.363924	P49368
471	P49411	Elongation factor Tu, mitochondrial	TUFM	23.7057	23.4546	23.7421	24.0655	24.0772	23.8365	24.4834	24.0944	23.8372	24.1374	24.2466	24.0178				mitochondrial translational elongation;response to ethanol;translational elongation	GTP binding;GTPase activity;RNA binding;translation elongation factor activity	extracellular exosome;membrane;mitochondrial nucleoid;mitochondrion;myelin sheath;synapse	Exosome;Mitochondrial biogenesis;Translation factors		GTP_EFTU;GTP_EFTU_D2;GTP_EFTU_D3	9	22.6	49.874	93	23.6341	23.9931	24.1383	24.1339	3	3	3	3	1.13762	0.151891	-0.504204	-1.23448	0.617419	0.674631	-0.140835	-0.465609	1.39906	0.430437	0.358915	1.12304	P49411
472	P49458	Signal recognition particle 9 kDa protein	SRP9	21.605	21.3505	21.4473	21.8076	21.6482	21.7529	21.3112	21.134	21.5426	21.8893	21.5648	21.4574				negative regulation of translational elongation;SRP-dependent cotranslational protein targeting to membrane;SRP-dependent cotranslational protein targeting to membrane, translocation	7S RNA binding;RNA binding;signal recognition particle binding	cytosol;signal recognition particle receptor complex;signal recognition particle, endoplasmic reticulum targeting	Protein export;Secretion system	Protein export	SRP9-21	3	32.6	10.112	38	21.4676	21.7362	21.3293	21.6372	3	3	3	3	0.422563	0.709272	0.13833	0.407282	0.290327	0.806462	0.0990664	0.293112	1.4257	0.535004	0.268608	0.933721	P49458
473	P49711	Transcriptional repressor CTCF	CTCF	20.2645	19.8761	18.9845	19.8871	20.3231	19.5886	21.5244	19.9141	19.3729	20.2545	20.3704	20.5619				chromosome segregation;DNA methylation;maintenance of DNA methylation;negative regulation of cell proliferation;negative regulation of transcription by RNA polymerase II;negative regulation of transcription, DNA-templated;nucleosome positioning;positive regulation of gene expression;positive regulation of transcription by RNA polymerase II;positive regulation of transcription, DNA-templated;prote…	chromatin insulator sequence binding;DNA-binding transcription activator activity, RNA polymerase II-specific;DNA-binding transcription factor activity;DNA-binding transcription factor activity, RNA polymerase II-specific;DNA-binding transcription repressor activity, RNA polymerase II-specific;RNA polymerase II proximal promoter sequence-specific DNA binding;sequence-specific DNA binding;transcri…	chromosome, centromeric region;condensed chromosome;nucleolus;nucleoplasm;nucleus	Chromosome and associated proteins;Transcription factors		zf-C2H2	2	3.7	82.785	25	NaN	NaN	NaN	NaN	0	0	0	0	NaN	1	0	NaN	NaN	1	0	NaN	NaN	1	0	NaN	P49711
474	P49756	RNA-binding protein 25	RBM25	26.4546	26.9223	26.5702	26.6947	27.2202	27.281	26.6628	26.3543	26.7361	26.6596	26.773	26.7608				mRNA processing;regulation of alternative mRNA splicing, via spliceosome;regulation of apoptotic process;RNA splicing	mRNA binding;RNA binding	cytoplasm;nuclear speck	Spliceosome	Spliceosome	PWI;RRM_1	41	40.7	100.18	1174	26.649	27.0653	26.5844	26.7311	3	3	3	3	0.129799	0.877319	0.0646426	0.168808	0.816098	0.404319	0.334157	0.857774	0.827035	0.508748	0.416283	0.96074	P49756
476	P49760	Dual specificity protein kinase CLK2	CLK2	24.2046	25.2584	24.6105	23.9361	24.4673	25.0585	23.513	23.9451	24.5553	24.327	24.1081	24.0396				negative regulation of gluconeogenesis;protein autophosphorylation;protein phosphorylation;regulation of RNA splicing;response to ionizing radiation;response to retinoic acid	ATP binding;identical protein binding;protein serine/threonine kinase activity;protein serine/threonine/tyrosine kinase activity;protein tyrosine kinase activity	nuclear body;nuclear speck;nucleoplasm;nucleus	Protein kinases;Spliceosome		Pkinase	13	30.3	60.089	172	24.6912	24.4873	24.0045	24.1582	3	3	3	3	0.730179	0.21105	0.686699	1.08867	0.417604	0.573774	0.329079	0.61444	0.1729	0.834213	-0.203865	-0.315394	P49760
477	P49792	E3 SUMO-protein ligase RanBP2	RANBP2	20.8973	20.7383	20.7906	20.8545	19.9203	20.7441	19.5782	20.1851	19.8064	20.0129	19.8368	20.5234	+			centrosome localization;mRNA export from nucleus;NLS-bearing protein import into nucleus;positive regulation of glucokinase activity;positive regulation of GTPase activity;protein folding;protein peptidyl-prolyl isomerization;protein sumoylation;regulation of gluconeogenesis;response to amphetamine;viral process	metal ion binding;protein-containing complex binding;Ran GTPase binding;RNA binding;SUMO transferase activity	annulate lamellae;cytoplasm;cytoplasmic periphery of the nuclear pore complex;cytosol;membrane;mitochondrion;nuclear envelope;nuclear inclusion body;nuclear membrane;nuclear pore;nuclear pore cytoplasmic filaments;nuclear pore nuclear basket;nucleus	Chaperones and folding catalysts;Messenger RNA biogenesis;RNA transport;Ubiquitin system	RNA transport	GRIP;IR1-M;Pro_isomerase;Rab_bind;Ran_BP1;zf-RanBP	5	2.5	358.2	8	20.8087	20.7993	NaN	NaN	3	2	0	0	2.18636	0.0113333	0.952126	2.48558	0.458446	0.52529	0.3819	0.68257	0.43398	0.72865	-0.302436	-0.606803	P49792;Q99666;O14715;A6NKT7;P0DJD0;P0DJD1;Q7Z3J3
478	P49841	Glycogen synthase kinase-3 beta	GSK3B	20.6682	20.5966	20.5192	19.1839	18.2729	18.5153	19.8197	19.8472	19.5349	19.5392	19.9261	21.1778	+		+	beta-catenin destruction complex assembly;beta-catenin destruction complex disassembly;cardiac left ventricle morphogenesis;cellular response to amyloid-beta;cellular response to insulin stimulus;cellular response to interleukin-3;circadian rhythm;dopamine receptor signaling pathway;epithelial to mesenchymal transition;ER overload response;establishment of cell polarity;excitatory postsynaptic po…	ATP binding;beta-catenin binding;dynactin binding;kinase activity;NF-kappaB binding;p53 binding;protease binding;protein kinase A catalytic subunit binding;protein kinase activity;protein kinase binding;protein serine/threonine kinase activity;RNA polymerase II transcription factor binding;signaling receptor binding;tau protein binding;tau-protein kinase activity;ubiquitin protein ligase binding	apical dendrite;axon;beta-catenin destruction complex;centrosome;cytoplasm;cytosol;dendrite;glutamatergic synapse;mitochondrion;neuronal cell body;nucleoplasm;nucleus;plasma membrane;postsynapse;proximal dendrite;Wnt signalosome	Alzheimer disease;Axon guidance;B cell receptor signaling pathway;Basal cell carcinoma;Breast cancer;Cell cycle;Chemokine signaling pathway;Chromosome and associated proteins;Colorectal cancer;Cushing syndrome;Dopaminergic synapse;EGFR tyrosine kinase inhibitor resistance;Endometrial cancer;ErbB signaling pathway;Focal adhesion;Gastric cancer;Hedgehog signaling pathway;Hepatitis C;Hepatocellular …	Alzheimer disease;Axon guidance;B cell receptor signaling pathway;Basal cell carcinoma;Breast cancer;Cell cycle;Chemokine signaling pathway;Colorectal cancer;Cushing syndrome;Dopaminergic synapse;EGFR tyrosine kinase inhibitor resistance;Endometrial cancer;ErbB signaling pathway;Focal adhesion;Gastric cancer;Hedgehog signaling pathway;Hepatitis C;Hepatocellular carcinoma;Hippo signaling pathway;H…	Pkinase	2	8.1	46.744	6	20.5947	NaN	NaN	NaN	3	0	0	0	2.86118	0.0074965	0.860716	2.78819	NaN	1	0	NaN	2.66496	0.0132632	-1.93735	-4.07197	P49841;P49840
479	P49848	Transcription initiation factor TFIID subunit 6	TAF6	25.9234	25.9969	26.0225	25.685	25.9378	25.8715	25.605	25.9591	25.8087	25.4314	25.9915	26.0932				apoptotic process;chromatin organization;DNA-templated transcription, initiation;negative regulation of cell cycle;negative regulation of cell proliferation;positive regulation of apoptotic process;positive regulation of intrinsic apoptotic signaling pathway;positive regulation of transcription initiation from RNA polymerase II promoter;regulation of signal transduction by p53 class mediator;regu…	aryl hydrocarbon receptor binding;DNA binding;DNA-binding transcription factor activity;protein heterodimerization activity;RNA polymerase II activating transcription factor binding	cytosol;MLL1 complex;nucleoplasm;nucleus;protein-containing complex;SAGA complex;SLIK (SAGA-like) complex;transcription factor TFIID complex;transcription factor TFTC complex	Basal transcription factors;Chromosome and associated proteins;Transcription machinery	Basal transcription factors	TAF;TAF6_C	24	46.5	72.668	359	25.9809	25.8314	25.791	25.8387	3	3	3	3	0.824032	0.521913	0.189949	0.619116	0.0108447	0.993363	-0.00721041	-0.0171992	0.854611	0.757912	-0.149473	-0.531402	P49848
480	P49959	Double-strand break repair protein MRE11A	MRE11A	22.6302	22.6798	22.6132	22.307	21.947	22.3551	18.7665	22.4126	22.0721	20.2679	20.1628	20.9863		+		cell proliferation;cellular response to DNA damage stimulus;DNA double-strand break processing;DNA duplex unwinding;DNA recombination;DNA repair;DNA replication;DNA strand resection involved in replication fork processing;double-strand break repair;double-strand break repair via homologous recombination;double-strand break repair via nonhomologous end joining;intra-S DNA damage checkpoint;meiotic…	3'-5' exonuclease activity;3'-5'-exodeoxyribonuclease activity;5'-3' exonuclease activity;cadherin binding;double-stranded DNA binding;endodeoxyribonuclease activity;identical protein binding;manganese ion binding;nuclease activity;protein C-terminus binding;single-stranded DNA endodeoxyribonuclease activity	cytoplasm;cytosol;Mre11 complex;nuclear chromosome, telomeric region;nucleoplasm;nucleus;PML body;site of double-strand break	Cellular senescence;DNA repair and recombination proteins;DNA replication proteins;Homologous recombination;Non-homologous end-joining	Cellular senescence;Homologous recombination;Non-homologous end-joining	Metallophos;Mre11_DNA_bind	8	17.2	80.592	40	22.6411	22.203	22.2424	NaN	3	3	2	0	0.599349	0.182328	1.55735	1.14261	2.40757	0.00520635	1.73066	3.53886	1.54861	0.339141	-0.438049	-1.32611	P49959
481	P50402	Emerin	EMD	19.6111	20.2637	19.9557	20.9854	20.8981	20.7406	19.5305	18.4961	19.1551	19.961	20.584	20.9973				cellular response to growth factor stimulus;mitotic nuclear envelope reassembly;muscle contraction;muscle organ development;negative regulation of canonical Wnt signaling pathway;negative regulation of fibroblast proliferation;positive regulation of protein export from nucleus;regulation of canonical Wnt signaling pathway;skeletal muscle cell differentiation	actin binding;beta-tubulin binding;cadherin binding	cytoplasm;endoplasmic reticulum;integral component of membrane;membrane;microtubule;nuclear envelope;nuclear inner membrane;nuclear membrane;nuclear outer membrane;nucleoplasm;spindle	Arrhythmogenic right ventricular cardiomyopathy (ARVC);Dilated cardiomyopathy (DCM);Hypertrophic cardiomyopathy (HCM)	Arrhythmogenic right ventricular cardiomyopathy (ARVC);Dilated cardiomyopathy (DCM);Hypertrophic cardiomyopathy (HCM)	LEM	3	17.7	28.994	34	20.1097	20.8747	NaN	20.7907	2	3	0	2	1.16531	0.0791862	0.882917	1.5872	0.51018	0.51	0.360561	0.707537	2.00436	0.0764828	0.931163	2.31827	P50402
483	P50454	Serpin H1	SERPINH1	21.8501	21.3442	22.0838	21.1211	19.3571	18.9682	19.6312	20.751	20.4323	21.0686	19.5914	19.0911	+			chondrocyte development involved in endochondral bone morphogenesis;collagen biosynthetic process;collagen fibril organization;negative regulation of endopeptidase activity;protein maturation;response to unfolded protein	collagen binding;RNA binding;serine-type endopeptidase inhibitor activity;unfolded protein binding	collagen-containing extracellular matrix;endoplasmic reticulum;endoplasmic reticulum lumen;endoplasmic reticulum-Golgi intermediate compartment;extracellular space;membrane raft	Chaperones and folding catalysts;Membrane trafficking		Serpin	2	9.1	46.44	14	21.7594	21.1211	NaN	NaN	3	1	0	0	1.69492	0.0109302	1.48787	2.48713	0.038774	0.945309	-0.101571	-0.0932282	1.30581	0.10575	-1.9439	-2.16606	P50454
486	P50914	60S ribosomal protein L14	RPL14	25.4601	26.0174	25.865	25.1965	25.4099	25.4698	26.3256	25.904	26.2367	25.6648	25.9752	26.0585				nuclear-transcribed mRNA catabolic process, nonsense-mediated decay;ribosomal large subunit biogenesis;rRNA processing;SRP-dependent cotranslational protein targeting to membrane;translation;translational initiation	cadherin binding;RNA binding;structural constituent of ribosome	cytosol;cytosolic large ribosomal subunit;extracellular exosome;membrane;postsynaptic density	Ribosome	Ribosome	Ribosomal_L14e	7	28.4	23.432	146	25.7808	25.3587	26.1554	25.8995	3	3	3	3	0.826613	0.303147	-0.374596	-0.913582	1.68549	0.114892	-0.540722	-1.56416	1.06762	0.440693	-0.4221	-1.09403	P50914
487	P50990	T-complex protein 1 subunit theta	CCT8	21.9377	20.4734	21.8225	21.587	21.279	19.9811	21.3223	21.2224	21.2042	21.0254	21.3372	21.7773				binding of sperm to zona pellucida;neutrophil degranulation;pore complex assembly;positive regulation of establishment of protein localization to telomere;positive regulation of protein localization to Cajal body;positive regulation of telomerase RNA localization to Cajal body;positive regulation of telomere maintenance via telomerase;protein folding;protein stabilization;toxin transport	ATP binding;ATPase activity, coupled;cadherin binding;unfolded protein binding	azurophil granule lumen;cell body;centrosome;chaperonin-containing T-complex;cilium;cytoplasm;cytosol;extracellular exosome;extracellular region;ficolin-1-rich granule lumen;intermediate filament cytoskeleton;microtubule;nucleoplasm;secretory granule lumen;zona pellucida receptor complex	Chaperones and folding catalysts;Chromosome and associated proteins		Cpn60_TCP1	9	18.4	59.62	61	21.4112	20.949	21.2496	21.38	3	3	3	3	0.125431	0.846574	0.161537	0.240557	0.329593	0.58905	-0.43096	-0.583766	0.272205	0.758934	-0.462173	-0.524885	P50990
488	P50991	T-complex protein 1 subunit delta	CCT4	22.153	22.2057	22.5825	22.5424	22.4625	22.1761	22.4594	22.6463	22.5565	22.4757	22.6711	22.1378				binding of sperm to zona pellucida;positive regulation of establishment of protein localization to telomere;positive regulation of protein localization to Cajal body;positive regulation of telomerase activity;positive regulation of telomerase RNA localization to Cajal body;positive regulation of telomere maintenance via telomerase;protein folding;protein stabilization;scaRNA localization to Cajal…	ATP binding;RNA binding;unfolded protein binding	cell body;cell projection;centrosome;chaperonin-containing T-complex;cytosol;extracellular exosome;melanosome;microtubule;nucleoplasm;zona pellucida receptor complex	Chaperones and folding catalysts;Chromosome and associated proteins;Exosome		Cpn60_TCP1	8	17.6	57.924	60	22.3137	22.3937	22.5541	22.4282	3	3	3	3	0.758979	0.456949	-0.240329	-0.695373	0.0627012	0.949483	-0.034537	-0.0882442	0.172822	0.897724	0.0799274	0.213095	P50991
489	P51114	Fragile X mental retardation syndrome-related protein 1	FXR1	20.8904	21.0254	21.106	20.9666	20.9358	21.2082	20.3193	20.1082	20.1391	20.5707	19.4298	20.5156	+			apoptotic process;cell differentiation;muscle organ development;negative regulation of translation;positive regulation of gene silencing by miRNA;positive regulation of translation;regulation of mRNA stability	mRNA 3'-UTR binding;mRNA binding;protein heterodimerization activity;protein homodimerization activity;RNA binding;RNA strand annealing activity;translation regulator activity	axon;costamere;cytoplasm;cytoplasmic ribonucleoprotein granule;cytosol;dendritic spine;glutamatergic synapse;membrane;neuronal cell body;nucleolus;nucleus;perinuclear region of cytoplasm;polysome;postsynaptic density;ribonucleoprotein granule	Messenger RNA biogenesis;RNA transport	RNA transport	Agenet;FXMRP1_C_core;FXR_C1;FXR_C3;KH_1	10	25.8	69.72	32	21.0073	21.0369	NaN	NaN	3	3	0	0	3.07208	0.00669504	0.818435	2.81222	1.066	0.135091	0.864855	1.48779	0.0995714	0.953742	0.0296001	0.096528	P51114
490	P51116	Fragile X mental retardation syndrome-related protein 2	FXR2	22.5758	22.9093	22.9843	23.0801	23.0717	23.233	22.4602	22.654	22.7661	22.6426	22.4228	22.7502				negative regulation of translation;positive regulation of translation;regulation of mRNA stability	identical protein binding;mRNA 3'-UTR binding;mRNA binding;protein heterodimerization activity;protein homodimerization activity;RNA binding;translation regulator activity	axon;cytoplasm;cytoplasmic ribonucleoprotein granule;cytosol;cytosolic large ribosomal subunit;dendritic spine;membrane;neuronal cell body;nucleus;polysome;postsynaptic density;ribonucleoprotein granule	Messenger RNA biogenesis;RNA transport	RNA transport	Agenet;FXMRP1_C_core;FXR_C1;KH_1	13	29.4	74.222	160	22.8231	23.1283	22.6267	22.6052	3	3	3	3	0.56622	0.57894	0.196383	0.554611	2.05329	0.0924314	0.523053	1.68905	1.05387	0.547636	0.305134	0.908022	P51116
491	P51398	28S ribosomal protein S29, mitochondrial	DAP3	18.8772	19.3573	19.6861	19.3278	20.0877	21.1675	21.2284	20.9662	21.1486	20.737	20.0932	21.0374	+			apoptotic signaling pathway;mitochondrial translational elongation;mitochondrial translational termination	GTP binding;RNA binding;structural constituent of ribosome	mitochondrial inner membrane;mitochondrial small ribosomal subunit;mitochondrion;nucleoplasm	Mitochondrial biogenesis;Ribosome		DAP3	4	9.5	45.566	21	NaN	21.1675	21.1144	NaN	0	1	3	0	2.72928	0.0037931	-1.80754	-4.0405	0.287153	0.620566	-0.428176	-0.533854	0.693213	0.426863	0.887523	1.13329	P51398
492	P51531	Probable global transcription activator SNF2L2	SMARCA2	21.5452	21.2292	21.1165	21.8818	21.653	21.4396	21.2534	21.2177	21.109	21.2018	21.5281	21.235				chromatin remodeling;negative regulation of cell growth;negative regulation of cell proliferation;negative regulation of transcription by RNA polymerase II;negative regulation of transcription, DNA-templated;nervous system development;positive regulation of transcription by RNA polymerase II;positive regulation of transcription, DNA-templated;regulation of transcription by RNA polymerase II;regul…	ATP binding;chromatin binding;DNA-dependent ATPase activity;helicase activity;histone binding;transcription coactivator activity;transcription regulatory region DNA binding	intermediate filament cytoskeleton;intracellular membrane-bounded organelle;nBAF complex;npBAF complex;nuclear chromatin;nucleoplasm;nucleus;SWI/SNF complex	Chromosome and associated proteins;Hepatocellular carcinoma;Thermogenesis;Transcription machinery	Hepatocellular carcinoma;Thermogenesis	BRK;Bromodomain;Helicase_C;HSA;QLQ;SnAC;SNF2_N	14	10.6	181.28	37	21.297	21.6581	21.1934	21.3216	3	3	3	3	0.312418	0.791378	0.103586	0.308793	0.95789	0.360217	0.336511	0.923295	0.932797	0.519729	0.361174	0.947942	P51531
493	P51532	Transcription activator BRG1	SMARCA4	25.1857	25.3363	25.1958	25.3977	25.3399	25.3041	25.261	25.3968	25.0208	25.3627	25.5545	25.3999				ATP-dependent chromatin remodeling;beta-catenin-TCF complex assembly;chromatin organization;chromatin remodeling;interleukin-7-mediated signaling pathway;negative regulation of androgen receptor signaling pathway;negative regulation of cell growth;negative regulation of transcription by RNA polymerase II;negative regulation of transcription, DNA-templated;nervous system development;neural retina …	androgen receptor binding;ATP binding;DNA polymerase binding;DNA-dependent ATPase activity;helicase activity;lysine-acetylated histone binding;p53 binding;protein N-terminus binding;RNA binding;RNA polymerase I CORE element sequence-specific DNA binding;Tat protein binding;transcription coactivator activity;transcription corepressor activity;transcription factor binding	extracellular space;membrane;nBAF complex;npBAF complex;nuclear chromatin;nucleolus;nucleoplasm;nucleus;protein-containing complex;SWI/SNF complex	Chromosome and associated proteins;Hepatocellular carcinoma;Thermogenesis;Transcription machinery	Hepatocellular carcinoma;Thermogenesis	BRK;Bromodomain;Helicase_C;HSA;QLQ;SnAC;SNF2_N	31	21.8	184.64	618	25.2393	25.3472	25.2262	25.439	3	3	3	3	0.0369449	0.974607	0.0131003	0.0409151	0.639322	0.762734	-0.0917664	-0.3466	0.903559	0.796761	0.107943	0.422082	P51532
494	P51610	Host cell factor 1	HCFC1	20.1508	19.6058	20.1489	19.7759	19.8769	19.8188	20.2385	20.0295	20.3015	20.7382	19.8914	21.1416				blastocyst hatching;cell cycle;cellular response to organic cyclic compound;histone H4-K16 acetylation;histone H4-K5 acetylation;histone H4-K8 acetylation;mitochondrion organization;negative regulation of transcription by RNA polymerase II;positive regulation of cell cycle;positive regulation of gene expression;positive regulation of transcription, DNA-templated;protein deubiquitination;protein s…	activating transcription factor binding;cadherin binding;chromatin binding;DNA-binding transcription activator activity, RNA polymerase II-specific;identical protein binding;protein binding, bridging;sequence-specific double-stranded DNA binding;transcription coactivator activity	axon;cytoplasm;dendrite;histone acetyltransferase complex;membrane;MLL1 complex;neuronal cell body;nucleoplasm;nucleus;protein-containing complex;Set1C/COMPASS complex	Chromosome and associated proteins;Herpes simplex virus 1 infection;Mitochondrial biogenesis;Protein phosphatases and associated proteins	Herpes simplex virus 1 infection	Kelch_1	3	3	208.73	9	19.9685	19.8239	NaN	NaN	3	3	0	0	0.483323	0.577977	-0.221343	-0.554582	0.971789	0.179529	-0.766525	-1.34587	0.323122	0.816669	-0.144609	-0.376874	P51610
498	P51991	Heterogeneous nuclear ribonucleoprotein A3	HNRNPA3	24.4953	24.9623	24.4731	24.6484	24.8778	25.6042	23.683	24.8849	25.0183	25.1277	24.8439	24.3936				mRNA splicing, via spliceosome;mRNA transport;RNA metabolic process	mRNA binding;RNA binding;RNA transmembrane transporter activity	catalytic step 2 spliceosome;cytoplasm;messenger ribonucleoprotein complex;neuron projection;nucleoplasm;nucleus;postsynaptic density;ribonucleoprotein complex;ribonucleoprotein granule	Messenger RNA biogenesis;Spliceosome	Spliceosome	RRM_1	21	44.2	39.594	300	24.6436	25.0435	24.5287	24.7884	3	3	3	3	0.0901042	0.873961	0.114817	0.175678	0.28712	0.680674	0.255082	0.456564	0.535618	0.660457	0.399925	0.75561	P51991
499	P52272	Heterogeneous nuclear ribonucleoprotein M	HNRNPM	25.2666	25.5599	25.6033	25.4893	25.4487	25.7429	25.8898	25.4029	25.8986	25.6889	25.4978	26.0192				alternative mRNA splicing, via spliceosome;fibroblast growth factor receptor signaling pathway;mRNA splicing, via spliceosome;regulation of mRNA stability involved in response to oxidative stress;RNA metabolic process	mRNA binding;protein domain specific binding;RNA binding	catalytic step 2 spliceosome;collagen-containing extracellular matrix;cytoplasm;extracellular exosome;membrane;nuclear matrix;nucleolus;nucleoplasm;nucleus;paraspeckles;post-mRNA release spliceosomal complex;ribonucleoprotein complex;spliceosomal complex	Spliceosome	Spliceosome	HnRNP_M;RRM_1	33	48.6	77.515	561	25.4766	25.5603	25.7304	25.7353	3	3	3	3	0.580262	0.500954	-0.253831	-0.642654	0.419103	0.676938	-0.175044	-0.463138	0.234562	0.870818	0.0836881	0.246001	P52272
500	P52292	Importin subunit alpha-1	KPNA2	22.7788	22.6486	22.6751	22.3855	22.2521	22.251	20.0413	20.0846	20.4919	20.2843	20.2007	20.7314	+	+		DNA metabolic process;modulation by virus of host process;NLS-bearing protein import into nucleus;postsynapse to nucleus signaling pathway;regulation of DNA recombination	histone deacetylase binding;nuclear import signal receptor activity;nuclear localization sequence binding;protein transporter activity;RNA binding	cytoplasm;cytosol;extrinsic component of postsynaptic specialization membrane;glutamatergic synapse;membrane;nucleoplasm	Chromosome and associated proteins;Influenza A	Influenza A	Arm;Arm_3;IBB	4	6.6	57.861	27	22.7008	22.2962	NaN	NaN	3	3	0	0	4.1284	0	2.49489	7.15017	3.42285	0	1.89072	5.10067	2.60498	0.270588	-0.404633	-1.55769	P52292
502	P52298	Nuclear cap-binding protein subunit 2	NCBP2	20.1321	20.6979	19.6222	20.0971	20.205	20.6825	19.0287	20.4439	20.3185	19.9727	19.7547	20.9597				7-methylguanosine mRNA capping;fibroblast growth factor receptor signaling pathway;gene silencing by RNA;histone mRNA metabolic process;mRNA 3'-end processing;mRNA cis splicing, via spliceosome;mRNA export from nucleus;mRNA splicing, via spliceosome;nuclear export;nuclear-transcribed mRNA catabolic process, nonsense-mediated decay;positive regulation of mRNA 3'-end processing;positive regulation …	mRNA binding;RNA 7-methylguanosine cap binding;RNA binding;RNA cap binding;snRNA binding	cytoplasm;cytosol;mRNA cap binding complex;nuclear cap binding complex;nucleoplasm;nucleus;RNA cap binding complex	Messenger RNA biogenesis;mRNA surveillance pathway;RNA transport;Spliceosome	mRNA surveillance pathway;RNA transport;Spliceosome	RRM_1	4	28.2	18.001	22	20.415	20.4438	NaN	NaN	2	2	0	0	0.149642	0.803393	0.220338	0.294298	0.0853471	0.901628	0.099205	0.162082	0.189169	0.833256	0.177498	0.317553	P52298;A6PVI3
505	P52597	Heterogeneous nuclear ribonucleoprotein F	HNRNPF	22.6392	22.7051	22.5151	23.4206	22.84	23.0004	22.2116	22.5663	22.514	22.838	22.6765	22.4828				fibroblast growth factor receptor signaling pathway;interleukin-12-mediated signaling pathway;mRNA splicing, via spliceosome;regulation of RNA splicing;RNA metabolic process;RNA processing	RNA binding;single-stranded RNA binding;TBP-class protein binding	catalytic step 2 spliceosome;cytosol;membrane;nucleoplasm;nucleus;plasma membrane	Spliceosome		RRM_1;zf-RNPHF	6	20	45.671	66	22.6198	23.087	22.4306	22.6658	3	3	3	3	0.696499	0.549247	0.189174	0.584279	0.980895	0.300223	0.421225	1.04973	1.2073	0.367549	0.467176	1.22345	P52597
508	P52907	F-actin-capping protein subunit alpha-1	CAPZA1	25.5151	25.3135	25.6768	25.4951	24.6833	23.6955	24.2171	23.8798	23.1184	23.4796	23.3609	24.0381	+			actin cytoskeleton organization;antigen processing and presentation of exogenous peptide antigen via MHC class II;barbed-end actin filament capping;blood coagulation;cell junction assembly;endoplasmic reticulum to Golgi vesicle-mediated transport;innate immune response;interleukin-12-mediated signaling pathway;protein-containing complex assembly	actin binding;actin filament binding;cadherin binding	actin cortical patch;actin cytoskeleton;cytoskeleton;cytosol;extracellular exosome;extracellular region;F-actin capping protein complex;WASH complex	Cytoskeleton proteins;Endocytosis;Exosome;Membrane trafficking	Endocytosis	F-actin_cap_A	6	39.2	32.922	113	25.5018	24.6246	23.7384	23.6262	3	3	3	3	2.17499	0.00209524	1.76335	3.25625	0.825254	0.187678	0.998433	1.31261	0.759944	0.37974	-0.877137	-1.20018	P52907
512	P53618	Coatomer subunit beta	COPB1	23.4929	22.9753	23.3523	23.1656	23.2784	23.3935	23.0967	23.1543	23.362	23.1768	23.4625	23.0941				endoplasmic reticulum to Golgi vesicle-mediated transport;intracellular protein transport;intra-Golgi vesicle-mediated transport;neutrophil degranulation;retrograde vesicle-mediated transport, Golgi to endoplasmic reticulum;viral process	structural molecule activity	COPI vesicle coat;cytosol;endoplasmic reticulum membrane;endoplasmic reticulum-Golgi intermediate compartment;ficolin-1-rich granule membrane;Golgi apparatus;Golgi membrane;Golgi-associated vesicle;intracellular membrane-bounded organelle;membrane;plasma membrane;secretory granule membrane;tertiary granule membrane;transport vesicle	Exosome;Membrane trafficking		Adaptin_N;Coatamer_beta_C;Coatomer_b_Cpla	10	17.4	107.14	71	23.2735	23.2792	23.2043	23.2445	3	3	3	3	0.147673	0.870943	0.0691573	0.184779	0.0957142	0.940424	0.0346718	0.105212	0.0111096	0.992142	0.0056572	0.0153748	P53618
513	P53621	Coatomer subunit alpha	COPA	20.628	20.5386	21.0235	21.0004	20.459	20.5104	20.7707	19.699	19.7964	19.4952	20.345	19.6541				endoplasmic reticulum to Golgi vesicle-mediated transport;intracellular protein transport;intra-Golgi vesicle-mediated transport;pancreatic juice secretion;retrograde vesicle-mediated transport, Golgi to endoplasmic reticulum	hormone activity;structural molecule activity	COPI vesicle coat;cytoplasm;cytosol;endoplasmic reticulum membrane;extracellular exosome;extracellular space;Golgi membrane;membrane;transport vesicle	Exosome;Membrane trafficking		ANAPC4_WD40;Coatomer_WDAD;COPI_C;WD40	2	2.3	138.34	21	20.73	20.6566	NaN	NaN	3	3	0	0	0.793675	0.194354	0.64134	1.11892	1.23908	0.104987	0.825176	1.60936	0.117209	0.917695	-0.073438	-0.171601	P53621
514	P53985	Monocarboxylate transporter 1	SLC16A1	21.7601	21.5426	21.9095	22.4513	22.3564	22.274	22.7252	22.5387	22.615	19.7589	19.9185	21.1516	+	+		behavioral response to nutrient;cellular response to organic cyclic compound;centrosome cycle;glucose homeostasis;leukocyte migration;lipid metabolic process;mevalonate transport;monocarboxylic acid transport;plasma membrane lactate transport;pyruvate metabolic process;regulation of insulin secretion;response to food	lactate transmembrane transporter activity;mevalonate transmembrane transporter activity;monocarboxylic acid transmembrane transporter activity;organic cyclic compound binding;protein homodimerization activity;symporter activity	cell junction;centrosome;extracellular exosome;integral component of membrane;integral component of plasma membrane;intracellular membrane-bounded organelle;membrane;plasma membrane;synapse	Exosome;Transporters		MFS_1	3	7.2	53.944	39	21.7374	22.3606	22.6263	NaN	3	3	3	0	2.7585	0.00827586	-0.888855	-2.78214	2.03263	0.00768	2.08427	3.24137	2.20756	0.149013	0.623136	1.95843	P53985
516	P54132	Bloom syndrome protein	BLM	22.6714	22.6427	22.7634	23.0611	22.7378	22.4419	19.7035	20.2041	19.0389	20.858	21.3196	19.7459	+	+		alpha-beta T cell differentiation;cellular response to camptothecin;cellular response to DNA damage stimulus;cellular response to hydroxyurea;cellular response to ionizing radiation;DNA double-strand break processing;DNA duplex unwinding;DNA recombination;DNA repair;DNA replication;DNA synthesis involved in DNA repair;double-strand break repair via homologous recombination;double-strand break rep…	8-hydroxy-2'-deoxyguanosine DNA binding;annealing helicase activity;ATP binding;ATPase activity;ATP-dependent 3'-5' DNA helicase activity;ATP-dependent DNA helicase activity;ATP-dependent helicase activity;bubble DNA binding;DNA binding;DNA helicase activity;DNA-dependent ATPase activity;forked DNA-dependent helicase activity;four-way junction DNA binding;four-way junction helicase activity;G-qua…	chromosome;cytoplasm;cytosol;lateral element;nuclear chromosome;nuclear matrix;nucleolus;nucleoplasm;nucleus;PML body;pronucleus;replication fork	DNA repair and recombination proteins;DNA replication proteins;Fanconi anemia pathway;Homologous recombination	Fanconi anemia pathway;Homologous recombination	BDHCT;BDHCT_assoc;BLM_N;DEAD;Helicase_C;HRDC;RecQ_Zn_bind;RQC	8	9.2	159	26	22.6925	22.7469	NaN	NaN	3	3	0	0	3.06756	0	3.04367	5.64227	1.86713	0.0104941	2.10579	3.0078	0.107778	0.93055	0.0544631	0.14239	P54132
517	P54136	Arginine--tRNA ligase, cytoplasmic	RARS	24.7369	23.631	24.1858	25.0094	24.9376	24.0321	21.7542	22.0881	22.2065	19.5372	20.1847	20.0155	+	+		arginyl-tRNA aminoacylation;tRNA aminoacylation for protein translation	arginine binding;arginine-tRNA ligase activity;ATP binding;cadherin binding;tRNA binding	aminoacyl-tRNA synthetase multienzyme complex;cytoplasm;cytosol;extracellular exosome;membrane;nucleoplasm;nucleus	Amino acid related enzymes;Aminoacyl-tRNA biosynthesis;Mitochondrial biogenesis;Transfer RNA biogenesis	Aminoacyl-tRNA biosynthesis	Arg_tRNA_synt_N;DALR_1;tRNA-synt_1d	18	32.4	75.378	185	24.1846	24.6597	22.0163	NaN	3	3	3	0	2.47682	0.00338462	2.16828	3.96565	3.6748	0	4.74721	8.33677	0.457459	0.660789	0.475145	0.733127	P54136
520	P54577	Tyrosine--tRNA ligase, cytoplasmic	YARS	21.8522	21.2354	21.5507	21.9619	21.9268	21.1486	19.3812	19.7502	21.3953	20.8737	20.451	20.6219		+		apoptotic process;tRNA aminoacylation for protein translation;tyrosyl-tRNA aminoacylation	ATP binding;interleukin-8 receptor binding;RNA binding;tRNA binding;tyrosine-tRNA ligase activity	aminoacyl-tRNA synthetase multienzyme complex;cytoplasm;cytosol;extracellular space;methionyl glutamyl tRNA synthetase complex;nuclear body	Amino acid related enzymes;Aminoacyl-tRNA biosynthesis;Mitochondrial biogenesis;Transfer RNA biogenesis	Aminoacyl-tRNA biosynthesis	tRNA_bind;tRNA-synt_1b	6	17	59.143	35	21.5461	21.6791	21.3953	20.8737	3	3	1	1	0.99791	0.0754164	1.37055	1.62352	1.61274	0.0397368	1.03023	2.092	0.155629	0.865522	0.132943	0.255831	P54577
522	P54886	Delta-1-pyrroline-5-carboxylate synthase	ALDH18A1	23.467	23.454	23.7568	23.5681	23.5665	23.593	23.5612	23.5885	23.6752	23.4896	23.7154	23.7085				cellular amino acid biosynthetic process;citrulline biosynthetic process;glutamate metabolic process;L-proline biosynthetic process;ornithine biosynthetic process;proline biosynthetic process	ATP binding;delta1-pyrroline-5-carboxylate synthetase activity;glutamate 5-kinase activity;glutamate-5-semialdehyde dehydrogenase activity;identical protein binding;RNA binding	cytosol;mitochondrial inner membrane;mitochondrion	Arginine and proline metabolism	Arginine and proline metabolism;Biosynthesis of amino acids;Metabolic pathways	AA_kinase;Aldedh	21	29.7	87.301	349	23.5593	23.5759	23.6083	23.6379	3	3	3	3	0.177857	0.883865	-0.0490093	-0.160867	0.343823	0.854549	-0.0619768	-0.225658	0.0578376	0.979074	0.016592	0.0554503	P54886
525	P55072	Transitional endoplasmic reticulum ATPase	VCP	21.0866	20.7683	21.5898	22.2497	22.1568	21.3901	21.6412	22.2743	21.6861	21.4022	21.9084	22.4901				activation of cysteine-type endopeptidase activity involved in apoptotic process;aggresome assembly;ATP metabolic process;autophagosome maturation;autophagy;cellular response to arsenite ion;cellular response to DNA damage stimulus;cellular response to heat;DNA repair;double-strand break repair;endoplasmic reticulum stress-induced pre-emptive quality control;endoplasmic reticulum to Golgi vesicle…	ADP binding;ATP binding;ATPase activity;BAT3 complex binding;deubiquitinase activator activity;identical protein binding;K48-linked polyubiquitin modification-dependent protein binding;lipid binding;MHC class I protein binding;polyubiquitin modification-dependent protein binding;protein domain specific binding;protein phosphatase binding;RNA binding;ubiquitin protein ligase binding;ubiquitin-like…	ATPase complex;azurophil granule lumen;cytoplasm;cytoplasmic stress granule;cytosol;Derlin-1 retrotranslocation complex;endoplasmic reticulum;endoplasmic reticulum membrane;extracellular exosome;extracellular region;ficolin-1-rich granule lumen;glutamatergic synapse;intracellular membrane-bounded organelle;lipid droplet;myelin sheath;nucleoplasm;nucleus;perinuclear region of cytoplasm;proteasome …	Exosome;Legionellosis;Membrane trafficking;Messenger RNA biogenesis;Protein processing in endoplasmic reticulum	Legionellosis;Protein processing in endoplasmic reticulum	AAA;CDC48_2;CDC48_N;Vps4_C	13	18.6	89.321	89	21.1482	21.9322	21.8672	21.9335	3	3	3	3	1.07523	0.111939	-0.718956	-1.39791	0.00106085	1	-0.00135295	-0.00219665	1.01509	0.308235	0.783957	1.39377	P55072
526	P55081	Microfibrillar-associated protein 1	MFAP1	23.3671	23.9546	23.531	23.9926	24.0451	24.2178	24.4145	23.9858	23.8707	24.1818	24.5002	24.6301				mRNA splicing, via spliceosome	RNA binding	extracellular region;microfibril;nucleus;U2-type precatalytic spliceosome	Spliceosome		MFAP1	12	37.1	51.958	150	23.6175	24.0852	24.0904	24.4373	3	3	3	3	0.916721	0.221717	-0.472809	-1.07247	1.10749	0.314571	-0.352196	-1.00759	1.17087	0.379518	0.467609	1.20585	P55081
528	P55209	Nucleosome assembly protein 1-like 1	NAP1L1	22.8555	23.0435	23.4875	23.0323	23.4089	23.0597	23.2399	23.1818	23.2843	23.0424	23.3268	23.3377				DNA replication;nucleosome assembly;positive regulation of cell proliferation;positive regulation of neural precursor cell proliferation;positive regulation of neurogenesis	RNA binding	cytoplasm;melanosome;membrane;nucleus	Chromosome and associated proteins		NAP	6	12.3	45.374	112	23.1288	23.167	23.2353	23.2356	3	3	3	3	0.218638	0.820407	-0.106508	-0.273308	0.167034	0.878334	-0.0686665	-0.193411	0.0591657	0.958179	0.0381247	0.0900971	P55209
529	P55265	Double-stranded RNA-specific adenosine deaminase	ADAR	19.6342	19.5821	20.5784	19.9445	19.4991	19.1148	19.4939	20.365	20.053	20.0378	19.1865	19.5606				adenosine to inosine editing;base conversion or substitution editing;defense response to virus;innate immune response;miRNA loading onto RISC involved in gene silencing by miRNA;mRNA processing;negative regulation of protein kinase activity by regulation of protein phosphorylation;positive regulation of viral genome replication;pre-miRNA processing;protein export from nucleus;protein import into …	DNA binding;double-stranded RNA adenosine deaminase activity;double-stranded RNA binding;metal ion binding;RNA binding;tRNA-specific adenosine deaminase activity	cytoplasm;membrane;nucleolus;nucleoplasm;nucleus;supraspliceosomal complex	Cytosolic DNA-sensing pathway;Influenza A;Measles;Spliceosome	Cytosolic DNA-sensing pathway;Influenza A;Measles	A_deamin;dsrm;z-alpha	3	4.8	136.06	15	NaN	NaN	NaN	NaN	0	0	0	0	NaN	1	0	NaN	NaN	1	0	NaN	NaN	1	0	NaN	P55265
530	P55795	Heterogeneous nuclear ribonucleoprotein H2	HNRNPH2	19.4496	20.0035	18.897	22.8356	22.2953	22.6714	19.1972	20.472	21.026	20.1153	20.4135	21.046		+	+	mRNA splicing, via spliceosome;RNA metabolic process	RNA binding	cytosol;membrane;nucleoplasm;nucleus;postsynaptic density;ribonucleoprotein complex	Spliceosome		RRM_1;zf-RNPHF	5	13.8	49.263	30	NaN	22.6008	NaN	NaN	0	3	0	0	NaN	1	0	NaN	2.54799	0.00208696	2.07584	4.01048	3.04006	0.0182857	3.15074	5.65434	P55795
531	P56192	Methionine--tRNA ligase, cytoplasmic	MARS	24.6595	23.911	24.5783	24.9558	25.1014	24.1009	20.5089	22.7898	22.596	21.844	22.4742	22.6736	+	+		cellular response to epidermal growth factor stimulus;cellular response to insulin stimulus;cellular response to platelet-derived growth factor stimulus;cellular response to starvation;methionyl-tRNA aminoacylation;positive regulation of transcription of nucleolar large rRNA by RNA polymerase I;rRNA transcription;tRNA aminoacylation for protein translation	ATP binding;methionine-tRNA ligase activity;tRNA binding	aminoacyl-tRNA synthetase multienzyme complex;cytoplasm;cytosol;extracellular exosome;membrane;nucleolus	Amino acid related enzymes;Aminoacyl-tRNA biosynthesis;Selenocompound metabolism;Transfer RNA biogenesis	Aminoacyl-tRNA biosynthesis;Metabolic pathways;Selenocompound metabolism	GST_C;tRNA-synt_1g;WHEP-TRS	21	28.7	101.11	201	24.3829	24.7194	21.9649	22.3306	3	3	3	3	1.46192	0.0103669	2.41805	2.4988	2.40384	0.00204255	2.38877	3.98199	0.35741	0.744264	0.336421	0.568305	P56192
533	P57088	Transmembrane protein 33	TMEM33	21.7767	21.3904	21.7295	21.7365	21.7528	21.8596	21.1477	21.8556	21.2852	19.4335	19.8982	19.0271		+		positive regulation of IRE1-mediated unfolded protein response;positive regulation of PERK-mediated unfolded protein response;regulation of endoplasmic reticulum tubular network organization;response to endoplasmic reticulum stress		endoplasmic reticulum;endoplasmic reticulum membrane;integral component of endoplasmic reticulum membrane;melanosome;nuclear envelope	Chromosome and associated proteins;Membrane trafficking		UPF0121	3	14.6	27.978	17	21.6322	21.783	21.4295	NaN	3	3	3	0	0.336791	0.66941	0.20273	0.45197	3.10171	0	2.33004	5.12554	0.518537	0.794176	0.150754	0.460113	P57088
534	P57678	Gem-associated protein 4	GEMIN4	23.032	22.1747	22.6587	23.3529	23.0243	22.349	21.0282	21.7412	21.5447	21.1328	21.7315	21.1425	+	+		import into nucleus;rRNA processing;spliceosomal snRNP assembly		cytoplasm;cytosol;extracellular exosome;Gemini of coiled bodies;membrane;nuclear body;nucleolus;nucleoplasm;small nuclear ribonucleoprotein complex;SMN complex;SMN-Sm protein complex	RNA transport;Spliceosome	RNA transport		9	9.4	120.04	76	22.6218	22.9087	21.438	21.3356	3	3	3	3	1.6516	0.0200812	1.18379	2.24724	1.93978	0.0131064	1.57312	2.8309	0.302346	0.779103	0.286896	0.489682	P57678
535	P58107	Epiplakin	EPPK1	21.7815	21.6653	21.8682	21.8185	21.7319	21.4449	20.8237	20.8754	20.3232	21.9265	20.1197	21.1166	+			intermediate filament bundle assembly;intermediate filament cytoskeleton organization;intermediate filament organization;negative regulation of cell migration;negative regulation of epithelial cell proliferation;negative regulation of keratinocyte migration;negative regulation of keratinocyte proliferation;negative regulation of wound healing;regulation of epithelium regeneration;wound healing	cytoskeletal protein binding;intermediate filament binding;keratin filament binding;RNA binding;structural molecule activity	apicolateral plasma membrane;basolateral plasma membrane;bicellular tight junction;cell periphery;cell projection;cytoplasm;cytoskeleton;hemidesmosome;keratin filament;membrane;perinucleolar compartment			Plectin	9	13.4	555.65	27	21.7717	21.6651	NaN	NaN	3	3	0	0	2.38747	0.00604444	1.09757	2.84608	0.49906	0.425607	0.610837	0.831573	0.347129	0.82788	-0.106548	-0.32555	P58107
537	P59780	AP-3 complex subunit sigma-2	AP3S2	23.7901	23.9452	23.6766	23.4081	23.8622	24.2398	24.0803	24.2727	23.9873	24.4846	24.3906	24.5736				anterograde axonal transport;anterograde synaptic vesicle transport;intracellular protein transport		AP-3 adaptor complex;axon cytoplasm;cytoplasmic vesicle membrane;Golgi apparatus;intracellular membrane-bounded organelle	Lysosome;Membrane trafficking	Lysosome	Clat_adaptor_s	5	27.5	22.017	106	23.804	23.8367	24.1134	24.4829	3	3	3	3	1.26731	0.26326	-0.309434	-0.9837	1.23295	0.145208	-0.646218	-1.44837	0.0441906	0.974185	0.0327142	0.0722607	P59780
538	P59998	Actin-related protein 2/3 complex subunit 4	ARPC4	24.3578	23.6125	24.5528	24.0446	22.9882	21.9644	22.6358	22.0766	21.6865	20.7928	21.1755	20.1967	+	+		actin filament polymerization;actin nucleation;Arp2/3 complex-mediated actin nucleation;ephrin receptor signaling pathway;Fc-gamma receptor signaling pathway involved in phagocytosis;membrane organization	actin binding;enzyme binding;structural constituent of cytoskeleton	Arp2/3 protein complex;cell projection;cytosol;extracellular exosome;nucleus;site of double-strand break	Bacterial invasion of epithelial cells;Cytoskeleton proteins;Endocytosis;Fc gamma R-mediated phagocytosis;Membrane trafficking;Pathogenic Escherichia coli infection;Regulation of actin cytoskeleton;Salmonella infection;Shigellosis	Bacterial invasion of epithelial cells;Endocytosis;Fc gamma R-mediated phagocytosis;Pathogenic Escherichia coli infection;Regulation of actin cytoskeleton;Salmonella infection;Shigellosis	ARPC4	3	16.1	19.667	50	24.1743	22.9991	22.133	NaN	3	3	3	0	2.1668	0.00234043	2.04136	3.41667	1.57481	0.0210275	2.2774	2.63396	0.817904	0.330513	-1.17528	-1.35811	P59998
539	P60002	Transcription elongation factor 1 homolog	ELOF1	23.1248	24.0721	23.4887	22.8873	23.8217	24.2002	25.1065	23.8428	24.5326	24.1263	20.7695	23.811				chromatin-mediated maintenance of transcription;transcription elongation from RNA polymerase II promoter	metal ion binding;RNA polymerase II complex binding	transcription elongation factor complex			Elf1	1	21.7	9.4618	56	23.5619	23.6364	24.494	23.9686	3	3	3	2	0.952938	0.108173	-0.932102	-1.41699	0.256212	0.61081	0.734187	0.548241	0.0537542	0.945023	0.0745519	0.109982	P60002
540	P60228	Eukaryotic translation initiation factor 3 subunit E	EIF3E	20.935	20.3035	20.6102	19.0358	19.7668	20.3166	19.6189	19.7206	19.4613	20.6292	19.8306	19.8523	+			formation of cytoplasmic translation initiation complex;negative regulation of translational initiation;nuclear-transcribed mRNA catabolic process, nonsense-mediated decay;positive regulation of mRNA binding;positive regulation of translation;regulation of translational initiation;translational initiation	cadherin binding;protein N-terminus binding;RNA binding;translation initiation factor activity	cytoplasm;cytosol;eukaryotic 43S preinitiation complex;eukaryotic 48S preinitiation complex;eukaryotic translation initiation factor 3 complex;eukaryotic translation initiation factor 3 complex, eIF3e;extracellular exosome;membrane;nuclear body;nucleoplasm;nucleus;PML body	Exosome;Hepatitis C;Proteasome;RNA transport;Translation factors	Hepatitis C;RNA transport	eIF3_N;PCI	2	7	52.22	9	20.6162	NaN	NaN	NaN	3	0	0	0	2.17092	0.00871166	1.01596	2.55722	NaN	1	0	NaN	1.03374	0.289075	-0.90984	-1.48344	P60228
541	P60604	Ubiquitin-conjugating enzyme E2 G2	UBE2G2	21.1823	21.127	21.7375	20.2483	19.3299	20.3814	19.4123	20.2244	19.9792	18.5392	18.8139	20.4791	+			cellular protein catabolic process;cellular response to interferon-beta;negative regulation of retrograde protein transport, ER to cytosol;protein K48-linked ubiquitination;protein N-linked glycosylation via asparagine;protein polyubiquitination;protein ubiquitination;ubiquitin-dependent ERAD pathway;ubiquitin-dependent protein catabolic process	ATP binding;identical protein binding;ubiquitin conjugating enzyme activity;ubiquitin-protein transferase activity	cytosol;endoplasmic reticulum	Parkinson disease;Protein processing in endoplasmic reticulum;Ubiquitin mediated proteolysis;Ubiquitin system	Parkinson disease;Protein processing in endoplasmic reticulum;Ubiquitin mediated proteolysis	UQ_con	2	22.4	18.566	5	21.349	NaN	NaN	NaN	3	0	0	0	2.05391	0.00632558	1.47698	2.89852	NaN	1	0	NaN	1.6236	0.0775	-1.36243	-2.33396	P60604
542	P60660	Myosin light polypeptide 6	MYL6	29.0464	28.3133	29.3567	28.9031	28.1325	27.2408	27.3014	27.1567	26.5816	27.0497	26.7242	27.2623	+			muscle contraction;muscle filament sliding;skeletal muscle tissue development	actin-dependent ATPase activity;calcium ion binding;motor activity;structural constituent of muscle	brush border;cytosol;extracellular exosome;membrane;myosin complex;unconventional myosin complex;vesicle	Cytoskeleton proteins;Exosome;Oxytocin signaling pathway;Tight junction;Vascular smooth muscle contraction	Oxytocin signaling pathway;Tight junction;Vascular smooth muscle contraction	EF-hand_6	7	43	16.93	211	28.9055	28.0921	27.0132	27.012	3	3	3	3	2.12126	0.00213592	1.89221	3.26532	1.00313	0.123325	1.08008	1.53177	0.64277	0.465289	-0.813324	-1.05452	P60660
543	P60709	Actin, cytoplasmic 1	ACTB	31.8114	30.4077	31.4095	31.7735	30.7191	29.358	29.4938	29.4512	29.0039	29.3655	29.1631	29.099	+			ATP-dependent chromatin remodeling;cell junction assembly;cell motility;cellular response to cytochalasin B;cellular response to interferon-gamma;ephrin receptor signaling pathway;Fc-gamma receptor signaling pathway involved in phagocytosis;membrane organization;negative regulation of protein binding;platelet aggregation;positive regulation of gene expression, epigenetic;positive regulation of no…	ATP binding;identical protein binding;kinesin binding;nitric-oxide synthase binding;profilin binding;protein kinase binding;structural constituent of cytoskeleton;structural constituent of postsynaptic actin cytoskeleton;Tat protein binding;tau protein binding;ubiquitin protein ligase binding	actin cytoskeleton;actin filament;blood microparticle;calyx of Held;cytoplasm;cytoplasmic ribonucleoprotein granule;cytoskeleton;cytosol;dense body;extracellular exosome;extracellular space;filamentous actin;focal adhesion;glutamatergic synapse;membrane;myelin sheath;myofibril;NuA4 histone acetyltransferase complex;nuclear chromatin;nucleoplasm;nucleus;phagocytic vesicle;plasma membrane;postsynap…	Adherens junction;Apoptosis;Arrhythmogenic right ventricular cardiomyopathy (ARVC);Bacterial invasion of epithelial cells;Chromosome and associated proteins;Cytoskeleton proteins;Dilated cardiomyopathy (DCM);Exosome;Fluid shear stress and atherosclerosis;Focal adhesion;Gastric acid secretion;Hepatocellular carcinoma;Hippo signaling pathway;Hypertrophic cardiomyopathy (HCM);Influenza A;Leukocyte t…	Adherens junction;Apoptosis;Arrhythmogenic right ventricular cardiomyopathy (ARVC);Bacterial invasion of epithelial cells;Dilated cardiomyopathy (DCM);Fluid shear stress and atherosclerosis;Focal adhesion;Gastric acid secretion;Hepatocellular carcinoma;Hippo signaling pathway;Hypertrophic cardiomyopathy (HCM);Influenza A;Leukocyte transendothelial migration;Oxytocin signaling pathway;Pathogenic E…	Actin	23	59.7	41.736	1385	31.2095	30.6169	29.3163	29.2092	3	3	3	3	1.8797	0.00541732	1.89322	2.93159	0.935238	0.115777	1.40768	1.55761	0.294969	0.747927	-0.592648	-0.584321	P60709;P63261;A5A3E0
544	P60842	Eukaryotic initiation factor 4A-I	EIF4A1	24.2631	24.1233	24.0469	24.538	24.2656	23.8487	23.8196	23.6712	23.9319	23.4251	23.573	23.7881				translational initiation;viral process	ATP binding;ATP-dependent RNA helicase activity;double-stranded RNA binding;helicase activity;mRNA binding;RNA binding;RNA cap binding;translation factor activity, RNA binding;translation initiation factor activity	cytoplasm;cytosol;eukaryotic translation initiation factor 4F complex;extracellular exosome;membrane	Exosome;Messenger RNA biogenesis;RNA transport;Translation factors	RNA transport	DEAD;Helicase_C	15	38.4	46.153	172	24.1444	24.2174	23.8076	23.5954	3	3	3	3	1.57192	0.189168	0.336857	1.12844	1.28796	0.140876	0.62203	1.45868	0.127318	0.917337	0.0729822	0.177931	P60842;Q14240
545	P60866	40S ribosomal protein S20	RPS20	24.9516	24.6198	24.6227	25.4206	25.2749	25.2092	24.8757	24.4738	24.6069	24.3685	24.4145	24.8139		+		nuclear-transcribed mRNA catabolic process, nonsense-mediated decay;SRP-dependent cotranslational protein targeting to membrane;translation;translational initiation	RNA binding;structural constituent of ribosome	cytosol;cytosolic small ribosomal subunit;extracellular exosome;membrane;nucleoplasm;synapse	Ribosome	Ribosome	Ribosomal_S10	5	29.4	13.373	89	24.7314	25.3016	24.6521	24.5323	3	3	3	3	0.187363	0.860339	0.0792211	0.219103	2.11784	0.0335135	0.769251	2.16923	1.96669	0.197551	0.570198	1.74573	P60866
547	P61106	Ras-related protein Rab-14	RAB14	22.45	22.2265	22.4544	22.3462	22.7434	22.7231	23.259	22.7652	22.9776	23.0955	23.2234	22.7744				defense response to bacterium;endocytic recycling;fibroblast growth factor receptor signaling pathway;Golgi to endosome transport;intracellular protein transport;intracellular transport;neutrophil degranulation;phagolysosome assembly involved in apoptotic cell clearance;phosphatidylinositol biosynthetic process;Rab protein signal transduction;regulation of embryonic development;regulation of prot…	GDP binding;GTP binding;GTPase activity;myosin V binding	cytosol;early endosome;early endosome membrane;extracellular exosome;Golgi membrane;Golgi stack;intracellular;intracellular membrane-bounded organelle;late endosome;lysosomal membrane;lysosome;nuclear outer membrane-endoplasmic reticulum membrane network;perinuclear region of cytoplasm;phagocytic vesicle;plasma membrane;recycling endosome;recycling endosome membrane;rough endoplasmic reticulum;te…	AMPK signaling pathway;Exosome;GTP-binding proteins;Membrane trafficking	AMPK signaling pathway	Ras	4	26	23.897	58	22.377	22.6042	23.0006	23.0311	3	3	3	3	1.74108	0.0661679	-0.623641	-1.72478	1.08014	0.273983	-0.426848	-1.10648	0.692577	0.712	0.227273	0.650375	P61106
548	P61158	Actin-related protein 3	ACTR3	24.3399	23.3306	24.7738	23.262	22.2866	21.0739	20.6252	21.9911	21.2371	20.2727	19.4565	20.2838	+	+		actin polymerization-dependent cell motility;Arp2/3 complex-mediated actin nucleation;asymmetric cell division;cellular response to interferon-gamma;cilium assembly;ephrin receptor signaling pathway;establishment or maintenance of cell polarity;Fc-gamma receptor signaling pathway involved in phagocytosis;meiotic chromosome movement towards spindle pole;meiotic cytokinesis;membrane organization;po…	actin binding;ATP binding;structural constituent of cytoskeleton	actin cytoskeleton;Arp2/3 protein complex;brush border;cell-cell junction;cytoplasm;cytosol;extracellular exosome;focal adhesion;lamellipodium;membrane;nucleus;site of double-strand break	Cytoskeleton proteins;Exosome;Membrane trafficking;Tight junction;Yersinia infection	Tight junction;Yersinia infection	Actin	12	31.1	47.371	82	24.1481	22.2075	21.2845	NaN	3	3	3	0	2.10069	0.00261905	2.86364	3.66164	1.48058	0.0262414	2.20312	2.47645	1.19438	0.136833	-1.94067	-2.01363	P61158;Q9P1U1;Q9C0K3
549	P61160	Actin-related protein 2	ACTR2	22.7408	22.1272	22.9651	22.4527	21.6127	21.436	20.3514	22.2875	21.6538	21.5659	22.1242	22.2951				Arp2/3 complex-mediated actin nucleation;associative learning;asymmetric cell division;cellular response to interferon-gamma;cellular response to trichostatin A;cilium assembly;cytosolic transport;ephrin receptor signaling pathway;establishment or maintenance of cell polarity;Fc-gamma receptor signaling pathway involved in phagocytosis;meiotic chromosome movement towards spindle pole;meiotic cyto…	actin binding;ATP binding;structural constituent of cytoskeleton	actin cap;actin cytoskeleton;Arp2/3 protein complex;azurophil granule lumen;cytoplasm;cytosol;extracellular exosome;extracellular region;ficolin-1-rich granule lumen;focal adhesion;invadopodium;lamellipodium;membrane;nucleus;podosome core;postsynaptic density;site of double-strand break	Cytoskeleton proteins;Exosome;Membrane trafficking;Tight junction;Yersinia infection	Tight junction;Yersinia infection	Actin	8	21.6	44.76	91	22.611	21.8338	21.9707	21.9951	3	3	2	3	0.883137	0.104561	1.18016	1.4348	0.157716	0.814298	-0.161267	-0.276533	0.903603	0.351793	-0.777244	-1.29255	P61160
550	P61163	Alpha-centractin	ACTR1A	21.3277	20.778	21.6803	21.5844	20.9636	20.1444	20.0748	19.6979	19.7934	19.588	19.243	19.5178	+	+		antigen processing and presentation of exogenous peptide antigen via MHC class II;ciliary basal body-plasma membrane docking;endoplasmic reticulum to Golgi vesicle-mediated transport;G2/M transition of mitotic cell cycle;regulation of G2/M transition of mitotic cell cycle;spermatogenesis;vesicle-mediated transport	ATP binding	cell cortex region;centriole;centrosome;COPI-coated vesicle;cytoplasm;cytosol;dynactin complex;extracellular exosome;manchette;microtubule associated complex;microtubule cytoskeleton;myelin sheath	Chromosome and associated proteins;Cytoskeleton proteins;Exosome		Actin	3	13.6	42.613	37	21.262	20.8975	19.7934	NaN	3	3	1	0	2.101	0.00627692	1.40666	2.89519	1.55078	0.0283077	1.44786	2.29793	0.300611	0.759793	-0.364538	-0.526222	P61163;P42025
551	P84077	ADP-ribosylation factor 1	ARF1	23.1693	22.3638	22.6854	23.3754	22.9851	22.5851	19.7902	22.7634	22.9184	22.768	20.7638	20.9555				actin filament organization;antigen processing and presentation of exogenous peptide antigen via MHC class II;cellular copper ion homeostasis;cellular response to virus;dendritic spine organization;Golgi to plasma membrane transport;Golgi to transport vesicle transport;interleukin-12-mediated signaling pathway;intracellular protein transport;long-term synaptic depression;lysosomal membrane organi…	GDP binding;GTP binding;GTPase activity;magnesium ion binding;phospholipase D activator activity;protein domain specific binding;protein heterodimerization activity;RNA binding	cell leading edge;COPI-coated vesicle;cytoplasm;cytosol;extracellular exosome;focal adhesion;glutamatergic synapse;Golgi apparatus;Golgi membrane;late endosome;neuron projection;perinuclear region of cytoplasm;peroxisomal membrane;plasma membrane;postsynaptic density;postsynaptic membrane;protein-containing complex;sarcomere;trans-Golgi network	Endocytosis;Exosome;GTP-binding proteins;Legionellosis;Membrane trafficking;Phospholipase D signaling pathway;Vibrio cholerae infection	Endocytosis;Legionellosis;Phospholipase D signaling pathway;Vibrio cholerae infection	Arf	2	18.2	20.697	36	22.7395	22.9819	22.8409	22.768	3	3	2	1	0.366284	0.422704	0.915448	0.73563	1.0291	0.0924138	1.48612	1.69247	0.301455	0.792658	0.242419	0.460096	P84077;P61204
552	P61221	ATP-binding cassette sub-family E member 1	ABCE1	23.751	23.704	24.0906	23.7287	23.9047	23.8932	23.74	23.8073	23.9197	23.5324	23.6834	23.9676				defense response to virus;negative regulation of endoribonuclease activity;regulation of type I interferon-mediated signaling pathway;ribosomal subunit export from nucleus;translational initiation;translational termination;viral process	ATP binding;ATPase activity;endoribonuclease inhibitor activity;iron ion binding;ribosomal small subunit binding	cytoplasm;cytosol;membrane;mitochondrial matrix;mitochondrion	Ribosome biogenesis		ABC_tran;Fer4;RLI	5	11.9	67.314	62	23.8485	23.8422	23.8223	23.7278	3	3	3	3	0.0691068	0.94807	0.0262171	0.0788288	0.338392	0.771364	0.114393	0.336771	0.0155923	0.9891	-0.00632222	-0.0189066	P61221
553	P61247	40S ribosomal protein S3a	RPS3A	24.8274	25.1849	25.2204	25.5682	25.3237	25.385	25.4312	25.1602	25.826	25.1687	25.1908	25.3901				cell differentiation;negative regulation of apoptotic process;nuclear-transcribed mRNA catabolic process, nonsense-mediated decay;SRP-dependent cotranslational protein targeting to membrane;translation;translational initiation	mRNA 5'-UTR binding;RNA binding;structural constituent of ribosome	cytoplasm;cytosol;cytosolic small ribosomal subunit;endoplasmic reticulum;extracellular exosome;focal adhesion;nucleolus;nucleoplasm;nucleus;ribonucleoprotein complex	Ribosome	Ribosome	Ribosomal_S3Ae	20	58	29.945	419	25.0776	25.4257	25.4725	25.2499	3	3	3	3	0.791028	0.300996	-0.394913	-0.917364	0.798149	0.588362	0.175765	0.582482	1.1257	0.484397	0.348077	1.0077	P61247
554	P61254	60S ribosomal protein L26	RPL26	24.8672	25.2195	25.4009	24.9167	25.1218	25.1907	25.2077	24.7877	25.2238	24.464	24.7911	25.3332				cellular response to gamma radiation;cellular response to UV;cytoplasmic translation;DNA damage response, signal transduction by p53 class mediator resulting in cell cycle arrest;nuclear-transcribed mRNA catabolic process, nonsense-mediated decay;positive regulation of DNA damage response, signal transduction by p53 class mediator resulting in transcription of p21 class mediator;positive regulati…	mRNA 5'-UTR binding;RNA binding;structural constituent of ribosome	cytoplasm;cytosol;cytosolic large ribosomal subunit;cytosolic ribosome;extracellular exosome;membrane;nucleolus;nucleoplasm;ribonucleoprotein complex	Ribosome	Ribosome	KOW;Ribosomal_L26	12	57.9	17.258	290	25.1625	25.0764	25.0731	24.8628	3	3	3	3	0.158225	0.860512	0.0894648	0.217168	0.33003	0.680371	0.213617	0.457924	0.18577	0.880063	-0.0861238	-0.22846	P61254
555	P61313	60S ribosomal protein L15	RPL15	25.1579	25.7032	25.7728	25.3113	25.4248	25.4746	25.6238	25.5402	25.8059	25.1323	25.586	25.8342				cytoplasmic translation;nuclear-transcribed mRNA catabolic process, nonsense-mediated decay;SRP-dependent cotranslational protein targeting to membrane;translation;translational initiation	cadherin binding;RNA binding;structural constituent of ribosome	cytosol;cytosolic large ribosomal subunit;membrane;nucleus;ribosome	Ribosome	Ribosome	Ribosomal_L15e	9	34.8	24.146	230	25.5447	25.4036	25.6566	25.5175	3	3	3	3	0.206503	0.821567	-0.111977	-0.273342	0.209022	0.815322	-0.113949	-0.277184	0.283924	0.822599	-0.141102	-0.352453	P61313
556	P61326	Protein mago nashi homolog	MAGOH	24.4637	25.0499	24.746	24.3477	25.1665	25.6622	23.9057	24.5728	24.8647	25.2595	25.1727	24.533				mRNA 3'-end processing;mRNA export from nucleus;mRNA splicing, via spliceosome;nuclear-transcribed mRNA catabolic process, nonsense-mediated decay;regulation of alternative mRNA splicing, via spliceosome;regulation of translation;RNA export from nucleus;RNA splicing	RNA binding	catalytic step 2 spliceosome;cytoplasm;exon-exon junction complex;neuronal cell body;nuclear speck;nucleoplasm;nucleus	Messenger RNA biogenesis;mRNA surveillance pathway;RNA transport;Spliceosome	mRNA surveillance pathway;RNA transport;Spliceosome	Mago_nashi	8	48.6	17.163	132	24.7532	25.0588	24.4478	24.9884	3	3	3	3	0.389711	0.557953	0.305426	0.575789	0.0543572	0.937417	0.0704021	0.108896	0.295755	0.775078	0.305649	0.493798	P61326;Q96A72
557	P61353	60S ribosomal protein L27	RPL27	27.5718	27.9836	28.2292	27.281	27.7848	27.7775	28.1848	27.7445	28.2039	27.5849	28.1061	28.195				nuclear-transcribed mRNA catabolic process, nonsense-mediated decay;rRNA processing;SRP-dependent cotranslational protein targeting to membrane;translation;translational initiation	RNA binding;structural constituent of ribosome	cytoplasmic side of rough endoplasmic reticulum membrane;cytosol;cytosolic large ribosomal subunit;extracellular exosome;focal adhesion;membrane;nucleus;ribonucleoprotein complex;ribosome	Ribosome	Ribosome	KOW;Ribosomal_L27e	9	48.5	15.798	314	27.9282	27.6144	28.0444	27.962	3	3	3	3	0.181587	0.832444	-0.116148	-0.261878	0.617172	0.464918	-0.347589	-0.767299	0.545922	0.686031	-0.313788	-0.690965	P61353
558	P61513	60S ribosomal protein L37a	RPL37A	22.9721	23.0565	23.1879	23.9411	23.3777	23.1393	23.4435	23.1375	23.3628	22.7605	23.162	23.1228				nuclear-transcribed mRNA catabolic process, nonsense-mediated decay;SRP-dependent cotranslational protein targeting to membrane;translation;translational initiation	metal ion binding;RNA binding;structural constituent of ribosome	cytosol;cytosolic large ribosomal subunit;extracellular exosome;focal adhesion;nucleus	Ribosome	Ribosome	Ribosomal_L37ae	3	31.5	10.275	99	23.0722	23.486	23.3146	23.0151	3	3	3	3	1.0249	0.384427	-0.24241	-0.779343	0.806937	0.31664	0.470905	1.00213	0.7756	0.536583	0.413828	0.928124	P61513;A6NKH3
559	P61586	Transforming protein RhoA	RHOA	23.0225	23.3316	23.416	18.9017	19.5761	18.3082	21.3938	19.5042	19.0836	20.6556	19.8747	21.6063	+		+	actin cytoskeleton organization;actin cytoskeleton reorganization;actin filament bundle assembly;actin filament organization;alpha-beta T cell lineage commitment;androgen receptor signaling pathway;angiotensin-mediated vasoconstriction involved in regulation of systemic arterial blood pressure;apical junction assembly;apolipoprotein A-I-mediated signaling pathway;beta selection;cell junction asse…	GDP binding;GTP binding;GTPase activity;myosin binding;protein domain specific binding;protein kinase binding;Rho GDP-dissociation inhibitor binding	apical junction complex;axon;cell cortex;cell division site;cell junction;cell periphery;cleavage furrow;cytoplasm;cytoskeleton;cytosol;dendritic spine;endoplasmic reticulum membrane;endosome;extracellular exosome;extrinsic component of cytoplasmic side of plasma membrane;ficolin-1-rich granule membrane;focal adhesion;glutamatergic synapse;intracellular membrane-bounded organelle;lamellipodium;mi…	Adherens junction;Axon guidance;Bacterial invasion of epithelial cells;cAMP signaling pathway;cGMP-PKG signaling pathway;Chemokine signaling pathway;Colorectal cancer;C-type lectin receptor signaling pathway;Endocytosis;Exosome;Fluid shear stress and atherosclerosis;Focal adhesion;GTP-binding proteins;Human cytomegalovirus infection;Leukocyte transendothelial migration;Membrane trafficking;MicroR…	Adherens junction;Axon guidance;Bacterial invasion of epithelial cells;cAMP signaling pathway;cGMP-PKG signaling pathway;Chemokine signaling pathway;Colorectal cancer;C-type lectin receptor signaling pathway;Endocytosis;Fluid shear stress and atherosclerosis;Focal adhesion;Human cytomegalovirus infection;Leukocyte transendothelial migration;MicroRNAs in cancer;mTOR signaling pathway;Neurotrophin …	Ras	2	15	21.768	26	23.2567	NaN	NaN	NaN	3	0	0	0	1.97533	0.0025	3.26282	3.54496	NaN	1	0	NaN	3.44642	0	-4.32802	-7.39455	P61586;P08134
561	P61978	Heterogeneous nuclear ribonucleoprotein K	HNRNPK	23.6726	24.0866	23.7049	23.9	23.6075	24.0196	23.5259	23.2708	23.5685	23.7598	23.3807	23.5548				mRNA splicing, via spliceosome;negative regulation of apoptotic process;negative regulation of mRNA splicing, via spliceosome;positive regulation of low-density lipoprotein particle receptor biosynthetic process;positive regulation of receptor-mediated endocytosis;positive regulation of transcription by RNA polymerase II;regulation of intrinsic apoptotic signaling pathway in response to DNA damag…	cadherin binding;DNA-binding transcription activator activity, RNA polymerase II-specific;identical protein binding;protein domain specific binding;RNA binding;RNA polymerase II proximal promoter sequence-specific DNA binding;single-stranded DNA binding	catalytic step 2 spliceosome;cell projection;cytoplasm;cytoplasmic stress granule;extracellular exosome;focal adhesion;membrane;nuclear chromatin;nucleoplasm;nucleus;podosome	MicroRNAs in cancer;Spliceosome;Viral carcinogenesis	MicroRNAs in cancer;Spliceosome;Viral carcinogenesis	KH_1;ROKNT	16	32	50.976	382	23.8214	23.8424	23.4551	23.5651	3	3	3	3	1.06131	0.246344	0.366304	1.01134	0.778008	0.467966	0.277258	0.76113	0.0395043	0.978022	0.0210088	0.055183	P61978
564	P62081	40S ribosomal protein S7	RPS7	22.618	23.4823	23.2802	23.2248	23.4024	23.7438	23.078	22.744	23.4944	20.3046	23.1203	20.0471				cell differentiation;negative regulation of ubiquitin protein ligase activity;negative regulation of ubiquitin-dependent protein catabolic process;neural tube closure;nuclear-transcribed mRNA catabolic process, nonsense-mediated decay;positive regulation of gene expression;positive regulation of intrinsic apoptotic signaling pathway by p53 class mediator;protein stabilization;ribosomal small subu…	mRNA 3'-UTR binding;mRNA 5'-UTR binding;poly(U) RNA binding;protein kinase binding;RNA binding;structural constituent of ribosome;ubiquitin ligase inhibitor activity	cytosol;cytosolic small ribosomal subunit;focal adhesion;membrane;microtubule organizing center;nucleolus;nucleoplasm;nucleus;protein-containing complex;ribonucleoprotein complex;ribosome;small-subunit processome;synapse	Ribosome	Ribosome	Ribosomal_S7e	5	25.8	22.127	52	23.1269	23.457	23.1055	23.1203	3	3	3	1	0.021029	0.973531	0.0214119	0.0396911	1.08545	0.0509535	2.2996	1.92273	0.473563	0.707256	0.33009	0.657294	P62081
566	P62195	26S protease regulatory subunit 8	PSMC5	20.7177	20.3336	20.7405	19.5301	19.5707	20.599	20.6204	20.8241	20.9521	19.0411	20.4224	20.1727				modulation of chemical synaptic transmission;negative regulation of programmed cell death;negative regulation of transcription, DNA-templated;positive regulation of inclusion body assembly;positive regulation of RNA polymerase II transcriptional preinitiation complex assembly;positive regulation of transcription, DNA-templated;post-translational protein modification;proteasome-mediated ubiquitin-…	ATP binding;ATPase activity;proteasome-activating ATPase activity;TBP-class protein binding;thyrotropin-releasing hormone receptor binding;transcription factor binding	blood microparticle;cytoplasm;cytoplasmic vesicle;cytosol;cytosolic proteasome complex;extracellular exosome;inclusion body;membrane;nuclear proteasome complex;nucleoplasm;nucleus;postsynapse;proteasome accessory complex;proteasome complex;proteasome regulatory particle, base subcomplex	Epstein-Barr virus infection;Proteasome	Epstein-Barr virus infection;Proteasome	AAA;Prot_ATP_ID_OB	4	13.8	45.626	20	20.5973	20.599	20.7988	NaN	3	1	3	0	0.544757	0.577794	-0.20156	-0.554435	0.012732	0.989618	0.0212078	0.0282628	0.868018	0.377041	-0.697363	-1.21536	P62195
567	P62241	40S ribosomal protein S8	RPS8	26.0434	26.2598	26.4494	25.9761	26.0041	26.3585	26.7748	26.1821	26.561	26.304	26.2656	26.4631				maturation of SSU-rRNA from tricistronic rRNA transcript (SSU-rRNA, 5.8S rRNA, LSU-rRNA);nuclear-transcribed mRNA catabolic process, nonsense-mediated decay;SRP-dependent cotranslational protein targeting to membrane;translation;translational initiation	RNA binding;structural constituent of ribosome	cytosol;cytosolic small ribosomal subunit;endoplasmic reticulum;extracellular exosome;focal adhesion;membrane;nucleoplasm;nucleus;ribonucleoprotein complex	Ribosome	Ribosome	Ribosomal_S8e	11	45.7	24.205	370	26.2509	26.1129	26.506	26.3442	3	3	3	3	0.537799	0.523373	-0.255051	-0.623205	0.777658	0.523845	-0.231319	-0.686184	0.334908	0.815426	-0.138001	-0.372971	P62241
568	P62244	40S ribosomal protein S15a	RPS15A	24.2285	24.0936	24.162	24.8092	24.4628	24.3649	24.5157	24.0261	24.362	24.1192	24.2931	24.2317				nuclear-transcribed mRNA catabolic process, nonsense-mediated decay;positive regulation of cell cycle;positive regulation of cell proliferation;response to virus;SRP-dependent cotranslational protein targeting to membrane;translation;translational initiation	RNA binding;structural constituent of ribosome	cytoplasm;cytosol;cytosolic small ribosomal subunit;extracellular exosome;membrane;nucleoplasm	Ribosome	Ribosome	Ribosomal_S8	5	36.9	14.839	111	24.1614	24.5456	24.3013	24.2146	3	3	3	3	0.394573	0.711964	-0.139879	-0.39995	1.07979	0.335657	0.330971	0.961871	1.28406	0.42934	0.384227	1.12905	P62244
569	P62249	40S ribosomal protein S16	RPS16	23.4522	23.8128	23.72	23.8353	23.9814	23.9855	23.2287	23.2673	23.5533	22.7563	23.4018	23.474				cellular response to leukemia inhibitory factor;liver regeneration;maturation of SSU-rRNA from tricistronic rRNA transcript (SSU-rRNA, 5.8S rRNA, LSU-rRNA);nuclear-transcribed mRNA catabolic process, nonsense-mediated decay;ribosomal small subunit biogenesis;rRNA processing;SRP-dependent cotranslational protein targeting to membrane;translation;translational initiation	RNA binding;structural constituent of ribosome	cytosol;cytosolic small ribosomal subunit;extracellular exosome;focal adhesion;membrane;nucleoplasm;small ribosomal subunit	Ribosome	Ribosome	Ribosomal_S9	9	50	16.445	140	23.6617	23.934	23.3498	23.2107	3	3	3	3	0.981975	0.31122	0.31193	0.894061	1.44047	0.0962297	0.723341	1.66885	1.07707	0.577838	0.272329	0.854086	P62249
570	P62258	14-3-3 protein epsilon	YWHAE	23.1146	23.1339	22.6279	22.9924	22.6159	22.6602	22.4729	22.7026	22.709	22.8455	22.6184	22.4455				cellular response to heat;ciliary basal body-plasma membrane docking;G2/M transition of mitotic cell cycle;hippo signaling;intracellular signal transduction;MAPK cascade;membrane organization;membrane repolarization during cardiac muscle cell action potential;negative regulation of calcium ion export across plasma membrane;negative regulation of calcium ion transmembrane transporter activity;nega…	cadherin binding;calcium channel regulator activity;enzyme binding;histone deacetylase binding;identical protein binding;ion channel binding;MHC class II protein complex binding;phosphoprotein binding;phosphoserine residue binding;potassium channel regulator activity;protein domain specific binding;protein heterodimerization activity;Rab guanyl-nucleotide exchange factor activity;RNA binding;scaf…	central region of growth cone;cytoplasm;cytosol;extracellular exosome;focal adhesion;glutamatergic synapse;kinesin complex;melanosome;membrane;mitochondrion;nucleus	Cell cycle;DNA repair and recombination proteins;Exosome;Hepatitis C;Hippo signaling pathway;Neurotrophin signaling pathway;Oocyte meiosis;PI3K-Akt signaling pathway;Viral carcinogenesis	Cell cycle;Hepatitis C;Hippo signaling pathway;Neurotrophin signaling pathway;Oocyte meiosis;PI3K-Akt signaling pathway;Viral carcinogenesis	2003-03-14	9	30.2	29.174	113	22.9588	22.7561	22.6282	22.6365	3	3	3	3	0.839139	0.332948	0.330638	0.863638	0.291934	0.77914	0.119677	0.327078	0.424621	0.769106	-0.202679	-0.501991	P62258
571	P62263	40S ribosomal protein S14	RPS14	25.3159	25.3823	25.4228	26.0176	25.7466	25.8037	26.0807	25.6972	26.1328	25.6544	25.4842	26.1269				erythrocyte differentiation;maturation of SSU-rRNA;maturation of SSU-rRNA from tricistronic rRNA transcript (SSU-rRNA, 5.8S rRNA, LSU-rRNA);negative regulation of transcription by RNA polymerase II;nuclear-transcribed mRNA catabolic process, nonsense-mediated decay;ribosomal small subunit assembly;rRNA processing;SRP-dependent cotranslational protein targeting to membrane;translation;translationa…	mRNA 5'-UTR binding;RNA binding;small ribosomal subunit rRNA binding;structural constituent of ribosome;translation regulator activity	cytosol;cytosolic small ribosomal subunit;extracellular exosome;focal adhesion;membrane;nucleolus;nucleoplasm;postsynaptic density	Ribosome	Ribosome	Ribosomal_S11	6	35.1	16.273	176	25.3736	25.8559	25.9703	25.7551	3	3	3	3	1.87613	0.064062	-0.596633	-1.75052	0.183707	0.841977	0.100797	0.246339	2.26504	0.217248	0.482313	1.67374	P62263
572	P62266	40S ribosomal protein S23	RPS23	24.9665	25.5574	24.9779	25.1266	25.2169	25.9906	25.5025	24.6617	25.1991	25.3239	24.85	24.9379				cytoplasmic translation;maintenance of translational fidelity;nuclear-transcribed mRNA catabolic process, nonsense-mediated decay;SRP-dependent cotranslational protein targeting to membrane;stress granule assembly;translation;translational initiation	RNA binding;structural constituent of ribosome	cytosol;cytosolic small ribosomal subunit;endoplasmic reticulum;membrane;nucleoplasm;polysomal ribosome;ribosome;rough endoplasmic reticulum	Ribosome	Ribosome	Ribosom_S12_S23	2	8.4	15.807	100	25.1673	25.4447	25.1211	25.0373	3	3	3	3	0.0505711	0.943454	0.0462042	0.0899192	0.585723	0.445688	0.407441	0.798243	0.341013	0.762582	0.277424	0.517092	P62266
573	P62269	40S ribosomal protein S18	RPS18	22.461	22.2066	21.9936	22.1619	22.4809	22.5195	22.6453	22.5559	22.3754	22.3893	22.5754	22.6327				nuclear-transcribed mRNA catabolic process, nonsense-mediated decay;SRP-dependent cotranslational protein targeting to membrane;translation;translational initiation	RNA binding;rRNA binding;structural constituent of ribosome	cytosol;cytosolic small ribosomal subunit;extracellular exosome;focal adhesion;membrane;nucleoplasm;nucleus;postsynaptic density;ribosome;small ribosomal subunit	Ribosome	Ribosome	Ribosomal_S13	5	25	17.718	49	22.2204	22.3874	22.5255	22.5325	3	3	3	3	0.908967	0.336335	-0.305133	-0.855469	0.464436	0.696753	-0.145061	-0.432966	0.401082	0.796673	0.167039	0.443865	P62269
575	P62277	40S ribosomal protein S13	RPS13	25.0685	25.5442	25.7608	25.4614	25.7534	25.6435	25.2161	25.6736	25.6096	24.6798	25.9594	25.9085				negative regulation of RNA splicing;nuclear-transcribed mRNA catabolic process, nonsense-mediated decay;SRP-dependent cotranslational protein targeting to membrane;translation;translational initiation	mRNA 5'-UTR binding;mRNA binding;RNA binding;small ribosomal subunit rRNA binding;structural constituent of ribosome	cytosol;cytosolic small ribosomal subunit;extracellular exosome;focal adhesion;membrane;nucleolus;nucleoplasm;nucleus;postsynaptic density;ribosome	Ribosome	Ribosome	Ribosomal_S13_N;Ribosomal_S15	6	44.4	17.222	117	25.4578	25.6194	25.4998	25.5159	3	3	3	3	0.0581037	0.942643	-0.0419025	-0.0932204	0.085989	0.901943	0.103489	0.165084	0.295746	0.816172	0.161558	0.383324	P62277
576	P62280	40S ribosomal protein S11	RPS11	25.8243	25.8223	25.8482	26.0093	26.1296	26.0925	25.5205	25.1993	25.4311	25.4149	25.6793	25.6487				nuclear-transcribed mRNA catabolic process, nonsense-mediated decay;SRP-dependent cotranslational protein targeting to membrane;translation;translational initiation	RNA binding;rRNA binding;structural constituent of ribosome	cytoplasm;cytosol;cytosolic small ribosomal subunit;extracellular exosome;focal adhesion;membrane;nucleolus;nucleoplasm;ribosome	Ribosome	Ribosome	Ribosomal_S17;Ribosomal_S17_N	10	50	18.431	235	25.8316	26.0771	25.3836	25.581	3	3	3	3	2.01919	0.0913816	0.447956	1.51303	2.26392	0.088995	0.496185	1.70649	2.59375	0.478286	0.245536	1.03813	P62280
577	P62314	Small nuclear ribonucleoprotein Sm D1	SNRPD1	25.0759	19.9156	23.9094	25.2829	23.8397	24.0287	18.8269	20.4161	19.9247	20.5253	21.2438	19.3387		+		import into nucleus;mRNA splicing, via spliceosome;RNA splicing;spliceosomal complex assembly;spliceosomal snRNP assembly	RNA binding;U1 snRNP binding	catalytic step 2 spliceosome;commitment complex;cytosol;methylosome;nucleoplasm;nucleus;pICln-Sm protein complex;small nuclear ribonucleoprotein complex;SMN-Sm protein complex;U1 snRNP;U12-type spliceosomal complex;U2 snRNP;U2-type catalytic step 2 spliceosome;U2-type precatalytic spliceosome;U4 snRNP;U4/U6 x U5 tri-snRNP complex;U5 snRNP	DNA replication proteins;snRNP components;Spliceosome;Systemic lupus erythematosus;tri-snRNP components	Spliceosome;Systemic lupus erythematosus	LSM	2	20.2	13.281	29	24.4927	24.3838	NaN	NaN	2	3	0	0	0.929454	0.0621575	3.24442	1.77145	2.3021	0	4.0145	4.37929	0.36358	0.642826	1.4168	0.775594	P62314
578	P62316	Small nuclear ribonucleoprotein Sm D2	SNRPD2	22.0136	21.6209	21.3337	21.7331	21.4069	21.7278	18.7834	19.847	21.6563	19.8227	22.1293	20.0455				import into nucleus;mRNA splicing, via spliceosome;RNA splicing;spliceosomal complex assembly;spliceosomal snRNP assembly	RNA binding	catalytic step 2 spliceosome;cytosol;extracellular exosome;methylosome;nucleoplasm;nucleus;pICln-Sm protein complex;small nuclear ribonucleoprotein complex;SMN-Sm protein complex;spliceosomal complex;U1 snRNP;U12-type spliceosomal complex;U2 snRNP;U2-type catalytic step 2 spliceosome;U2-type precatalytic spliceosome;U4 snRNP;U4/U6 x U5 tri-snRNP complex;U5 snRNP	DNA replication proteins;snRNP components;Spliceosome;tri-snRNP components	Spliceosome	LSM	5	35.6	13.527	39	21.6561	21.6226	21.6563	NaN	3	3	1	0	0.840733	0.0968481	1.56052	1.47016	0.573516	0.313433	0.956763	1.01522	0.0512266	0.967313	-0.033481	-0.0788436	P62316
579	P62318	Small nuclear ribonucleoprotein Sm D3	SNRPD3	23.5315	22.9641	22.5286	23.8542	23.1488	23.5348	22.5264	19.4411	20.0358	23.4585	22.9108	20.3502	+			histone mRNA metabolic process;import into nucleus;mRNA splicing, via spliceosome;protein methylation;RNA splicing;spliceosomal snRNP assembly;termination of RNA polymerase II transcription	enzyme binding;histone pre-mRNA DCP binding;RNA binding;telomerase RNA binding;U1 snRNP binding;U7 snRNA binding	catalytic step 2 spliceosome;commitment complex;cytosol;methylosome;nuclear body;nucleoplasm;nucleus;pICln-Sm protein complex;small nuclear ribonucleoprotein complex;SMN-Sm protein complex;spliceosomal complex;telomerase holoenzyme complex;U1 snRNP;U12-type spliceosomal complex;U2 snRNP;U2-type catalytic step 2 spliceosome;U2-type precatalytic spliceosome;U4 snRNP;U4/U6 x U5 tri-snRNP complex;U5 …	DNA replication proteins;snRNP components;Spliceosome;Systemic lupus erythematosus;tri-snRNP components	Spliceosome;Systemic lupus erythematosus	LSM	3	27	13.916	67	23.008	23.5126	22.5264	23.1847	3	3	1	2	1.11318	0.0411429	2.34025	1.96886	0.579028	0.283537	1.27276	1.07912	0.641887	0.550332	0.504566	0.909404	P62318
580	P62333	26S protease regulatory subunit 10B	PSMC6	21.1644	20.8321	21.3463	21.0741	21.2892	20.9879	19.0413	20.5867	19.5583	20.8183	19.0625	19.7105	+			positive regulation of RNA polymerase II transcriptional preinitiation complex assembly;post-translational protein modification;protein deubiquitination;ubiquitin-dependent ERAD pathway;ubiquitin-dependent protein catabolic process	ATP binding;ATPase activity;identical protein binding;proteasome-activating ATPase activity;protein binding, bridging	cytosol;cytosolic proteasome complex;extracellular exosome;membrane;nucleoplasm;nucleus;proteasome accessory complex;proteasome complex;proteasome regulatory particle, base subcomplex	Epstein-Barr virus infection;Proteasome	Epstein-Barr virus infection;Proteasome	AAA;Prot_ATP_ID_OB	2	9.3	44.172	21	21.1143	21.1171	NaN	NaN	3	3	0	0	1.35343	0.033106	1.38548	2.042	1.13264	0.0803125	1.25331	1.73977	0.00527551	1	0.00282033	0.00751721	P62333
581	P62424	60S ribosomal protein L7a	RPL7A	26.3087	26.7053	26.8913	26.4211	26.5336	26.6525	26.7542	26.7212	26.8115	26.0781	26.7299	26.8602				maturation of LSU-rRNA;nuclear-transcribed mRNA catabolic process, nonsense-mediated decay;SRP-dependent cotranslational protein targeting to membrane;translation;translational initiation	cadherin binding;RNA binding;structural constituent of ribosome	cytoplasm;cytosol;cytosolic large ribosomal subunit;focal adhesion;membrane;nucleolus;nucleus;polysomal ribosome;synapse	Ribosome;Ribosome biogenesis	Ribosome	Ribosomal_L7Ae	12	41.4	29.995	549	26.6351	26.5357	26.7623	26.5561	3	3	3	3	0.296744	0.765615	-0.127187	-0.340214	0.0271708	0.976895	-0.0203209	-0.0450612	0.208628	0.863609	-0.0993544	-0.258491	P62424
583	P62701	40S ribosomal protein S4, X isoform	RPS4X	24.7552	25.1737	25.341	25.4953	25.4962	25.4951	25.6573	24.946	25.8953	25.1058	24.9903	25.6596				multicellular organism development;nuclear-transcribed mRNA catabolic process, nonsense-mediated decay;positive regulation of cell proliferation;positive regulation of translation;SRP-dependent cotranslational protein targeting to membrane;translation;translational initiation	RNA binding;rRNA binding;structural constituent of ribosome	cytoplasmic ribonucleoprotein granule;cytosol;cytosolic small ribosomal subunit;extracellular exosome;focal adhesion;membrane;nucleoplasm;nucleus;polysome;ribonucleoprotein complex;ribosome;small ribosomal subunit;synapse	Ribosome	Ribosome	40S_S4_C;KOW;Ribosomal_S4e;RS4NT;S4	13	43	29.597	352	25.09	25.4955	25.4995	25.2519	3	3	3	3	0.541212	0.395887	-0.409556	-0.76669	0.517691	0.581583	0.243614	0.599204	1.09446	0.452158	0.405523	1.08367	P62701;Q8TD47;P22090
[truncated: 505 more rows]

## Sheet: Analysis SPP-GFP vs control GFP
Supplementary Table 3. Analysis of proteomics data from co-immunoprecipitation experiments with anti-GFP antibody comparing HEK293 cells expressing SPP-GFP with HEK293 cells expressing control GFP (n= 3, two-sided t-test, False Discovery Rate (FDR)-adjusted P value (q value) <0.05 was considered significant).
[truncated: 891 more rows]

## Sheet: Significant interactors SPP
Supplementary Table 3. Analysis of proteomics data from co-immunoprecipitation experiments with anti-GFP antibody comparing HEK293 cells expressing SPP-GFP with HEK293 cells expressing control GFP (n= 3, two-sided t-test, False Discovery Rate (FDR)<0.05 was considered significant).
[truncated: 19 more rows]
