# Supplementary material for: In planta expression of human polyQ-expanded huntingtin fragment reveals mechanisms to prevent disease-related protein aggregation
Source: Nat Aging. 2023 Oct 2;3(11):1345–57. doi: 10.1038/s43587-023-00502-1 (PMC10645592; doi:10.1038/s43587-023-00502-1)
Supplement: Supplementary file 5 — LiP–MS analysis comparing mRFP-Q74 HEK293 cells expressing SPP–GFP (n = 3 biological replicates) with mRFP-Q74 HEK293 cells expressing control GFP (n = 4; two-sided Student’s t-test, FDR < 0.05 was considered significant). [file 43587_2023_502_MOESM5_ESM.xlsx]

## Sheet: Structural effects
Supplementary Table 4. LiP-MS analysis comparing mRFP-Q74 HEK293 cells expressing SPP-GFP (n=3 biological replicates) with mRFPQ74 HEK293 cells expressing control GFP (n =4). two-sided t-test, False Discovery Rate (FDR)<0.05 was considered significant.
Protein	Peptide	Log2FC_LiP	Pvalue_LiP	Padj_LiP	Padj_global_LiP
P21333	EGPYSISVLYGDEEVPR	0.777906	0.000432518	0.047577	0.999974
O43852	RWIYEDVER	0.700376	0.00184446	0.020289	0.999974
Q5RKV6	GGGPAGAGGEAPAALR	-0.0876477	0.00333389	0.030005	0.999974
Q9Y6M1	IAPAEGPDVSER	0.160516	0.0051371	0.0462339	0.999974
P19367	DMLLEVK	0.198443	0.00542259	0.173523	0.999974
P08579	HDIAFVEFENDGQAGAAR	0.668911	0.00606309	0.0363785	0.999974
Q13185	IIGATDSSGELMFLMK	-1.12399	0.00723936	0.0434362	0.999974
Q16864	HALDAHQQSIPAVLEIPSK	-0.148037	0.00728432	0.0145686	0.999974
P11021	NELESYAYSLK	0.112921	0.0077706	0.287512	0.999974
Q9BRJ6	KVPEVTEK	0.144986	0.0088107	0.0528642	0.999974
P48643	SLHDALCVIR	-0.147451	0.00916084	0.283986	0.999974
P50991	GDVTITNDGATILK	-0.254275	0.00925734	0.231433	0.999974
Q93052	TYITDPVSAPCAPPLQPK	-0.176284	0.0116487	0.0349462	0.999974
P10586	DHPPIPITDLADNIER	0.324809	0.0116963	0.233926	0.999974
Q7L2E3	ENYLEENLLYAPSLR	0.251531	0.0122121	0.34194	0.999974
Q6UWP2	ATCISPGVVETQFAFK	-0.222192	0.0122957	0.0368872	0.999974
Q13907	KNCHLNENIEK	0.312581	0.0132488	0.10599	0.999974
P62318	VLHEAEGHIVTCETNTGEVYR	0.282541	0.0132904	0.0398712	0.999974
Q9NZJ0	TPSSSPPITPPASETK	-0.299997	0.0136016	0.056875	0.999974
P67936	IQLVEEELDRAQER	0.265797	0.0136107	0.258603	0.999974
Q8NI27	QSQQFNQK	0.224575	0.0140999	0.310197	0.999974
P23193	NAAGALDLLK	-0.168522	0.0141254	0.15538	0.999974
Q8N1G4	RTAATLATHELR	0.158099	0.0144436	0.36109	0.999974
P42771	GRVEEVR	0.408483	0.014653	0.117224	0.999974
Q3KQU3	EEPIPQEPQWSLPSK	-0.0624317	0.0148353	0.0890118	0.999974
Q96GG9	MEQELKEPGR	0.152369	0.0152659	0.0763297	0.999974
Q96PZ0	TKDPTAALR	-0.198746	0.0155912	0.343007	0.999974
Q06203	SGHCTACLTGK	-0.201439	0.0156325	0.312649	0.999974
Q16629	RPFDPNDR	0.391565	0.0158509	0.142658	0.999974
O43318	AFIVELR	0.153152	0.0161698	0.0646794	0.999974
Q96F07	YSNSEVVTGSGLDSQK	-0.206522	0.0162385	0.0811926	0.999974
Q9Y244	NIQGLFAPLK	-0.52323	0.0168497	0.0336994	0.999974
P29144	EELQSQVELLNSFEK	-0.198494	0.017102	0.615671	0.999974
O43390	NLATTVTEEILEK	-0.901577	0.0173352	0.398709	0.999974
Q99426	LGEYEDVSR	0.28261	0.0176747	0.194422	0.999974
Q15393	FSNTGEDWYVLVGVAK	-0.767534	0.0178592	0.660791	0.999974
Q9BS16	LFDVPHDPYVK	-0.269918	0.0183418	0.0183418	0.999974
P57772	DLTPAVTDNDEADKK	0.454702	0.0190181	0.190181	0.999974
Q01831	RGCSHPGGSADGPAK	-0.454335	0.0192775	0.0192775	0.999974
Q16851	ILTTASSHEFEHTKK	0.394038	0.0201121	0.241345	0.999974
Q9Y664	FSSQSNVYGLAGGAGGR	-0.196625	0.0201795	0.0201795	0.999974
P35637	GEATVSFDDPPSAK	0.107339	0.0203987	0.126834	0.999974
P17612	RILQAVNFPFLVK	-0.252029	0.0204309	0.22474	0.999974
O75312	LQEFSQK	-0.312108	0.0204714	0.245657	0.999974
Q99611	VPQEALLK	-0.155238	0.0207996	0.0623989	0.999974
O75150	TEVIQLEDTLAQVR	0.68502	0.0210585	0.315878	0.999974
P61586	IGAFGYMECSAK	0.149224	0.0216124	0.216124	0.999974
Q00577	VSEVKPTYR	0.153841	0.0220599	0.0882395	0.999974
Q9Y4L1	KYPDYESK	0.28944	0.0221478	0.642286	0.999974
Q9Y2B0	EYGEQIDPSTHRK	0.275493	0.0222796	0.222796	0.999974
Q9Y237	FNEVAAQYSEDK	0.145993	0.0223496	0.0893982	0.999974
Q96FZ2	NNTPECLAPVDLVVK	-0.196407	0.0224451	0.13467	0.999974
Q08257	ALIHSACVK	-0.106926	0.0224843	0.269811	0.999974
Q9BXJ9	GCPPVFNTLR	-0.0617964	0.0226649	0.815937	0.999974
Q9NZJ0	SPSSQTPNSR	-0.214582	0.02275	0.056875	0.999974
P00966	NQAPPGLYTK	-0.150606	0.0231881	0.139128	0.999974
P07339	YYTVFDRDNNR	0.306864	0.0233151	0.256466	0.999974
Q99832	VQGGALEDSQLVAGVAFKK	0.251937	0.0237463	0.664897	0.999974
Q9ULE6	LPVTLSSAGPVAPR	-0.145462	0.0246731	0.222058	0.999974
Q9BUJ2	NYILDQTNVYGSAQR	0.519954	0.025584	0.51168	0.999974
Q9P258	DGQILPVPNVVVR	0.555577	0.0257236	0.446103	0.999974
P54136	KVIVDFSSPNIAK	-0.110176	0.0261548	0.993883	0.999974
Q9BYT8	DRGFEYDGK	0.597281	0.0264101	0.475381	0.999974
Q86TI2	HSWDGLR	0.399791	0.0267713	0.42834	0.999974
Q8WVC0	ILPMAGRDPECQR	0.26524	0.0267915	0.133957	0.999974
P48147	LYYHVLGTDQSEDILCAEFPDEPK	0.348074	0.0268198	0.804595	0.999974
P29401	KLILDSAR	0.209216	0.0268887	0.752884	0.999974
Q9Y4X5	YQHLITNSFVECNR	0.0873822	0.0270788	0.379104	0.999974
Q16658	QIWTLEQPPDEAGSAAVCLR	-0.189325	0.0271856	0.516526	0.999974
Q16531	QSTIVCHNR	-0.21163	0.0272279	0.994221	0.999974
Q9UQE7	KGDVEGSQSQDEGEGSGESER	0.434875	0.0273273	0.75351	0.999974
P16949	KLEAAEER	0.33445	0.0289225	0.260302	0.999974
Q6P996	HSCDALNR	-0.196358	0.0290693	0.174416	0.999974
P22102	AFAHITGGGLLENIPR	-0.149726	0.0293621	0.999381	0.999974
Q15404	KLVEESR	0.193159	0.0293639	0.323003	0.999974
Q96K76	AEPYAADEGSGEGHK	0.543263	0.0293748	0.67562	0.999974
P57060	HREDIPFDGTNDETER	0.758047	0.0295215	0.0295215	0.999974
Q08J23	GAEQLAEGGR	0.0885569	0.0305395	0.985773	0.999974
Q8N0X7	ESEHTGPGWESAR	0.190075	0.0306448	0.183869	0.999974
O14727	NCLLQHR	-0.202782	0.0306891	0.214824	0.999974
P47756	DYLLCDYNR	-0.186698	0.0308903	0.525135	0.999974
Q8NFF5	LPQGSLVPYMPNAVEQASEAVYK	-0.16693	0.0310142	0.2171	0.999974
Q6UXH1	TCSGLTNR	-0.173163	0.0311996	0.0935989	0.999974
Q13084	QDPQLHPEDPERR	0.675667	0.0314397	0.116442	0.999974
P35637	AAIDWFDGK	0.2184	0.0317085	0.126834	0.999974
Q16881	SYDYDLIIIGGGSGGLAAAK	0.189906	0.0317772	0.571989	0.999974
P62081	EIEVGGGRK	0.212614	0.032965	0.230755	0.999974
Q6R327	TGCHLLEVQNIITELCR	0.198277	0.0330014	0.0330014	0.999974
P11021	VYEGERPLTK	0.139092	0.0333807	0.617543	0.999974
Q9H3U1	AIQTVSCLLQGPCDAGNR	0.399955	0.0334164	0.835409	0.999974
Q9UBS4	FQDLGAAYEVLSDSEK	0.499462	0.0334811	0.234368	0.999974
Q9GZU8	FVSEAELDER	0.161876	0.0337995	0.135198	0.999974
Q13158	IDSIEDRYPR	0.18873	0.0339977	0.0679954	0.999974
Q9NZJ9	SEQEDEVLLVSSSR	0.200115	0.0342315	0.068463	0.999974
O15067	GWAAAVTFHPR	0.282983	0.0343687	0.996981	0.999974
P04075	LQSIGTENTEENRR	0.21841	0.0346571	0.978105	0.999974
P61978	RDYDDMSPR	0.42511	0.0347094	0.624768	0.999974
P22061	ALDVGSGSGILTACFAR	-0.169773	0.0348508	0.244578	0.999974
P27816	SPSTLLPK	-0.0956167	0.0349404	0.663868	0.999974
Q12888	NVCEQGTSTVDQNFGK	-0.378034	0.0349858	0.594758	0.999974
Q92973	SECLNNIGDSSPLIR	-0.254004	0.0355211	0.63938	0.999974
P08621	EFEDPRDAPPPTR	0.330306	0.0355696	0.291332	0.999974
Q7Z5L9	QQGASGEVYCPSGEK	-0.163376	0.035771	0.250397	0.999974
Q05639	NVSVKDIR	-0.191077	0.0359425	0.754793	0.999974
P41227	GNSPPSSGEACREEK	0.773412	0.0360767	0.396844	0.999974
Q9H845	IPVENILGEVGDGFK	0.326081	0.0370357	0.0370357	0.999974
Q9UNP9	TDWLDGK	0.266922	0.0370854	0.222512	0.999974
O00233	KLGQSESQGPPR	-0.146694	0.0371638	0.2917	0.999974
Q14258	ALLDASETTSTR	-0.375132	0.0371703	0.483214	0.999974
O75533	NRPLSDEELDAMFPEGYK	0.172382	0.037218	0.801459	0.999974
Q7Z4V5	ARGDSEALDEES	0.36188	0.0374959	0.487447	0.999974
P49366	HSSTLPPESTQVR	0.240276	0.0380807	0.342726	0.999974
O43795	QAYEPCLER	0.205165	0.0384665	0.423131	0.999974
Q96FW1	IQQEIAVQNPLVSER	-0.15924	0.0384872	0.384872	0.999974
P18124	IVEPYIAWGYPNLK	0.782729	0.0387205	0.542087	0.999974
Q5XPI4	NYFGPVHSMEELPGYEETLTR	0.296532	0.0387948	0.232769	0.999974
Q9Y6J9	QQGPGTGTR	-0.584304	0.0388322	0.0388322	0.999974
Q7KZI7	TQLNSSSLQK	-0.477545	0.0389491	0.311592	0.999974
Q8IYB3	KVELSESEEDK	0.359338	0.0390797	0.156319	0.999974
O43747	VLTTAGSYVR	-0.0947208	0.0396753	0.714155	0.999974
P04406	LVINGNPITIFQERDPSK	0.0568182	0.0409333	0.695866	0.999974
P50991	ALIAGGGAPEIELALR	0.146381	0.0411717	0.514646	0.999974
Q05682	HTENTFSRPGGR	0.8002	0.0416136	0.707432	0.999974
Q8TCC3	VFQASPEDHEK	0.302036	0.0417044	0.0834088	0.999974
O00264	RFDGVQDPR	0.466668	0.0427827	0.123074	0.999974
Q8N3C0	IVYVAPMK	0.199256	0.0428483	0.3653	0.999974
Q15334	GRPLPEPYEASR	0.221633	0.0431971	0.777547	0.999974
Q16555	AITIANQTNCPLYITK	-0.166953	0.0432747	0.692394	0.999974
Q96IJ6	YQDTHPER	-0.206973	0.0433445	0.433445	0.999974
P09661	DRELDLR	0.355023	0.0435488	0.479037	0.999974
O75663	EVIKPYDWTYTTDYK	0.201143	0.0436103	0.348882	0.999974
P10644	RSENEEFVEVGR	0.341377	0.0436382	0.392744	0.999974
Q9H583	LFPYIQK	-0.401219	0.043656	0.174624	0.999974
O00148	FMQDPMEVFVDDETK	0.485879	0.0438328	0.350663	0.999974
Q92614	LEEQRDEQTSR	0.613098	0.0440671	0.0440671	0.999974
A0MZ66	ELRDQIVSVQEEK	0.521899	0.0441588	0.529905	0.999974
Q9Y5J6	QQQQQQQLR	-0.40626	0.0442528	0.0442528	0.999974
P06454	AAEDDEDDDVDTKK	0.877694	0.0444332	0.222166	0.999974
Q14CX7	WPECNALSR	-0.0487265	0.0446399	0.848158	0.999974
Q9NS86	VTCDQTYLLR	-0.111425	0.0446554	0.312588	0.999974
P05455	FSGDLDDQTCREDLHILFSNHGEIK	0.426361	0.0447551	0.91914	0.999974
P09496	KQEAEWK	0.415239	0.0449066	0.224533	0.999974
Q12874	EELNAISGPNEFAEFYNR	0.221158	0.0451033	0.631447	0.999974
Q9NNW5	GLLATASEDR	0.558805	0.0452538	0.331466	0.999974
Q9Y285	DQHDTFFLRDPAEALQLPMDYVQR	0.452504	0.0453342	0.770682	0.999974
Q13057	AYAPGGPAYQPVVEAFGTDILHK	-0.269811	0.0454099	0.27246	0.999974
P62913	VREYELR	0.329128	0.0455299	0.364239	0.999974
P53396	RGGPNYQEGLR	0.20308	0.0455997	0.995799	0.999974
Q14152	QRELEIEER	0.449676	0.0458253	0.940964	0.999974
Q9NVG8	LRELSFSGIPCEGGLR	0.0563355	0.0459928	0.459928	0.999974
Q5GLZ8	QIWTVNEALIQK	-0.479616	0.046133	0.230665	0.999974
Q86TX2	YKGETLPPVGVNR	0.266717	0.046148	0.402001	0.999974
O15305	GTFIEFR	0.0746565	0.0464997	0.371997	0.999974
O43707	AGTQIENIDEDFRDGLK	0.311156	0.0465022	0.786549	0.999974
Q58FG1	TLVSVTKEDLELPEDEEEK	0.712569	0.0468814	0.140644	0.999974
P62280	RVLLGETGK	0.141462	0.0469979	0.516977	0.999974
Q6YP21	LAADPSVVNLGQGFPDISPPTYVK	-0.154421	0.0471687	0.707531	0.999974
P04040	NFTEVHPDYGSHIQALLDK	0.323335	0.0473778	0.189511	0.999974
O14654	LEYYENAR	0.228219	0.0474253	0.613358	0.999974
Q9NWY4	RNLFAEIIEEHLANR	0.532085	0.0475799	0.713698	0.999974
Q9BW71	RLVEEELLK	0.121618	0.0479376	0.112997	0.999974
P49354	FRDVYDYFR	0.284303	0.0480092	0.384074	0.999974
Q16774	VAVQAVQAMNR	-0.472418	0.0481752	0.240876	0.999974
Q9P258	RVAIFIEK	0.272883	0.0481807	0.446103	0.999974
O95747	IVEEPQSNR	-0.177008	0.0483482	0.435134	0.999974
Q96AG4	AVQADQERER	0.229964	0.0485374	0.291225	0.999974
Q93009	DGPGNPLR	0.237525	0.0488531	0.930433	0.999974
Q8N6R0	TVQHQDCSPLSGDYVIEDVQGDDKR	0.637058	0.0489047	0.537952	0.999974
P22061	VQLVVGDGR	-0.160888	0.0489156	0.244578	0.999974
Q9UBR2	VGDYGSLSGR	-0.47103	0.0490409	0.0490409	0.999974
Q96G46	YVPVGLLER	0.11043	0.0491301	0.545005	0.999974
Q9HA64	GGGQEERPFVAR	0.218207	0.0495012	0.247506	0.999974
P40818	NLNPVFGGSGPALTGLR	-0.190571	0.0497146	0.149144	0.999974
P23528	HELQANCYEEVK	0.0903372	0.0497627	0.599231	0.999974
O00161	AHQITDESLESTR	0.49971	0.0498855	0.0498855	0.999974
Q9UBT2	KGVTECYECHPK	-0.417274	0.0499879	0.966451	0.999974
Q5JSH3	GYVNSSSQIK	-0.182814	0.0501127	0.875668	0.999974
Q13613	EIVYPSIDEAR	0.104932	0.0501314	0.501314	0.999974
Q14012	QAFNATAVVR	-0.387838	0.0502159	0.301295	0.999974
P29144	NGVAPGAQILSIK	-0.380194	0.050263	0.904734	0.999974
Q02952	EKTEAEPTHVNEEK	1.57984	0.0504684	0.496519	0.999974
O95352	ISYSNPVR	-0.16144	0.0506045	0.961485	0.999974
P62995	GYDDRDYYSR	0.5714	0.0507198	0.10144	0.999974
O75533	EFQSPDEEMKK	0.219609	0.0507319	0.801459	0.999974
Q9Y5P4	VVEDDEDDFPTTR	0.606211	0.0507493	0.405994	0.999974
Q92506	LAGEGATVAACDLDR	0.331383	0.051519	0.154557	0.999974
Q9UKN8	LQYAVSGLEPLAWSEDHR	0.0776943	0.0516114	0.670948	0.999974
Q9BPX5	SSEIEQAVQSLDR	0.435955	0.0516189	0.206476	0.999974
P57772	GLVCAPESLHTVHAALISVEK	0.461085	0.0516499	0.258249	0.999974
Q8N8S7	WVPAGGSTGFSR	-0.122801	0.0523764	0.806934	0.999974
O75688	HIYFINCGDSR	-0.681203	0.0525223	0.185156	0.999974
P06733	VNQIGSVTESLQACK	-0.337874	0.0529005	0.705901	0.999974
P48556	HPVSLEQYLMEGSYNK	0.10416	0.0530786	0.583864	0.999974
O14787	QECLNNIGDASSLIR	-0.247012	0.0532425	0.287448	0.999974
P49137	LTDFGFAK	-0.134368	0.0533286	0.266643	0.999974
Q12872	EEAGPGGAGGGGSR	-0.202135	0.0535365	0.0535365	0.999974
Q9NX38	GAQFLTELAPLCK	-0.209013	0.0536757	0.0536757	0.999974
Q96A35	ADGIVPETWIDGPK	0.270453	0.0544537	0.272269	0.999974
Q12904	GAEADQIIEYLK	-0.0714086	0.0545851	0.764192	0.999974
O43707	RDHALLEEQSK	0.165049	0.0547878	0.786549	0.999974
Q9UJV9	KADVDAIHEYLLLK	0.25759	0.055223	0.331338	0.999974
Q9Y5P6	SHSWLESCIVGWR	0.33309	0.0557344	0.668813	0.999974
Q9H6Q4	MAAPSQQR	0.269706	0.0560776	0.280388	0.999974
Q86VP6	EVYPHVSTIINICLK	0.287959	0.0562314	0.967353	0.999974
Q9UQE7	RQEELDR	0.318304	0.0562598	0.75351	0.999974
Q9HBM1	LQFIFTNIDPK	-0.183028	0.0562918	0.168875	0.999974
O00264	KFYGPEGPYGVFAGR	0.392394	0.0563009	0.123074	0.999974
Q8N806	CSYSQGSVK	-0.388168	0.0564181	0.507763	0.999974
P14209	ENAEQGEVDMESHR	0.656025	0.0566495	0.0566495	0.999974
O43896	YPPYTTPPR	-0.126569	0.0566585	0.113317	0.999974
Q0VDF9	LGGTSLSLSVMEVNSGIYR	-0.195718	0.0569771	0.882635	0.999974
Q9H2M9	LPFSCLR	-0.149199	0.0570012	0.549663	0.999974
Q01105	IDFYFDENPYFENK	-0.59299	0.0570187	0.45615	0.999974
Q9NZJ4	LALIAADYAVR	0.103027	0.0570269	0.684323	0.999974
Q9H9J2	LIAEGPGETVLVAEEEAAR	0.247866	0.0570725	0.219318	0.999974
Q92696	TLPPALAALR	-0.0988183	0.0571848	0.900778	0.999974
P07900	ESEDKPEIEDVGSDEEEEK	1.15369	0.0572914	0.767803	0.999974
Q9UGP4	GAGNNPEFEETRR	0.231574	0.0575903	0.230361	0.999974
P12004	DLSHIGDAVVISCAK	-0.657166	0.0576323	0.806852	0.999974
P49902	YTSCETGFK	-0.179162	0.0577817	0.462254	0.999974
P09651	RGFAFVTFDDHDSVDK	0.591116	0.0578315	0.867473	0.999974
Q9Y6Y8	SIIECVDDFR	-0.278757	0.0579021	0.970533	0.999974
Q99426	SLTIAEFK	0.0862766	0.0580605	0.319333	0.999974
Q96ST2	MNEAAEEDRQLNNQK	0.519016	0.0581381	0.581381	0.999974
O43399	VTQSDLYK	-0.31053	0.0581429	0.143404	0.999974
Q13084	LLEEKDPVPLFK	0.458662	0.0582212	0.116442	0.999974
Q86W56	SHEDGSERDDWQR	0.466632	0.0583313	0.233325	0.999974
Q9UKD2	LFGYEMAEFK	0.227639	0.0585358	0.526822	0.999974
O15355	QLIVANAGDSR	-0.15592	0.0585923	0.850624	0.999974
P35269	VNFATWNQAR	-0.14353	0.0586494	0.499532	0.999974
Q07960	LEQLGIPR	-0.252164	0.0590379	0.236152	0.999974
O43399	TSAALSTVGSAISR	0.430761	0.0593866	0.143404	0.999974
P14868	IGSCTQQDVELHVQK	-0.144257	0.0593876	0.702463	0.999974
P07339	YSQAVPAVTEGPIPEVLK	0.246389	0.0595974	0.327786	0.999974
Q53EL6	APQLVGQFIAR	-0.398095	0.059861	0.399251	0.999974
Q6P4I2	AVSTIAVHEK	-0.114829	0.0598636	0.478909	0.999974
P42166	SSTPLPTISSSAENTR	1.75857	0.060052	0.423013	0.999974
Q9BQE3	TIGGGDDSFNTFFSETGAGK	0.123261	0.0600967	0.806846	0.999974
Q53H96	VLPNLPCVVQEGAIVMAR	-0.512072	0.0601533	0.54138	0.999974
P06396	TASDFITK	-0.13721	0.0602417	0.602417	0.999974
Q9Y2H1	ERPAAIPIEIK	-0.187055	0.0602619	0.120524	0.999974
Q8N6N3	SNYVPPPETYTTEK	0.407669	0.0604191	0.139124	0.999974
Q9P258	IEYDCELVPR	0.145145	0.0608322	0.446103	0.999974
P08621	VLVDVER	0.216252	0.0609206	0.291332	0.999974
Q15386	LLYSLAFNAR	-0.16813	0.0610255	0.54923	0.999974
P41252	WIDFDNDYK	0.18825	0.0610518	0.982886	0.999974
P30101	RLAPEYEAAATR	0.193884	0.0612067	0.925209	0.999974
Q9BTE6	SAIELDTPSMTAEQVAAIEQSVNEK	-0.098605	0.061651	0.554859	0.999974
Q7KZ85	ETPETFYIGK	-0.118304	0.0616827	0.983158	0.999974
Q9UEE9	SKVPPSTQVK	-0.410842	0.0620024	0.434017	0.999974
Q01433	CGVPFTDLLDAAK	-0.076111	0.0620618	0.88881	0.999974
Q9UNN5	IRTPSGEFLER	0.281745	0.0622773	0.747327	0.999974
Q9NX55	VTDYAEEK	0.215517	0.0622786	0.373672	0.999974
P52888	VDQALHTQTDADPAEEYAR	0.290922	0.0625031	0.976983	0.999974
Q14185	SQILSGTLPQDELK	-0.194968	0.062605	0.37563	0.999974
P12277	GFCLPPHCSR	-0.247233	0.0626889	0.570114	0.999974
P46109	VSHYIINSLPNR	1.00609	0.0630967	0.528349	0.999974
P13797	EGICALGGTSELSSEGTQHSYSEEEK	-0.850922	0.0631014	0.978448	0.999974
Q9P2J5	RSFITTDVNPYYDSFVR	0.199462	0.0631061	0.973737	0.999974
P55072	LAGESESNLRK	0.0794894	0.0631271	0.95351	0.999974
P06733	SGKYDLDFK	0.349931	0.0634759	0.705901	0.999974
Q9UGI8	QPVAGSEGAQYR	-0.119497	0.0637489	0.956233	0.999974
P49841	TPPEAIALCSR	-0.345176	0.0639663	0.255865	0.999974
P47985	EIEQEAAVELSQLRDPQHDLDR	0.704258	0.0640671	0.128134	0.999974
P25098	SATEHVQGHLGK	-0.41346	0.0644704	0.579563	0.999974
Q9HC38	LGNDFMGITLASSQAVSNAR	-0.104984	0.0646265	0.710891	0.999974
Q9BUI4	GVVEYEAQCSR	0.153926	0.0646364	0.517092	0.999974
O00233	ANYDVLESQK	-0.0543337	0.0648223	0.2917	0.999974
Q8IZ83	KVAFCGAPEEGR	0.262664	0.0657506	0.854758	0.999974
Q9BQG0	KPTSQIPETK	0.0937159	0.0658998	0.970309	0.999974
P11586	GALALAQAVQR	-0.0765439	0.0659684	0.995674	0.999974
Q63HN8	NPQTQTEER	-0.14428	0.0662591	0.888648	0.999974
P46783	DYLHLPPEIVPATLRR	0.186625	0.0663272	0.303311	0.999974
P31350	IEQEFLTEALPVK	-0.182462	0.0663462	0.729808	0.999974
Q8N3C0	LEPLGIIVK	-0.552652	0.0664183	0.3653	0.999974
P33240	SVFVGNIPYEATEEQLK	0.152136	0.066445	0.598005	0.999974
Q16875	HGENEHNLQGR	-0.80767	0.0665485	0.465839	0.999974
Q9H444	EALENANTNTEVLK	0.461441	0.0666366	0.466456	0.999974
Q9UM47	CEAPAAAPEVSEEPR	0.510446	0.0667593	0.133519	0.999974
O75312	IDEFIVK	-0.156314	0.0670411	0.402247	0.999974
P11021	TFAPEEISAMVLTK	0.202267	0.0674286	0.769132	0.999974
P62888	LVILANNCPALRK	-0.265406	0.0677048	0.541639	0.999974
Q6ZRV2	EQTVSETLGPGGEAVR	-0.560677	0.0677446	0.0677446	0.999974
Q9Y262	KSEEEIDFLR	0.147885	0.0678835	0.917738	0.999974
Q13617	VIHGVINSFVHVEQYK	1.53056	0.0680062	0.975311	0.999974
P08579	ITPSHAMK	-0.188395	0.0680163	0.204049	0.999974
P28161	KHNLCGESEK	0.544494	0.068033	0.786408	0.999974
P07919	SHTEEDCTEELFDFLHAR	0.406581	0.0680847	0.0680847	0.999974
Q7Z4W1	AVTNHSVYCSTK	-0.6399	0.0681837	0.527517	0.999974
P49189	GIKPVTLELGGK	0.240793	0.0682539	0.564298	0.999974
Q01415	CLGISLEELR	0.232023	0.0682859	0.273144	0.999974
P29401	SKDDQVTVIGAGVTLHEALAAAELLK	0.377419	0.0684091	0.932325	0.999974
Q86SX6	DYAAYNVLDDPELR	0.237212	0.0684614	0.136923	0.999974
Q2VPK5	LQTQFPSTVSTVYR	-0.147392	0.0685889	0.480123	0.999974
O60907	EGGHDVPSNK	-0.569554	0.0689226	0.137845	0.999974
Q14534	ELHAPLTVVADGLFSK	0.343001	0.0689982	0.0689982	0.999974
Q7Z392	LTAGLKPGQDANLTQK	-0.730757	0.0690488	0.414293	0.999974
P30153	LSTIALALGVER	0.792853	0.0690622	0.905975	0.999974
Q2M1P5	REAILAK	0.225966	0.0692475	0.138495	0.999974
A0AVT1	NFALLGVGTSK	-0.155092	0.069493	0.977574	0.999974
P37108	KGTVEGFEPADNK	0.219793	0.0695403	0.417242	0.999974
Q8N6N3	RLPGPDELFR	0.199387	0.0695622	0.139124	0.999974
Q99543	LLEQALK	-0.159867	0.0699791	0.791937	0.999974
Q96EW2	TAENPQNTR	-0.418132	0.0702394	0.0702394	0.999974
Q9BRQ0	GGGTPDANSLAPPGK	-0.275545	0.0702776	0.140555	0.999974
P12814	LSNRPAFMPSEGR	0.708755	0.070575	0.936409	0.999974
Q96DI7	FHPNGSTLASAGFDR	0.368569	0.0706258	0.862983	0.999974
Q13247	LIEDKPR	0.105795	0.0706764	0.141353	0.999974
P34949	VLSVETPLSIQAHPNK	-0.146506	0.0707826	0.695776	0.999974
Q9BYT8	YNHAACFGLQPGCLLPDGSR	0.192269	0.0707992	0.637193	0.999974
Q9NZB2	SPQTPELVEALAFR	0.156554	0.0710015	0.81812	0.999974
Q92769	LGCFNLTVK	-0.114319	0.0712022	0.854427	0.999974
P04075	ALANSLACQGK	-0.0609604	0.0712826	0.978105	0.999974
P38935	VLCCAPSNIAVDNLVER	0.0700912	0.0713402	0.254941	0.999974
Q8N1G4	GPLLYCARPPQDLK	0.469312	0.071486	0.893575	0.999974
P21399	KQDIENILHWNVTQHK	0.30052	0.071506	0.922087	0.999974
Q9HCS7	RAEYFDGSEPVQNR	0.383422	0.071559	0.214677	0.999974
P15735	LSDFGFSCHLEPGEK	0.197378	0.0716889	0.860267	0.999974
O43399	TQETLSQAGQK	0.282941	0.0717018	0.143404	0.999974
P23921	SAGGIGVAVSCIR	-0.148893	0.0721643	0.9237	0.999974
P08621	GYAFIEYEHER	0.32622	0.07218	0.291332	0.999974
O43670	LIHPDEDISLEERR	0.341948	0.0723386	0.263353	0.999974
Q9GZZ1	FGFEIIETKK	0.165425	0.0727355	0.902965	0.999974
O43852	GHDLNEDGLVSWEEYK	0.47141	0.0730179	0.26593	0.999974
Q7Z624	GPVVSAPLGAAR	-0.408458	0.0731255	0.0731255	0.999974
P51948	GAGNCPECGTPLR	-0.151841	0.0731719	0.0731719	0.999974
Q9NZ63	NAEDCLYELPENIR	0.0961925	0.0732171	0.292868	0.999974
P22087	NVMVEPHRHEGVFICR	0.667762	0.0733151	0.586521	0.999974
Q969Z0	ELQSVEQEVR	0.224338	0.0733979	0.293591	0.999974
P01024	GYTQQLAFR	-0.395257	0.0735893	0.147179	0.999974
Q9NNW5	VLEEYSVPCAHAAHVTGLK	0.221533	0.0736591	0.331466	0.999974
O00264	IVRGDQPAASGDSDDDEPPPLPR	0.927625	0.0738442	0.123074	0.999974
Q15029	YHIEVNRVPAGNWVLIEGVDQPIVK	-0.273645	0.0739005	0.919963	0.999974
O75688	NVIEAVYSR	-0.105201	0.0740624	0.185156	0.999974
Q9Y376	YISKPENLK	-0.0660045	0.0741325	0.981657	0.999974
O95551	AAAEEGHIIPR	-0.226992	0.0742859	0.37143	0.999974
P20340	TMYLEDR	0.416701	0.0745819	0.671237	0.999974
P56192	RLEEWLGR	0.215047	0.0747719	0.868533	0.999974
Q8N1G2	NFVLDNTDR	-0.133275	0.0751827	0.925387	0.999974
P49189	DGYYMRPCVLTNCR	0.467367	0.0752397	0.564298	0.999974
Q9Y230	AVLIAGQPGTGK	-0.120048	0.0753145	0.983717	0.999974
P27448	VRPSSDLNNSTGQSPHHK	-0.541253	0.0753721	0.753721	0.999974
Q86TU7	LWTFLEDR	0.137919	0.0753727	0.452236	0.999974
P53611	HADYIASYGSK	-0.172393	0.0755012	0.302005	0.999974
Q7Z6V5	IPLVVYGCQNER	0.0651592	0.0758496	0.151699	0.999974
P07203	FLVGPDGVPLRR	0.418554	0.075944	0.607552	0.999974
O43707	STLPDADRER	0.330297	0.0760471	0.786549	0.999974
Q9BW71	RPPTPCSDPER	0.357052	0.0761572	0.112997	0.999974
Q9UHJ6	AEAAVESAVAGPQGR	-0.162572	0.076231	0.864423	0.999974
Q96GA3	SQRDPLAADESAPQR	0.250724	0.0762336	0.381168	0.999974
O94906	KLAEVTEEEWLSIPEVGDAR	0.096137	0.0763871	0.549477	0.999974
P54577	GPAKNSEPEEVIPSR	0.463788	0.0764867	0.894106	0.999974
Q13043	IPQDGDYEFLK	0.203976	0.0765716	0.765716	0.999974
P21964	ILNHVLQHAEPGNAQSVLEAIDTYCEQK	0.450656	0.0766575	0.383287	0.999974
Q9H977	GSAAALCNNLSVLQLPAR	0.249117	0.0768441	0.461065	0.999974
O94903	ILSLCPEIK	-0.134982	0.0768872	0.691985	0.999974
P36959	VGVGPGSVCTTR	0.0747868	0.0768932	0.23068	0.999974
P42166	YGVNPGPIVGTTR	-0.390441	0.0769114	0.423013	0.999974
Q92900	VLVEGPLNNLR	-0.109573	0.0770688	0.987307	0.999974
P53992	LPPEEASPYVVDHGESGPLR	0.298235	0.0771789	0.795797	0.999974
Q8TD19	VLACGLNEFNK	-0.218281	0.0773907	0.951429	0.999974
Q96HS1	AGGDAEPRPAEPPAWAGGAR	0.97239	0.0774361	0.0774361	0.999974
Q9Y3A5	RPYTVILIER	0.388252	0.0777587	0.781743	0.999974
P52788	KTCGDVLDNLK	0.183622	0.0779742	0.753714	0.999974
Q9UHB7	WTPVGPAPSTSQSQK	-0.175083	0.0780215	0.234064	0.999974
Q6UXN9	YLSLHDNK	-0.0931099	0.0780303	0.782595	0.999974
P14866	ASLNGADIYSGCCTLK	1.01676	0.0781698	0.743652	0.999974
Q6PCE3	GQVTSSCSSQR	-0.265874	0.078308	0.626464	0.999974
Q9Y6M1	DQTPDENEEVIVR	0.263458	0.0783823	0.35272	0.999974
Q16543	EKEELDR	0.509183	0.0788155	0.889558	0.999974
P48147	KQSNPLLIHVDTK	0.622306	0.0790779	0.917631	0.999974
Q9H2J4	AISTTCIPNYPDR	-0.118591	0.0791674	0.403219	0.999974
Q9BY42	TGKPEEASLDSR	-0.0879338	0.0792841	0.475705	0.999974
Q9Y5K8	RVNAIEHVIIPR	0.159877	0.0794567	0.285964	0.999974
P61106	ADLEAQRDVTYEEAK	0.287326	0.079566	0.476397	0.999974
P15311	IALLEEAR	0.0850778	0.0796797	0.984784	0.999974
O60256	RAQSFAER	0.216036	0.0796802	0.846363	0.999974
P30153	AVGPEITK	-0.197882	0.0797413	0.905975	0.999974
Q96L92	FVVYNVYMAGR	-0.210702	0.0800255	0.649831	0.999974
Q08J23	LQIDVDGRK	0.19363	0.0800661	0.985773	0.999974
P55263	VEYHAGGSTQNSIK	-0.17613	0.0801134	0.835682	0.999974
Q8N9N8	RGDFLIVDPIEEGEK	0.292938	0.0801358	0.287229	0.999974
P52701	LANLINAEER	-0.0429666	0.0802394	0.929958	0.999974
Q16629	NPPGFAFVEFEDPRDAEDAVR	0.330692	0.0803993	0.361797	0.999974
P23588	RGDDSFGDK	0.330836	0.0804065	0.79169	0.999974
Q13042	WFLDALEK	-0.158909	0.0804105	0.301454	0.999974
Q3SY69	SCDVEPNDTVDALYNR	0.254397	0.0807177	0.322871	0.999974
P22102	FGDPECQVILPLLK	-0.571564	0.0808311	0.999381	0.999974
P29558	TPPGVSAPTEPLLCK	-0.26876	0.0808583	0.161717	0.999974
Q15796	VLTQMGSPSVR	-0.104583	0.0809924	0.263338	0.999974
Q96HC4	AEHIPAGK	-0.243569	0.0810089	0.664338	0.999974
Q92499	LNLSQVR	-0.125919	0.0811526	0.807887	0.999974
P62316	NNTQVLINCR	-0.0973121	0.0811528	0.568069	0.999974
Q99961	TIEYLQPNPASR	-0.0882884	0.0812226	0.38095	0.999974
P09543	GGSRGEEVGELSR	0.496748	0.0814269	0.40708	0.999974
Q14997	NPSINQILLSPEK	-0.101396	0.0815668	0.878936	0.999974
Q8WW12	SHLGNVHDQDN	0.201308	0.0818172	0.327269	0.999974
P09960	TLVWSEK	0.170153	0.0818472	0.932773	0.999974
O43707	MLDAEDIVNTARPDEK	0.234598	0.081961	0.786549	0.999974
O14787	LMPPLIQK	-0.276575	0.0821279	0.287448	0.999974
O95671	FSSACDVGGCTGALAR	-0.27927	0.0825131	0.781643	0.999974
Q9UI26	NYAYKPSK	-0.503417	0.0827098	0.414498	0.999974
P11586	AAQAPSSFQLLYDLK	-0.0285102	0.0828569	0.995674	0.999974
Q9NVQ4	IEFEHGTTSGKR	0.392045	0.082871	0.414355	0.999974
P62191	SKVDDLR	0.244325	0.0830472	0.981745	0.999974
O75369	AHGPGLEGGLVGKPAEFTIDTK	0.177166	0.083069	0.981924	0.999974
Q6VY07	GGAGGGPGGAGGGSGQR	-0.469013	0.0832138	0.166428	0.999974
P52272	GNFGGSFAGSFGGAGGHAPGVAR	-0.326838	0.0832723	0.98418	0.999974
P51970	LGWVRPDLGELSK	0.237377	0.0833203	0.583242	0.999974
Q9BT78	TIVHESER	-0.0673213	0.0834241	0.874753	0.999974
Q16656	VFGAAPLENVVR	-0.211781	0.0834793	0.166959	0.999974
P40925	DVIATDKEDVAFK	0.193652	0.0835324	0.970973	0.999974
O75414	EIAAFFPDFSEQR	0.192602	0.0835707	0.334283	0.999974
Q8IY67	RAPEEELPPLDPEEIR	0.512425	0.0835779	0.501468	0.999974
Q8IV48	MLQDGCELR	0.120288	0.0836284	0.0836284	0.999974
P35556	ICPHGPGYTTDGR	-0.72136	0.0836865	0.334746	0.999974
P09211	AFLASPEYVNLPINGNGK	-0.333889	0.0837193	0.837193	0.999974
O95834	TVAEGHGDTLYVGTTR	0.143824	0.0837235	0.753512	0.999974
P53992	QAQVPLAAVIK	-0.188561	0.0837681	0.795797	0.999974
Q9BVA0	WLASAADDHTVK	0.212747	0.0839322	0.587526	0.999974
P13639	PFPDGLAEDIDKGEVSAR	0.603261	0.0842873	0.989302	0.999974
P50395	TDDYLDQPCYETINR	0.516894	0.0845519	0.912432	0.999974
Q9UI12	LMVHNWEYLGK	0.228094	0.0846144	0.592301	0.999974
Q9UII2	EQAEEERYFR	0.508877	0.0846144	0.253843	0.999974
Q9NXG2	GTFQIVYK	-0.259593	0.0846505	0.91109	0.999974
Q9BW71	SHLEPEEK	0.169582	0.0847476	0.112997	0.999974
Q6UVY6	LVLSLPVNVR	0.6823	0.0848594	0.169719	0.999974
P18754	LPAVSSVACGASVGYAVTK	-0.182082	0.0849981	0.823518	0.999974
Q9HC35	CTGHSSYITHLDWSPDNK	0.307486	0.0851603	0.946552	0.999974
P51692	ATIISEQQAK	-0.493372	0.0852914	0.426457	0.999974
Q96KP4	QLGGSVELVDIGK	-0.209139	0.0853814	0.835215	0.999974
P05067	VESLEQEAANER	0.309639	0.08554	0.25662	0.999974
Q01970	RVETALESCGLK	0.381233	0.0857416	0.468317	0.999974
O43491	VRPAELEQFESTIGFK	0.191811	0.0857508	0.771277	0.999974
O96013	SYLDNFIK	0.17731	0.0859174	0.773257	0.999974
Q96JH7	DGHLNKPICIAWSSSGR	0.521135	0.0862129	0.475169	0.999974
Q96CX2	FFLDRDGFLFR	0.349455	0.0862172	0.747919	0.999974
O94906	LESENDEYER	0.500794	0.0863899	0.549477	0.999974
P06737	GIVGVENVAELKK	0.0795912	0.0865907	0.882153	0.999974
P46783	HPELADK	0.24002	0.0866602	0.303311	0.999974
Q9NW82	GDQYIVDMANTK	-0.352333	0.0867696	0.173539	0.999974
Q7L2E3	DSGPLSDPITGKPYVPLLEAEEVR	0.293292	0.0870097	0.881467	0.999974
P42285	LDFNTDEEK	0.166936	0.0870522	0.966383	0.999974
P56270	QVHSTERPFK	-0.406845	0.0871766	0.445903	0.999974
Q9NZZ3	APPPSLTDCIGTVDSR	0.306464	0.0872443	0.174489	0.999974
P14735	LRAEGPQEWVFQECK	0.273657	0.0874137	0.923292	0.999974
Q7L576	CNEQPNRVEIYEK	0.965622	0.0874542	0.989345	0.999974
Q8NFW8	EVTEPLNLNPAK	-0.153229	0.0875168	0.26255	0.999974
Q9BY32	FPCTLVAQK	-0.104489	0.0879308	0.413249	0.999974
Q9H0S4	SREDAGDNDDTEGAIGVR	0.958436	0.0880461	0.264138	0.999974
P46109	TLYDFPGNDAEDLPFK	0.0932378	0.0880582	0.528349	0.999974
Q99961	QNFIDPLQNLCEK	-0.0824119	0.0882094	0.38095	0.999974
Q8N5N7	VRDVLDFYNVPIQDR	0.255173	0.0882741	0.264822	0.999974
O75419	YVTDVGVLQR	-0.236368	0.0883013	0.666769	0.999974
O14654	DVWQVIVK	0.200865	0.0883294	0.613358	0.999974
Q99536	PAAPPAPGPGQLTLR	-0.0844192	0.0884161	0.884161	0.999974
Q9BZE4	FTQQNYHDR	0.147201	0.0884922	0.79643	0.999974
P43487	FLNAENAQK	-0.138229	0.0887589	0.443795	0.999974
O75533	IADREDEYK	0.215781	0.0888666	0.801459	0.999974
P0DTL6	IGYTEVQFRPYR	0.170578	0.0889185	0.266756	0.999974
P27816	SVPADLSRPK	-0.0805066	0.0889515	0.749471	0.999974
Q93052	STGEPLGHVPAR	-0.236014	0.0889748	0.133462	0.999974
P45974	IVILPDYLEIAR	-0.548411	0.089031	0.994205	0.999974
Q9BXR0	FRSPYDGNETLLSPEK	0.217474	0.0890338	0.547535	0.999974
Q9UPU7	TPVCSEDQGPTR	-0.188041	0.0893101	0.0893101	0.999974
P54577	TVVSGLVQFVPK	-0.111639	0.0896232	0.894106	0.999974
Q9Y5B8	ALFGTDGIR	0.106749	0.0897147	0.628003	0.999974
P00568	EVQQGEEFERR	0.283912	0.0898759	0.884555	0.999974
Q9BWU0	LNDAERELSEISER	0.658534	0.0901031	0.988344	0.999974
O95239	KTPPAPSPFDLPELK	0.223472	0.0902629	0.902629	0.999974
P33992	GSSAAGLTASVMR	-0.0955818	0.0903514	0.998938	0.999974
Q9NP77	LPGPAPDKPNVYDFK	0.102803	0.0903709	0.451855	0.999974
P28838	LYGSGDQEAWQK	0.156285	0.0905424	0.981745	0.999974
Q96FZ2	LQFNTTNCR	-0.262933	0.0906352	0.271906	0.999974
P26038	KAQQELEEQTR	0.211879	0.0906801	0.827106	0.999974
Q96G46	HWDISSSER	0.302368	0.0908342	0.545005	0.999974
P08621	RVLVDVER	0.352804	0.0911478	0.291332	0.999974
P36871	FNISNGGPAPEAITDK	-0.117003	0.0911991	0.88312	0.999974
P56192	GLESLPPLRPQQNPVLPVAGER	-0.0874344	0.091226	0.868533	0.999974
Q6PJ69	ASDHSVTLGVSYPQLPR	-0.143021	0.0912807	0.456404	0.999974
P67936	CGDLEEELK	0.147812	0.0913009	0.78394	0.999974
P46459	AAQSTAMNR	-0.175628	0.0913391	0.977649	0.999974
P61956	EGVKTENNDHINLK	1.32927	0.0914717	0.209166	0.999974
O00203	EASADLSPYVR	-0.188159	0.0915042	0.598911	0.999974
O75817	RPNDIYVNMK	0.19811	0.092031	0.092031	0.999974
Q92922	KYVHADAPTNK	-1.07624	0.0920588	0.969081	0.999974
P61221	LPIPRPGEVLGLVGTNGIGK	-0.198858	0.0922874	0.986226	0.999974
P20338	DLDADREVTFLEASR	0.118016	0.0923646	0.461778	0.999974
P31948	LLEFQLALK	0.148791	0.0924259	0.987731	0.999974
Q9BUJ2	VNELREELQR	0.340132	0.0924701	0.772976	0.999974
Q92945	AINQQTGAFVEISR	-0.46618	0.092556	0.948865	0.999974
Q86UY8	DLLINEHRYPAEIR	0.571332	0.092557	0.302898	0.999974
O95825	LYSKDDEPAVK	-0.588018	0.0927766	0.463883	0.999974
O60701	INAWNSPTLPIYEPGLK	-0.11689	0.0930168	0.95449	0.999974
Q15750	VTNFVAQR	-0.277725	0.0931803	0.785587	0.999974
Q15398	DVNIPTLEGR	0.077242	0.0932573	0.279772	0.999974
Q99933	ELTGIQQGFLPK	-0.183073	0.0933195	0.186639	0.999974
P13639	AYLPVNESFGFTADLR	0.0777326	0.0934807	0.989302	0.999974
P49257	GHPDLQGQPAEEIFESVGDR	0.245317	0.0935169	0.371397	0.999974
Q7Z4S6	SVAGKEDNTDTDQEK	0.437139	0.0935538	0.374215	0.999974
P07900	KLSELLR	0.134362	0.0938436	0.767803	0.999974
P08621	MWDPHNDPNAQGDAFK	0.211866	0.0939405	0.291332	0.999974
Q8IZ21	LSQRPTPEELEQR	0.536473	0.0939694	0.469847	0.999974
O60684	EACWTISNITAGNR	-0.173565	0.0939792	0.702192	0.999974
Q14166	LSQERPGVLLNQFPCENLLTVK	-0.219083	0.094087	0.952637	0.999974
P52788	LILDLSMK	0.234644	0.0942143	0.753714	0.999974
P15586	TPGVFDPGYR	0.265587	0.0942442	0.921769	0.999974
Q9NTK5	FNTPQQPK	-0.146665	0.0942669	0.98568	0.999974
O75534	FNISTDRR	0.15156	0.0942674	0.945448	0.999974
P42858	VHPSEDEILAQYLVPATCK	0.164162	0.0943436	0.97302	0.999974
P36915	LNQQPSQGLGPR	-0.237005	0.0944863	0.565244	0.999974
O00257	AADERHPPADR	-0.493549	0.0945114	0.0945114	0.999974
P16930	GTKPIDLGNGQTR	-0.325678	0.0948687	0.758949	0.999974
Q92599	LRPQTYDLQESNVQLK	0.406402	0.0949706	0.284912	0.999974
P46940	FQPGETLTEILETPATSEQEAEHQR	0.581842	0.095035	0.91377	0.999974
P83436	NRLEALASPQIVAAFTSQAVDQSK	-0.33739	0.0951501	0.494037	0.999974
P61106	SCLLHQFTEK	0.0929868	0.0952793	0.476397	0.999974
Q96LR5	ESVQQEPEREQVQPK	0.230402	0.0952806	0.381122	0.999974
O95835	ITHPTDTSNFDPVDPDK	1.7416	0.0955931	0.249632	0.999974
Q9ULR3	LGSGDDISVYVIPLIHGNK	-0.166935	0.095634	0.191268	0.999974
P61964	YILAATLDNTLK	-0.149069	0.095698	0.669886	0.999974
O75940	SIFASPESVTGK	0.127138	0.0960161	0.288048	0.999974
O75643	SLVQEMVGSFGKR	0.141299	0.0961603	0.938814	0.999974
Q8TAT6	TGEITASSNK	0.212275	0.0962253	0.679046	0.999974
Q9P258	TKDGQILPVPNVVVR	1.37497	0.0964696	0.530583	0.999974
P19338	EAMEDGEIDGNK	2.73512	0.0966606	0.985876	0.999974
P49419	QASVADYEETVKK	0.123579	0.0967644	0.86398	0.999974
O95861	TCATDLQTK	-0.147031	0.0967696	0.895285	0.999974
P35573	EWNVICITDVVYNHTAANSK	0.169002	0.096837	0.945737	0.999974
P53582	SAQFEHTLLVTDTGCEILTR	0.159501	0.0969082	0.872174	0.999974
Q15084	KDVIELTDDSFDK	0.484264	0.0970342	0.963807	0.999974
P08621	RQQEVETELK	0.254514	0.0971107	0.291332	0.999974
Q96NB3	KAPDADDQDVK	0.203321	0.0972079	0.0972079	0.999974
P49589	WGEEEAELNK	0.252584	0.0974208	0.983192	0.999974
P62633	EREQCCYNCGK	0.204135	0.0976808	0.638001	0.999974
P06733	EGLELLK	0.222013	0.0977406	0.705901	0.999974
O75369	YRGQHVTGSPFQFTVGPLGEGGAHK	0.328833	0.0979139	0.981924	0.999974
Q16181	THMQDLK	0.0907234	0.0979742	0.966235	0.999974
Q86SZ2	SAEQGEVENGR	-0.184527	0.0980367	0.686257	0.999974
Q9H9J2	ELFEMWK	-0.0564285	0.0980377	0.219318	0.999974
O43396	GCGPCLR	-0.117752	0.0980643	0.843449	0.999974
Q9H3G5	QCHECIEHIR	0.753212	0.0984668	0.787734	0.999974
O75347	DLEEAEEYK	0.373031	0.0985821	0.910452	0.999974
Q8NFH3	TPEILTVNSIGQLK	-0.397351	0.0986795	0.56099	0.999974
Q9H307	TLQEQLEK	0.38138	0.0986932	0.493466	0.999974
P61981	AYSEAHEISK	0.115353	0.0987624	0.779135	0.999974
Q02952	VKEESQLPGTGGPEDVLQPVQR	0.0725183	0.0987786	0.496519	0.999974
Q15365	IANPVEGSSGR	-0.224473	0.0989323	0.63098	0.999974
Q9NUQ3	LIEQYALREEHIDK	0.798429	0.0990863	0.538891	0.999974
P13693	LEEQRPER	0.446333	0.0995343	0.69674	0.999974
Q9BXR0	CIAAHQRPDK	-0.178831	0.0995519	0.547535	0.999974
P35269	LRLDTGPQSLSGK	-0.695924	0.0995835	0.499532	0.999974
O75369	WGEEHIPGSPFHVTVP	0.112279	0.0997094	0.981924	0.999974
O15144	DSIVHQAGMLKR	0.264602	0.0997629	0.971868	0.999974
P35579	DRAEAEAR	0.331418	0.0997811	0.998697	0.999974
Q92613	SCVLGIYPQCVLCPK	-0.0863289	0.0998031	0.199606	0.999974
P63220	DHASIQMNVAEVDK	0.241964	0.100265	0.401062	0.999974
Q9BYN0	YAAYQQLQR	-0.524915	0.100458	0.100458	0.999974
P62750	LAPDYDALDVANK	0.0548613	0.100584	0.523836	0.999974
Q9UQ80	AAHLCAEAALR	1.49099	0.100648	0.930354	0.999974
Q15149	VLADPSDDTK	0.385729	0.100756	0.827919	0.999974
Q86VX2	VGSIFLQLK	-0.155684	0.100794	0.201588	0.999974
mRFP-HTTQ74_HEK	LSFPEGFKWER	0.309227	0.10081	0.78003	0.999974
Q15375	GTCVSSAEEEAENAPR	0.28177	0.100881	0.100881	0.999974
Q06124	ESQSHPGDFVLSVR	-0.0885163	0.100923	0.913444	0.999974
Q9NVR5	SGEPLCPPLLCNQDK	-0.139797	0.100999	0.201997	0.999974
Q8N4Q1	SAFSCFHYSTEEIK	0.529182	0.101031	0.202062	0.999974
O43707	LSNRPAFMPSEGK	0.27716	0.101321	0.786549	0.999974
P29966	AAEEPSKVEEK	0.21656	0.101358	0.493813	0.999974
O14654	LCLTDEEVVFVR	0.230897	0.101532	0.613358	0.999974
P50570	SSVLENFVGR	-0.137135	0.101568	0.938516	0.999974
P18124	TTHFVEGGDAGNREDQINR	0.125189	0.101635	0.711447	0.999974
O00423	AVTCIAFSK	-0.13948	0.101706	0.610235	0.999974
P09543	ILVLDDTNHERER	0.612866	0.10177	0.40708	0.999974
Q9BXP5	TQLWASEPGTPPLPTSLPSQNPILK	-0.274428	0.101774	0.976696	0.999974
Q7L2E3	KLQSNPSLEGVSHVIVDEVHER	0.195611	0.101866	0.881467	0.999974
Q5T653	EGDAHPLGALPVGTLINNVESEPGR	0.270941	0.10193	0.318789	0.999974
P38935	QEGGQEAAAPAR	-0.0740708	0.101976	0.254941	0.999974
Q10570	AEGGGAEEGAGAR	-0.177134	0.102149	0.943165	0.999974
P27348	AVTEQGAELSNEER	0.570767	0.102189	0.827195	0.999974
Q9BWD1	VAVLSQNR	-0.11062	0.102272	0.975336	0.999974
Q13084	VWKPQLFER	0.458991	0.102308	0.136411	0.999974
Q9UHB9	TKLEAQAYTAYLSGMLR	0.435655	0.102383	0.659945	0.999974
P61158	DREVGIPPEQSLETAK	0.239378	0.102394	0.977763	0.999974
Q969G6	RLELPEHLK	0.2119	0.102411	0.307233	0.999974
Q9UQE7	ILMEFNK	0.214216	0.102624	0.75351	0.999974
Q9Y520	PYVRDDDK	0.3956	0.102693	0.989	0.999974
O43707	MVSDINNGWQHLEQAEK	0.212304	0.102735	0.786549	0.999974
Q8IYS1	AEWEPPEAR	0.270802	0.102776	0.661613	0.999974
P26038	IAQDLEMYGVNYFSIK	0.193751	0.102855	0.827106	0.999974
P27695	TSPSGKPATLK	-0.0936121	0.103092	0.855817	0.999974
Q13838	DEEVLKK	0.118897	0.103263	0.999683	0.999974
P51570	KDGLVSLLTTSEGADEPQR	0.43644	0.103528	0.953858	0.999974
Q9HD26	TGQSADSGTIK	-0.696307	0.103595	0.310784	0.999974
Q6P158	GEFVVSLDDGWIR	0.311416	0.103708	0.994357	0.999974
P41252	LESDYEILER	0.322186	0.103822	0.982886	0.999974
P23246	LFVGNLPADITEDEFK	0.323008	0.103966	0.85994	0.999974
Q13464	SISQLESLNR	-0.196999	0.104061	0.975981	0.999974
Q04760	RFEELGVK	0.194555	0.104093	0.771958	0.999974
Q14258	ASAPSPNAQVACDHCLK	-0.417331	0.104181	0.572726	0.999974
P60842	KVDWLTEK	0.20653	0.104288	0.995212	0.999974
O95232	YLQSLLAEVERR	0.178047	0.104322	0.625935	0.999974
Q92922	LRHFEELETIMDR	0.876794	0.104344	0.969081	0.999974
P62937	VSFELFADK	0.109329	0.104553	0.612978	0.999974
O14936	LFEGIIK	-0.205419	0.104569	0.418274	0.999974
O60934	EQHLSENEPVDTNSDNNLFTDTDLK	0.23088	0.104575	0.44241	0.999974
P06733	AAVPSGASTGIYEALELRDNDK	0.344404	0.104578	0.705901	0.999974
P27708	TLHEWLQQHGIPGLQGVDTR	0.263533	0.104699	0.926447	0.999974
O43390	AGPIWDLR	0.23006	0.104782	0.774761	0.999974
Q92598	VNTHGIFTISTASMVEK	-0.410248	0.104788	0.941595	0.999974
P04062	NFVDSPIIVDITK	0.176387	0.104946	0.309514	0.999974
O75369	VMYTPMAPGNYLISVK	0.615553	0.105227	0.981924	0.999974
Q8NCN5	TTSSAYSYSLER	0.218729	0.105343	0.2692	0.999974
O60333	KHDNETNLSTEK	-1.49782	0.10539	0.421561	0.999974
Q9P2X3	STFQAHLAPVVCPK	-0.215494	0.10545	0.6327	0.999974
Q9UNY4	KVEPSDPVAR	-0.370968	0.105598	0.105598	0.999974
P35250	IIEPIQSR	-0.206882	0.105778	0.739271	0.999974
Q15459	PLPPAPAPDEYLVSPITGEK	-0.158769	0.105904	0.963408	0.999974
Q13185	WKDSDEADLVLAK	0.180715	0.106268	0.318805	0.999974
O00231	RYQEALHLGSQLLR	0.166075	0.106637	0.93774	0.999974
P62241	ELEFYLR	0.395263	0.106644	0.971096	0.999974
P07814	EKEDFEK	0.278298	0.106681	0.994711	0.999974
P02787	DCHLAQVPSHTVVAR	0.158314	0.106753	0.817446	0.999974
Q15286	KVVETEDAYK	0.253446	0.106798	0.403586	0.999974
Q9UID3	VSVLTGIIK	-0.207671	0.107094	0.214187	0.999974
Q9P270	AGASIPSSGAASPR	1.57217	0.107139	0.107139	0.999974
O95394	LNHLCGADFVK	-0.0852456	0.10735	0.994767	0.999974
Q6UX04	EKPEEEVK	0.329514	0.107545	0.322636	0.999974
P55809	SAKPGDDVR	0.745565	0.107584	0.742629	0.999974
P06744	KIEPELDGSAQVTSHDASTNGLINFIK	0.156156	0.107641	0.975851	0.999974
Q00169	DYKAEEDPAK	0.117643	0.107647	0.430589	0.999974
Q5T1C6	LLFDQFMK	0.197445	0.107796	0.107796	0.999974
P28482	FRHENIIGINDIIR	0.309074	0.108216	0.970668	0.999974
Q9NX74	EAPDQDPGGPR	-0.114964	0.108248	0.9516	0.999974
Q15942	QHPVPPPAQNQNQVR	-0.21037	0.108348	0.820251	0.999974
Q86WR7	SGDPGPGPSHPAQPK	-0.347758	0.10853	0.10853	0.999974
P11021	ITPSYVAFTPEGER	0.154987	0.108631	0.769132	0.999974
Q9UL63	LLREDSCNAGPEDIQSR	0.235338	0.108673	0.980616	0.999974
Q92973	ESQSPDTTIQR	-0.260951	0.108912	0.785376	0.999974
Q8WUA2	DFVPYQDIR	0.382692	0.108913	0.879882	0.999974
P47813	LEAMCFDGVKR	0.295426	0.109074	0.763515	0.999974
P46020	GPDWNTELYNER	0.235324	0.109097	0.891826	0.999974
Q13642	FTAVEDQYYCVDCYK	-0.922451	0.109206	0.977096	0.999974
Q13200	SGALLACGIVNSGVR	-0.0730972	0.109356	0.98448	0.999974
P14735	LRPENVR	0.109015	0.109408	0.923292	0.999974
Q9Y2X0	LSPCTVTR	-0.378995	0.109501	0.109501	0.999974
P11586	ITIGQAPTEK	-0.182386	0.109594	0.995674	0.999974
P50395	KFDLGQDVIDFTGHALALYR	0.445834	0.109749	0.912432	0.999974
P09497	VTEQEWR	0.150247	0.109784	0.706125	0.999974
O00571	QYPISLVLAPTR	-0.158104	0.110015	0.873921	0.999974
Q9UJX5	LGQSIESSYSSIQK	-0.261143	0.110061	0.363164	0.999974
O60306	TLIVEPHVIPNR	0.387451	0.110105	0.44042	0.999974
Q12933	VAMTAEACSR	0.282692	0.110297	0.989529	0.999974
Q9Y2Y0	GLDLSSGLVVTSLCK	-0.529852	0.110365	0.331094	0.999974
P40222	RPEGPGAQAPSSPR	-0.10778	0.110399	0.924724	0.999974
Q8IUF8	PTGSGKEEGPAPCK	-0.537582	0.110463	0.400015	0.999974
P49588	DELRETLK	0.192058	0.110507	0.981959	0.999974
O43665	WAASLENLLEDPEGVK	0.222338	0.110548	0.331644	0.999974
Q92930	NIEEHASSDVER	0.251107	0.110585	0.221171	0.999974
P14543	EGSPDALQNPCYIGTHGCDTNAACRPGPR	-0.300927	0.110666	0.490148	0.999974
Q14247	LQLHESQK	-0.295776	0.110699	0.457834	0.999974
O14980	HWPTFISDIVGASR	-0.367083	0.110828	0.911242	0.999974
Q00688	ARLEIEPEWAYGK	0.341045	0.110916	0.459251	0.999974
O43488	QVETELFPCLR	0.115286	0.110928	0.992375	0.999974
Q9UNQ2	CAILMFQR	0.148398	0.110947	0.887577	0.999974
Q69YN2	KAPIQTYVLGANNQETVK	-0.11474	0.11105	0.931248	0.999974
O43143	IIPLYSTLPPQQQQR	-0.172416	0.111099	0.814019	0.999974
P14868	QCFLVLR	-0.156534	0.111226	0.702463	0.999974
O43707	QFASQANVVGPWIQTK	-0.279935	0.111284	0.786549	0.999974
P49321	SIEVIENR	0.129233	0.111319	0.975941	0.999974
Q9UN86	IIRYPDSHQLFVGNLPHDIDENELK	1.61276	0.111324	0.857226	0.999974
Q86V88	LYPEVPEVLKR	0.456276	0.111365	0.44546	0.999974
P45974	DGLGGLPDIVR	-0.173306	0.111405	0.994205	0.999974
P43243	ALWFQGR	0.193963	0.111453	0.939732	0.999974
P62857	EGDVLTLLESER	0.516029	0.111477	0.459644	0.999974
Q9Y3A5	ERHTQLEQMFR	0.343036	0.111678	0.781743	0.999974
P00558	FHVEEEGK	0.152293	0.111729	0.887742	0.999974
Q13283	FMQTFVLAPEGSVANK	0.425366	0.111755	0.932146	0.999974
P50454	DTQSGSLLFIGR	-0.215311	0.112085	0.772879	0.999974
Q15181	GQYISPFHDIPIYADK	0.176312	0.112115	0.910534	0.999974
Q3B7T1	ESDLPAADPSTPIPLK	-0.633801	0.112419	0.142399	0.999974
Q9Y2S7	LYDRDVASAAPEK	0.23343	0.112454	0.518795	0.999974
Q92499	ALIVEPSR	-0.0962107	0.11246	0.807887	0.999974
O95071	AYPAAITILETAQK	-0.287676	0.112529	0.918503	0.999974
P54920	TIQGDEEDLR	0.26421	0.112656	0.873833	0.999974
Q8ND24	DQFNSHIQLVR	-0.517856	0.112709	0.112709	0.999974
Q9Y5S9	NIHLNLDRR	0.0914833	0.11309	0.565451	0.999974
O95881	YFYVSAEQVVQGMK	-0.159526	0.113218	0.452872	0.999974
Q9UHX1	GYGFIEYEK	0.123691	0.113335	0.947319	0.999974
Q96A35	YGMSPPGSVADKR	0.427272	0.113584	0.279488	0.999974
Q9H0D6	PCGLCNQFGHEVK	-0.236251	0.113671	0.917551	0.999974
Q14247	SAVGHEYQSK	0.535894	0.113745	0.457834	0.999974
Q9UBE0	VVFCPVK	0.146835	0.11376	0.963051	0.999974
P07910	SEEEQSSSSVKK	0.334352	0.113765	0.887268	0.999974
O95071	DEPGEGSGVAR	0.209275	0.113779	0.918503	0.999974
Q9NZ01	HYEVEILDAK	0.656021	0.113829	0.113829	0.999974
P46940	RIPADTFAALK	0.472624	0.113833	0.91377	0.999974
P50991	VIDPATATSVDLR	0.653249	0.113848	0.730768	0.999974
P21399	ERFEFLK	0.342041	0.113913	0.922087	0.999974
O95999	ILSREDTEEISCR	0.666425	0.113933	0.3418	0.999974
Q92890	KVEEDEAGGR	0.474094	0.114009	0.798062	0.999974
O00273	LQHTLQQVLDQREEVR	0.36119	0.114071	0.541786	0.999974
Q8IUF8	FKDELWR	0.234345	0.11429	0.400015	0.999974
Q96MW5	TNIQLPACLR	-0.283926	0.114403	0.225434	0.999974
Q9BWH6	CGQGTLLAQACQDLPSIR	-0.558463	0.114429	0.847445	0.999974
P49419	RSTCTINYSK	-0.21611	0.114451	0.86398	0.999974
Q14157	IDLAVLLGK	0.462684	0.11451	0.554404	0.999974
Q9NY33	LFVQDEK	0.127636	0.114703	0.969189	0.999974
P30153	LNIISNLDCVNEVIGIR	0.404399	0.114717	0.905975	0.999974
Q92878	TVQQVNQEK	0.213556	0.114825	0.922033	0.999974
Q02880	LLFPAVDDNLLK	-0.176923	0.114851	0.114851	0.999974
Q13033	KLDESIYDVAFHSSK	0.582637	0.114926	0.894033	0.999974
Q9NR12	DFNVPLSISR	-0.133988	0.114986	0.176186	0.999974
Q96GX9	DISGPSPSKK	0.214165	0.115018	0.856561	0.999974
O75694	ISLQAIQQLVR	-0.195854	0.115055	0.495935	0.999974
Q9UJA5	VDSLLHGTFSAK	0.187409	0.115077	0.453914	0.999974
P26641	QAFPNTNR	-0.165468	0.11522	0.999738	0.999974
P42224	ILENAQR	-0.151677	0.115227	0.842782	0.999974
O43852	DRVHHEPQLSDK	0.199136	0.115443	0.26593	0.999974
Q9UQE7	LFYHIVDSDEVSTK	0.285716	0.115507	0.75351	0.999974
Q9UET6	AVDLCAAPGSWSQVLSQK	-0.0580755	0.115576	0.346729	0.999974
Q96PZ0	CVEGQLLR	-0.0801022	0.115773	0.79006	0.999974
Q8N7H5	SGSGEDESSEDEAR	0.253998	0.115847	0.495533	0.999974
Q9BUJ2	KYNILGTNAIMDK	0.400959	0.115946	0.772976	0.999974
O76041	RDLETEIK	0.175908	0.116064	0.116064	0.999974
P49005	CCVVGTLFK	-0.270875	0.11621	0.80973	0.999974
Q9UJU6	TNAVSEIK	-0.242243	0.116526	0.66865	0.999974
Q13435	LAEIGAPIQGNR	-0.137116	0.116536	0.997919	0.999974
P08397	RENPHDAVVFHPK	0.385668	0.116551	0.628688	0.999974
Q15418	NLVFSDGYVVK	-0.306638	0.116664	0.813111	0.999974
P15531	EHYVDLK	0.159305	0.11667	0.583351	0.999974
P26373	KGDSSAEELK	0.337733	0.116764	0.937372	0.999974
Q16881	VEETVKHDWDR	0.564353	0.116808	0.940041	0.999974
P50991	LVIEEAER	0.191507	0.116923	0.730768	0.999974
Q9H2M9	VVSAAVQAQHSATK	-0.355739	0.117129	0.549663	0.999974
P62195	FVVDVDK	0.159335	0.117206	0.947177	0.999974
Q04323	LYVELHRGEELGGGQDPVQLLSGFPR	0.322626	0.117347	0.955267	0.999974
Q9NR12	VVLEGPAPWGFR	-0.267659	0.117457	0.176186	0.999974
Q15654	AYHPGCFTCVVCHR	0.718668	0.11747	0.856622	0.999974
Q99471	KIDFLTK	0.0377506	0.117484	0.538774	0.999974
P05198	RVSPEEAIK	0.107431	0.117589	0.848261	0.999974
P40938	LILCCNSTSK	-0.205818	0.117865	0.601905	0.999974
P49458	VTDDLVCLVYK	-0.0543315	0.117914	0.471656	0.999974
P51617	IGEGGFGCVYR	-0.31771	0.117915	0.185268	0.999974
Q9NVA2	SYELQESNVR	0.0930355	0.117999	0.856344	0.999974
Q02952	TEGTQEADQYADEK	0.326245	0.11808	0.496519	0.999974
Q96L92	TCEGYNEIIFPHCACDSR	0.238776	0.118151	0.649831	0.999974
P14625	EESDDEAAVEEEEEEK	0.861331	0.118167	0.998513	0.999974
Q8N543	QVAEAWSR	0.0822176	0.118272	0.891431	0.999974
P23921	STLDIVLANK	-0.119212	0.118333	0.9237	0.999974
Q9Y5P6	HHGQEGSILVTK	-0.297563	0.118346	0.710079	0.999974
P27708	EATAGNPGGQTVR	-0.122291	0.118365	0.926447	0.999974
P40763	FPELNYQLK	-0.299066	0.118476	0.670409	0.999974
Q9NUQ3	EENMQQAREEEER	0.545129	0.118749	0.538891	0.999974
Q92841	LTPYEVDELR	0.103862	0.118761	0.983074	0.999974
Q9NPH2	VIVLWTANTER	0.144046	0.118925	0.779068	0.999974
Q14376	AVGESVQKPLDYYR	0.153216	0.118968	0.475873	0.999974
P28340	VLSFDIECAGRK	0.261653	0.11902	0.983337	0.999974
P35241	TQNDVLHAENVK	-0.25773	0.119322	0.461124	0.999974
O00178	LVLVSPTSEQYDSLLR	-0.0750079	0.119375	0.931313	0.999974
Q9Y4E8	STLVCPECAK	-0.138333	0.119422	0.94168	0.999974
O43399	KTQETLSQAGQK	0.245516	0.119436	0.179154	0.999974
P09651	EPEQLRK	0.26112	0.11944	0.867474	0.999974
Q96RU3	LAEVSQNIEK	-0.0639952	0.119462	0.477848	0.999974
P50990	NLRDIDEVSSLLR	0.72645	0.119482	0.990389	0.999974
Q9UIQ6	LFPWAQIR	0.54223	0.119547	0.119547	0.999974
P22392	SCAHDWVYE	0.237989	0.119759	0.823734	0.999974
Q14692	SGPNTQNEDIEK	0.256439	0.119808	0.239615	0.999974
Q9HCE1	VGSVEEFQGQER	0.0980544	0.119854	0.931255	0.999974
P17844	TAQEVETYR	-0.178985	0.119948	0.859017	0.999974
Q9UMX5	ELEALDEVFTK	0.176215	0.120038	0.633852	0.999974
P19823	IQPSGGTNINEALLR	-0.131478	0.120122	0.22191	0.999974
Q9UIA9	AIELWYHDPACTTPVLK	-0.0774965	0.12016	0.976215	0.999974
P52735	ELLSHSAERPER	0.246395	0.120221	0.444055	0.999974
Q9NQX3	IPDSIISR	-0.134547	0.120225	0.862222	0.999974
P13489	ELCQGLGQPGSVLR	-0.154002	0.120233	0.905704	0.999974
Q9Y230	VQAGDVITIDK	-0.187666	0.120292	0.983717	0.999974
Q9UFW8	AEFEEQNVR	-0.131827	0.120306	0.601528	0.999974
P36776	TENPLILIDEVDK	0.0809312	0.120447	0.893265	0.999974
Q9BRJ2	DVLEYVVFEK	0.245538	0.120485	0.465392	0.999974
Q8NFH5	SIYDDISSPGLGSTPLTSR	-0.27016	0.120598	0.120598	0.999974
P21333	ALGALVDSCAPGLCPDWDSWDASK	0.193053	0.12062	0.998088	0.999974
P13984	GELDLTGAK	-0.175546	0.120764	0.621019	0.999974
Q9UPN6	IAWALNK	-0.157479	0.120916	0.419517	0.999974
P25705	EAYPGDVFYLHSR	0.264404	0.121011	0.52085	0.999974
Q9UJX5	LLAFALADTK	-0.203932	0.121055	0.363164	0.999974
P31948	CRELCEK	0.374911	0.121104	0.987731	0.999974
Q86UY8	YICYAEQTR	0.419108	0.121159	0.302898	0.999974
Q9Y2D5	LFEDDEHEK	0.301982	0.121175	0.242349	0.999974
P23526	ALDIAENEMPGLMR	0.505794	0.121198	0.887145	0.999974
O75369	EATTDFTVDSRPLTQVGGDHIK	0.168139	0.121277	0.981924	0.999974
P18858	IIPVLLEHGLER	0.186945	0.121373	0.931912	0.999974
Q8N983	LADQSGLDVIR	0.329254	0.121489	0.184172	0.999974
Q69YN2	FIALANVGNPEK	-0.0954516	0.121547	0.931248	0.999974
Q13144	GAEEEPPPPLQAVLVADSFDRR	0.301063	0.121823	0.995038	0.999974
Q9Y5A9	RQEEEESVK	0.708614	0.121962	0.840911	0.999974
Q08J23	EILFYDR	0.0856392	0.12197	0.985773	0.999974
Q96FV2	DQDRGQQLQQK	-0.160716	0.122205	0.611024	0.999974
P49327	DHRDNLEFFLAGIGR	0.482098	0.122211	0.997592	0.999974
Q01433	GGLGAPPLQSAR	-0.0677098	0.122218	0.88881	0.999974
Q9NPI6	LMADVVEEETRR	0.481481	0.122477	0.729408	0.999974
Q13242	DLEDLFYK	0.173648	0.122626	0.462314	0.999974
O75208	DGSELILHFVTQCNTR	-0.340398	0.122651	0.245301	0.999974
Q9UBI1	HIDPVVLK	-0.16146	0.122685	0.490741	0.999974
Q9UJX3	ALTQRPDYIK	-0.128752	0.122697	0.577541	0.999974
Q8N983	EVIDFAR	0.274603	0.122781	0.184172	0.999974
Q6PKG0	KFDGVEGPR	0.175736	0.122865	0.927177	0.999974
P61604	KFLPLFDR	0.274319	0.122902	0.543173	0.999974
P35270	TVVNISSLCALQPFK	0.466335	0.122923	0.491694	0.999974
Q6PCB5	AVHCGEWPDQPR	0.255266	0.123186	0.369557	0.999974
Q9BZH6	NFPTITALEWSPSHNLK	0.368849	0.123207	0.705063	0.999974
P11766	IKVDEFVTHNLSFDEINK	0.139957	0.123222	0.750783	0.999974
P22102	GDTVATLSER	-0.307416	0.123236	0.999381	0.999974
Q86WQ0	GCLEGSQGTQALHK	-0.259623	0.123294	0.493178	0.999974
Q13442	EREEIEK	0.898525	0.123365	0.337308	0.999974
O00267	FIAYQFTDTPLQIK	-0.171287	0.123411	0.931313	0.999974
P51617	GTLAYLPEEYIK	-0.278595	0.123512	0.185268	0.999974
P40938	VPAPSIEDICHVLSTVCK	-0.138536	0.123584	0.601905	0.999974
Q96ST2	ETFIDSGVMSAIK	0.207328	0.123633	0.618164	0.999974
Q14204	IQFVGACNPPTDPGR	0.680322	0.123706	0.998674	0.999974
Q99757	FVGIKDEDQLEAFLK	0.214632	0.123798	0.123798	0.999974
P04062	GQPGDIYHQTWAR	-0.2026	0.123806	0.309514	0.999974
Q9BXJ9	RLPLNFLSGEK	0.197489	0.123869	0.960453	0.999974
O43852	TEREQFVEFR	0.194384	0.123896	0.26593	0.999974
P15880	LSIVPVRR	0.169028	0.123902	0.994773	0.999974
Q9BQ75	MMDIPEIR	0.368142	0.12391	0.37173	0.999974
Q8TDD1	VADNAQQQYVR	-0.365063	0.123983	0.587764	0.999974
Q14498	NSAQGNVYVK	-0.281615	0.124213	0.711047	0.999974
P19387	HTVYPKPEEWPK	0.123842	0.124383	0.366329	0.999974
Q96PZ0	FGTTAVPTYQVGR	-0.081555	0.124467	0.79006	0.999974
Q6L8Q7	ELTGYNADVICLQEVDR	0.26235	0.124507	0.913077	0.999974
Q9NYF8	STFREESPLR	0.412889	0.124569	0.819268	0.999974
Q14152	RQTIEER	0.442774	0.12467	0.940964	0.999974
P30041	VVISLQLTAEKR	0.521346	0.124747	0.916719	0.999974
O95835	GTTPPPPSWEPNSQTK	-0.230971	0.124816	0.249632	0.999974
P31150	QLICDPSYIPDR	0.1467	0.124892	0.973054	0.999974
Q5VZ89	CANVNNSSTTSQR	-0.431295	0.1249	0.499601	0.999974
P49757	YLGHVEVDESR	-0.506613	0.125065	0.500261	0.999974
P82912	KFEEIPIAHIK	0.245317	0.125104	0.20031	0.999974
P55210	SSFVPSLFSK	-0.245249	0.125211	0.626053	0.999974
P04350	MAATFIGNSTAIQELFKR	0.588831	0.125229	0.375688	0.999974
Q9UQE7	LDQDLNEVK	0.0629094	0.125415	0.75351	0.999974
Q9NTJ3	PNLGAIAEYK	0.117414	0.12545	0.970891	0.999974
A1X283	FEGRPVPDGDAK	-0.187057	0.125587	0.75379	0.999974
P27708	KEEILLIK	0.197691	0.125627	0.926447	0.999974
Q9H2U1	NLQSDVLMTVVK	0.132282	0.125648	0.890962	0.999974
Q9UHD2	YQEYTNELQETLPQK	-0.334792	0.125661	0.376984	0.999974
Q14240	DQIYEIFQK	-0.0698212	0.125683	0.683491	0.999974
P63000	DDKDTIEK	1.09335	0.125748	0.799644	0.999974
Q10570	LQEPPASAVR	-0.170947	0.125755	0.943165	0.999974
P46777	RLVIQDK	0.248802	0.125883	0.919732	0.999974
P14618	GVNLPGAAVDLPAVSEK	-2.56977	0.125982	0.976193	0.999974
P48637	IEPEPFENCLLR	-0.0829448	0.126113	0.853552	0.999974
Q6ZN55	THTGERPFPCPDCSK	0.380763	0.1262	0.2524	0.999974
O60934	IPNYQLSPTK	-0.244586	0.126403	0.44241	0.999974
Q9UQN3	ATISDEEIER	0.27145	0.126574	0.126574	0.999974
P51003	IPTPIVGVK	-0.134007	0.126599	0.985055	0.999974
P26641	LDPGSEETQTLVR	-0.106443	0.126633	0.999738	0.999974
Q14166	VYTDVQQVASSLTHPR	-0.248913	0.126759	0.952637	0.999974
P11021	KSDIDEIVLVGGSTR	0.254629	0.126892	0.769132	0.999974
Q9BT78	QYNVDYK	0.269793	0.12698	0.874753	0.999974
Q9UQE7	VETYLNENLRK	0.810036	0.127202	0.75351	0.999974
Q9GZT3	CILPFDK	0.160861	0.127208	0.472115	0.999974
Q7L014	VTYVVLDEADR	0.146436	0.127382	0.982075	0.999974
Q14152	ILQEHEQIKK	0.357304	0.127503	0.940964	0.999974
P12081	RHGAEVIDTPVFELK	0.433893	0.127655	0.99996	0.999974
Q9NR45	VLVTVEEDDTIMEELVDNHGKK	0.327045	0.12773	0.944899	0.999974
Q12907	NRDHDTFLAVR	0.311437	0.12777	0.565162	0.999974
Q92522	ALVQNDTLLQVK	-0.179615	0.127886	0.255772	0.999974
P36542	HLLIGVSSDR	0.199057	0.127888	0.127888	0.999974
P14868	VTMLFLGLHNVR	-0.213173	0.12789	0.702463	0.999974
Q9Y217	LALTTSGCPLVIQCK	-0.160557	0.127894	0.383683	0.999974
P19823	FYNQVSTPLLR	-0.16055	0.128063	0.22191	0.999974
O43156	LAGSLVTQAPISAR	-0.525011	0.128091	0.128091	0.999974
Q9UMS0	FIPGKPVLETR	0.0996172	0.128219	0.512875	0.999974
P62820	QWLQEIDRYASENVNK	0.422885	0.128232	0.838441	0.999974
Q15029	MYSTDDGVQFHAFGR	0.146983	0.128248	0.919963	0.999974
Q13823	TLEEDVDDRAPSK	0.159357	0.128434	0.383027	0.999974
Q96KP4	DVDYVCISDNYWLGK	0.392777	0.128495	0.835215	0.999974
Q15084	GESPVDYDGGR	0.207352	0.128508	0.963807	0.999974
P10398	VSQPTAEQAQAFK	-0.28488	0.128544	0.514176	0.999974
P49750	SQLLAPPPPSAPPGNK	-0.480121	0.128549	0.595697	0.999974
Q8NBF2	NGQIQYSIGGPNPGR	-0.15077	0.128818	0.997202	0.999974
P11413	LKLEDFFAR	0.064536	0.128844	0.988763	0.999974
P06737	AWELTQK	0.167646	0.129117	0.882153	0.999974
P46777	RFPGYDSESK	0.227563	0.129117	0.919732	0.999974
Q15436	ERPDLPPIQYEPVLCSR	0.0482354	0.129197	0.985342	0.999974
Q9NQT4	AVLTFALDSVER	0.0965901	0.129303	0.646516	0.999974
Q07864	GGVITDEEETSKK	0.491729	0.129311	0.880487	0.999974
P00387	GPSGLLVYQGK	0.321261	0.129569	0.133747	0.999974
P10644	SENEEFVEVGR	0.197083	0.129602	0.583208	0.999974
Q9NRF8	LHLPIGDSASNLLFK	-0.108302	0.129706	0.90835	0.999974
P41250	LLEFNQGKLPFAAAQIGNSFR	0.237424	0.129748	0.988733	0.999974
Q9BT73	NLVAFVSQEAGNR	0.533002	0.129768	0.648842	0.999974
Q14566	LTHYDHVLIELTQAGLK	0.287305	0.129811	0.980516	0.999974
P62937	TEWLDGK	0.289525	0.129862	0.612978	0.999974
O95757	ELDNFCNPIIYKPK	0.0863446	0.129933	0.995856	0.999974
Q9HC35	DGRPLQPHVR	0.192545	0.130099	0.946552	0.999974
Q13620	EAFETFINK	-0.140679	0.130168	0.946669	0.999974
P16278	AYVAVDGIPQGVLER	0.342935	0.130252	0.578744	0.999974
Q9NPH2	VFVGGDDFK	0.125156	0.130338	0.779068	0.999974
P13797	MINLSVPDTIDER	0.569117	0.130611	0.978448	0.999974
P35579	VKPLLQVSR	-0.242451	0.130807	0.998697	0.999974
Q15046	GDIIGVQGNPGK	-0.279845	0.130821	0.972074	0.999974
P21333	WGDEHIPGSPYR	0.0974365	0.130826	0.998088	0.999974
Q9BVP2	SEVCFGK	0.325955	0.13084	0.928445	0.999974
P61923	AILILDNDGDR	0.265588	0.130875	0.392626	0.999974
O60684	VSPCLPVLSR	-0.20993	0.130917	0.702192	0.999974
O00203	VVNVANVGAVPSGQDNIHR	-0.151376	0.131006	0.598911	0.999974
Q93009	LLEIVSYK	0.263104	0.131189	0.930433	0.999974
Q96QU8	EQLAESILHEGSTGCR	0.470188	0.131194	0.497248	0.999974
Q9UMS4	NVVVFDK	-0.156192	0.131271	0.911292	0.999974
Q9BRJ7	FDGLLGFPGGFVDRR	0.0986621	0.131274	0.525097	0.999974
P50395	VPSTEAEALASSLMGLFEK	0.47474	0.131324	0.912432	0.999974
Q15811	QWLEHVQQEDEHQRPR	0.712635	0.131378	0.525511	0.999974
Q9UI26	VTEDEEPPTEQDK	0.269072	0.131484	0.414498	0.999974
P48634	GVGSGGQGPPPPR	-0.0967769	0.131623	0.830539	0.999974
O43670	ILIQHQK	-0.161256	0.131676	0.263353	0.999974
P78316	CNHPSLAEGNK	-0.416381	0.131718	0.526872	0.999974
O75533	QQAADLISR	-0.103811	0.131721	0.801459	0.999974
P04406	LISWYDNEFGYSNR	0.101595	0.131915	0.982913	0.999974
P61160	HLWDYTFGPEK	0.54464	0.132028	0.973476	0.999974
Q13242	FEDPRDAEDAIYGR	0.416021	0.13209	0.462314	0.999974
O43707	VLAVNQENEHLMEDYEK	0.461314	0.132155	0.786549	0.999974
Q14258	LPTFGAPEQLVDLK	-0.0712909	0.132168	0.572726	0.999974
Q6P161	TLEELDPESR	0.265296	0.13232	0.13232	0.999974
Q14558	VFSANSTAACTELAK	-0.102974	0.132338	0.926368	0.999974
Q5T653	AAGTCGVLLR	0.196148	0.132361	0.318789	0.999974
Q02952	SAESPTSPVTSETGSTFK	0.43967	0.132405	0.496519	0.999974
Q99614	RAELYEK	0.161667	0.132412	0.993569	0.999974
Q9Y376	NIQFEAFHVFK	-0.141947	0.132471	0.981657	0.999974
Q3KQU3	PMAGTTDREEATR	0.337469	0.132512	0.397536	0.999974
Q9H1I8	KFDEGVASAPEVVDMQK	-0.494314	0.132568	0.589858	0.999974
Q9Y303	DPGIVGLLTSDRLPAGR	0.50904	0.132738	0.325471	0.999974
Q96E09	RIDFIPVSPAPSPTR	-0.318785	0.13278	0.26556	0.999974
Q9BRK5	EIVRDLDQDGDK	0.559221	0.132902	0.151044	0.999974
Q9Y5P4	SEDETEYGCR	0.0570319	0.132918	0.515751	0.999974
Q9H814	NTPSISEEQIK	0.0238312	0.132981	0.664905	0.999974
Q9H5X1	ALEVYDLIR	0.147488	0.133028	0.266056	0.999974
Q14847	ACFHCETCK	-0.16142	0.133054	0.703224	0.999974
P62879	IYAMHWGTDSR	0.705841	0.133124	0.535634	0.999974
Q13200	QLAQYHAK	-0.207385	0.133142	0.98448	0.999974
P19823	VQFELHYQEVK	-0.202996	0.133146	0.22191	0.999974
Q9C0C9	GVLTQFR	-0.228459	0.133279	0.971938	0.999974
Q9Y5A7	TLEEQGVAHNVK	-0.164228	0.133314	0.941535	0.999974
Q92979	MVSISNYPLSAALTCAK	-0.137262	0.133346	0.666729	0.999974
P28074	RGPGLYYVDSEGNR	0.381186	0.133477	0.510564	0.999974
Q96DI7	LPGHAGSINEVAFHPDEPIIISASSDKR	0.511302	0.133526	0.862983	0.999974
P26368	NFAFLEFR	0.0735452	0.13366	0.708876	0.999974
O94913	APHQVPVQSEK	-0.34717	0.13367	0.40101	0.999974
P00387	DILLRPELEELR	0.287091	0.133747	0.133747	0.999974
Q8N9N8	FLVSMPSK	0.156669	0.133774	0.287229	0.999974
P20810	AAAPAPVSEAVCR	0.0583307	0.133786	0.851361	0.999974
Q9Y262	YGDFFIR	-0.172576	0.133892	0.917738	0.999974
Q96EK6	ITLECLPQNVGFYKK	0.185033	0.133902	0.73952	0.999974
Q9BRP4	SGAPVLSLLSVR	-0.102383	0.133942	0.94753	0.999974
P51784	FLVEPQEDTR	0.107939	0.134137	0.791397	0.999974
Q9Y613	LEDGDIEEAPGAGGR	0.2575	0.134296	0.954257	0.999974
Q96FX7	TIAPTGHLHTVEFHQQR	0.440473	0.134319	0.402958	0.999974
Q5C9Z4	ASGAGSEFQDQTR	-0.563879	0.134395	0.268791	0.999974
Q9H2J4	KPIEDVLLSSVR	-0.0502537	0.134406	0.403219	0.999974
P11021	IINEPTAAAIAYGLDKR	0.108611	0.13445	0.769132	0.999974
Q9UHB9	QVPGGGGGGGSGGGGGSGGGGSGGGR	-0.347024	0.134554	0.659945	0.999974
P35573	KYTWNDVGQLVEK	0.322396	0.134636	0.945737	0.999974
Q9NUU7	IQEHFNK	-0.094142	0.134641	0.954166	0.999974
O94906	AAVELEEPEDAR	0.309817	0.134713	0.549477	0.999974
P11177	VVSPWNSEDAK	0.218088	0.134754	0.900178	0.999974
Q8N0W3	EQIPAGTLLLAVEDPEKR	0.17171	0.134915	0.655333	0.999974
P26599	TDSSPNQAR	0.246095	0.134931	0.781968	0.999974
O15504	QQPQQQPSGNNR	-0.700556	0.134955	0.134955	0.999974
Q13868	NCIISLVTQR	-0.112428	0.134993	0.458976	0.999974
Q9UEE9	VFDFAGEEVR	0.288185	0.13503	0.472605	0.999974
P35998	IDPTVTMMQVEEKPDVTYSDVGGCK	0.333353	0.135058	0.894173	0.999974
Q9UPY3	VSNCNLYR	-0.14438	0.135128	0.916069	0.999974
O75533	QCCGTDGVEANYIK	-0.0749699	0.135174	0.801459	0.999974
Q03426	VDLSLPNIGIK	-0.175135	0.135181	0.56966	0.999974
O95671	DHQLDTR	0.379781	0.135185	0.781643	0.999974
P49590	IVDGMFAVCGVPESK	0.180177	0.135203	0.509024	0.999974
Q15019	TVQIEASTVEIEER	-0.256019	0.135245	0.718536	0.999974
Q9NZM3	QFDNLKPSGGYITGDQAR	0.215665	0.135264	0.395573	0.999974
Q7Z460	GIHDADSEAR	-0.420555	0.135271	0.574965	0.999974
Q01970	IREVLGFGGPDAR	0.25072	0.135291	0.468317	0.999974
P35580	KQELEEILHDLESR	0.293253	0.135311	0.991333	0.999974
Q8NCG7	IIHLQEEGASGR	0.364206	0.135571	0.135571	0.999974
Q13347	YNREGDLLFTVAK	-0.494571	0.135774	0.895031	0.999974
Q9Y265	EHVEEISELFYDAK	0.247829	0.135814	0.960285	0.999974
Q8TAQ2	SLVQNNCLSRPNIFLCPEIEPK	0.119059	0.135845	0.947486	0.999974
P78371	LIHFSGVALGEACTIVLR	-0.41241	0.135891	0.880513	0.999974
P11171	KLSMYGVDLHK	0.129775	0.13591	0.973444	0.999974
P15927	APTNIVYK	-0.147645	0.136205	0.408615	0.999974
P55039	VALIGFPSVGK	-0.18081	0.136208	0.895894	0.999974
P35269	TTPNSGDVQVTEDAVRR	0.345136	0.136236	0.499532	0.999974
O00186	IMLLDEFTTK	0.183358	0.136266	0.408798	0.999974
P23528	KAVLFCLSEDK	0.120866	0.136348	0.599231	0.999974
Q9H9J2	LQENFSLDLLK	0.282271	0.1364	0.219318	0.999974
Q15172	DATSNEQQELFCQK	0.242324	0.136431	0.272862	0.999974
P13667	KLAPEYEK	0.184757	0.136565	0.950905	0.999974
O00233	LGQSESQGPPR	-0.110198	0.136649	0.409947	0.999974
P49589	SYISFDILRR	0.225853	0.136671	0.983192	0.999974
Q08211	VAFERGEEPGK	0.20777	0.136701	0.993194	0.999974
Q9HC38	IYEKDEEK	0.307134	0.136741	0.752076	0.999974
Q9BYC9	YPALIGNLVK	0.245095	0.136874	0.410622	0.999974
P38646	RYDDPEVQK	0.219708	0.136884	0.909691	0.999974
P22314	QLLHNFPPDQLTSSGAPFWSGPK	-0.128205	0.136997	0.931674	0.999974
P62873	ELAGHTGYLSCCR	0.402138	0.137052	0.137052	0.999974
O60716	FVGDADLER	0.105975	0.137088	0.885803	0.999974
Q14247	ENVFQEHQTLK	-0.278202	0.13735	0.457834	0.999974
P27708	LCPPGIPTPGSGLPPPR	0.335682	0.137483	0.926447	0.999974
Q9UI26	NQLLPELQVIHNR	-0.230671	0.137495	0.414498	0.999974
Q93034	AYIVEWR	0.0792519	0.137592	0.818508	0.999974
Q7Z460	EAEHLYHTLESSYQK	1.05771	0.137609	0.574965	0.999974
Q86UA1	ETLDPGDPETNNTIR	0.238706	0.137633	0.882041	0.999974
Q4G0J3	TPEDAQAVINAYTEINKK	0.191452	0.137692	0.994051	0.999974
Q92499	GIDIHGVPYVINVTLPDEK	0.124803	0.137715	0.807887	0.999974
Q9BY32	IVFVTGNAK	-0.175652	0.13775	0.413249	0.999974
P83916	GKVEYLLK	0.304149	0.137974	0.275948	0.999974
Q9Y285	LLAEVTLK	-0.260514	0.13802	0.913075	0.999974
Q9UI26	TIILFTK	-0.0883852	0.138166	0.414498	0.999974
P60660	EAFQLFDR	0.16325	0.138251	0.791993	0.999974
P63208	NDFTEEEEAQVRK	0.229519	0.138316	0.912728	0.999974
Q3B726	YSESLLGVPIAYDNIK	-0.185917	0.13845	0.13845	0.999974
Q13228	IYVVDVGSEPR	0.0925713	0.138462	0.723666	0.999974
P14314	SLEDQVEMLR	0.440576	0.138511	0.934564	0.999974
Q58FG1	STYGWTANMER	0.269887	0.138575	0.188399	0.999974
Q15527	CILTGHELPCR	-0.125017	0.138597	0.60966	0.999974
P26038	KAPDFVFYAPR	0.156321	0.138678	0.827106	0.999974
O43707	GYEEWLLNEIR	0.200062	0.138803	0.786549	0.999974
Q9UQE7	KAEEELGELEAK	0.266667	0.138804	0.75351	0.999974
Q99613	VGERQPLLGPPESMR	-0.209748	0.13881	0.994603	0.999974
P50750	LLVLDPAQR	-0.190264	0.138825	0.646526	0.999974
Q9NRY5	VLPIQDNVSK	-0.163219	0.1389	0.6945	0.999974
P40938	ETANAIVSQQTPQR	-0.237659	0.138901	0.601905	0.999974
P42695	APLAVTSQVINCR	-0.511007	0.138951	0.694756	0.999974
P61599	VSNQVAVNMYK	0.15375	0.138954	0.521678	0.999974
Q9Y6G9	SGQKPVLDVHAELDR	0.395337	0.138963	0.919332	0.999974
Q7Z422	QPLGPDGSQGFK	-0.0905152	0.139	0.416999	0.999974
P17480	QLQEERPELSESELTR	0.259448	0.139076	0.26831	0.999974
O95373	RCLIDDR	0.356306	0.139182	0.921676	0.999974
Q9Y2W1	KTEELEEESFPER	0.730288	0.13921	0.700066	0.999974
Q8IZL8	LLPQVLNSWSIGR	0.168955	0.139364	0.961214	0.999974
Q96KP1	QPPLVTGISPNEGIPWTK	-0.196099	0.139429	0.362235	0.999974
P61956	TENNDHINLK	-0.0440076	0.139444	0.209166	0.999974
Q9BSD7	GKPLALVEEIR	0.185333	0.139524	0.839996	0.999974
Q96SB4	SAEHYTETALDEIR	0.19601	0.139617	0.846079	0.999974
Q96J01	LASGSFDK	-0.151782	0.139647	0.99406	0.999974
P51530	YCSQIGNCALYSR	-0.452678	0.139658	0.558633	0.999974
P52209	FQFDGDKK	0.140594	0.139721	0.774287	0.999974
Q9NRF2	VHPIPLESGGSSDVVLVSYVPSSQR	-0.234018	0.139855	0.226186	0.999974
P48506	SRYDSIDSYLSK	0.324157	0.139868	0.991201	0.999974
Q04637	EAEMEEHREHIK	0.402312	0.139883	0.989702	0.999974
O95747	SGVLDESTIATILR	-0.145271	0.140206	0.621005	0.999974
Q92499	ELAEQTLNNIK	-0.0849622	0.14023	0.807887	0.999974
P51812	NSIQFTDGYEVK	-0.374504	0.140248	0.936603	0.999974
Q9NWV4	TIVEFECR	0.132487	0.140277	0.855837	0.999974
Q99460	RLDVFEK	0.225709	0.140303	0.981459	0.999974
P40939	ALTSFER	0.219001	0.140428	0.919105	0.999974
Q9BQG2	FCPTCGNATK	-0.115182	0.140462	0.653663	0.999974
Q15029	RGHVTQDAPIPGSPLYTIK	0.143358	0.140464	0.919963	0.999974
P09382	DSNNLCLHFNPR	0.261798	0.140629	0.281258	0.999974
P49643	FSYRENLEDEYEPR	0.512214	0.140648	0.931669	0.999974
O15355	ALEDAFLAIDAK	-0.162397	0.140742	0.850624	0.999974
Q13243	VSWQDLK	0.11776	0.140761	0.281522	0.999974
P21953	GLLLSCIEDK	0.327294	0.14079	0.28158	0.999974
Q86VN1	SYLLSMGIANPVTR	-0.349674	0.140827	0.762574	0.999974
Q9NYK5	IGDFIDVSEGPLIPR	0.247122	0.140853	0.505115	0.999974
Q8NBS9	DLESLREYVESQLQR	0.0914609	0.141006	0.963615	0.999974
Q06546	LNQPELVAQK	-0.263187	0.141057	0.850912	0.999974
P29966	GEAAAERPGEAAVASSPSK	0.817705	0.141089	0.493813	0.999974
Q86V97	RLDLTNCTAILK	0.541706	0.141132	0.70566	0.999974
Q92598	LCGPYEK	-0.150913	0.141175	0.941595	0.999974
O43242	DLESAEERR	0.284767	0.141397	0.939133	0.999974
Q9UHB9	YANEVNSDAGAFK	-0.266554	0.141417	0.659945	0.999974
Q9UBI6	SDPLLIGIPTSENPFK	0.496429	0.141593	0.142269	0.999974
Q4J6C6	VLVDDGWILAYCHVR	0.329062	0.141665	0.92845	0.999974
O43242	ISFCLDIHNMSVK	0.12782	0.141784	0.939133	0.999974
Q9Y6E2	VQQSLGTR	-0.122707	0.141792	0.987813	0.999974
Q7L0Y3	LNLATECLPLDK	0.136094	0.141866	0.779353	0.999974
Q9UGP4	PCGDHPLNHR	-0.244014	0.141939	0.283878	0.999974
Q9UNE7	WNSIEER	0.186652	0.142009	0.963186	0.999974
P23588	GPGDGGNRDHWK	0.352128	0.142233	0.79169	0.999974
P61981	RATVVESSEK	0.315661	0.142233	0.779135	0.999974
Q9UBI6	TASTNNIAQAR	0.753866	0.142269	0.142269	0.999974
P23588	EREVEER	0.653579	0.142328	0.79169	0.999974
P14866	FSTPEQAAK	0.275566	0.142342	0.743652	0.999974
Q3B7T1	TEEIPNLENSNFSTK	-0.254331	0.142399	0.142399	0.999974
O43422	KIDETSEQEQK	-0.114199	0.142431	0.427293	0.999974
Q14683	ADQDRLDLEER	0.250293	0.142433	0.98953	0.999974
Q00535	LHDVLHSDK	-0.123177	0.142503	0.945556	0.999974
Q9UJF2	ALYESDENCEVDPSK	-0.267874	0.142585	0.142585	0.999974
Q9UGI8	CEGFELHFWR	0.324394	0.142592	0.978375	0.999974
O60678	GKIEEVHLPVEK	0.190933	0.142644	0.87561	0.999974
P30533	HAESVGDGER	0.205902	0.142794	0.539532	0.999974
P54577	EYTLDVYR	-0.516606	0.142798	0.894106	0.999974
O14617	MSFQNLLAK	-0.149685	0.142953	0.721758	0.999974
Q9Y5K8	FTAGDFSTTVIQNVNK	-0.143971	0.142982	0.285964	0.999974
P53396	GGPNYQEGLR	0.107163	0.143185	0.995799	0.999974
Q9UJX4	TSVVGLFLR	-0.165711	0.143221	0.654549	0.999974
Q12904	MVILLCNLKPAK	0.323174	0.14328	0.965235	0.999974
Q8TAE6	LQEALVDCYKPTEEFIK	0.190181	0.143421	0.286842	0.999974
P78417	FCPFAER	0.160008	0.143451	0.89611	0.999974
Q96H79	YQRGECQACDQLHFCR	0.374894	0.143459	0.596109	0.999974
P35637	EFSGNPIK	0.209763	0.143487	0.266061	0.999974
O15498	EQDYLCHVYVR	-0.268708	0.143493	0.57397	0.999974
Q9Y2I1	LSDLQSVNVGLFDQHFR	-0.208392	0.143512	0.665903	0.999974
Q8N9N8	EGFWPEAFSEVAEK	0.357026	0.143615	0.287229	0.999974
Q9BVK6	FSLFAGGMLR	0.19373	0.143628	0.287255	0.999974
Q96PZ0	RGALVVEDNDSGVPVEETK	0.33982	0.143647	0.79006	0.999974
P12814	HRPELIDYGK	0.298501	0.143704	0.936409	0.999974
Q8IX12	SEWETLSR	0.479062	0.143732	0.992284	0.999974
P17858	LLAHQKPPK	-0.240016	0.143745	0.80034	0.999974
Q9GZN8	YEITFTLPPVHR	-0.387529	0.143841	0.575362	0.999974
P12277	RGTGGVDTAAVGGVFDVSNADR	-0.179369	0.143873	0.570114	0.999974
Q7Z6K5	TRGDGPFLDSLAK	-0.112806	0.143895	0.719476	0.999974
P20700	NQNSWGTGEDVK	-0.145057	0.143936	0.847016	0.999974
Q9NVU0	QILVPFPPQTAASPDEQK	-0.241015	0.143939	0.481474	0.999974
Q9Y4B6	VLLSLLSIK	-0.185366	0.143962	0.993354	0.999974
Q7Z2W4	VDDHDSEEICLDHLCK	1.06271	0.144008	0.808618	0.999974
P36776	ALCGLDESK	0.420683	0.144173	0.893265	0.999974
Q16851	DLDGFRK	0.145321	0.144277	0.525045	0.999974
P51858	KSCVEEPEPEPEAAEGDGDK	0.420678	0.14437	0.735811	0.999974
Q8IYB3	KETESEAEDNLDDLEK	0.649944	0.144432	0.207414	0.999974
Q92845	GSALILQLAR	-0.120958	0.144478	0.433433	0.999974
P21333	DLAEDAPWKK	0.207848	0.144494	0.998088	0.999974
P53985	DLHDANTDLIGR	0.729646	0.144544	0.289087	0.999974
Q9H944	QQQVPVAGIR	-0.166224	0.144589	0.582453	0.999974
P33993	SEDDESGAGELTREELR	0.503881	0.144716	0.975839	0.999974
Q5VYK3	IKPLGPMLLNGLTK	-0.20797	0.144775	0.974193	0.999974
P27816	QPAPTTIGGLNK	-0.177382	0.144819	0.749471	0.999974
P35579	LEVNLQAMK	0.414428	0.144904	0.998697	0.999974
Q9Y3C0	FSTVCEEK	1.20786	0.144941	0.144941	0.999974
Q6P2Q9	TGQLFLK	-0.152928	0.14514	0.999121	0.999974
Q9BRP8	QVEELQQR	-0.101872	0.145239	0.639283	0.999974
P52732	LDIPTGTTPQR	-0.279598	0.145259	0.674214	0.999974
Q96QU8	TTSEELACPR	-0.182411	0.145492	0.497248	0.999974
P10768	SVSAFAPICNPVLCPWGK	-0.488157	0.145676	0.763787	0.999974
P06737	IDDVAALDKK	0.128903	0.145689	0.882153	0.999974
Q9H444	KQEFLEK	0.218737	0.145959	0.510858	0.999974
Q9Y4L1	FFGDSAASMAIK	-0.183614	0.145989	0.867324	0.999974
Q92499	ALIVEPSRELAEQTLNNIK	0.158358	0.146101	0.807887	0.999974
P25398	TALIHDGLAR	0.111507	0.14621	0.853522	0.999974
O95721	SVFGGLVNYFK	0.291823	0.146244	0.438731	0.999974
Q3YEC7	LPLPAFR	-0.158632	0.146269	0.624996	0.999974
P12814	DDPLTNLNTAFDVAEK	0.389508	0.146397	0.936409	0.999974
Q12768	VAEAHVPNFIFDEFR	0.379814	0.14642	0.831539	0.999974
P42285	DVDFEGTDEPIFGK	0.186234	0.146444	0.966383	0.999974
P19387	PYANQPTVR	-0.0917557	0.146532	0.366329	0.999974
Q05682	LKEEIER	0.166407	0.146649	0.75596	0.999974
P31751	SLLAGLLK	-0.320552	0.14668	0.29336	0.999974
P14618	LAPITSDPTEATAVGAVEASFK	0.336014	0.146723	0.976193	0.999974
P29144	AIEFCIAR	0.139819	0.146741	0.997001	0.999974
Q05519	LFPPDDSPLPVSSR	-0.0786074	0.146797	0.440391	0.999974
Q15004	ENQIPEEAGSSGLGK	0.149333	0.147021	0.441062	0.999974
Q05397	NLLDVIDQAR	-0.171608	0.147061	0.751881	0.999974
Q8IWB7	EDGVITASEDR	0.49026	0.147213	0.147213	0.999974
P21333	GDAVRDVDIIDHHDNTYTVK	0.29216	0.147334	0.998088	0.999974
Q86W42	ENSLILAGGDCQLHTMDLETGTFTR	0.256472	0.147339	0.911036	0.999974
Q08J23	RGEAGWEGGYPEIVK	0.190475	0.14737	0.985773	0.999974
Q14152	TADEDRGPR	0.464735	0.14737	0.940964	0.999974
Q8WWH5	REDDVIK	0.171011	0.147513	0.721682	0.999974
O14980	IYLDMLNVYK	-0.160223	0.147593	0.911242	0.999974
Q9NRG0	LISLPLSR	-0.119486	0.147617	0.147617	0.999974
O60701	FSLQDPPNK	-0.0831806	0.147681	0.95449	0.999974
P35637	CPNPTCENMNFSWR	0.199997	0.147719	0.266061	0.999974
Q9NVU0	QYLLCPGSSGVENTELVK	-0.182673	0.147818	0.481474	0.999974
P35250	EGNVPNIIIAGPPGTGK	-0.230881	0.147854	0.739271	0.999974
Q06830	GLFIIDDK	0.109302	0.147962	0.891706	0.999974
Q9Y3Z3	EWNDSTSVQNPTR	-0.109014	0.147972	0.864282	0.999974
Q53GQ0	DKLDQVSSEIK	0.362615	0.148155	0.148155	0.999974
P53396	EGDYVLFHHEGGVDVGDVDAK	0.457567	0.148194	0.995799	0.999974
Q96EA4	SGNTPNSPR	0.189905	0.148326	0.606695	0.999974
P36871	LYIDSYEK	0.17263	0.148423	0.88312	0.999974
P53618	PSPLTLAPHDFANIK	-0.165526	0.148495	0.971891	0.999974
Q9UK76	SSGGREDLESSGLQR	0.260629	0.14852	0.14852	0.999974
P49257	GPHLVQSDGTVPFWAHAGNAIPSSDQIR	0.321958	0.148559	0.371397	0.999974
P56270	DVYHLNR	-0.256615	0.148634	0.445903	0.999974
P26639	EGSGDGGRAELNPWPEYIYTR	0.232355	0.148659	0.95732	0.999974
P14866	SSSGLLEWESK	0.182052	0.14873	0.743652	0.999974
Q8TDD1	CSTLIVTDLAAR	-0.266118	0.148798	0.587764	0.999974
Q9H7D7	FLLLQQK	-0.136917	0.148809	0.847742	0.999974
A0MZ66	LTQQLEEER	-0.186628	0.148997	0.659052	0.999974
Q96H79	VVAVSSVR	-0.219376	0.149027	0.596109	0.999974
P41743	RAHCAICTDR	0.233514	0.149042	0.769701	0.999974
Q99961	ELGGESNFGDALLDAGESMK	0.309606	0.149065	0.38095	0.999974
Q9UNM6	LEELYTKK	0.319618	0.149078	0.862553	0.999974
P11216	LLPLVSDEVFIRDVAK	0.154927	0.149082	0.952461	0.999974
Q13405	FVESVDEYQFVER	0.290597	0.1491	0.243658	0.999974
P49368	AVAQALEVIPR	-0.0434665	0.149102	0.989426	0.999974
Q96IJ6	FRPLSFEVPK	0.220258	0.149165	0.745825	0.999974
O00203	QFAAATIQTIGR	-0.617621	0.149232	0.598911	0.999974
Q16836	AGDEFVEK	0.268599	0.149334	0.671184	0.999974
O15446	FSCPPNFTAKPPASESPR	0.416718	0.149353	0.597412	0.999974
Q15717	SEAEEAITSFNGHKPPGSSEPITVK	1.72753	0.149375	0.770294	0.999974
Q9BQC3	LGQTPVTEAVSGR	-0.154264	0.14942	0.298839	0.999974
Q9BYT8	TMLDFPQHVSSDK	-0.201534	0.149644	0.747267	0.999974
Q15291	GLPLEGSAK	-0.186026	0.149715	0.598858	0.999974
Q2NL82	SQDTVLMNLYK	-0.0642224	0.14972	0.942641	0.999974
P02792	LGGPEAGLGEYLFER	0.184865	0.149834	0.149834	0.999974
O14654	RFVTPSEPVAHSR	0.283287	0.150035	0.613358	0.999974
Q06203	IAVAHNGELVNAAR	-0.0823642	0.150054	0.79709	0.999974
Q9UHJ6	AAPDDPSGFAVLASCAR	-0.0891538	0.150059	0.864423	0.999974
Q15029	RYDQDLCYTDILFTEQER	0.201391	0.150167	0.919963	0.999974
Q96MW5	SILTAIPNDDPYFHITK	-0.493169	0.150289	0.225434	0.999974
Q6L8Q7	FSLLSQHDISFYEALESDPLHK	0.317884	0.150383	0.913077	0.999974
Q04206	SPFSGPTDPRPPPR	-0.160694	0.150405	0.682249	0.999974
P12814	VPENTMHAMQQK	0.44838	0.150588	0.936409	0.999974
Q92598	NNFGAEPPHQNGECYPNEK	-0.242235	0.150634	0.941595	0.999974
P07900	HGLEVIYMIEPIDEYCVQQLK	0.448313	0.150657	0.767803	0.999974
Q9Y4C2	LGETTLEEWKR	0.266291	0.150701	0.991379	0.999974
P14649	EAFELFDR	0.316294	0.150763	0.150763	0.999974
Q9NRF2	GGGVAGPPSGGGGQPQWQK	-0.731201	0.150791	0.226186	0.999974
P13639	LDIKLDSEDK	0.230236	0.150873	0.989302	0.999974
O43390	TLIEAGLPQK	-0.0593231	0.150911	0.774761	0.999974
P13667	KGQAVDYEGSR	0.282809	0.150924	0.950905	0.999974
Q8N5C6	ITLDLIR	0.0876603	0.150927	0.301854	0.999974
Q9Y2L1	AVHEDIVAVELLPK	-0.128205	0.150997	0.947686	0.999974
Q9P2R3	QPGANGEGEEEAR	0.444635	0.151021	0.805923	0.999974
Q9UJ41	LQSNIQYITR	-0.12751	0.151029	0.384239	0.999974
Q9BRK5	DLGGFDEDAEPRR	0.401472	0.151044	0.151044	0.999974
Q9Y263	FGTLLSGSWDTTAK	-0.0282507	0.151056	0.928972	0.999974
Q96C23	EYHLAINK	-0.447383	0.151159	0.820675	0.999974
A0AVT1	NWSQCVELAR	0.137698	0.151258	0.977574	0.999974
Q13439	ENTFLQEQLVELK	-0.45873	0.151338	0.302677	0.999974
Q9NZ09	VSLPPIPAVSNIK	-0.288611	0.151489	0.151489	0.999974
Q92922	LNPQEYLTSTACR	-0.226507	0.151535	0.969081	0.999974
P36915	LSLCFHPPGYSEQK	-0.315857	0.151622	0.565244	0.999974
P39023	WQDEDGKK	0.449362	0.151641	0.957241	0.999974
P14735	YTLETRPNQEGIDVR	0.193947	0.151724	0.923292	0.999974
P35813	YGLSSMQGWR	0.223879	0.151768	0.380853	0.999974
Q9Y248	LLLNHASDNIPK	-0.0865823	0.151793	0.758963	0.999974
Q9UMS4	QQLQTTR	-0.191034	0.151882	0.911292	0.999974
Q14320	SGPLFNFDVHDDVR	0.098251	0.152117	0.927664	0.999974
P20338	ETYNALTNWLTDAR	0.152491	0.152161	0.461778	0.999974
P49327	TGTVSLEVR	-0.206535	0.152166	0.997592	0.999974
Q9UGM6	ITDSPEEIVQK	0.236088	0.152293	0.152293	0.999974
P35813	SGSTAVGVLISPQHTYFINCGDSR	-0.222483	0.152341	0.380853	0.999974
Q15796	FCLGLLSNVNR	-0.0883398	0.152457	0.263338	0.999974
Q9Y2A7	SVLQPSQQK	-0.110081	0.15252	0.984557	0.999974
O00401	QAPPPPPPSR	-0.127277	0.152736	0.458207	0.999974
O00273	QSCATVQR	0.132164	0.15278	0.541786	0.999974
P33981	NSVPLSDALLNK	-0.384135	0.152873	0.152873	0.999974
Q9Y2U8	LREEEQQQHR	-0.348056	0.15291	0.15291	0.999974
Q13057	LASILTSAAR	-0.0991204	0.15292	0.45876	0.999974
Q7Z4W1	GTVQALHATGAR	-0.129917	0.152939	0.527517	0.999974
O43592	ALAYFEQLK	-0.111367	0.15301	0.995264	0.999974
O43598	FGTVLTEHVAAAELGAR	-0.305397	0.153164	0.390705	0.999974
Q15436	YIDTEHGGSQAR	-0.175217	0.153224	0.985342	0.999974
P11047	SWPGCQECPACYR	0.210132	0.153304	0.766626	0.999974
Q9Y5X1	HFDWLYER	0.182445	0.153442	0.920654	0.999974
Q13813	REELITNWEQIR	0.584529	0.153483	0.952457	0.999974
Q9UJX2	NTSAAIQAYR	-0.167916	0.15352	0.902811	0.999974
Q06210	NNEFIVIHNGIITNYK	-0.555396	0.153537	0.93754	0.999974
P31939	NGQVIGIGAGQQSR	-0.172894	0.153604	0.987928	0.999974
Q9UQ80	TIIQNPTDQQKK	0.209956	0.153801	0.930354	0.999974
Q7L2J0	CAPSAGSPAAAVGR	-0.264024	0.153845	0.702976	0.999974
P36551	EGGGGISCVLQDGCVFEK	0.0834058	0.153867	0.985333	0.999974
O43175	EELIAELQDCEGLIVR	0.874627	0.153922	0.974525	0.999974
Q9BW83	AWALGQGLECFETSVK	-0.250767	0.153948	0.803538	0.999974
Q9Y3C6	NFAELAR	0.0790475	0.153991	0.769957	0.999974
Q9NX46	TEALYYTDDTAMAR	0.179887	0.154179	0.635878	0.999974
P63244	LWDLTTGTTTRR	0.627019	0.154213	0.976205	0.999974
Q9Y3I0	NVTDVVNTCHDAGISK	-0.158928	0.15434	0.989477	0.999974
Q01082	KHEAIETDIAAYEER	0.883117	0.154415	0.975097	0.999974
P22059	LTEDLEYHELLDR	0.289893	0.154577	0.766254	0.999974
Q9BWW4	NSPNNISGISNPPGTPR	-0.138342	0.154598	0.154598	0.999974
Q06323	GPPCGPVNCNEK	-0.19266	0.154655	0.954977	0.999974
P98170	SFQNWPDYAHLTPR	0.338292	0.154686	0.996297	0.999974
Q96CB9	ILHSYVPEEIRDGNQVR	0.310187	0.154694	0.309387	0.999974
Q53GS9	EVDEDSEPEREVR	0.184265	0.154864	0.654547	0.999974
Q8NCN5	DSNLLLEDVTWK	0.253521	0.154903	0.2692	0.999974
P17844	GLDVEDVK	0.226535	0.154905	0.859017	0.999974
P23528	KNIILEEGK	0.117584	0.154913	0.599231	0.999974
P35579	AGVLAHLEEERDLK	0.278555	0.154934	0.998697	0.999974
Q9Y223	KLHDEDLLLVEGMSVPK	0.220297	0.155082	0.963831	0.999974
Q9NZB2	YMVQWPGAR	0.217223	0.155153	0.81812	0.999974
Q8NCW5	KYQLNLPPYPDTECVYR	0.186703	0.155164	0.964399	0.999974
Q9BW19	TQTLDQENQQLQDQLR	-0.408656	0.155233	0.4657	0.999974
P51665	DLGLPTEAYISVEEVHDDGTPTSK	0.157745	0.155253	0.97856	0.999974
Q92889	WEALTEVLK	-0.508713	0.15526	0.310521	0.999974
Q9UQ35	EGRPPEPTPAK	-0.182096	0.155318	0.963869	0.999974
P08621	GGGGGQDNGLEGLGNDSR	0.148131	0.155548	0.377503	0.999974
Q8IYB3	VNLEVIKPWITK	-0.0814495	0.155561	0.207414	0.999974
P78527	SYVAWDR	0.277931	0.155644	0.996263	0.999974
Q07955	EDMTYAVR	0.164243	0.155666	0.634656	0.999974
P52272	ACQIFVR	-0.14643	0.155677	0.98418	0.999974
P22234	IKAEYEGDGIPTVFVAVAGR	0.108382	0.155721	0.839307	0.999974
P06732	SMTEKEQQQLIDDHFLFDK	0.474779	0.155793	0.311586	0.999974
P25788	HVGMAVAGLLADAR	0.166441	0.15594	0.814033	0.999974
Q96EM0	SSATGSVFTGK	-0.444245	0.155941	0.629013	0.999974
Q00688	SEETLDEGPPK	0.132096	0.156004	0.459251	0.999974
Q66PJ3	ASTAPGAEASPSPCITER	-0.234684	0.156022	0.624088	0.999974
Q01970	SESIRPDEFSLEIFER	0.257961	0.156106	0.468317	0.999974
P55010	GMLDTHHK	0.165131	0.156192	0.851964	0.999974
P14625	FQSSHHPTDITSLDQYVER	0.130534	0.156193	0.998513	0.999974
Q9H1A4	TQLIFGSVTNIPAK	-0.349486	0.156204	0.691557	0.999974
P53677	GVLNMSLTPSQGTHTFDPVTK	-0.375053	0.156228	0.156228	0.999974
Q07889	GLLVPALK	-0.168114	0.15629	0.15629	0.999974
P61088	LLAEPVPGIK	-0.157538	0.156474	0.678473	0.999974
Q01968	EQHVQDIIPINSHFR	-0.327776	0.156496	0.947351	0.999974
P48444	LHVENEDK	0.192432	0.156509	0.991481	0.999974
P51149	QETEVELYNEFPEPIK	0.424222	0.156624	0.765977	0.999974
Q13451	DVAFTVGEGEDHDIPIGIDK	0.32141	0.156661	0.938296	0.999974
O14617	KGENSVSVDGK	-0.173688	0.156878	0.721758	0.999974
O14980	LISGWVSR	-0.147302	0.156906	0.911242	0.999974
P28074	GYSYDLEVEQAYDLAR	0.370629	0.156961	0.510564	0.999974
Q13363	VGQAVALR	-0.342857	0.15701	0.484843	0.999974
P39687	CPNLTHLNLSGNK	-0.0928018	0.157054	0.699825	0.999974
O43252	AWTVLTEYYK	0.0786823	0.157066	0.903447	0.999974
P10586	TMPVEQVFAK	0.179686	0.157075	0.74111	0.999974
P53004	KEDQYMK	0.676891	0.157186	0.929849	0.999974
Q12907	DHDTFLAVR	0.192029	0.157207	0.565162	0.999974
Q9NZI8	LKEENFFGPK	0.185753	0.15721	0.96332	0.999974
Q92841	SSQSSSQQFSGIGR	0.666982	0.157237	0.983074	0.999974
P25098	SLLEGLLQR	-0.0780775	0.157243	0.579563	0.999974
P50583	TVIYWLAEVK	0.155513	0.157273	0.626336	0.999974
Q9GZT3	GLGWVQFSSEEGLR	0.199253	0.157372	0.472115	0.999974
Q9NVN8	ACFGAENLMR	0.262773	0.157465	0.944788	0.999974
P35241	KTQNDVLHAENVK	0.224091	0.15764	0.461124	0.999974
O75937	QREEEIEAQEK	0.276669	0.15771	0.890947	0.999974
P40227	GLQDVLR	0.0491204	0.157798	0.968628	0.999974
O14787	DSQSPNTATQR	-0.212761	0.157948	0.368545	0.999974
Q9Y223	LPDVLNR	-0.0384915	0.158128	0.963831	0.999974
P46781	RLQTQVFK	-0.126723	0.158185	0.975826	0.999974
P28676	LSPQTLTTIVK	-0.242099	0.158225	0.791126	0.999974
P00966	MPEFYNR	0.173623	0.158262	0.474786	0.999974
P21333	AEISFEDRK	0.160749	0.158296	0.998088	0.999974
Q01658	LENLGIPEEELLR	0.15313	0.158375	0.31675	0.999974
Q14157	QLIDITGK	-0.14539	0.158401	0.554404	0.999974
P24386	TAREDLESVVQK	0.19878	0.158507	0.605696	0.999974
Q9UJA5	MGGFGSIIQLYPGGGPVR	0.163678	0.158551	0.453914	0.999974
Q9NZL9	AVLENNLGAAVLR	-0.102697	0.158594	0.94633	0.999974
Q8TAT6	TRNEELAQTWK	0.19605	0.158692	0.679046	0.999974
Q15102	LGYTPVCR	-0.166978	0.158711	0.744921	0.999974
P51114	QVPFNEVR	0.075818	0.158739	0.786469	0.999974
P09661	TFNPGAGLPTDK	-0.083313	0.158742	0.762057	0.999974
O43865	SQVDHVIWPDGKR	0.255761	0.158764	0.909707	0.999974
P26038	KVTAQDVR	0.276431	0.158829	0.827106	0.999974
Q13042	AIGNEVTVDKWEPLLNNLGHVCR	-0.210526	0.158849	0.301454	0.999974
P41091	FKNELER	0.157348	0.158858	0.904049	0.999974
O43715	EIPIEGLEFMGHGK	0.343955	0.158869	0.931955	0.999974
Q16851	LVEIAQVPK	-0.147168	0.158918	0.525045	0.999974
P45974	QLDNPAR	-0.0937702	0.15905	0.994205	0.999974
Q7Z478	AAGFSSSTTSTSWEGNR	-0.0853214	0.159151	0.913028	0.999974
Q15942	PLEGTSFIVDQANRPHCVPDYHK	0.215591	0.159157	0.820251	0.999974
Q14697	NLGLYVK	-0.0650403	0.159177	0.975688	0.999974
Q8TCS8	NVSCEVDMFK	0.193785	0.159198	0.786017	0.999974
Q9Y4J8	LRLEHEQASQPTPEK	0.281481	0.159394	0.159394	0.999974
Q5T653	QMQVLETCVATVGR	0.369953	0.159394	0.318789	0.999974
Q9P2K3	VLFEQAFSFHGK	0.135659	0.159424	0.879171	0.999974
Q15758	NIFPSNLVSAAFR	0.503158	0.159434	0.478303	0.999974
P62633	DCDLQEDACYNCGR	0.406836	0.1595	0.638001	0.999974
P52948	EYRPETGSWVFK	-0.36416	0.159526	0.553454	0.999974
Q96F44	QALPDSPER	0.184899	0.159554	0.797772	0.999974
Q9H8H2	HSVSTSDRNQEER	-0.640426	0.159582	0.319163	0.999974
Q00688	LEIEPEWAYGKK	0.274143	0.15959	0.459251	0.999974
Q86TX2	TPLAVELEVLDGHDPDPGR	0.351942	0.159642	0.402001	0.999974
P07900	NPDDITNEEYGEFYK	0.568898	0.1597	0.767803	0.999974
Q9UBQ7	IAAAGLDVTSPEPLPTNHPLLTLK	-0.111606	0.159752	0.909932	0.999974
Q9NXA8	NLLEIHGSLFK	-0.088415	0.15985	0.595504	0.999974
Q9H5N1	AQLPDLLSEQR	-0.269782	0.159905	0.159905	0.999974
mRFP-HTTQ74_HEK	DGGHYDAEVK	0.204213	0.159913	0.78003	0.999974
Q9NVI1	TAAPTVCLLVLSQAEK	-0.457281	0.160051	0.806658	0.999974
Q5VUM1	FDAPEDSHLEK	0.331774	0.160105	0.250671	0.999974
P33991	LSNKVEAIDVEEAK	0.127649	0.160116	0.993795	0.999974
Q9BUL5	DSLFDLDGPK	0.151337	0.160128	0.217928	0.999974
Q14202	TGSPGPELLFHEGQQK	-0.244891	0.160202	0.416479	0.999974
P31943	HTGPNSPDTANDGFVR	1.41514	0.160285	0.801805	0.999974
Q16658	LVARPEPATGYTLEFR	0.154511	0.160341	0.777839	0.999974
P25787	RLTPTEVK	0.0896359	0.160358	0.92902	0.999974
P23526	SKFDNLYGCR	0.103373	0.160366	0.887145	0.999974
Q9BQ90	TEAWLDCPPTPVLPEGR	-0.0868677	0.160406	0.19565	0.999974
Q9H583	ITSEMGSASQANIR	-0.273938	0.160473	0.320946	0.999974
Q9NU22	HLDLISQMIIR	-0.156407	0.160609	0.886471	0.999974
P21266	IRVDIIENQVMDFR	0.487413	0.160799	0.864361	0.999974
P30626	QHFISFDTDR	0.270194	0.160807	0.933336	0.999974
Q9Y6G9	IPAVVVEK	0.095848	0.16082	0.919332	0.999974
Q9Y262	NFIQYFHK	0.208458	0.160852	0.917738	0.999974
O14617	VDSCASMYSR	0.243596	0.16087	0.721758	0.999974
Q9UPY3	IGELDDHLMPVGK	0.224261	0.160871	0.916069	0.999974
P13797	INNFSADIK	0.0763162	0.160969	0.978448	0.999974
O14654	PGDGGSPSKPSDHEPPK	-0.174634	0.160984	0.613358	0.999974
Q9UQ35	TAVAPSAVNLADPR	0.437289	0.161269	0.963869	0.999974
Q13442	KGVEGLIDIENPNR	0.162814	0.161313	0.337308	0.999974
P08047	EACTCPYCK	-0.146542	0.16139	0.322781	0.999974
P55884	YVVTSVSWWSHK	0.278178	0.161409	0.918386	0.999974
P09543	MDLVTYFGK	0.15313	0.161411	0.430428	0.999974
Q15286	WLHEINQNCDDVCR	0.173062	0.161435	0.403586	0.999974
P33991	TGIVDISILTTGMSATSR	-0.276368	0.161444	0.993795	0.999974
O43852	TFDQLTPEESK	0.250236	0.161514	0.26593	0.999974
P08238	KFYEAFSK	0.244577	0.16167	0.990688	0.999974
P40939	HVAEDLGK	0.240923	0.16168	0.919105	0.999974
P62280	EAIEGTYIDKK	0.186019	0.161726	0.758339	0.999974
Q14444	GKLDDYQER	0.289283	0.161827	0.638268	0.999974
P26038	NISFNDK	0.205855	0.161832	0.827106	0.999974
O43776	SPAGSIVHELNPNFQPPK	-0.0754381	0.161937	0.992344	0.999974
Q9Y2T2	FDITIGPK	-0.101395	0.161946	0.645104	0.999974
P63104	GIVDQSQQAYQEAFEISKK	0.132909	0.162032	0.925449	0.999974
P27708	VLGTPVETIELTEDR	0.106118	0.16205	0.926447	0.999974
O15212	KLQGEVEK	0.125112	0.16214	0.996469	0.999974
Q9BZK7	LGQDRPIK	0.221273	0.162153	0.824078	0.999974
Q8IWV7	VSEDLVSIHLPLSR	0.259938	0.162195	0.829654	0.999974
Q07955	GGPPFAFVEFEDPRDAEDAVYGR	0.360132	0.162238	0.634656	0.999974
Q9Y570	QCEGITSPEGSK	-0.152208	0.162464	0.89158	0.999974
Q13200	APVQPQQSPAAAPGGTDEK	-0.264845	0.16252	0.98448	0.999974
Q8NBF2	DGLLIIGVHSAK	-1.12784	0.162712	0.997202	0.999974
Q9H098	GLAPQNKPELQK	-0.199361	0.162772	0.348167	0.999974
Q15813	LKFPSGSVLTGTLSVLK	0.167162	0.162805	0.944499	0.999974
P82933	RETYTEDFIK	0.214215	0.162814	0.578329	0.999974
P54136	GFDILGIKPVQR	-0.0732335	0.162881	0.997602	0.999974
P15289	QSLFFYPSYPDEVR	0.154215	0.16293	0.48879	0.999974
P49720	NCVAIAADRR	0.146259	0.162931	0.729801	0.999974
Q96AC1	YYSFFDLNPK	-0.199531	0.16305	0.864554	0.999974
P36871	YDYEEVEAEGANK	0.276444	0.163088	0.88312	0.999974
Q12955	ATFSPIVTVEPR	-0.275908	0.163259	0.789217	0.999974
O15067	LNFSTPTSTNIVSVCR	-0.100782	0.163373	0.996981	0.999974
O43242	DLESAEER	0.222653	0.163453	0.939133	0.999974
O15371	TLNEWDSR	0.111952	0.163457	0.966793	0.999974
O94808	IHDLALELYTQR	0.121173	0.163673	0.521851	0.999974
O75717	FTTNANHVVFNGDGTK	0.454173	0.163696	0.978736	0.999974
P41214	GLNQDSTDSK	0.108759	0.163726	0.895625	0.999974
Q14232	IADLCHTFIK	-0.182754	0.163772	0.946863	0.999974
Q14019	EFVISDRK	0.193988	0.163817	0.739881	0.999974
P61962	VNLVSGHVK	0.0975539	0.163857	0.862858	0.999974
P06132	SPEACCELTLQPLRR	0.146066	0.163907	0.925087	0.999974
Q5XPI4	FLQENASGR	-0.265425	0.163947	0.491842	0.999974
O43929	EQLSLPAEFPDK	-0.0996091	0.164028	0.522201	0.999974
Q9BQE3	DVNAAIATIK	-0.189661	0.164071	0.806846	0.999974
O95757	SIDLPIQSSLCR	0.147506	0.164241	0.995856	0.999974
P50990	RLVPGGGATEIELAK	0.206555	0.164351	0.990389	0.999974
Q96GW9	VTQQPGPSGDSFPVSLESGHPVSWTK	0.233133	0.164388	0.601516	0.999974
P49247	VYFGMQDGSVNMR	0.446411	0.16446	0.746053	0.999974
Q9NU22	APAVQDLLTR	-0.219471	0.164461	0.886471	0.999974
Q9NYB0	VSQPEVGAAIK	-0.248177	0.164533	0.658134	0.999974
Q14204	KLMHVAYEEFEK	0.54943	0.164538	0.998674	0.999974
P78527	EQQHVMEELFQSSFRR	0.367877	0.164576	0.996263	0.999974
P83436	LLEFYDATAHFAK	-0.539982	0.164679	0.494037	0.999974
P55072	VVETDPSPYCIVAPDTVIHCEGEPIKR	0.397986	0.164711	0.95351	0.999974
P82650	VPINDVLAEDK	0.0906697	0.164827	0.469093	0.999974
Q9BZK7	QDNCVHDLQAHNK	-0.328003	0.164854	0.824078	0.999974
Q13371	GGELIGNFVR	0.118677	0.164884	0.284509	0.999974
Q96AX1	DLGVLGSFIHR	-0.136134	0.164889	0.624466	0.999974
Q93009	DLLEECKK	0.148765	0.164893	0.930433	0.999974
Q13185	VEEAEPEEFVVEK	0.270838	0.164922	0.329843	0.999974
Q9H0A0	YRTEAHQDVVGR	0.583819	0.164956	0.912286	0.999974
P51532	YMIVDEGHR	0.283597	0.164987	0.775683	0.999974
Q92888	NWCALITETAGSLK	-0.331329	0.165039	0.632576	0.999974
P11413	LTVADIRK	0.164104	0.165072	0.988763	0.999974
Q9NPA8	ALVPDSVKK	-0.185064	0.165216	0.826078	0.999974
P48449	ILGVGPDDPDLVR	0.550277	0.165289	0.375824	0.999974
P16278	MFEIDYSR	0.183661	0.165355	0.578744	0.999974
Q5T4S7	LLSVFMSR	0.0867092	0.165368	0.976725	0.999974
P13674	RPCTLSELE	0.174492	0.165454	0.895782	0.999974
P50395	VLHMDRNPYYGGESASITPLEDLYK	0.245185	0.16549	0.912432	0.999974
Q8WTS6	ITHQEVDSR	-0.138791	0.165595	0.496785	0.999974
P52564	FPYDSWGTPFQQLK	0.13052	0.165692	0.96125	0.999974
P22681	VPVSAPSSSDPWTGR	-0.13881	0.16587	0.942283	0.999974
P63165	VIGQDSSEIHFK	0.0946047	0.165875	0.497624	0.999974
Q96T76	VEAEGLAALHSLTACLSR	-0.17119	0.165971	0.57864	0.999974
P26599	ENALVQMADGNQAQLAMSHLNGHK	-0.325531	0.165991	0.781968	0.999974
Q9BYT8	MSELCIDFNK	0.248111	0.166059	0.747267	0.999974
P35241	IQNWHEEHR	0.282321	0.166222	0.461124	0.999974
Q9NUP7	QQASILGNIENLK	-0.415967	0.166389	0.499168	0.999974
Q7RTP6	SCPSTPSSGATVDSGK	0.225252	0.166441	0.607335	0.999974
P06737	FSQFLETEYK	0.149201	0.166476	0.882153	0.999974
Q16512	RLGELPADHPK	-0.302628	0.16648	0.665918	0.999974
P63104	KGIVDQSQQAYQEAFEISK	0.169354	0.166518	0.925449	0.999974
P30566	MAAEEEKR	0.622338	0.16653	0.924512	0.999974
Q16537	GCLTEQTYPEVVR	-0.119713	0.166559	0.333119	0.999974
P50990	IGLSVSEVIEGYEIACRK	0.220407	0.166611	0.990389	0.999974
P78371	KIHPQTIIAGWR	0.362061	0.166655	0.880513	0.999974
O75419	SFVCSTK	-0.131576	0.166692	0.666769	0.999974
P51648	IAFGGETDEATR	0.683164	0.166709	0.277542	0.999974
O00425	IAPAEAPDAK	0.147115	0.166874	0.994535	0.999974
O15042	VVIPTER	-0.182458	0.166931	0.841573	0.999974
O75688	SRLEVSDDLENVCNWVVDTCLHK	0.872443	0.16698	0.278299	0.999974
Q16540	NVVYPLYR	0.258488	0.166988	0.250559	0.999974
P27797	DKQDEEQR	1.49428	0.167031	0.578359	0.999974
P07602	KLVGYLDR	0.290633	0.167042	0.836888	0.999974
P41227	AALHLYSNTLNFQISEVEPK	0.19583	0.167044	0.91874	0.999974
P23246	LFVGNLPADITEDEFKR	0.26624	0.167308	0.85994	0.999974
P12277	GTGGVDTAAVGGVFDVSNADR	-0.414811	0.167324	0.570114	0.999974
P49750	YEGHPAEGTK	-0.286319	0.167629	0.595697	0.999974
Q96A35	DTSVEDALER	0.258739	0.167693	0.279488	0.999974
P27708	VHVDCMTSQK	-0.0898343	0.167841	0.926447	0.999974
Q9NRR5	DKEEIVICDR	0.189185	0.167859	0.583153	0.999974
Q9BZF3	WHEGLYCGVAPSAK	-1.2774	0.167859	0.335719	0.999974
Q04726	SPISQLDCLNR	-0.123923	0.167902	0.91269	0.999974
Q13464	LLEFELAQLTK	-0.439073	0.16792	0.975981	0.999974
P78527	KDLCNTHLMR	0.441035	0.167924	0.996263	0.999974
P48739	TVEIVHIDIADR	-0.426589	0.167936	0.826556	0.999974
Q96SU4	SVIMHLLSQVR	-0.132234	0.168042	0.826241	0.999974
Q7Z4V5	EGPDLDRPGSDR	0.336746	0.168045	0.890169	0.999974
Q9BT09	ELGGLEGDPSPEEDEGIQK	0.372439	0.168463	0.842315	0.999974
Q5GLZ8	YGQLGLGTDCKK	-0.260646	0.168514	0.421285	0.999974
Q9BXW9	TLELLVCR	-0.163764	0.168534	0.714605	0.999974
O43175	ILQDGGLQVVEK	-0.198498	0.168577	0.974525	0.999974
Q9GZT8	VEFNVNYTQDLDK	0.399078	0.168648	0.804522	0.999974
P18085	IQEVADELQK	-0.0826041	0.168668	0.506005	0.999974
O43242	MISLSYSR	0.187368	0.168739	0.939133	0.999974
P10586	VTFDPTSSYTLEDLKPDTLYR	0.183493	0.168887	0.74111	0.999974
Q5VZE5	SLLQTTFLVDNKK	-0.223001	0.168894	0.597957	0.999974
Q96T76	LPTPVLLPYKPQVIR	0.360104	0.16895	0.57864	0.999974
Q14919	VAAAVPVIISR	-0.133699	0.169	0.676	0.999974
Q68CQ4	SSSPFTPLQK	-0.256145	0.169043	0.465411	0.999974
O94906	HLQTGENHTSVDPR	0.245419	0.16907	0.549477	0.999974
P35579	RQLEEAEEEAQR	0.264421	0.169112	0.998697	0.999974
Q15036	SPPLLESPDATR	-0.306918	0.169121	0.937731	0.999974
P29144	LHQLDAEK	0.172637	0.169187	0.997001	0.999974
Q9Y3A5	DVEEGDEKFE	0.32533	0.169206	0.789628	0.999974
P34896	VLEACSIACNK	-0.110752	0.169218	0.849757	0.999974
Q99961	AVTEVLAR	-0.0899563	0.169311	0.38095	0.999974
Q96AY3	KFDSSYDR	0.31043	0.169353	0.968942	0.999974
Q14677	ELVEFAQDDDRLR	0.310097	0.169414	0.801756	0.999974
Q9BUJ2	DVPDHAVLEMK	0.521393	0.169537	0.847686	0.999974
Q92945	DQGGFGDRNEYGSR	0.187482	0.169737	0.948865	0.999974
O14617	ALDLLYGMVSK	-0.126245	0.169825	0.721758	0.999974
P60228	HGFRQEYLDTLYR	0.638108	0.16995	0.978556	0.999974
Q09161	NHPQMIAVLVDK	0.39965	0.170017	0.703683	0.999974
Q15814	DVLLTELSNCTVR	0.186462	0.170026	0.510079	0.999974
Q9NYK5	YKVDFIEEK	0.208415	0.170031	0.505115	0.999974
O60921	IETELVCVTTHFK	-0.373154	0.170044	0.510131	0.999974
Q9UGV2	LNPINTTLLK	-0.256231	0.170053	0.51016	0.999974
P19338	VAVATPAKK	-0.0912407	0.170113	0.985876	0.999974
Q9NX18	LRAPDLEYLFEK	0.208871	0.170166	0.170166	0.999974
Q13228	SPQYCQVIHR	0.378879	0.17021	0.723666	0.999974
Q9UJA5	HLEAAALLSER	0.192939	0.170218	0.453914	0.999974
Q15796	DEVCVNPYHYQR	-0.64667	0.170255	0.263338	0.999974
Q9P258	VFSWGFGGYGR	0.154604	0.170255	0.638918	0.999974
Q14493	WRPEDAEEAEHR	0.283236	0.17045	0.426201	0.999974
Q9NUQ3	LQQTTQLIK	-0.288911	0.170523	0.538891	0.999974
Q9Y2W1	TEELEEESFPER	0.283583	0.170589	0.700066	0.999974
Q9GZZ1	MLNHVLNICEK	0.174025	0.17059	0.902965	0.999974
P54105	QQPDTEAVLNGK	-0.266258	0.170605	0.416346	0.999974
Q99567	DIAPPPEECLQLLSR	-0.411839	0.170625	0.675973	0.999974
Q96EB6	LCCNPVK	-0.189903	0.170643	0.938422	0.999974
P33993	EDVNEAIR	0.202732	0.17066	0.975839	0.999974
O00469	SEDYVDIVQGNR	0.240671	0.170666	0.975159	0.999974
O95347	EQNNDSQLK	0.487387	0.170673	0.987509	0.999974
Q9Y2T2	IQQLAISGLK	-0.203015	0.170689	0.645104	0.999974
O43491	FYPPDPSQLTEDITR	0.118457	0.170709	0.771277	0.999974
Q9HCE1	ETGDPGGQLVLAGDPR	0.0879252	0.170751	0.931255	0.999974
O95865	AGAGLSSLCLVLSTRPHS	-0.187783	0.170759	0.703531	0.999974
P40227	MLVSGAGDIK	0.185886	0.170779	0.968628	0.999974
P55327	TSETLSQAGQK	0.309045	0.170854	0.423121	0.999974
P62269	RAGELTEDEVER	0.578465	0.170889	0.920365	0.999974
P23921	VLSGEFQIVNPHLLK	-0.0961135	0.170923	0.9237	0.999974
P35579	KDQGELER	0.426714	0.17096	0.998697	0.999974
Q9UJY4	VLQEMLSMYR	-0.282159	0.171068	0.63717	0.999974
O15357	LKPEGAPEPEGVAAPPPK	-0.16762	0.171096	0.171096	0.999974
Q12800	LFTNFSGADLLK	-0.127702	0.171097	0.171097	0.999974
Q9Y5B0	GPPAPSSSLPIR	-0.206424	0.171332	0.872192	0.999974
P07814	DNYSPGWK	0.0614468	0.171342	0.994711	0.999974
P14859	TSIETNIR	-0.172053	0.171411	0.762156	0.999974
Q9BTW9	DAACYVCWAFAR	0.172024	0.171419	0.979236	0.999974
O75131	QTSDGNWLMVHR	0.398842	0.171446	0.399551	0.999974
P12277	HGGYKPSDEHK	0.292425	0.171505	0.570114	0.999974
P36776	TYVGAMPGK	0.108748	0.171943	0.893265	0.999974
O94822	DEITSVLQDHLIK	-0.298116	0.171997	0.868654	0.999974
O75083	KVFASLPQVER	-0.193007	0.172149	0.908321	0.999974
P08238	KHSQFIGYPITLYLEK	0.943303	0.17219	0.990688	0.999974
P07320	RGDYADHQQWMGLSDSVR	0.451831	0.172269	0.931549	0.999974
P50552	ATVMLYDDGNKR	1.70042	0.172292	0.982472	0.999974
P33992	AGITTTLNSR	-0.0968366	0.172306	0.998938	0.999974
O43143	IFEPPPPK	-0.115973	0.172355	0.814019	0.999974
Q86W50	DLMNQLCTYIR	-0.123141	0.172412	0.689647	0.999974
P19367	FLSQIESDR	0.0828256	0.172415	0.949704	0.999974
Q9NT62	TDAGGEDAILQTR	0.135957	0.172454	0.67812	0.999974
O14777	EAIETQLAEYHK	-0.196716	0.17257	0.51771	0.999974
Q96C90	VYFQSPPGAAGEGPGGADDEGPVRR	0.379665	0.172589	0.172589	0.999974
Q92696	ADPQDALR	0.219803	0.172654	0.900778	0.999974
Q01433	TNVPDIR	0.104459	0.172691	0.88881	0.999974
O75400	TPAEQLLSK	-0.332759	0.172711	0.852242	0.999974
Q5SRE5	ALLLVPASVNCLR	-0.143782	0.172743	0.428474	0.999974
P68036	ELEEIRK	0.191553	0.172861	0.785771	0.999974
P48643	QMAEIAVNAVLTVADMER	-0.467438	0.172869	0.999045	0.999974
P62834	CDLEDERVVGK	0.466236	0.172903	0.358477	0.999974
Q14CX7	HIQHDTIGYLLTR	0.263495	0.172956	0.933929	0.999974
P47985	GVAGALRPLVQATVPATPEQPVLDLK	0.472699	0.172978	0.172978	0.999974
Q9UKB1	GIACLQYR	0.195415	0.172981	0.367396	0.999974
Q07955	DGYDYDGYR	0.372816	0.173088	0.634656	0.999974
O60671	IILQSEGLR	0.3884	0.173114	0.508676	0.999974
Q9BVP2	QEQMCNVGVSMGLTR	-0.224839	0.173165	0.928445	0.999974
P20338	MGSGIQYGDAALR	0.0828936	0.173167	0.461778	0.999974
P09493	HIAEDADR	0.345468	0.173214	0.692855	0.999974
Q15424	DQDDQKPGPSER	0.14216	0.173221	0.755816	0.999974
P49419	QGLSSSIFTK	0.147842	0.173237	0.86398	0.999974
Q9BQ52	ELAGGLEDGEPQQK	0.0919025	0.173353	0.852776	0.999974
Q9Y520	RLQDEER	0.300831	0.173451	0.989	0.999974
Q9NX70	MLIPQLK	-0.220719	0.17347	0.17347	0.999974
P01111	QGVEDAFYTLVR	0.235398	0.173539	0.621076	0.999974
Q969H8	ESDVPLKTEEFEVTK	0.190331	0.173542	0.694169	0.999974
P49591	FKDPGLVDQLVK	-0.0777989	0.173627	0.973135	0.999974
P49419	FKNEEEVFAWNNEVK	0.233465	0.17365	0.86398	0.999974
P09110	QVITLLNELK	0.252158	0.173827	0.173827	0.999974
Q13043	QVPVESDLQEIIK	-0.105875	0.173862	0.869308	0.999974
P61599	QLGYSVYR	0.234298	0.173893	0.521678	0.999974
P36871	SGEHDFGAAFDGDGDR	0.535041	0.173922	0.88312	0.999974
P49588	IQSLGDSK	0.197048	0.174064	0.981959	0.999974
Q9Y490	IGITNHDEYSLVR	0.593178	0.174137	0.999363	0.999974
Q9Y4E8	TLEVYLVR	-0.101427	0.174159	0.94168	0.999974
Q15527	LPELQVYTR	0.0215644	0.174189	0.60966	0.999974
P49327	DPSQQELPR	-0.0858072	0.174191	0.997592	0.999974
P11216	VEDVEALDR	0.331676	0.174234	0.952461	0.999974
Q13523	CNILHADIKPDNILVNESK	0.307549	0.174244	0.696976	0.999974
P21333	CSYQPTMEGVHTVHVTFAGVPIPR	0.311461	0.174345	0.998088	0.999974
Q99613	MIINEELMASLDQPTQTVVMHR	-0.209176	0.174384	0.994603	0.999974
P52435	VPNACLFTINK	-0.116631	0.174403	0.348805	0.999974
Q7L2E3	EHYLEDILAK	0.229177	0.174596	0.881467	0.999974
Q9BYD1	APQQWATFAR	0.179962	0.174675	0.482743	0.999974
P12081	TTETQVLVASAQK	-0.187789	0.174688	0.99996	0.999974
O75369	IEYNDQNDGSCDVK	0.157755	0.174713	0.981924	0.999974
O95340	GCTVWLTGLSGAGK	-0.0919271	0.174777	0.874722	0.999974
O94782	NSETSDTTGTHESDRNK	-0.497887	0.174889	0.765503	0.999974
Q2KHR3	GHFSETNQHDSK	0.542757	0.174921	0.349842	0.999974
P49189	ANDTTFGLAAGVFTR	-0.704309	0.174973	0.738949	0.999974
Q9Y2L5	CVLLSAELLK	-0.23022	0.174976	0.892376	0.999974
P05091	TFVQEDIYDEFVER	0.354572	0.175007	0.817929	0.999974
Q9UHR4	NVMEQFNPGLR	-0.315596	0.175013	0.827347	0.999974
Q6DD87	AGGEEEDDDDEAAGGRCPECR	0.878306	0.17511	0.35022	0.999974
P20248	APQHAQQSIR	-0.407351	0.175131	0.350262	0.999974
Q9UJU6	YQEQGGEASPQR	0.486941	0.175159	0.66865	0.999974
P11216	TITEYAR	0.270809	0.175205	0.952461	0.999974
Q13347	EGDLLFTVAK	-0.0995992	0.175304	0.895031	0.999974
O94822	ETPDTLSDPQTVPEEER	-0.173711	0.175368	0.868654	0.999974
Q9UIA9	QLYETTDTTTR	-0.15097	0.175396	0.976215	0.999974
Q14152	RGLDEDR	0.25541	0.175508	0.940964	0.999974
P08621	VNYDTTESK	0.141259	0.175648	0.377503	0.999974
Q14166	QQPNPGNELCYK	-0.238255	0.175651	0.952637	0.999974
O75534	EAEDGIIAYDDCGVK	-0.0862628	0.175672	0.945448	0.999974
Q04837	DVAYQYVK	0.326434	0.175801	0.684451	0.999974
P51784	HTGISPER	-0.128917	0.175866	0.791397	0.999974
O95865	RPEVDGVR	0.285345	0.175883	0.703531	0.999974
P49789	FHDLRPDEVADLFQTTQR	0.230022	0.175908	0.175908	0.999974
Q13347	SYSSGGEDGYVR	-0.0979509	0.175946	0.895031	0.999974
O43617	RIEDNLPAGEE	0.16574	0.176068	0.810365	0.999974
Q9UKL0	MPEEEDEAPVLDVR	0.426625	0.176135	0.369864	0.999974
Q9UKB1	VWSTSTCEFVR	0.103846	0.176362	0.367396	0.999974
Q16513	FQFNLQDFR	-0.177835	0.17638	0.961172	0.999974
P18206	LLAVAATAPPDAPNREEVFDER	0.405891	0.176387	0.999432	0.999974
Q9HCN8	LTHVLTGK	-0.159962	0.176457	0.842402	0.999974
P27797	FYALSASFEPFSNK	-0.28296	0.176511	0.578359	0.999974
Q86U42	VREMEEEAEK	0.169008	0.176547	0.646971	0.999974
P35573	HGLIPNLLGEGIYAR	0.220735	0.176613	0.945737	0.999974
P84098	LLADQAEAR	0.135326	0.176618	0.822897	0.999974
P06454	RAAEDDEDDDVDTK	0.799844	0.177064	0.44266	0.999974
Q8N612	SLLQVLGSVK	-0.200962	0.177149	0.177149	0.999974
O00267	TPAQSGAWDPNNPNTPSR	-0.186509	0.177343	0.931313	0.999974
Q96I24	MVMIQDGPLPTGADK	0.277689	0.177359	0.500104	0.999974
Q7LBC6	EQEQDDSTVACR	-0.309275	0.177368	0.928451	0.999974
P46459	LLIIGTTSR	0.225975	0.177418	0.977649	0.999974
O95071	QISDLMGLIPK	-0.204979	0.177452	0.918503	0.999974
Q9UBT2	VTVLTLQDK	-0.10102	0.177503	0.966451	0.999974
Q8TDD1	AGLTEPVLIR	-0.307361	0.177503	0.587764	0.999974
Q7L0Y3	EVPEHITEEELK	0.234095	0.177529	0.779353	0.999974
Q8TEW0	LNHPPEQIDSHSR	-0.378954	0.17759	0.532769	0.999974
O14980	LHNQVNGTEWSWK	0.603528	0.177702	0.911242	0.999974
P46940	DSLHEKFPDAGEDELLK	0.256949	0.177775	0.91377	0.999974
P80723	AAEAAAAPAESAAPAAGEEPSKEEGEPK	0.664907	0.17778	0.522694	0.999974
Q6P9B6	HSEGLREVPDDE	0.617298	0.17778	0.472132	0.999974
Q01968	VFEDSVR	0.144761	0.177974	0.947351	0.999974
O95071	GLLDVLPK	-0.129413	0.178005	0.918503	0.999974
Q96SB3	ETQAQYQALER	-0.689919	0.178072	0.598964	0.999974
P08708	RDNYVPEVSALDQEIIEVDPDTK	0.308464	0.178195	0.756126	0.999974
Q53GS9	EYLSEEVQAVHK	0.0744288	0.178378	0.654547	0.999974
Q9NQX3	ELNLILTTGGTGFAPR	0.481826	0.178415	0.862222	0.999974
P43686	DEQEHEFYK	0.240252	0.178449	0.941976	0.999974
Q5T4S7	ISSYVNWIK	0.0742217	0.178457	0.976725	0.999974
P06737	PLTDQEK	0.153505	0.178662	0.882153	0.999974
P52701	QVISLQTK	-0.177095	0.178664	0.929958	0.999974
O75694	LLEVYDQLFK	-0.236214	0.178672	0.495935	0.999974
Q96SB4	QEESESPVERPLK	0.524298	0.178703	0.846079	0.999974
Q5RKV6	ELALALQEALEPAVR	0.0799445	0.178895	0.805027	0.999974
Q7Z3C6	SFSPLQPGQAPTGR	0.307166	0.178905	0.536716	0.999974
Q9BR76	NDQCYEDIR	0.23142	0.178978	0.979107	0.999974
Q6PI48	ILCEAPVESVVQVSGTVISRPAGQENPK	-0.398414	0.17899	0.78246	0.999974
Q9NP66	YLDEADRDK	0.460022	0.179017	0.179017	0.999974
P20042	KIFDIDEAEEGVK	0.708398	0.179114	0.791874	0.999974
Q5H9R7	LGSFHELLLEPPKK	0.103299	0.179195	0.984686	0.999974
Q6F5E8	TSPSPDSLGLPEDPCLGPR	-0.192016	0.1792	0.358399	0.999974
Q9NRN9	TAVYSLHK	-0.111701	0.179208	0.629344	0.999974
Q8IXQ4	GRDDPGQQETDSSEDEDIIGPMPAK	0.742409	0.179291	0.896453	0.999974
Q02750	RLEAFLTQK	-0.357538	0.179327	0.961226	0.999974
Q9Y263	FIIDNTK	-0.140624	0.179407	0.928972	0.999974
P25705	ELIIGDR	0.258041	0.179407	0.52085	0.999974
P14868	ESIVDVEGVVRK	0.153881	0.179493	0.702463	0.999974
Q14566	GDINVCIVGDPSTAK	-0.191902	0.179616	0.980516	0.999974
Q14152	ANEFLEVGK	0.0208571	0.179691	0.940964	0.999974
Q96EM0	TRDLVDAASAVTEAVK	0.299615	0.179718	0.629013	0.999974
Q13200	DKEQELSEEDK	0.287594	0.179771	0.98448	0.999974
Q8N543	TGHYTLIHDHSK	0.25425	0.179837	0.891431	0.999974
Q96S55	LIPDFPVAR	-0.224968	0.179901	0.721423	0.999974
Q04637	EELEEARDIAR	0.384913	0.179967	0.989702	0.999974
Q9Y3B8	RWYPEEYEFAPK	0.297156	0.179993	0.821557	0.999974
P23921	NQIIACNGSIQSIPEIPDDLK	-0.228603	0.18017	0.9237	0.999974
P15311	EVWYFGLHYVDNK	0.112043	0.180264	0.984784	0.999974
Q7KZI7	TPLPTLNER	-0.114928	0.180284	0.533539	0.999974
Q92499	FGFGFGGTGK	-0.206245	0.180293	0.807887	0.999974
Q9BUF5	INVYYNESSSQK	-0.0884184	0.180302	0.885163	0.999974
P61221	ERNVEDLSGGELQR	0.215315	0.180317	0.986226	0.999974
P85037	QSPGPALAR	-0.364533	0.180352	0.934498	0.999974
Q13867	LYTVEYLSNMVGGRK	0.137348	0.180475	0.992003	0.999974
Q9NVU0	QTFCSSQTTSNTSR	-0.307556	0.180553	0.481474	0.999974
Q8TDN6	RNEIDAEPPAK	-0.20096	0.180558	0.963038	0.999974
P15121	LLLNNGAK	-0.141015	0.180699	0.861356	0.999974
P21283	LREVLHELYK	-0.972459	0.18071	0.910399	0.999974
Q9ULV4	VTWDSSFCAVNPR	-0.154613	0.180726	0.89423	0.999974
Q9H6R7	HVTVWQLCPSPMESSK	0.235124	0.180791	0.735687	0.999974
Q9UNM6	LYENFISEFEHR	0.149524	0.180819	0.862553	0.999974
Q8NC60	QLQELQQQQEEEERQR	0.635789	0.180843	0.361686	0.999974
Q16540	TNFFIQLVRPGVAQPEDTVQFR	0.345707	0.180867	0.250559	0.999974
P51580	TNIGKFDMIWDR	0.77024	0.180879	0.688438	0.999974
O00151	HRHPECYVCTDCGTNLK	0.277788	0.180892	0.757714	0.999974
P21333	AGVAPLQVK	-0.0988124	0.180897	0.998088	0.999974
Q9NVX2	VLDIIYQPQAIFR	-0.132824	0.181029	0.711812	0.999974
Q14152	NADDDRGPR	0.482796	0.181032	0.940964	0.999974
O00232	KGSLESPATDVFGSTEEGEK	0.325392	0.18105	0.998729	0.999974
P48147	ELPDVLER	0.279467	0.181101	0.917631	0.999974
Q92621	MLALALLDR	0.184715	0.18118	0.890106	0.999974
Q9H2M9	TVNVPFHLALSDK	-0.99146	0.181192	0.549663	0.999974
Q03111	LTFNNPTTEFR	-0.113092	0.181212	0.181212	0.999974
P24928	LPSDLHPIK	-0.288439	0.181291	0.879419	0.999974
Q9NTI5	VAEAALQIFK	-0.364777	0.181312	0.727486	0.999974
P30101	DGEEAGAYDGPR	0.309166	0.181475	0.925209	0.999974
Q9BTE3	DVAECGPQQELDLNSPR	-0.181986	0.181545	0.816105	0.999974
Q14152	LLQQVSQIYQSIEFSR	0.223531	0.181707	0.940964	0.999974
P35249	VITDIAGVIPAEK	-0.192665	0.18174	0.603765	0.999974
Q7Z3K3	RPGVTGENSNEVAK	0.0711412	0.18181	0.231724	0.999974
P42566	VLASDAAAFLK	-0.27178	0.181846	0.672655	0.999974
Q15417	GASQAGMLAPGTR	0.296925	0.181855	0.363709	0.999974
Q9Y3C8	EEYQSLIR	-0.112903	0.181882	0.683279	0.999974
Q96QG7	EFAVCPSYPPIVTVPK	-0.159484	0.181979	0.67096	0.999974
P35556	CACVYGFTGPQCER	0.475667	0.182022	0.364044	0.999974
Q15907	AQIWDTAGQER	0.187596	0.182056	0.870794	0.999974
P57076	GQGAPAREPIISSEEQK	0.589812	0.182064	0.393944	0.999974
P40222	DLQQQLVDAK	-0.169603	0.182385	0.924724	0.999974
Q9NYU2	VKVEHVVSVLEK	0.198472	0.182427	0.998313	0.999974
Q7L2J0	EPFLVPAPPPPLK	-0.20037	0.182442	0.702976	0.999974
Q92973	QSSFALLGDLTK	-0.279199	0.182512	0.785376	0.999974
Q16527	TVYHAEEVQCDGR	0.114591	0.182534	0.882106	0.999974
O14980	TSESLCQNNMVILK	-0.240251	0.182552	0.911242	0.999974
P05412	LASPELER	0.182904	0.182646	0.182646	0.999974
Q8TAA5	TAGEDCRSEDPPDELGPPLAER	0.758286	0.182689	0.365378	0.999974
Q9Y263	TFCNCFVGQAGQK	-0.292588	0.182748	0.928972	0.999974
Q9NNW5	AVAVWGIGTPGGPQDPQPGLTAHVVSAGGR	0.116694	0.182753	0.548258	0.999974
P52701	VDTCHTPFGK	-0.222035	0.182756	0.929958	0.999974
P61019	LQIWDTAGQESFR	0.248669	0.182798	0.446852	0.999974
P49321	SVSGTDVQEECR	-0.093493	0.182943	0.975941	0.999974
Q16836	KGIEESLR	0.223112	0.182946	0.671184	0.999974
P35637	TGQPMINLYTDR	0.239593	0.18296	0.266061	0.999974
Q9Y4K3	LTILDQSEAPVR	-0.0506833	0.183138	0.732552	0.999974
P78417	LLPDDPYEK	0.206223	0.183151	0.89611	0.999974
Q08211	GISHVIVDEIHER	0.300663	0.183279	0.993194	0.999974
P19447	TGVPDGIMQFIK	0.199662	0.183279	0.183279	0.999974
P22626	PGAHVTVK	0.388652	0.183286	0.860758	0.999974
P07108	TKPSDEEMLFIYGHYK	0.293595	0.183287	0.542938	0.999974
P57678	MLSLLVVDVGNPEEVR	0.330773	0.18329	0.964015	0.999974
A6NED2	YGQLGHEDTTSLDRPR	-0.34678	0.183549	0.367099	0.999974
Q9NU22	VMLDLQSYR	0.134795	0.183551	0.886471	0.999974
Q13868	LGQGVLVQVSPSLVK	-0.0590684	0.18359	0.458976	0.999974
P55010	VNILFDFVKK	0.246394	0.183612	0.851964	0.999974
P25325	FRGTEPEPR	0.177601	0.183642	0.601369	0.999974
Q9NTI5	LAAGSAIVK	-0.296473	0.183644	0.727486	0.999974
Q00688	LEIEPEWAYGK	0.198303	0.1837	0.459251	0.999974
P12694	AVAENQPFLIEAMTYR	0.199222	0.183751	0.735003	0.999974
Q92796	GQEDAILSYEPVTR	-0.120455	0.183754	0.735014	0.999974
Q6ZSR9	GLPLYPDPSR	-0.100608	0.183774	0.367547	0.999974
Q86UY8	MFLITNSPSSFVDK	0.260445	0.183788	0.306314	0.999974
A0AVF1	STGNTQVEYMIR	-0.332918	0.183842	0.183842	0.999974
P62857	EGDVLTLLESEREAR	0.77509	0.183858	0.459644	0.999974
P62937	VSFELFADKVPK	0.507018	0.183893	0.612978	0.999974
P46459	QSIINPDWNFEK	0.126884	0.183929	0.977649	0.999974
P07195	SADTLWDIQK	0.149454	0.184061	0.91687	0.999974
Q96RN5	SLLDILTDPSK	-0.163823	0.184089	0.369156	0.999974
P35268	ITVTSEVPFSKR	0.320469	0.184259	0.552777	0.999974
Q92621	KPVSTTNLQDPGVLGCPR	-0.120297	0.18432	0.890106	0.999974
O95816	FQSIVIGCALEDQK	0.171839	0.184345	0.994813	0.999974
O43933	VVPLDNIFR	-0.281385	0.184408	0.184408	0.999974
P14868	ALHHGIDLEK	-0.196339	0.184466	0.702463	0.999974
P23526	YSASKPLK	0.26351	0.184553	0.887145	0.999974
P31946	AVTEQGHELSNEER	0.18571	0.184565	0.614758	0.999974
Q96RN5	SLLDILTDPSKR	-0.326739	0.184578	0.369156	0.999974
Q9NVE7	RAVASQPDSVDAAER	0.336959	0.184583	0.985586	0.999974
Q53EL6	EYLLSGDISEAEHCLK	0.12629	0.184599	0.399251	0.999974
O14980	AVGHPFVIQLGR	-0.144057	0.184632	0.911242	0.999974
Q08J23	LQQQQRPEDAEDGAEGGGK	0.336054	0.184777	0.985773	0.999974
P50579	GQECEYPPTQDGR	0.341857	0.184883	0.995068	0.999974
Q9NR28	AVYTLTSLYR	0.159666	0.184969	0.507662	0.999974
O75369	VEVGKDQEFTVDTR	0.135721	0.185079	0.981924	0.999974
Q9Y263	EGAQFSSHLINLLNPK	-0.159074	0.185085	0.928972	0.999974
Q86Y56	AIQDAILEVLK	-0.268937	0.185127	0.774731	0.999974
P46940	EDSNLTLQEK	0.225497	0.185159	0.91377	0.999974
P53992	GQVPPLVTTNFLVK	0.229808	0.185214	0.938568	0.999974
Q8NB14	CLNCRSTSQK	0.212428	0.185325	0.37065	0.999974
P22059	SLCEQVSHHPPAAAHHAESK	0.169582	0.185378	0.766254	0.999974
A0AVT1	MYSIEPADRFK	-0.305679	0.185458	0.977574	0.999974
P54920	YEELFPAFSDSR	0.156623	0.185552	0.873833	0.999974
Q9HCS7	LSPESAEEYIEYLK	0.193859	0.185602	0.278403	0.999974
P07992	LFDVLHEPFLK	-0.195029	0.185657	0.742627	0.999974
P02771	YIQESQALAK	-0.197995	0.185685	0.48609	0.999974
P25208	EQDIYLPIANVAR	-0.339629	0.185801	0.185801	0.999974
O15067	ALWEETSFQLDR	0.149005	0.185823	0.996981	0.999974
Q14160	RSEACPCQPDSGSPLPAEEEK	0.275236	0.185849	0.938879	0.999974
P46060	ELNLSFCEIK	-0.196063	0.185959	0.818857	0.999974
P50748	IQQAIENVDFSTAK	-0.227547	0.185993	0.967232	0.999974
Q15029	VLSGTIHAGQPVK	-0.168212	0.186097	0.919963	0.999974
Q16658	NASCYFDIEWR	0.391447	0.186122	0.777839	0.999974
Q9Y3I0	EGYAWAEDK	0.142242	0.18621	0.989477	0.999974
Q9Y2I1	LSSLEGLHTK	-0.384776	0.186293	0.665903	0.999974
Q9P2J5	NLETFCEETR	0.212264	0.186338	0.973737	0.999974
Q969V6	AYQDQISPVPGAPK	-0.287984	0.186401	0.186401	0.999974
P46108	DKPEEQWWNAEDSEGK	0.556527	0.186413	0.894046	0.999974
P14735	EVNAVDSEHEK	0.200098	0.186417	0.923292	0.999974
P53396	LLVGVDEK	0.114785	0.186439	0.995799	0.999974
O00429	EVDPDGRR	0.221986	0.186472	0.898419	0.999974
O94822	ETPDTLSDPQTVPEEEREAK	0.175982	0.186484	0.868654	0.999974
P18669	FSGWYDADLSPAGHEEAKR	0.275682	0.186541	0.962821	0.999974
Q8NFI3	IVDLLVEAAGPGQDR	0.392255	0.186602	0.745793	0.999974
P00568	RLETYYK	0.174109	0.186618	0.884555	0.999974
Q12906	RPMEEDGEEK	0.550823	0.186646	0.912038	0.999974
P49593	YAAVHVHTNAAR	-0.244524	0.186652	0.723181	0.999974
Q7Z7K6	SNPGGFGIAPHCLDEGTVR	-0.335863	0.186701	0.186701	0.999974
P82650	ILEGTETTK	0.158767	0.186726	0.469093	0.999974
Q9BSD7	NADCSSGPGQR	-0.29204	0.186729	0.839996	0.999974
Q01484	TPEEVSTPAEEEK	0.170372	0.186888	0.694287	0.999974
Q15714	NSQLEQENNLLK	-0.114583	0.186916	0.186916	0.999974
P78345	SVPACQVPR	-0.140833	0.186917	0.693173	0.999974
P22314	GNVQVVIPFLTESYSSSQDPPEK	-0.256108	0.186921	0.931674	0.999974
P55081	DVFERPSAK	0.211328	0.186929	0.373858	0.999974
Q8NFH3	QQGNEPSQILSLTGDR	-0.229243	0.186997	0.56099	0.999974
P21964	DRYLPDTLLLEECGLLR	0.308427	0.187012	0.467531	0.999974
Q15398	DFMFQPLDGLK	-0.178211	0.187045	0.280567	0.999974
P49247	FGGVVELR	0.170299	0.187088	0.746053	0.999974
P00390	ADFDNTVAIHPTSSEELVTLR	0.182793	0.187116	0.88486	0.999974
Q9BVI4	ALESSLWELQALQR	-0.346989	0.187119	0.568739	0.999974
Q96HC4	LIEDTEDWRPR	-0.131273	0.187151	0.664338	0.999974
Q96QU8	QNLFYLETLNTK	-0.268529	0.187303	0.497248	0.999974
O94842	SGCENPPIVSK	-0.557442	0.187308	0.452623	0.999974
P46777	YLMEEDEDAYK	0.625006	0.187375	0.919732	0.999974
P53041	AFLEENNLDYIIR	0.485482	0.187692	0.992357	0.999974
P28340	DCPIFYMR	0.0851628	0.18782	0.983337	0.999974
Q16540	NYLEGIYNVPVAAVR	0.256474	0.187919	0.250559	0.999974
O14776	DKVESDPR	0.185875	0.187945	0.982385	0.999974
O95372	YICPHAPR	-0.136237	0.188021	0.714116	0.999974
P25685	EIAEAYDVLSDPR	0.205937	0.188066	0.886149	0.999974
Q9H078	FIGSPPGYVGHEEGGQLTK	0.156973	0.188075	0.564224	0.999974
Q15428	FWTHWNR	0.201567	0.188113	0.575375	0.999974
Q9NPD3	DVHTLLDR	0.137053	0.18813	0.584569	0.999974
Q9NRF9	EALEAYRR	0.16968	0.188212	0.564636	0.999974
Q16222	AIEGFNQSSHQK	-0.129799	0.188279	0.899102	0.999974
Q9BUK6	PLIPTEASIR	-0.140726	0.188299	0.747126	0.999974
Q58FG1	EDLELPEDEEEKK	0.722554	0.188399	0.188399	0.999974
P51149	AQAWCYSK	0.138861	0.188453	0.765977	0.999974
Q15910	FCQCSSECQNR	-0.0982449	0.188511	0.188511	0.999974
Q96EK9	HDVVILDSLNYIK	-0.359015	0.188542	0.412259	0.999974
P13639	YFDPANGK	-0.109401	0.188681	0.989302	0.999974
Q14257	WDPTANEDPEWILVEK	0.32124	0.188704	0.527416	0.999974
P35580	RQLEEAEEEATR	0.278049	0.188729	0.991333	0.999974
Q69YN4	EVLSSILK	-0.235215	0.188794	0.581091	0.999974
P52294	EAAWAITNATSGGSAEQIK	-0.171444	0.188872	0.403145	0.999974
O75369	YAPTEVGLHEMHIK	0.123267	0.188896	0.981924	0.999974
Q9Y3D9	APIQDIWYHEDR	0.579098	0.189005	0.705886	0.999974
Q9NXH9	LSETSPAFR	-0.128878	0.189007	0.959978	0.999974
P62826	RHLTGEFEK	0.764654	0.189027	0.662208	0.999974
Q14CX7	YQEALDVIR	0.169297	0.189032	0.933929	0.999974
Q53GS9	NYFLEEDNYK	0.151878	0.189148	0.654547	0.999974
P41091	GVTIKPTVDDD	0.450893	0.189176	0.904049	0.999974
P62979	EGIPPDQQR	-0.109809	0.189341	0.72383	0.999974
Q5JSH3	KITGIEPLPGENK	-0.14328	0.189467	0.875668	0.999974
Q9BQG2	VDPVVIMQVIHPDGTK	-0.0682833	0.189518	0.653663	0.999974
Q14152	ELEIEERER	0.45455	0.189565	0.940964	0.999974
Q9BZE9	LEMVPASR	0.117446	0.189567	0.859553	0.999974
Q9Y230	VAEWREEGK	0.368042	0.189783	0.983717	0.999974
P20585	SEFQAIIPAVNSHIQSDLLR	0.098442	0.189826	0.728914	0.999974
Q13155	SYGPAPGAGHVQEESNLSLQALESR	-0.873882	0.18983	0.99514	0.999974
Q14315	TGVEVGKPTHFTVLTK	0.156586	0.189872	0.964394	0.999974
Q96BT7	SQNLVDICR	0.165582	0.189934	0.254988	0.999974
Q6P2Q9	YWIDIQLR	0.295571	0.189963	0.999121	0.999974
P52306	VDSDKEDDITELK	0.587381	0.189966	0.971544	0.999974
Q9NR19	IGPIATPDYIQNAPGLPK	-0.112879	0.190005	0.588591	0.999974
Q14697	FRIDELEPR	0.201429	0.190045	0.975688	0.999974
Q99829	LYGPTNFAPIINHVAR	-0.103299	0.190065	0.82611	0.999974
Q9Y490	ECDNALRELETVR	0.271957	0.190087	0.999363	0.999974
P62424	TCTTVAFTQVNSEDK	-0.0967189	0.190153	0.958969	0.999974
Q9UQ80	AFEDEKK	0.774814	0.190172	0.930354	0.999974
O95445	AFLLTPR	-0.156208	0.190201	0.190201	0.999974
Q9UQ80	QHVIDGEK	0.179059	0.190231	0.930354	0.999974
Q96HC4	GPFLVALGK	-0.0592747	0.1903	0.664338	0.999974
P51965	ELADITLDPPPNCSAGPK	-0.193559	0.190509	0.190509	0.999974
Q96F45	VPSATCQPFTPR	-0.284936	0.190618	0.40121	0.999974
O95429	SGYGPSDGPSYGR	0.149668	0.190869	0.381738	0.999974
Q16881	KVMVLDFVTPTPLGTR	0.373951	0.190961	0.940041	0.999974
Q9H9V9	ITEVLASLVAHPDFQR	-0.209661	0.190966	0.560428	0.999974
P21333	VSGQGLHEGHTFEPAEFIIDTR	0.124921	0.19131	0.998088	0.999974
Q9BT78	MLATLFK	-0.157567	0.191424	0.874753	0.999974
P55072	GDIFLVR	0.0977327	0.191465	0.95351	0.999974
Q13823	VIDSSDVVVQVLDAR	-0.245083	0.191514	0.383027	0.999974
P51991	GEEGHDPKEPEQLR	0.192084	0.191542	0.84767	0.999974
P40763	FLQESNVLYQHNLR	-0.722606	0.191545	0.670409	0.999974
Q9BZG8	IDTTHLLDSLR	0.585536	0.191599	0.556406	0.999974
Q9UBF2	PNFAAAWEEVGDTFEK	0.232365	0.191607	0.997095	0.999974
Q5T200	RQDVDTEPQK	0.227328	0.191608	0.560187	0.999974
O94808	SVHYPGEAVATR	-0.454784	0.191642	0.521851	0.999974
Q9P0J7	HEGVSCDACLK	-0.295665	0.191649	0.382131	0.999974
P10768	KIPVVFR	0.121249	0.191696	0.763787	0.999974
P62993	FNSLNELVDYHR	0.0939391	0.191779	0.763829	0.999974
O75083	LATGSDDNCAAFFEGPPFK	0.276893	0.191911	0.908321	0.999974
Q7L576	EANHNVSAPYGR	0.159785	0.191972	0.989345	0.999974
Q8NBS9	DLDSLHR	0.110374	0.191999	0.963615	0.999974
Q96AT9	NVCSEAAQKR	0.108476	0.192	0.719385	0.999974
P52735	QKVEECTLK	-0.465738	0.192057	0.444055	0.999974
Q9UK99	SLFIDTYSDVGR	0.407377	0.192082	0.691717	0.999974
P28331	DLLNRVDSDTLCTEEVFPTAGAGTDLR	0.343297	0.192119	0.684989	0.999974
Q9GZT8	LCTLDESVSLATMIDR	0.475071	0.19213	0.804522	0.999974
O75369	VHSPSGAVEECHVSELEPDK	0.218826	0.19216	0.981924	0.999974
Q9ULV4	RGLDVNK	0.103896	0.192165	0.89423	0.999974
Q9C0C9	IEEPPIPPLEQPVAPEDK	-0.242071	0.192367	0.971938	0.999974
Q15386	QLLFFYK	0.13194	0.192422	0.865898	0.999974
P41091	IDPTLCR	-0.101215	0.192422	0.904049	0.999974
P20042	EVEPEPTEDKDLEADEEDTR	0.690991	0.192483	0.791874	0.999974
Q69YN4	VLCNVACPPPPVEGQQK	-0.315725	0.192491	0.581091	0.999974
Q9BQ69	QREEHYFCK	0.193192	0.192499	0.584958	0.999974
P35573	LHQELGAK	0.191524	0.1925	0.945737	0.999974
Q9BTE6	NSPDWGGVVILHR	0.370886	0.192614	0.796984	0.999974
Q9Y3B4	GTAYVVYEDIFDAK	0.107416	0.192707	0.94992	0.999974
Q4J6C6	LFEETGHEDPITK	0.170863	0.192739	0.92845	0.999974
P68371	YLTVAAVFR	-0.403825	0.192759	0.969382	0.999974
Q14697	LDLLEDR	0.206155	0.192761	0.975688	0.999974
P15586	NFNIHGTNK	-0.218027	0.192792	0.921769	0.999974
P35219	SVLSGGPLPQGHEFELYEVR	0.177573	0.192863	0.688367	0.999974
O94788	TMDEVIER	0.401761	0.192911	0.951592	0.999974
Q12768	TLMNAVSPLK	-0.155996	0.192952	0.831539	0.999974
O75083	SIQCLTVHK	-0.0445135	0.193143	0.908321	0.999974
P36957	TPAFAESVTEGDVR	0.183386	0.193148	0.513223	0.999974
P25098	NFPLTISER	-0.0797103	0.193188	0.579563	0.999974
Q96DV4	QDQPIDFSEDARPSPCYQLAQR	0.266718	0.193259	0.59327	0.999974
Q16851	GPSVDWGK	0.0931391	0.19329	0.525045	0.999974
O43896	LVTEPLVLK	-0.117517	0.193318	0.193318	0.999974
P17858	VFANAPDSACVIGLK	-0.0567046	0.193379	0.80034	0.999974
Q9Y5P4	TAGKPILF	-0.190293	0.193406	0.515751	0.999974
Q15404	HLNLGMNR	0.407235	0.193411	0.806736	0.999974
Q9Y4D8	GDKDPGEESEAVDGK	0.514206	0.193587	0.387174	0.999974
P04632	TDGFGIDTCR	0.191356	0.193666	0.787228	0.999974
Q9NUQ3	SNELFTTFR	0.22566	0.193706	0.538891	0.999974
P52209	VGTGEPCCDWVGDEGAGHFVK	0.212098	0.193744	0.774287	0.999974
P17812	LYGDADYLEER	0.304969	0.193745	0.970471	0.999974
P49903	YGEGHQAWIIGIVEK	0.240012	0.193782	0.820654	0.999974
P31350	AAAPGVEDEPLLR	-0.143692	0.193784	0.896469	0.999974
P30101	EATNPPVIQEEKPK	0.114049	0.193793	0.925209	0.999974
P38936	SGEQAEGSPGGPGDSQGR	0.212087	0.193813	0.193813	0.999974
Q96SW2	VAACLPIDDVLR	-0.11414	0.193832	0.634271	0.999974
P78417	KLLPDDPYEK	0.291287	0.193984	0.89611	0.999974
P41240	EQLEHIK	-0.157911	0.194069	0.967908	0.999974
Q99719	LATPEDKQDIDK	0.266362	0.194093	0.309173	0.999974
Q9C0C9	RPPEVFEQEIR	0.11416	0.194103	0.971938	0.999974
Q06210	CGIFAYLNYHVPR	-0.615167	0.19419	0.93754	0.999974
Q16186	GTTVTPDKR	0.441239	0.194321	0.642365	0.999974
Q9NYL9	NIPIPTLK	-0.157634	0.194358	0.81972	0.999974
Q9P206	SVGAPGGAPTPALGPSAPQK	-0.196187	0.194393	0.194393	0.999974
Q99816	ETVNVITLYK	-0.311483	0.194404	0.777616	0.999974
Q9P265	LLSPYSPQTQETDSAVQK	-0.219705	0.194496	0.699465	0.999974
P68371	LHFFMPGFAPLTSR	0.244543	0.194539	0.969382	0.999974
P35580	ELEAELEDERK	0.369232	0.194628	0.991333	0.999974
Q8NBJ7	QPAGPGSGIR	0.425625	0.19464	0.837031	0.999974
Q9H3N1	FIITALPTIYHCK	0.52711	0.194774	0.194774	0.999974
O76054	YNSHLVPEDGTLTCSDPGIYVLR	0.1539	0.194778	0.389556	0.999974
P49915	ALNQEQVIAVHIDNGFMR	0.180974	0.194796	0.989224	0.999974
Q9UBB6	LAHACGSDWIPAGSSGSK	-0.184053	0.195017	0.811501	0.999974
O94855	NCVLLSRPEISTDER	0.150961	0.195226	0.905569	0.999974
Q10567	CLKDEDPYVR	0.345816	0.195298	0.968657	0.999974
P38159	REPLPSR	0.163032	0.195306	0.940892	0.999974
Q07065	GLLDDLRNDLDR	0.429911	0.195326	0.585978	0.999974
Q15572	LAGPPQSLPSR	-0.113211	0.195378	0.195378	0.999974
Q9UN86	TEELKPQVEEK	0.112525	0.19539	0.857226	0.999974
P62256	HEVTILGGLNEFVVK	-0.131367	0.195391	0.586172	0.999974
P82970	NEEEDQKEDEEDQNEEK	0.712798	0.195397	0.6337	0.999974
P61247	GRVFEVSLADLQNDEVAFR	0.27902	0.19547	0.885975	0.999974
P46109	RVPCAYDK	0.130914	0.19554	0.71218	0.999974
P22234	ASILNTWISLK	0.115923	0.195541	0.839307	0.999974
P15924	GAGSIAGASASPK	-0.258575	0.19558	0.990557	0.999974
P62424	KVVNPLFEK	0.318928	0.195614	0.958969	0.999974
Q9BQ90	QCCCIVGDK	-0.198415	0.19565	0.19565	0.999974
O75643	NITVREEEK	0.195221	0.195672	0.938814	0.999974
P61160	IRIEDPPR	0.101526	0.195694	0.973476	0.999974
P48723	LFDTLNEDLFQK	0.112339	0.195712	0.391424	0.999974
Q15528	TLQEECDRK	-0.240892	0.195814	0.391627	0.999974
Q9C0B1	TLPADQKPECR	-0.186428	0.195836	0.904219	0.999974
O43172	GHNTNVGAIVFHPK	0.452011	0.196018	0.980008	0.999974
Q15020	PMFVSPCVDK	0.18807	0.196023	0.903412	0.999974
P23588	IRVDVADQAQDK	0.127366	0.196025	0.79169	0.999974
P35579	NLPIYSEEIVEMYK	0.368181	0.196026	0.998697	0.999974
P62805	DNIQGITK	-0.367778	0.196071	0.910685	0.999974
Q9UHD8	SFEVEEVETPNSTPPR	0.113212	0.19608	0.943385	0.999974
Q96JC9	DNPSPEPQLDDIKR	0.584618	0.196233	0.196233	0.999974
P51003	NLPQSVIENVGGK	-0.098136	0.19628	0.985055	0.999974
Q9HAV4	THNTLYAPEMLAK	-0.0664005	0.196314	0.972004	0.999974
O75694	YVENPSQVLNCER	-0.184604	0.196355	0.495935	0.999974
P09012	SMQGFPFYDK	0.247997	0.19642	0.39284	0.999974
P29084	LLDQHDQR	0.165194	0.196475	0.392949	0.999974
Q9Y265	KTEVLMENFR	0.283907	0.196499	0.960285	0.999974
[truncated: 31,720 more rows]

## Sheet: Abundance effects, peptide
Protein	Peptide	Log2FC_Trp	Pvalue_Trp	Padj_Trp	Padj_global_Trp
P17987	FATEAAITILR	4.05087	1.95032e-07	5.65592e-06	0.0034358
GFP_SPP_HEK	FEGDTLVNR	-2.69271	2.03796e-07	1.22278e-06	0.0034358
Q9H0H0	VDVVCLASLSDPELR	-0.385274	7.95295e-07	1.59059e-06	0.00893858
GFP_SPP_HEK	LEYNYNSHNVYIMADK	-2.41603	1.81012e-06	5.43036e-06	0.0152584
P05387	ILDSVGIEADDDRLNK	5.96261	2.45637e-06	7.36912e-06	0.0165648
GFP_SPP_HEK	EDGNILGHK	-2.72777	4.0313e-06	8.06261e-06	0.0226546
GFP_SPP_HEK	GIDFKEDGNILGHK	-2.46249	7.72516e-06	9.92166e-06	0.0348478
GFP_SPP_HEK	SAMPEGYVQER	-2.865	8.26805e-06	9.92166e-06	0.0348478
Q7LBC6	GGNASGEPGLDQR	-0.271973	1.15277e-05	6.91664e-05	0.0430339
GFP_SPP_HEK	FICTTGK	-2.60537	1.27629e-05	1.27629e-05	0.0430339
Q9Y4L1	PGVPMEIVLNK	0.305552	1.77308e-05	0.000514192	0.0543497
Q6PJ69	EPFPDGAELRR	0.785763	4.00833e-05	0.000200416	0.107344
P18615	MLVIPPGLSEEEEALQK	-0.433445	4.57493e-05	0.000182997	0.107344
O75340	AGVNFSEFTGVWK	0.545903	4.85955e-05	0.000145787	0.107344
Q96QK1	IPVDTYNNILTVLK	0.986829	5.21566e-05	0.00130392	0.107344
Q96G46	LYLAPLTTCGNLPFR	-0.810608	5.53686e-05	0.000664423	0.107344
Q9Y312	GTEFGIDYNSWEVGPK	-0.326342	5.75572e-05	0.000230229	0.107344
Q08945	IPYTTVLR	0.32131	5.81992e-05	0.000756589	0.107344
P11387	KLEEEEDGK	-0.857606	6.0488e-05	0.00060488	0.107344
Q96AC1	SKEESSGTPAHQMNLR	-0.849961	6.81948e-05	0.000681948	0.11497
P55212	FFWHLTLPER	0.4466	7.46371e-05	0.000447822	0.119839
P42166	SSTPLPTISSSAENTR	-0.284504	8.49651e-05	0.000934616	0.130221
P10809	ISSIQSIVPALEIANAHRK	0.489697	0.000106019	0.00349864	0.149038
O43264	QLLDLPLDTDLENEK	-0.25982	0.000106247	0.00106247	0.149038
Q15075	TELLQRPGIEDVAVLK	0.607465	0.000110503	0.00121553	0.149038
Q68D10	SAPPPMNFTDLLR	-0.45296	0.000137394	0.000137394	0.178179
Q13451	FAEQDAKEEANK	-0.519009	0.000189197	0.00170277	0.236272
P61962	VGETETRLECLLNNNK	-0.494288	0.000203222	0.001829	0.244723
Q14257	WDPTANEDPEWILVEK	-0.527228	0.000232885	0.000698656	0.260437
P11310	GIVFEDVK	0.451144	0.000244465	0.00317804	0.260437
P53618	VCHANPSER	0.238158	0.000247441	0.00767066	0.260437
O60762	LGGNEIVSFLK	0.71908	0.000257971	0.000257971	0.260437
P07384	SGSMSAYEMR	0.234623	0.00026242	0.0039363	0.260437
P20073	GAGTDDSTLVR	1.5931	0.000290024	0.00153563	0.260437
Q10713	EVLHSYLR	0.721755	0.000296106	0.0053299	0.260437
P11172	SGLSSPIYIDLR	-0.302574	0.000307721	0.00430809	0.260437
P53367	TIEDTLMTVK	-0.318344	0.000311486	0.00186892	0.260437
Q92947	MQFGVPLAR	0.405058	0.000315222	0.00126089	0.260437
P52815	NYIQGINLVQAK	0.458429	0.000320949	0.00160475	0.260437
P20073	SDTSGHFER	1.37047	0.000321251	0.00153563	0.260437
O75116	IYESIEEAK	-0.502441	0.000325263	0.00618	0.260437
P22830	GDPYPQEVSATVQK	0.642901	0.000328569	0.00197141	0.260437
P20073	CYQSEFGR	1.24269	0.000332131	0.00153563	0.260437
P61201	SGINPFDSQEAKPYK	-0.748524	0.000350914	0.00701828	0.268912
Q12996	GVEAVGSYAENQR	-0.260543	0.000359134	0.00251394	0.269095
P21281	YAEIVHLTLPDGTK	0.230043	0.000380775	0.00609241	0.276152
Q92900	SILIDESTQATEPECMVPVVLGAK	-0.495502	0.000388416	0.0135945	0.276152
P11233	VKEDENVPFLLVGNK	0.325367	0.000394869	0.00118461	0.276152
Q6IQ49	MVTETEETQEK	-0.189928	0.000409102	0.0012273	0.276152
P20073	VLIEILCTR	1.32437	0.000409502	0.00153563	0.276152
O60610	MPYQEIK	-0.393079	0.00043445	0.00738565	0.286836
Q06546	LVTECEQKK	-0.539978	0.0004505	0.0040545	0.286836
P30837	VAFTGSTEVGHLIQK	0.411665	0.000458557	0.00825403	0.286836
Q9P015	YGYILPDITKDELFK	0.488771	0.000459374	0.00275624	0.286836
P51553	SLPGVVTR	0.533255	0.000479987	0.00431988	0.288379
Q9H9Y6	QTMGFPLLTYQDR	-0.255352	0.000480972	0.00240486	0.288379
P46013	ASQPDLVDTPTSSKPQPK	-0.897803	0.000487502	0.00731254	0.288379
P07355	LSLEGDHSTPPSAYGSVK	1.44715	0.000503542	0.00373651	0.290381
O75122	RAQTGSGGADPTTDVSGQS	-0.532119	0.000512227	0.00102445	0.290381
Q9NTZ6	LQGLPIVAGTMDIR	-0.21213	0.000519237	0.00830779	0.290381
P62847	KQMVIDVLHPGK	-0.96832	0.000525335	0.00210134	0.290381
P50213	MSDGLFLQK	0.404491	0.000549324	0.00823986	0.295928
Q8N1F7	LNQVCFDDDGTSSPQDR	-0.81466	0.000573446	0.0126158	0.295928
P07355	SVPHLQK	1.77199	0.000574848	0.00373651	0.295928
P22695	MALIGLGVSHPVLK	1.04851	0.000576239	0.00172872	0.295928
Q9H3U1	TESPVLTSSCR	-0.27024	0.000579377	0.0144844	0.295928
O43765	LKTEGNEQMK	-0.40145	0.00058803	0.00529227	0.295928
P26639	QLENSLNEFGEKWELNSGDGAFYGPK	-0.556654	0.000603852	0.0217387	0.298557
Q2TAY7	NPEHFVVCNR	0.218071	0.000610963	0.00794252	0.298557
Q15813	TSMFPSLK	-0.255272	0.00064332	0.0135097	0.309878
P04843	SEDLLDYGPFR	0.809319	0.000667099	0.00400259	0.315007
Q9C0C9	IFSSVQWLSGVKPVLSTK	0.41769	0.000682632	0.0177484	0.315007
P46063	KNITEYCR	-0.482546	0.000719505	0.0115121	0.315007
Q14974	VAALQNLVK	0.385059	0.000727854	0.0211078	0.315007
P42858	CDQGQADPVVAVAR	-0.442149	0.000763519	0.0160339	0.315007
Q5VYK3	SASPFNLAEKPK	-0.432296	0.00080801	0.0232109	0.315007
Q8IUR0	FEEAVIAR	0.317036	0.000822338	0.00328935	0.315007
P30084	LFYSTFATDDRK	0.532332	0.000825195	0.00660156	0.315007
P78540	DVDPPEHFILK	1.1291	0.000830816	0.0049849	0.315007
P50748	VWDMLLEK	-0.141644	0.000838924	0.0142617	0.315007
P20073	LYQAGEGR	1.06675	0.000841871	0.00239651	0.315007
P78527	ILDVMYSR	-0.234715	0.000843965	0.115803	0.315007
Q9BW85	AKADPDCSNGQPQAAPTPGAPQNR	-0.203934	0.00088603	0.00531618	0.315007
Q8NCC3	HPPVVLVPGDLGNQLEAK	-0.609776	0.000905434	0.0027163	0.315007
Q9H993	PFIPLVEK	0.543242	0.000910346	0.0100138	0.315007
O95163	EYLPFLNTLK	-0.183443	0.000917238	0.0139791	0.315007
Q16822	ETPIGLVPK	0.53565	0.000917979	0.0137697	0.315007
Q14684	TPTSSPASSPLVAK	-0.428948	0.000921066	0.00460533	0.315007
P06748	GPSSVEDIK	-0.302522	0.000922191	0.00922191	0.315007
Q05048	TISLCCWDSR	-0.195261	0.000929139	0.00550343	0.315007
Q9BPX3	CLILCYELLK	-0.184113	0.000946712	0.0189342	0.315007
O43390	NLATTVTEEILEK	0.873628	0.000951019	0.0183704	0.315007
P20073	DAEILRK	1.47672	0.000958604	0.00239651	0.315007
Q5U5X0	TSVIQGIHTDHNTLK	0.452775	0.00096767	0.00387068	0.315007
Q02543	IFAPNHVVAK	0.290734	0.000999913	0.00999913	0.315007
P35613	FFVSSSQGR	0.49503	0.00101143	0.00404573	0.315007
Q9NRY4	NEEENIYSVPHDSTQGK	-0.221353	0.00101938	0.00815502	0.315007
O00232	WSTLVEDYGMELRK	-0.39133	0.00103428	0.018617	0.315007
P41252	LQKEEEIEFLYNENTVR	-0.348263	0.0010364	0.0538927	0.315007
P43246	ECVLPGGETAGDMGK	-0.24435	0.00105122	0.0210245	0.315007
Q6PKG0	HSVVAGGGGGEGR	-0.256568	0.0010545	0.0221446	0.315007
Q9BQP7	SDKPNASDPSVPLK	0.430176	0.00105943	0.00741602	0.315007
P35251	ELSQNTDESGLNDEAIAK	-0.589398	0.00106053	0.00424211	0.315007
P37275	VGESSEQVSEEK	-0.457924	0.00107528	0.00322585	0.315007
Q05048	YIQEAEMLR	-0.339186	0.00110069	0.00550343	0.315007
P49590	DLSPQHMVVR	0.411161	0.00110155	0.00550776	0.315007
Q01082	FMELLEPLNER	-0.502923	0.00111942	0.0218923	0.315007
P54886	VGTFFSEVK	0.435517	0.00113016	0.0248635	0.315007
Q9H3P2	NALTTLAGPLTPPVK	-0.412692	0.00114539	0.00343617	0.315007
Q9ULT8	LPEYSSEEIMR	-0.419912	0.00114676	0.0309626	0.315007
Q29RF7	FNDIHVPVRLESVK	-0.699698	0.00114727	0.0149145	0.315007
O95163	IQFENNEDQDVNPLK	-0.288597	0.00115165	0.0139791	0.315007
P53597	LIGPNCPGVINPGECK	0.344509	0.00117035	0.00819246	0.315007
Q10713	KLPHELCTLIR	0.333413	0.00117544	0.0105789	0.315007
Q01082	HLLGVEDLLQK	-0.497698	0.00119402	0.0218923	0.315007
P46013	SPQSDPADTPTNTK	-0.604332	0.00119578	0.00896838	0.315007
Q92947	CEDGCIR	0.280966	0.00121073	0.00242145	0.315007
Q15031	IPVPQQVAR	0.48258	0.00121611	0.0194577	0.315007
P41240	EGIIPANYVQK	-0.104889	0.00123077	0.0172308	0.315007
Q8TAE8	MPQMIVNWQQQQR	0.348176	0.00123829	0.00371487	0.315007
P55060	RAACDLVR	-0.309639	0.00124605	0.0448164	0.315007
Q9Y2Z4	LGLEALAANHQQLFTDGR	0.508724	0.00124751	0.0099801	0.315007
P20073	EFSGYVESGLK	1.11733	0.00124813	0.00267457	0.315007
O75533	LLVDVDESTLSPEEQK	-0.320633	0.00124898	0.0424653	0.315007
Q99798	CTTDHISAAGPWLK	0.413975	0.00125311	0.0363401	0.315007
Q7Z3B4	LDIISEDISELQK	-0.562808	0.00125672	0.00502687	0.315007
Q14204	EDVGDEGEEEK	-0.365055	0.00126267	0.147214	0.315007
P05091	LLCGGGIAADR	0.39879	0.00126533	0.0227759	0.315007
P43686	DEQEHEFYK	-0.348762	0.00126785	0.0215535	0.315007
O95163	DPDGNKIDLVCDAMR	-0.32546	0.00127082	0.0139791	0.315007
P40939	FGELVMTK	0.194198	0.00128002	0.0268804	0.315007
P51659	VLHGEQYLELYK	0.740671	0.00128104	0.0140914	0.315007
Q15149	VPVDVAYR	0.444302	0.00128641	0.0192961	0.315007
P43490	IWGEDLR	-0.444752	0.00130153	0.0208244	0.315007
O00267	DMLEFPAQELRK	-0.332467	0.00130355	0.0247674	0.315007
O75150	ISLEYSELQDK	-0.431484	0.001305	0.019575	0.315007
O95630	VDPGLGGPLVPDLEK	0.246992	0.00131101	0.00917705	0.315007
Q12996	MAQAYDFALDK	-0.411079	0.00135729	0.0036057	0.315007
Q96S59	QFIEMVNGTDSEVR	-0.500043	0.0013906	0.00973417	0.315007
Q5VYK3	LLLQGLMDSVEAK	-0.199113	0.00140672	0.0232109	0.315007
Q01082	QQMLENQMEVR	-0.479686	0.00141018	0.0218923	0.315007
O43504	GTLSDEHAGVISVLAQQAAK	0.200898	0.00141968	0.00141968	0.315007
O43464	EPLPTLPLGR	0.40915	0.00142009	0.00284017	0.315007
P11172	MLEILEQQK	-0.45461	0.00142229	0.009956	0.315007
Q9NVJ2	MNLSAIQDR	0.202911	0.00142397	0.0042719	0.315007
Q8N3F8	KASESTTPAPPTPR	-2.17976	0.00142728	0.0185547	0.315007
Q7Z6Z7	GSGTASDDEFENLR	-0.400147	0.00143464	0.109033	0.315007
P04181	ESIEIINK	0.564768	0.00144794	0.0234252	0.315007
Q15813	YGAPEDWELK	-0.240056	0.00145482	0.0152756	0.315007
P14618	TATESFASDPILYR	0.290184	0.00145782	0.0568551	0.315007
Q86TX2	GLAPEQPVTLR	0.289496	0.00149852	0.0134867	0.315007
Q07864	GGVITDEEETSKK	-0.649761	0.00151257	0.0187937	0.315007
P62070	MNVDQAFHELVR	0.448038	0.00152229	0.00608916	0.315007
Q96G25	NQVIIPLVLSPDRDEDLMR	-0.409741	0.00152862	0.00458586	0.315007
Q7Z392	LCFQHNTPLDAIAQFR	0.262347	0.00152972	0.0091783	0.315007
P08670	LQDEIQNMKEEMAR	-1.22774	0.0015332	0.053662	0.315007
P14543	QCVAEGSPQR	0.310253	0.00153784	0.0123028	0.315007
Q12996	FMDLYPCSASELK	-0.411967	0.0015453	0.0036057	0.315007
Q8TEX9	ELLLPDTER	-0.483516	0.00154821	0.0340605	0.315007
Q14966	NVPFSELNLK	-0.356833	0.00155332	0.00465995	0.315007
P49366	IGNLLVPNENYCK	0.49648	0.00155741	0.0140167	0.315007
P07355	SYSPYDMLESIRK	1.3285	0.00158924	0.00595644	0.315007
O15027	GLANPEPAPEPK	-0.326147	0.0015933	0.0175263	0.315007
Q00341	ELQAEQEDR	-0.290894	0.00159573	0.0382974	0.315007
O43390	VQESTKGPDEAK	-0.576642	0.00159743	0.0183704	0.315007
P20073	SEIDLVQIK	1.36756	0.00159782	0.00299591	0.315007
P39748	WSEPNEEELIK	-0.204246	0.00159957	0.0191949	0.315007
Q6GYQ0	NLYSLDLSDLPLDK	-0.638198	0.00160302	0.00480905	0.315007
Q9BSJ8	ELPAWVSFPDVEK	0.79429	0.00160685	0.00964113	0.315007
Q8WUM4	HEGALETLLR	-0.302383	0.00161316	0.0580737	0.315007
Q96AC1	INQGWLDSSR	-0.289389	0.00162105	0.00810523	0.315007
Q01082	VLDNAIETEK	-0.634707	0.00162165	0.0218923	0.315007
Q08945	ITVPGNFQGHSGAQCITCSYK	0.163057	0.00164057	0.0106637	0.315007
O94973	LTECLETILNK	-0.188865	0.0016437	0.0180807	0.315007
Q9BW92	VTGPTATVYGCGTLVDLCQGPHLR	0.296239	0.00167081	0.0200497	0.315007
P45985	FTLNPNPTGVQNPHIER	0.0698695	0.00167974	0.0184772	0.315007
O00291	APPEPADSLTEACK	-0.411614	0.0017232	0.0034464	0.315007
Q9UBF2	SQFAYCMLIR	-0.243296	0.00172693	0.0389466	0.315007
Q9H3U1	MSASILLSK	-0.519119	0.00172931	0.0216164	0.315007
Q92616	EGVLTGSPEQKEEAAK	-0.738972	0.00173357	0.0868676	0.315007
Q8NCF5	LVLDPGEAPLVPVYSGK	-0.282658	0.00173362	0.00346725	0.315007
Q8N584	CLGNSEDAVQYFQR	-0.338564	0.00173721	0.00173721	0.315007
P49792	TFEECQQNLMK	-0.336799	0.00174314	0.0400921	0.315007
Q6NVY1	TLQEVLTMEYR	0.335105	0.001748	0.022724	0.315007
P01023	LPPNVVEESAR	-0.265102	0.00175531	0.0105318	0.315007
P49588	QFIDSNPNQPLVILEMESGASAK	-0.240989	0.00175588	0.0632116	0.315007
Q8NAV1	DIIVEFIK	0.487726	0.00175683	0.0122978	0.315007
Q92621	LTAPEDVFSK	-0.40779	0.00181311	0.0290098	0.315007
P35244	ATILCTSYVQFK	0.302898	0.00181479	0.00725917	0.315007
Q86WA6	VQCPALIVHGEK	0.521298	0.00182333	0.00729334	0.315007
Q8TCT9	NASDMPETITSR	0.517207	0.00182986	0.00365973	0.315007
O95394	IATLISSFLK	0.900622	0.00186372	0.0354108	0.315007
Q05397	IQPAPPEEYVPMVK	-0.351915	0.00187057	0.0112234	0.315007
O00410	EGFVEYTEQVVK	-0.310653	0.00187094	0.0579991	0.315007
P61289	KLLELDSFLK	-0.804382	0.00187927	0.0244305	0.315007
Q9H6T3	SSPDMLYQYLK	-0.235013	0.00188733	0.0188733	0.315007
Q9P2N5	LSSGEDTTELR	-0.596463	0.00189906	0.00569718	0.315007
Q96DI7	RGPQLVCTGSDDGTVK	0.278561	0.00190467	0.0247608	0.315007
P61604	DYFLFRDGDILGK	0.288183	0.00190708	0.0171637	0.315007
O75879	SLHDNLR	0.316549	0.00191659	0.00191659	0.315007
O94906	WLAGDVPAAR	0.225944	0.00193556	0.0251622	0.315007
P21333	FADQHVPGSPFSVK	0.239401	0.00195082	0.172309	0.315007
Q16854	VQLEPFPEK	0.382982	0.00196292	0.00196292	0.315007
Q8WVD3	CPLCQESNFTR	-0.158286	0.00197229	0.00986145	0.315007
Q8IUR7	LSQSPDSNLCDK	-0.225828	0.00198643	0.00993217	0.315007
P78527	ECSPWMSDFKVEFLR	-0.693018	0.00199365	0.115803	0.315007
P49327	VVVQVLAEEPEAVLK	-0.210459	0.00199551	0.181591	0.315007
Q13098	AESTPEIAEQRGER	-0.57491	0.0019999	0.039998	0.315007
P29144	DLPFIVSHR	0.179744	0.0020331	0.0731914	0.315007
Q13162	PGSETIIPDPAGK	0.517659	0.00205243	0.0205243	0.315007
P27695	CSENKLPAELQELPGLSHQYWSAPSDK	-0.450831	0.00205444	0.0287622	0.315007
Q14974	NSLTSKDPDIK	-0.542059	0.00205965	0.029865	0.315007
Q96S55	MLEGGEDPLYVAR	-0.2814	0.00206304	0.0165043	0.315007
P40855	YQEQHSVMCK	-0.25761	0.0020827	0.00624809	0.315007
P61960	VLSVPESTPFTAVLK	-0.231882	0.00209304	0.00837216	0.315007
O75821	TVTEYKIDEDGK	-0.471226	0.00209622	0.0293471	0.315007
Q15428	NHLGSYECK	-0.276715	0.00209698	0.0125819	0.315007
Q9UPN3	LQSQLQENEEFQK	-0.369661	0.00210506	0.0252933	0.315007
Q09666	ISMPDVDLHLK	0.411869	0.00211116	0.0443343	0.315007
Q9Y3B7	AQDEAFALQDVPLSSVVR	0.581058	0.00214953	0.0107476	0.315007
P05543	NALALFVLPK	-0.307248	0.0021546	0.0021546	0.315007
Q7Z5K2	ISHVVVEDTVVSDK	-0.339858	0.00216072	0.00432145	0.315007
O95782	ALQVGCLLR	-0.358373	0.00216706	0.034673	0.315007
Q12931	LLDIVAR	0.531393	0.00216723	0.0458786	0.315007
O60488	TALLDISCVK	0.564128	0.00219352	0.0153546	0.315007
Q92616	LMQQLLESDK	-0.291643	0.00219918	0.0868676	0.315007
P04818	HFGAEYRDMESDYSGQGVDQLQR	-0.674713	0.00220199	0.026729	0.315007
Q07864	LGYDPVELDPEDMCR	-0.555841	0.00221102	0.0187937	0.315007
Q9BV20	LEHAFCTETRPYNQGAR	-0.31034	0.00221422	0.0221422	0.315007
O15160	NQGDEEGTEIDTLQFR	-0.165693	0.00222022	0.0177618	0.315007
P04181	YGAHNYHPLPVALER	0.365606	0.00223097	0.0234252	0.315007
P49916	VLLDIFTGVR	-0.430496	0.00223576	0.00447151	0.315007
O43149	LISSTESELQQSYAK	-0.424856	0.00224013	0.0224013	0.315007
P09211	TLGLYGKDQQEAALVDMVNDGVEDLR	-1.57762	0.00225044	0.0225044	0.315007
Q01082	MLTAQDMSYDEAR	-0.575056	0.00225992	0.0244071	0.315007
O00429	YIETSELCGGAR	-0.449226	0.00226219	0.0452437	0.315007
Q93034	LATELPDAELRR	-0.266286	0.00226777	0.0408199	0.315007
O75643	IIYIAPMR	-0.141679	0.00226879	0.152009	0.315007
P62913	ISKEEAMR	-0.747157	0.00226938	0.018155	0.315007
Q9C0E2	SPPLNFLSSPVQR	-0.256511	0.00227209	0.0136326	0.315007
P07355	WISIMTER	1.44347	0.00227573	0.00595644	0.315007
Q99714	VDVAVNCAGIAVASK	0.666204	0.00228437	0.0242809	0.315007
O00330	VSVNDFIIK	0.370348	0.0022847	0.0114235	0.315007
Q14978	LQTPNTFPK	-0.213882	0.00229938	0.018395	0.315007
Q9UPN3	VPEGGEGISATEVDSR	-0.660069	0.00229939	0.0252933	0.315007
Q99426	YNEEERAQQEAEAAQR	-0.47684	0.00230574	0.0253631	0.315007
O95571	PQQIDFAVPANMR	0.362196	0.0023086	0.00923441	0.315007
Q9BQE3	QLFHPEQLITGK	0.263924	0.0023276	0.0512071	0.315007
O14802	LLVEGDNLR	-0.265759	0.00233104	0.0512829	0.315007
O95865	DFAVSTVPVSGPSHLR	0.391011	0.00234143	0.0187314	0.315007
P13804	SPDTFVR	0.401185	0.00234494	0.0304843	0.315007
P55060	NLFEDQNTLTSICEK	-0.464216	0.00235876	0.0448164	0.315164
P07355	DLYDAGVKR	1.41758	0.00236481	0.00595644	0.315164
P00367	HGGTIPIVPTAEFQDR	0.571346	0.00239497	0.0412366	0.316587
Q13813	LAQFVEHWK	-0.509429	0.00240067	0.0487347	0.316587
Q9Y4R8	QQEILGVLVPR	-0.477438	0.00240585	0.0121039	0.316587
P50995	FNAVLCSR	2.01891	0.00241832	0.0105398	0.316587
P52815	LVESLPQEIK	0.381611	0.00243268	0.00608169	0.316587
Q14676	LDVSLPFVSR	-0.348116	0.00243989	0.00424816	0.316587
Q92797	TPSPAAEDAREPEAK	-0.582138	0.0024813	0.0322568	0.316587
O60716	QDVYGPQPQVR	-0.208092	0.00250068	0.0225061	0.316587
Q9GZS1	WQYCGAPDGSQR	-0.3512	0.00250149	0.00500299	0.316587
Q9UJX6	MPVALLR	-0.289813	0.00250523	0.0100209	0.316587
P18621	SAEFLLHMLK	-0.15142	0.00251187	0.0175831	0.316587
O75175	MLDNDSILVDAIR	-0.366539	0.00251382	0.0125691	0.316587
O76031	LPVVVPLHSLDEK	0.414386	0.00251549	0.00503097	0.316587
P49591	LEAERFENLR	0.825729	0.0025158	0.0528317	0.316587
Q9Y2Z0	KVEINPPDDMEWK	-0.549453	0.00252556	0.0277812	0.316587
P78527	TQMTSAVREPK	-0.343468	0.00252865	0.115803	0.316587
Q7Z7H8	PAIHPSCLPSPPSPPQEEIGLIR	1.13032	0.0025351	0.0050702	0.316587
P11233	VFFDLMR	0.205258	0.002546	0.003819	0.316775
P62191	LPLVTPHTQCR	0.133545	0.00256451	0.0615482	0.317905
Q5TBB1	LSDEPVEAKEDYTK	-0.695736	0.0025983	0.0207864	0.318192
P30101	FLQDYFDGNLK	0.283113	0.00259991	0.0753974	0.318192
P08133	RVFQEFIK	1.40686	0.00260237	0.0468426	0.318192
O00170	VIQEGRGELPDFQDGTK	-0.488539	0.00260458	0.018232	0.318192
Q8NFI3	LEDGFNVALEPLACR	0.0828136	0.00267151	0.010686	0.320495
Q6PI48	IPEFSSFVVR	0.471156	0.00267968	0.0535935	0.320495
P18206	VLQLTSWDEDAWASK	-0.269815	0.00267997	0.152758	0.320495
Q9BQC6	FIADQLDHLNVTK	0.385206	0.00270154	0.00270154	0.320495
P35579	ALEQQVEEMK	-0.193852	0.00273697	0.121241	0.320495
P07355	SYSPYDMLESIR	1.2914	0.0027524	0.00595644	0.320495
Q13813	VLETAEDIQER	-0.502465	0.00275557	0.0487347	0.320495
Q14204	VQVALEELQDLK	-0.222017	0.00276224	0.147214	0.320495
Q15021	DKQTESLVEK	-0.940052	0.00279777	0.10072	0.320495
Q99755	IVVMNNLLPR	-0.647959	0.00281458	0.00562916	0.320495
Q14676	MPDCSVALPFPSISK	-0.491289	0.00283211	0.00424816	0.320495
Q96F44	LQPPEVVPMELR	-0.231923	0.00283375	0.00821444	0.320495
Q99798	SQFTITPGSEQIR	0.336147	0.00285395	0.0413822	0.320495
Q6PJG6	IMDHVEESLCSAATPK	-0.412659	0.00286064	0.0143032	0.320495
Q9UBV8	DTAVQGNIR	0.61896	0.00287552	0.00862657	0.320495
O95336	RILEDQEENPLPAALVQPHTGK	-0.33523	0.00288446	0.0317291	0.320495
P31040	AAFGLSEAGFNTACVTK	0.621292	0.00291977	0.0381497	0.320495
P24752	FGNEVIPVTVTVK	0.29888	0.00292762	0.0448667	0.320495
Q9Y6D6	EYTSDDMNVAPEDR	-0.554279	0.00293216	0.0351859	0.320495
P49721	CLEELQKR	-0.855427	0.00294181	0.0353017	0.320495
Q99615	ALELDHK	0.349579	0.0029437	0.0647613	0.320495
Q9BUA3	AEQPSPPNSDSGQDAHPDPDANPDAAR	-0.137374	0.00294419	0.00588838	0.320495
Q8TD16	NVLTNTQSENER	-0.178335	0.00294433	0.0144044	0.320495
O15294	EYQAGDFEAAER	-0.384095	0.00294501	0.0618452	0.320495
Q02252	WIDIHNPATNEVIGR	0.42382	0.00294669	0.0353603	0.320495
Q9NR31	IDRTDAISEEK	0.26429	0.00294807	0.00980922	0.320495
P05787	LEGLTDEINFLR	-0.374425	0.00294835	0.00294835	0.320495
P82673	HFPIEIDSTDYVSSGPSVR	0.274874	0.00297061	0.0148531	0.320495
Q8IYB7	QAFDVLVLR	0.289202	0.00297751	0.0267976	0.320495
O15144	ELQAHGADELLK	0.259825	0.00297765	0.0303048	0.320495
Q5U5X0	DLLVENVPYCDAPTQK	0.44982	0.00299937	0.00599873	0.320495
P16383	TQWILEEIESR	-0.504549	0.00300307	0.00600614	0.320495
P38117	VDLVLLGK	0.521438	0.00300559	0.0480894	0.320495
Q9Y520	DAQQVEPEGQEKPSPATVR	-0.610864	0.00300727	0.0631526	0.320495
P20073	TILQCALNRPAFFAER	1.19765	0.00302797	0.00457585	0.320495
Q8NEB9	TSSTLSEDQMSR	-0.37782	0.00303117	0.0151559	0.320495
Q16543	SWEQKLEEMR	-1.04524	0.00303462	0.0424846	0.320495
Q14204	TEYLSNADER	-0.329411	0.00303932	0.147214	0.320495
Q13085	IIEEAPATIATPAVFEHMEQCAVK	-0.416574	0.00304257	0.078673	0.320495
P27694	VVTATLWGEDADKFDGSR	-0.233771	0.00304366	0.0700042	0.320495
Q96TA1	HEIEGTGLPQAQLLWR	-0.226925	0.00307003	0.0245602	0.320495
O60343	QQPPDISYK	-0.641194	0.0030864	0.0370368	0.320495
P78345	NTTDFVDEVR	-0.256285	0.00309781	0.0185868	0.320495
Q32P28	AVGFSSGTENPHGVK	0.252076	0.0031017	0.031017	0.320495
P20073	LGTDESCFNMILATR	0.955606	0.0031031	0.00457585	0.320495
Q9UNS2	SMGSQEDDSGNKPSSYS	-0.31798	0.00310455	0.0425021	0.320495
Q9UI10	VGTAQLALVAR	-0.535802	0.00311009	0.0279908	0.320495
Q0JRZ9	LANCHLDLVR	-0.206912	0.0031214	0.0124856	0.320495
P21333	VTYTPMAPGSYLISIK	-0.1733	0.0031329	0.172309	0.320495
Q13813	FNRDVDETISWIK	-0.828623	0.00313321	0.0487347	0.320495
Q13907	SYCYVSK	0.495338	0.00313706	0.0155029	0.320495
P50991	ETLLNSATTSLNSK	0.359942	0.00313838	0.0784596	0.320495
P62701	TIRYPDPLIK	-0.304691	0.00316291	0.0632583	0.320495
O00541	LAQEEESEAK	-0.197914	0.00316829	0.022178	0.320495
Q05655	IADFGMCK	0.3998	0.00319349	0.0287414	0.320495
O94855	GLYGGSSYVDFLCCVHK	-1.18846	0.0032061	0.0448854	0.320495
Q53H82	NPQREEIIGNGEQQYVYLK	0.267952	0.00322677	0.0322677	0.320495
P31930	SGMFWLR	0.523033	0.00325619	0.0293057	0.320495
P07355	TPAQYDASELK	1.35879	0.00327276	0.00595644	0.320495
O95104	EKPEVTDR	-0.324703	0.00327328	0.0055939	0.320495
Q96F44	VRPLQDAAEDLK	-0.44664	0.00328578	0.00821444	0.320495
O43615	VTDLLGGLFSK	0.587236	0.00329032	0.00329032	0.320495
P63167	NADMSEEMQQDSVECATQALEK	-0.342519	0.00329892	0.0164946	0.320495
Q14204	SACDTVDTWLDDTAK	-0.297394	0.00330818	0.147214	0.320495
O00139	AALQEEEQASK	-0.346831	0.00332236	0.0391034	0.320495
Q9UJX4	LILTGAESK	0.488509	0.0033246	0.016623	0.320495
Q96ER3	VLQNMEQCQK	-0.301867	0.00333033	0.0166516	0.320495
Q9BTY7	ELAPEPWVER	-0.300341	0.00333215	0.0266572	0.320495
P33991	LVIWGTDVNVAACK	-0.147332	0.00333826	0.133531	0.320495
Q9BT78	CQQLAAYGILEK	-0.224435	0.003354	0.06708	0.320495
P20073	LLVSMCQGNRDENQSINHQMAQEDAQR	1.13917	0.00335563	0.00457585	0.320495
Q96RP9	FVLQDGAHHMVDSNEISFIR	0.393897	0.00336662	0.0505707	0.320495
Q8WW59	APVEGIGQPEK	0.619753	0.00337056	0.0101117	0.320495
Q9UBF2	VVLENEAVR	-0.326762	0.00338666	0.0389466	0.320495
Q00610	LAELEEFINGPNNAHIQQVGDR	-0.321279	0.00339914	0.127428	0.320495
Q92947	GYGCAGVSSVAYGLLAR	0.487318	0.00340704	0.00454272	0.320495
P50995	SLYHDISGDTSGDYRK	1.97702	0.00341441	0.0105398	0.320495
Q99598	ITSAPDMEDILTESEIKLDGVR	-1.04997	0.00341917	0.0341917	0.320495
Q99460	LLHVAVSDVNDDVRR	-0.257007	0.00344632	0.110282	0.320495
Q9Y4R8	TCVVGFAGLR	-0.501548	0.00345826	0.0121039	0.320495
P63000	AVLCPPPVK	0.237002	0.00347659	0.0278127	0.320495
Q14697	PAAVVLQTK	0.52542	0.0035046	0.133175	0.320495
P56192	LRQWNTLYLCGTDEYGTATETK	-0.220339	0.00351557	0.112498	0.320495
P78347	FAEALGSTEAK	-0.331039	0.0035168	0.0984705	0.320495
Q02809	FLLEYIAPMTEK	0.210074	0.00352329	0.0458027	0.320495
P22307	LQNLQLQPGNAK	0.31633	0.00354681	0.0177341	0.320495
Q93009	MNYFQVAK	-0.147117	0.00354866	0.102911	0.320495
P84090	MYEEHLKR	-0.812741	0.00356074	0.0106822	0.320495
P13667	EFVTAFKK	0.423147	0.00358016	0.143206	0.320495
P46013	IPCDSPQSDPVDTPTSTK	-0.779568	0.00358709	0.0167446	0.320495
P42126	DTLENTIGHR	0.432064	0.00358877	0.0215326	0.320495
Q00610	ADDPSSYMEVVQAANTSGNWEELVK	-0.532265	0.00358952	0.127428	0.320495
Q9UNF1	EYTDVYPEIIER	-0.317975	0.00360348	0.0396382	0.320495
Q9NNW7	ASFVDEHTVCGVAK	0.510784	0.00361082	0.0180541	0.320495
Q8NFF5	LGLGSYPDWGSNYYQVK	-0.183701	0.00361483	0.0253038	0.320495
Q13813	LIDVNHYAK	-0.326294	0.00362331	0.0487347	0.320495
P43307	GEDFPANNIVK	0.73842	0.0036314	0.0036314	0.320495
Q9UPN3	SSAPGECHQIMK	-0.356675	0.00363638	0.0266668	0.320495
P55060	DLEGSDIDTRR	-0.756809	0.00363743	0.0460741	0.320495
Q96BH1	GGIIDLEAER	-0.415019	0.00364375	0.00364375	0.320495
O75616	LLEHLPQEVPYNVQQK	0.724233	0.00364634	0.010939	0.320495
Q9HD33	NMLLTLEQEAK	0.430248	0.00364846	0.0145938	0.320495
Q01082	ALVADSHPESER	-0.528959	0.00366069	0.0329462	0.320495
P07355	TNQELQEINR	1.36836	0.0036655	0.00595644	0.320495
Q13813	QGFVPAAYVK	-0.485383	0.00367301	0.0487347	0.320495
Q12931	TDAPLNIR	0.30809	0.00368175	0.0458786	0.320495
O95793	ELLYGGTSPTAETILK	-0.329121	0.00368529	0.0285496	0.320495
Q9Y6G9	NVLLLGEDGAGK	-0.203209	0.00368901	0.0664022	0.320495
Q96QC0	SSEDEELRK	-0.597334	0.00369866	0.0147946	0.320495
Q9H3S7	NYGENPEAYNEELK	-0.389062	0.00369993	0.0332994	0.320495
P53365	TMEDTLMTVK	-0.424163	0.00370442	0.0111133	0.320495
Q96I99	PANFLDLGGGVK	1.93444	0.00371086	0.0371086	0.320495
P0DPB6	GTLPAVEPFQR	-0.194642	0.00371917	0.0148767	0.320495
O95104	DLSIGNPIPTVVSGAR	-0.253586	0.00372927	0.0055939	0.320495
Q13283	QYYTLLNQAPDMLHR	-0.225152	0.00373066	0.0314925	0.320495
Q96H79	GHVELSEAR	-0.260384	0.00373219	0.0298575	0.320495
Q99714	DLAPIGIR	0.372509	0.00373552	0.0242809	0.320495
Q00839	VSELKEELK	-0.727212	0.00377246	0.08293	0.322842
P04632	LGFEEFK	0.307218	0.00379599	0.0189799	0.323265
P41252	YAHQSGFHVDR	0.277265	0.00381485	0.0735379	0.323265
Q9P2J5	DGQPCMDHDRQTGEGVGPQEYTLLK	-0.441575	0.00382356	0.183531	0.323265
P61964	TLIDDDNPPVSFVK	-0.306557	0.00383064	0.0268145	0.323265
Q13107	LLNWYGCVEGQQPIVR	0.481789	0.00384957	0.0192479	0.323265
P10809	IPAMTIAK	0.31627	0.0038501	0.0552226	0.323265
Q9H857	QGNLFDFLR	0.328158	0.00385867	0.0308694	0.323265
A1X283	EGWAPATFIDK	0.392939	0.00386592	0.0347933	0.323265
Q13907	LKAELGIPLEEVPPEEINYLTR	-1.16368	0.00387573	0.0155029	0.323265
Q9UKG1	PGIDKLPIEETLEDSPQTR	-0.457347	0.00388358	0.0349522	0.323265
P25705	RTGAIVDVPVGEELLGR	0.531464	0.00390338	0.062454	0.323265
O95163	AFEDTLQLMER	-0.271604	0.00390398	0.0322079	0.323265
P33993	MNKSEDDESGAGELTR	-1.22242	0.00390511	0.136679	0.323265
Q9Y490	DLDQASLAAVSQQLAPR	-0.341418	0.00391162	0.158516	0.323265
P20073	AMQGAGTQER	1.30171	0.00395577	0.00494471	0.325176
Q9H3U1	DNALTLLIK	-0.377168	0.00397352	0.0331127	0.325176
Q9UN37	NLFELAR	-0.192721	0.00397477	0.0437225	0.325176
P50213	TPIAAGHPSMNLLLR	0.274926	0.00397565	0.0234622	0.325176
Q5UIP0	LVIPLVVHSAQK	-0.420868	0.00398296	0.0278807	0.325176
Q14974	LVEARPMIHELLTEGR	-0.822391	0.00399503	0.0386186	0.325373
O60610	SPDELPSAGGDGGK	-0.440874	0.00401252	0.0341064	0.32601
P42765	QTMQVDEHARPQTTLEQLQK	0.418057	0.00403558	0.0184933	0.326781
O00471	VCHLGDQLEGVNTPR	-0.251084	0.00404139	0.0363725	0.326781
P35221	IAEQVASFQEEK	-0.511073	0.00407357	0.0448092	0.326967
Q86VP6	TLEDPDLNVRR	-0.451011	0.00407725	0.16309	0.326967
Q9Y547	STSKEPVDFEQWIEK	-0.569276	0.00407857	0.0163143	0.326967
Q9Y5Q8	EGYNNPPISGENLIGLSR	-0.259199	0.00409779	0.0409779	0.326967
P08579	GQAFVIFK	0.195511	0.004108	0.024648	0.326967
P49757	TNPSPTNPFSSDLQK	-0.144508	0.00411023	0.0164409	0.326967
P04818	DFLDSLGFSTR	0.765728	0.00411216	0.026729	0.326967
Q9NVH6	FDYVWLR	0.458283	0.00412719	0.0123816	0.326967
P00505	VGAFTMVCK	0.356313	0.00413097	0.0440449	0.326967
O60832	TGFINLDKPSNPSSHEVVAWIR	-0.27707	0.00415911	0.0298139	0.327135
P00367	DIVHSGLAYTMER	0.3766	0.0041645	0.0412366	0.327135
Q8N163	AAYNPGQAVPWNAVK	-0.177445	0.00416803	0.0666885	0.327135
Q8TEX9	ILCCLTFLVK	-0.297528	0.0041719	0.0458909	0.327135
P00505	TQLVSNLK	0.513001	0.00419475	0.0440449	0.327694
Q9UNE7	WNSIEER	-0.176044	0.00419846	0.0965646	0.327694
Q9BW92	AEASGGLGGLTR	0.451201	0.00423419	0.0210997	0.328099
Q13557	DLKPENLLLASK	0.440465	0.00423911	0.0211956	0.328099
Q09666	FSMPGFK	0.335305	0.00423996	0.0445196	0.328099
P41252	TLGIRGPEDVAK	-0.666175	0.00424257	0.0735379	0.328099
Q9P016	NNPHYDPSSKEDNPK	-0.470673	0.00427073	0.046978	0.32952
P49959	NEQQLFYISQPGSSVVTSLSPGEAVKK	-0.64315	0.00430938	0.0646407	0.331743
O75152	SEIPCYWENQPTGCQK	-0.304198	0.00432463	0.0216231	0.332159
P60228	QLQAETEPIVK	-0.177931	0.00434391	0.0695026	0.332882
P35579	DLEGLSQRHEEK	-0.74932	0.00436913	0.121241	0.332938
Q13085	KVNNADDFPNLFR	-0.581852	0.00437072	0.078673	0.332938
Q9BS26	ALADYIR	0.203117	0.00438154	0.0481969	0.332938
P35579	ELEDATETADAMNR	-0.353531	0.00438415	0.121241	0.332938
O60664	EPPKPEQVESR	-0.403364	0.00442355	0.0176942	0.335176
Q9UBS8	LGSECMYFLECR	-0.295626	0.00445694	0.0267416	0.33682
P46013	SQPDPVDTPTSSKPQSK	-0.678467	0.00446522	0.0167446	0.33682
Q5VYK3	NGPLPIPSEGSGFTK	-0.213179	0.00449841	0.0494825	0.337102
Q9NTK5	FDFLCQYHK	0.57124	0.00450296	0.0534198	0.337102
P07355	QDIAFAYQR	1.46196	0.00451592	0.00652299	0.337102
Q92616	ASPNTPPGRVDENGPELLPR	-0.386579	0.00453507	0.0929754	0.337102
Q9Y296	VLVAFGQR	0.193193	0.00457309	0.0228654	0.337102
P51610	DLWYLETEKPPPPAR	-0.194654	0.00458013	0.114503	0.337102
P17655	DGDFCIR	0.93007	0.00458548	0.0779531	0.337102
Q6PD62	ELELAHR	-0.26003	0.00460202	0.0368162	0.337102
Q13177	CLEMDVEKR	-0.477727	0.00460284	0.0598369	0.337102
Q04323	LYVELHR	0.152827	0.00464334	0.0417901	0.337102
Q7KZF4	PASPATETVPAFSER	0.59144	0.00465271	0.148887	0.337102
Q14204	TPVIDADKPVSSQLR	-0.307046	0.00465527	0.155969	0.337102
P12956	VEYSEEELK	-0.302037	0.00466652	0.144626	0.337102
P25786	AQPAQPADEPAEKADEPMEH	-0.840566	0.00467352	0.0887969	0.337102
Q9NVE7	HEGYLGAIGAFLK	0.443019	0.00468747	0.117187	0.337102
P07237	HNQLPLVIEFTEQTAPK	0.187824	0.00468909	0.140673	0.337102
O15144	ELQAHGADELLKR	-0.460867	0.00469013	0.0303048	0.337102
P48735	YFDLGLPNRDQTDDQVTIDSALATQK	0.31627	0.00469451	0.0834397	0.337102
O75150	GDSEPLSEAAQAHTR	-0.30818	0.00471007	0.0353255	0.337102
P35579	VEDMAELTCLNEASVLHNLK	0.242137	0.00473863	0.121241	0.337102
Q9NU22	GPGEMPEIR	-0.498105	0.00473984	0.156415	0.337102
Q9H871	CPYCPMEQSPGDAK	-0.20873	0.00474059	0.0171833	0.337102
Q92769	SIRPDNMSEYSK	-0.162239	0.0047662	0.0571944	0.337102
P55265	DINAVLIDMER	-0.257827	0.00477642	0.0764228	0.337102
Q9NP79	LMDQLEALKK	-0.297762	0.00479686	0.0287811	0.337102
Q9GZS3	VNIFGVESGK	0.27756	0.00479764	0.0479764	0.337102
P46459	TPLVSVLLEGPPHSGK	0.363523	0.00480488	0.148951	0.337102
Q9NTJ3	ELMGFSK	-0.268638	0.00482072	0.104581	0.337102
P11387	IEPPGLFR	-0.287365	0.00482111	0.0241055	0.337102
O15372	QSRGEPPLPEEDLSK	-0.643524	0.00484366	0.0532802	0.337102
Q13283	EAGEQGDIEPR	-0.306996	0.00484499	0.0314925	0.337102
P55084	LVMAAANR	0.276657	0.00484533	0.0428015	0.337102
Q93008	NNFLPNADMETR	-0.186003	0.00484862	0.23512	0.337102
P31949	CIESLIAVFQK	0.394009	0.00485175	0.00970349	0.337102
O94925	VPFCLQSCVK	0.503518	0.00485203	0.0388163	0.337102
Q9NTK5	FYHDWNDKEIEVLNK	-1.53659	0.00485635	0.0534198	0.337102
Q04917	AVTELNEPLSNEDRNLLSVAYK	-0.346467	0.00486575	0.0632548	0.337102
Q9Y678	TGSESSIDR	-0.352329	0.00487496	0.0755881	0.337102
Q8TEQ6	LGDHQSPATPAFK	-0.169274	0.00487584	0.160903	0.337102
Q15459	ASKPLPPAPAPDEYLVSPITGEK	-0.480632	0.00488227	0.0792229	0.337102
P11498	DAHQSLLATR	0.453571	0.00488792	0.0537671	0.337102
O60488	VGAPLICCEIK	0.322953	0.00490162	0.0171557	0.337102
Q9NR31	LVFLGLDNAGK	0.296242	0.00490461	0.00980922	0.337102
P61421	NIVWIAECIAQR	0.464978	0.00490886	0.0245443	0.337102
Q13813	LSDDNTIGKEEIQQR	-0.430002	0.00492988	0.0487347	0.337655
Q8NBJ5	TPAYIPIR	0.265604	0.00495818	0.0330985	0.337655
Q66K74	SWDVDPGVCNLDEQLK	-0.209225	0.00497795	0.0597354	0.337655
Q9NTJ3	DIEGKLPQTEQELK	-0.48829	0.00498003	0.104581	0.337655
O00410	NLIDEDGNNQWPEGLK	-0.388233	0.00498011	0.0771917	0.337655
Q9BV20	VICCTEDMLEK	-0.364984	0.00498746	0.0249373	0.337655
Q5T653	YTITPVK	0.580648	0.00499914	0.0299949	0.337655
P31942	DGMDNQGGYGSVGR	-0.18173	0.00500323	0.0200129	0.337655
Q13395	EVAAGYLVPLLR	-0.444442	0.00502204	0.0552424	0.337655
Q01082	LQALDTGWNELHK	-0.437638	0.00502606	0.0387725	0.337655
Q5SW79	TLPQLPNEEK	-0.313918	0.00502708	0.0351895	0.337655
Q9Y399	QFSYLIENMAR	0.342749	0.00503773	0.0178241	0.337673
Q9GZR7	QNENEEENLDK	-0.5575	0.00505234	0.0202094	0.337673
Q96RQ3	IIEEAPAPGIK	0.817266	0.00505738	0.0101148	0.337673
O94973	TTQIGCLLR	-0.268144	0.00507105	0.0278908	0.337916
Q9P2E9	KVEGAPTQGR	-0.348563	0.00508834	0.132297	0.338242
Q5TC12	DTVYAVIPAEK	0.6168	0.00510525	0.020421	0.338242
Q9Y2R9	SLMIQTLEAVK	0.444177	0.00512527	0.0410021	0.338242
Q9Y490	AVAEQIPLLVQGVR	-0.359496	0.00519037	0.158516	0.338242
O60869	DIGKPIEK	-0.10326	0.00520495	0.0364347	0.338242
Q06203	YPCFMGINIPTK	0.66182	0.00521097	0.104219	0.338242
P43490	YDGHLPIEIK	-0.320223	0.00523042	0.0418433	0.338242
Q96EK5	ALLEEVK	-0.228903	0.0052366	0.0379395	0.338242
Q6UB35	ITIGQGNTEK	0.423274	0.00524305	0.0838888	0.338242
Q9HB90	GLIDYNFHCFR	0.918152	0.00524535	0.0314721	0.338242
O95782	ACNQLGQFLQHR	-0.250939	0.00525229	0.0387465	0.338242
Q14204	GVWSELSK	-0.269715	0.00525737	0.155969	0.338242
P14618	LDIDSPPITAR	0.18995	0.00527301	0.102824	0.338242
Q9BW92	VSGISFPTTELLR	0.306836	0.00527493	0.0210997	0.338242
Q14240	ETQALVLAPTR	0.660442	0.0052776	0.020674	0.338242
P53597	QGTFHSQQALEYGTK	0.492655	0.00527853	0.0184749	0.338242
O43143	TCTDIKPEWLVK	0.257916	0.0052847	0.163826	0.338242
P22830	ALADLVHSHIQSNELCSK	0.539411	0.00528574	0.0158572	0.338242
P50995	SELSGNFEK	1.70075	0.00530807	0.0105398	0.338242
Q10713	LAFSSTAR	0.401711	0.00532846	0.0319707	0.338242
Q9BSJ8	LGTQTFCSR	0.594218	0.00533646	0.0160094	0.338242
P78527	SIGEYDVLR	-0.273358	0.00534779	0.115803	0.338242
O14980	EHDQLIEKR	-0.991181	0.00535282	0.160584	0.338242
Q07021	AFVDFLSDEIK	0.442964	0.00538747	0.0215499	0.338242
P46060	SSACFTLQELK	-0.286833	0.00540328	0.0831063	0.338242
O43747	TQAEEREMIQK	-1.18435	0.00540707	0.0973273	0.338242
P05091	VIQVAAGSSNLK	0.619354	0.00541114	0.0487003	0.338242
O60841	IERDAQEMADSLGVR	-0.443994	0.00541745	0.14383	0.338242
P23368	IETQDIQALR	0.614252	0.0054307	0.0506986	0.338242
Q5VYS8	LVPLVIAFR	0.659003	0.00544276	0.0272138	0.338242
P31040	GVIALCIEDGSIHR	0.604223	0.00544996	0.0381497	0.338242
P07900	CLELFTELAEDKENYK	-1.09337	0.00545119	0.147182	0.338242
Q9C0J8	RHEQSGGPEHGPER	-0.644538	0.00548446	0.0438757	0.338242
A6NED2	LPLLPCAR	0.233471	0.00549546	0.0109909	0.338242
Q12931	FFIDQSK	0.64137	0.00550543	0.0458786	0.338242
P50213	WMIPSEAK	0.40653	0.00553082	0.0234622	0.338242
P55809	YGDLANWMIPGK	0.537316	0.00553564	0.0608921	0.338242
Q16763	LLLENYEEYAAR	-0.25876	0.00558314	0.0446651	0.338242
Q9H900	LNCAAEDFYSR	-0.356497	0.00558424	0.0279212	0.338242
Q8NBJ5	LLAAEPLSK	0.332686	0.0055878	0.0330985	0.338242
P35580	ADMEDLMSSKDDVGK	-0.570469	0.00559954	0.436764	0.338242
P24752	MLEIDPQK	0.317691	0.00560834	0.0448667	0.338242
Q9H4A4	VWAEPCLIDAAK	0.608735	0.00561856	0.134846	0.338242
P46940	GLQQQNSDWYLK	-0.201294	0.0056281	0.298289	0.338242
Q9NY12	GQDQGPPER	-0.253305	0.00562854	0.0168856	0.338242
P61247	VERADGYEPPVQESV	-0.467586	0.00563626	0.0811791	0.338242
Q9BZD4	VNDFETADILCPK	-0.313535	0.00565737	0.0282868	0.338242
Q8NI27	SFDLLILK	-0.331072	0.00566346	0.0938802	0.338242
Q9UNS2	VQLSGPQEAEK	-0.179798	0.00566695	0.0425021	0.338242
O00231	EASIDILHSIVK	0.412118	0.00566764	0.113353	0.338242
Q92616	VDAVIRK	-0.394917	0.00567054	0.0929754	0.338242
P13674	LLELDPEHQR	0.240947	0.00569768	0.0683722	0.338242
Q6IN85	EVIPISDPELK	-0.365043	0.00570486	0.085573	0.338242
O95793	KLPPLPAVER	-0.512271	0.00570992	0.0285496	0.338242
Q15773	VYQETSEMR	-0.137978	0.00571265	0.0114253	0.338242
Q7RTP6	ELGISPIMTGK	-0.364013	0.0057293	0.0286465	0.338242
P52657	AINAALAQR	0.235764	0.00574208	0.0114842	0.338242
P30153	NLCSDDTPMVR	-0.168352	0.00574423	0.14935	0.338242
O43776	SPAGSIVHELNPNFQPPK	0.166905	0.00574514	0.0976673	0.338242
Q86UY8	TDQNPTYFLR	0.527393	0.00575141	0.0287571	0.338242
O95453	EMTTCVFPR	-0.328033	0.00575365	0.0287683	0.338242
O43379	EVEAGPGDQQGDSYLR	-0.420971	0.00575479	0.0345287	0.338242
P06396	TPSAAYLWVGTGASEAEK	0.321201	0.00576066	0.0576066	0.338242
Q8TD16	RLEEETEYLNSQLEDAIR	-0.491105	0.00576176	0.0144044	0.338242
P08243	APSPEKAEEESER	-0.968982	0.00576192	0.138286	0.338242
O95163	CGPEYFPECLNLIK	-0.254051	0.00576237	0.0380316	0.338242
P08238	CLELFSELAEDKENYK	-1.02833	0.00580871	0.20316	0.338242
P10809	LSDGVAVLK	0.357265	0.00581397	0.0552226	0.338242
P55072	LEILQIHTK	0.335222	0.00581825	0.135925	0.338242
Q8IWV8	WLQATDLTR	0.0899077	0.00583917	0.0583917	0.338242
P78527	TVSLLDENNVSSYLSK	-0.188915	0.00587879	0.115803	0.338242
Q9UPU5	LGLSESDENCRR	-0.545828	0.00587881	0.152849	0.338242
Q14997	IAPVENDNSYDELKR	-0.303132	0.00588384	0.111793	0.338242
P14550	HIDCAAIYGNEPEIGEALKEDVGPGK	-0.702921	0.00589217	0.0824904	0.338242
P49792	ITPDMTLQNMK	-0.417277	0.00590204	0.0678735	0.338242
Q6P2Q9	FGFVDAQK	0.152995	0.00592267	0.276409	0.338242
Q13813	ADVVESWIGEK	-0.349105	0.00593843	0.0487347	0.338242
O75439	TILGPTENIK	0.320773	0.00594386	0.0356719	0.338242
O75439	IDAVNAETIR	0.410585	0.00594532	0.0356719	0.338242
Q9UL46	YFSERGDAVAK	-0.511172	0.00596079	0.0476863	0.338242
Q9NUL7	LLGQPSLDSLPIPAPR	0.799196	0.00596345	0.0119269	0.338242
Q13045	KFESLFPGK	0.407279	0.00596685	0.107403	0.338242
O00429	CVELVHEEMQR	-0.443602	0.00599299	0.0599299	0.338242
P83436	LFGLASAAVDR	-0.354972	0.00599568	0.0359741	0.338242
P50995	SDTSGHFQR	2.01312	0.00602275	0.0105398	0.338242
Q99720	QYAGLDHELAFSR	0.675341	0.0060337	0.0060337	0.338242
P55072	VINQILTEMDGMSTKK	-0.336645	0.00604113	0.135925	0.338242
P04181	FAPPLVIK	0.659687	0.00606181	0.035884	0.338242
Q99459	LVLPAPQISDAELQEVVK	0.685796	0.00606506	0.0545855	0.338242
Q9BUA3	DREVAEGGLPR	-0.644492	0.00607938	0.00607938	0.338242
Q02252	WLPELVEHAK	0.427207	0.00608724	0.0365234	0.338242
O00487	EMLELAK	-0.254526	0.00609339	0.0342026	0.338242
P78527	RILELSGSSSEDSEK	-1.24423	0.00610391	0.115803	0.338242
Q7L0Y3	YLQWEIGNK	0.44194	0.00611065	0.0510634	0.338242
Q9H3P2	ENPCQEQGDVIQIK	-0.369642	0.0061163	0.00917445	0.338242
O60749	QFLESSELPR	-0.300296	0.00611641	0.0978625	0.338242
Q9UK41	LDCPLAMER	-0.203403	0.00612283	0.0296726	0.338242
Q7Z392	FPNFTNQLLR	-0.249236	0.00614396	0.0184319	0.338242
O43809	KLFLVQLQEK	-0.477897	0.00614781	0.0491825	0.338242
P08559	VDGMDILCVR	0.387395	0.0061526	0.0712074	0.338242
P42765	TPFGAYGGLLK	0.406059	0.00616443	0.0184933	0.338242
P00367	TAAYVNAIEK	0.391022	0.00618549	0.0412366	0.338242
P34897	EYSLQVLK	0.349164	0.00619483	0.0557384	0.338242
Q14315	GVAGVPAEFSIWTR	-0.151597	0.00620319	0.162472	0.338242
Q92616	VISESPPDQWEAR	-0.372619	0.00622814	0.0929754	0.338242
O43684	QVTDAETKPK	-0.216412	0.00624631	0.0749557	0.338242
Q15785	LPSIPLVPVSAQK	0.237544	0.00625353	0.0769683	0.338242
P49411	EHLLLAR	0.483002	0.0062544	0.0696123	0.338242
P50213	IEAACFATIK	0.45755	0.00625657	0.0234622	0.338242
P42166	PEFLEDPSVLTK	-0.262509	0.0062579	0.0344184	0.338242
Q99575	RSEVPCAPMPK	-0.784872	0.00628332	0.106816	0.338242
P06576	LVLEVAQHLGESTVR	0.34889	0.00628798	0.0334107	0.338242
O60343	ATDPSQVPDVISSIR	-0.266704	0.00629314	0.0377589	0.338242
Q14204	YAPLGWSK	-0.197223	0.00629454	0.160061	0.338242
Q9BQ52	DSSLVVAFICK	0.460945	0.00631527	0.151566	0.338242
Q8WUM0	FLLHQETLPEQLLAEK	-0.384161	0.00632287	0.0177956	0.338242
Q96EK5	EVGSPPLDPTER	-0.250731	0.00632326	0.0379395	0.338242
O15111	AAMLSLLR	-0.317464	0.00632389	0.0695628	0.338242
P78527	SPNLWLK	-0.209717	0.00632443	0.115803	0.338242
O60493	GDDGIFDDNFIEER	-0.398575	0.00633235	0.0443265	0.338242
O75436	IQHMELQLIK	1.03351	0.00633274	0.107657	0.338242
P23368	PSTIIGVAGAGR	0.721957	0.00633732	0.0506986	0.338242
Q9Y490	AVEDEATK	-0.666271	0.00634063	0.158516	0.338242
Q16531	ALVSEWKEPQAK	-0.258684	0.00634267	0.257524	0.338242
P78527	GPESESEDHRASGEVR	-0.996778	0.00634534	0.115803	0.338242
Q9Y2V7	ALSTFFVENSLR	-0.400736	0.00636423	0.014576	0.338242
P34949	LLASSDPLAQIAEDK	0.369079	0.00636488	0.0700137	0.338242
Q05639	SGDAAIVEMVPGK	0.586601	0.00636787	0.133725	0.338242
Q8NDI1	QLSDQQDEER	-0.599884	0.00637581	0.0191274	0.338242
Q15126	QADPGFFCR	-0.135462	0.00638004	0.0574203	0.338242
P51572	LLEEHAK	0.583893	0.00640112	0.0320056	0.338827
P09960	ELVALMSAIRDGETPDPEDPSR	-0.496377	0.00646316	0.180969	0.338929
P45974	GHPEFSTNR	0.162504	0.00646452	0.161613	0.338929
P34897	AFPMPGFDEH	0.324249	0.00647257	0.0557384	0.338929
P02786	LTVSNVLK	0.298159	0.00647477	0.0467491	0.338929
Q14980	AVQAQGGESQQEAQR	-0.498405	0.00648053	0.0711563	0.338929
Q96D71	KGSVSHDTVQPR	-0.246354	0.00648124	0.0194437	0.338929
O15144	ASHTAPQVLFSHR	0.442673	0.00649389	0.0303048	0.338929
P55263	VEAPQALR	0.476535	0.00649788	0.0779745	0.338929
Q14966	GVGQANKPDETSK	-0.304653	0.00653959	0.00980938	0.338929
P40926	ANTFVAELK	0.327466	0.00655183	0.104829	0.338929
P02771	GYQELLEK	-0.334438	0.00655802	0.0196741	0.338929
P21333	VHSPSGALEECYVTEIDQDK	-0.446709	0.00657599	0.225105	0.338929
Q9NPD8	YPFEPPQIR	0.293918	0.00657616	0.0526093	0.338929
P10515	GVETIANDVVSLATK	0.438936	0.00658607	0.0416187	0.338929
A5YKK6	ILDVAQDLK	-0.399794	0.00659247	0.109017	0.338929
O00170	NIAVGKDPLEGQR	-0.65526	0.00659498	0.0230824	0.338929
Q99627	SANSELGGIWSVGQR	-0.161293	0.00659807	0.0197942	0.338929
Q7Z6Z7	SAATSGAGSTTSGVVSGSLGSR	-0.294115	0.00661768	0.195294	0.338929
O43837	HNNLDLVIIR	0.687676	0.00662196	0.0419813	0.338929
P11802	VTLVFEHVDQDLR	-0.130499	0.00662211	0.0728432	0.338929
Q00610	CNEPAVWSQLAK	-0.248602	0.00664724	0.157318	0.338929
Q96CM8	QICPEVENAQPGALK	0.487787	0.0066675	0.0261951	0.338929
O00139	FDYAFDDSAPNEMVYR	-0.21246	0.00666817	0.0391034	0.338929
Q8TDX7	VQIFDLMDAK	-0.223863	0.0066692	0.0223434	0.338929
P05388	IIQLLDDYPK	-0.168732	0.00669016	0.037452	0.338929
P08670	KLLEGEESR	-1.19001	0.0066927	0.0888672	0.338929
P10809	VGEVIVTK	0.58563	0.00669365	0.0552226	0.338929
Q8IX12	SCALAEDPQELRDGFQHPAR	-0.600922	0.00670463	0.113979	0.338929
P12004	LVQGSILK	0.529252	0.0067186	0.0788824	0.338929
P61978	GSYGDLGGPIITTQVTIPK	-0.14498	0.00672066	0.120972	0.338929
P46013	SSQPDPDKNPASSK	-0.931432	0.00673618	0.0202085	0.338929
Q6WKZ4	GSEGENPLTVPGR	0.213557	0.00673789	0.00673789	0.338929
Q6PI48	TAELLNACK	0.390418	0.00676436	0.0676436	0.338929
P26196	GNEFEDYCLKR	-0.55058	0.0067778	0.122	0.338929
Q9UIA9	ILENPQSLSDPNNYHEFCR	-0.255056	0.00678828	0.15613	0.338929
Q8TAQ2	DMDEPSPVPNVEEVTLPK	-0.467226	0.00679294	0.0379047	0.338929
Q9Y3D8	WIEQWIK	0.270695	0.00680049	0.027202	0.338929
Q8N1G4	EGGDGEEQDVGDAGR	-0.366623	0.00682311	0.170578	0.338929
P30101	QAGPASVPLR	0.459512	0.00684073	0.0991906	0.338929
P42224	EAPEPMELDGPK	-0.370214	0.00684538	0.116371	0.338929
Q9NZQ3	ILNEEETSPQCQMDR	-0.180253	0.00687144	0.0550049	0.338929
Q13464	CDTAVGTPDYISPEVLK	-0.250615	0.00687187	0.164925	0.338929
Q9H871	GLEELIDYTGGLK	-0.174648	0.0068733	0.0171833	0.338929
P48444	QHTFVETESVR	-0.32791	0.0068739	0.151226	0.338929
Q14694	DIRPGAAFEPTYIYR	-0.245332	0.00687629	0.0875433	0.338929
P38646	RQAVTNPNNTFYATK	0.435722	0.00688065	0.117959	0.338929
Q14240	KEELTLEGIK	0.379563	0.00689133	0.020674	0.338929
P12277	PVSPLLLASGMAR	0.497398	0.00693422	0.138684	0.338929
P10515	VFVSPLAK	0.346504	0.00693645	0.0416187	0.338929
P23396	DEILPTTPISEQK	0.322697	0.00695502	0.12343	0.338929
P35659	NVGQFSGFPFEK	-0.110746	0.00696549	0.0397743	0.338929
Q9NW08	HEILDADGICSPGEK	-0.426287	0.0069679	0.069679	0.338929
Q15021	CPQELSRDPSGTK	-0.717303	0.00697654	0.125578	0.338929
Q29RF7	VDESGPPAPSKPR	-0.3955	0.00704797	0.0458118	0.338929
P55084	TPFLLSGTSYK	0.244101	0.00705822	0.0428015	0.338929
Q92616	QCSDSSAMESLTK	-0.165131	0.00706142	0.0929754	0.338929
Q8TC12	EIQTTTGNQQVLVR	0.732473	0.00708068	0.00708068	0.338929
Q96RP9	EYGCPCITGKPK	0.384305	0.0070813	0.0505707	0.338929
P27694	DKNEQAFEEVFQNANFR	-0.211446	0.00709108	0.0815474	0.338929
O75390	VVPGYGHAVLR	0.344595	0.00709144	0.0900575	0.338929
Q92598	LKETAENSLK	-0.724072	0.00710114	0.269843	0.338929
Q2TAY7	DVEEEKFPTQLSR	-1.21168	0.00710431	0.046178	0.338929
A8MXV4	LANFASLSDLHK	0.374625	0.0071047	0.0213141	0.338929
Q5H9R7	ELMDEEDVLQECK	-0.41182	0.00713381	0.121275	0.338929
Q13112	VITCEIAWHNK	0.415309	0.00714305	0.0493476	0.338929
Q09666	ISMPDFDLHLK	0.523835	0.00719021	0.0503315	0.338929
Q99996	VTEEGTELSQR	-0.446332	0.00719777	0.00719777	0.338929
P00505	PYVLPSVR	0.650537	0.00720663	0.0504464	0.338929
P17987	SQMESMLISGYALNCVVGSQGMPK	-0.368997	0.00721302	0.104589	0.338929
P42126	AVQELWLR	0.539323	0.00722423	0.0216727	0.338929
P06744	PYSSGGPR	0.594379	0.00723743	0.151986	0.338929
P53621	QELILSNSEDK	-0.36008	0.00724002	0.216251	0.338929
Q96RP9	KGDTIYNTR	0.426045	0.00725462	0.0505707	0.338929
Q9BTE6	CGAEDHVEAVK	0.219024	0.00725463	0.0652917	0.338929
O95782	LEPNAQAQMYR	-0.258192	0.00726498	0.0387465	0.338929
Q01082	FESLEPEMNNQASR	-0.470775	0.00726817	0.0438964	0.338929
P34897	AHLLADMAHISGLVAAK	0.361853	0.00727022	0.0557384	0.338929
P55060	AADEEAFEDNSEEYIRR	-0.89209	0.00728671	0.0588909	0.338929
Q9Y2V7	FQLTSDEMSLLR	-0.382349	0.00728802	0.014576	0.338929
Q01082	LAEISDVWEEMK	-0.746855	0.00731607	0.0438964	0.338929
O43395	QCPTENMAR	-0.225416	0.00732926	0.0732926	0.338929
Q4G176	LPGSVGTPLPGVQVR	0.423375	0.00733414	0.0220024	0.338929
Q8IYI6	EQEEAAAPR	-0.433509	0.00734071	0.0293628	0.338929
O60763	QSEDLGSQFTEIFIK	-0.241324	0.00735146	0.0808661	0.338929
Q9UDR5	FSPAGVEGCPALPHK	0.356239	0.00737154	0.0663439	0.338929
Q13126	PSDALILGK	0.403056	0.00740669	0.122442	0.338929
Q9H7D7	LSQSDEDVIR	-0.224407	0.00740965	0.0889158	0.338929
O00148	VNIVFNYDMPEDSDTYLHR	-0.397195	0.00741443	0.0593155	0.338929
P49411	TVVTGIEMFHK	0.419515	0.00741842	0.0696123	0.338929
Q9Y6G9	KPVTVSPTTPTSPTEGEAS	-0.186974	0.00742199	0.0667979	0.338929
P61289	LLELDSFLK	-0.177581	0.00743618	0.0288127	0.338929
P30038	STGSIVGQQPFGGAR	0.237196	0.00744285	0.0297714	0.338929
P51649	VGNGFEEGTTQGPLINEK	0.348528	0.00744888	0.0819377	0.338929
O60832	LDTSQWPLLLK	-0.162197	0.00745348	0.0298139	0.338929
Q5QP82	FSPTHCQIASGCLSGR	0.137699	0.00746763	0.0224029	0.338929
Q96CM8	LNTPGELCIR	0.305848	0.00748431	0.0261951	0.338929
O95071	LLTATNLVTLPNSR	0.52712	0.00748469	0.191488	0.338929
P05388	GHLENNPALEK	-0.186457	0.0074904	0.037452	0.338929
P12532	PVSPLLTAAGMAR	0.48618	0.00750284	0.112543	0.338929
Q04637	AALSEEELEKK	-0.489999	0.00750319	0.169047	0.338929
P36776	ESVLQMMQAGQR	0.51484	0.00751467	0.0655068	0.338929
O15446	SALAPNLLTSGK	-0.430773	0.00751602	0.0300641	0.338929
P63151	RPEGYNLK	0.431356	0.00753682	0.0753682	0.338929
Q15459	EAENPREVLDQVCYR	-0.381396	0.00754503	0.0792229	0.338929
P30084	EGMTAFVEK	0.334689	0.00755286	0.0280036	0.338929
P46060	VSSVFKDEATVR	-0.86675	0.00755512	0.0831063	0.338929
P54136	LLQQEEEIK	-0.116984	0.00755726	0.17577	0.338929
Q99798	YGVGFWK	0.646037	0.00755805	0.0679855	0.338929
Q9HB71	PAAVVAPITTGYTVK	0.348491	0.00756228	0.120997	0.338929
Q13813	GNAMVEEGHFAAEDVK	-0.552788	0.0075636	0.0487347	0.338929
P46087	GADSELSTVPSVTK	-0.23107	0.00756469	0.0907763	0.338929
Q9UHI6	VLISTDLTSR	-0.393203	0.00757517	0.045451	0.338929
P06576	IMNVIGEPIDER	0.352436	0.00758124	0.0334107	0.338929
Q9UBL3	ISDDRLTVVGEK	-0.316681	0.0075893	0.0455358	0.338929
Q3SY69	FLFPEGIK	0.278292	0.00759232	0.0303693	0.338929
O75643	GNIIISTPEKWDILSR	-0.786769	0.00760216	0.254672	0.338929
P19838	QFAIVFK	-0.433419	0.00762527	0.0457516	0.338929
P48047	YATALYSAASK	0.651009	0.00763498	0.0305399	0.338929
Q8NBJ5	NAAHALPTTLGALER	0.194268	0.00763812	0.0330985	0.338929
P84098	KVWLDPNETNEIANANSR	-0.661651	0.00764832	0.0458899	0.338929
P11766	AAVAWEAGK	0.54801	0.00766267	0.0996148	0.338929
Q15003	CEIDPMFQK	-0.278546	0.00766426	0.0357244	0.338929
Q9Y3D9	AFDLFNPNFK	0.386025	0.00767799	0.0537459	0.338929
Q92900	WDLGLNK	-0.266646	0.0076855	0.134496	0.338929
P78527	LPVLAGCLK	-0.224176	0.00768917	0.124735	0.338929
Q7Z6Z7	LDEGLRK	-0.351969	0.00770896	0.195294	0.338929
P22314	PLLESGTLGTK	0.156822	0.00771925	0.285612	0.338929
P17980	KMNVSPDVNYEELAR	-0.507885	0.00772483	0.142685	0.338929
Q7L2H7	LLYEALVDCKK	0.485661	0.00773912	0.100609	0.338929
P55060	DLEGSDIDTR	-0.519831	0.00774881	0.0588909	0.338929
O60841	SPDSDVAATLKK	-0.348329	0.00777457	0.14383	0.338929
P42785	VVCQYLK	0.268656	0.00779768	0.0311907	0.338929
P35579	KLEEEQIILEDQNCK	-0.264387	0.00779989	0.121241	0.338929
Q9Y3S2	ACFCDDHTR	-0.282371	0.00780287	0.0332742	0.338929
P27824	TPELNLDQFHDK	0.457642	0.00781481	0.0311589	0.338929
P49327	EQGVTFPSGDIQEQLIR	-0.141733	0.00782007	0.350708	0.338929
O00139	IDILTELRDK	-0.304512	0.00782068	0.0391034	0.338929
O95340	DIHELFVPENKLDHVR	-0.448627	0.00783744	0.0783744	0.338929
O75116	SIAEEQYSDLEK	-0.494553	0.00784494	0.074527	0.338929
Q13769	EYLSSLQPR	-0.17913	0.00785574	0.0707017	0.338929
P58004	FAPGGVGDSGPGEEQR	-0.322757	0.0078766	0.0078766	0.338929
Q14204	QDLADVVQVCEGKK	-0.497493	0.0079004	0.171112	0.338929
P04181	TVQGPPTSDDIFEREYK	-0.575839	0.00791044	0.035884	0.338929
P08559	SDPIMLLK	0.40812	0.00791193	0.0712074	0.338929
Q15003	LEGTEDLSDVLVR	-0.257333	0.00793876	0.0357244	0.338929
P61106	IYQNIQDGSLDLNAAESGVQHKPSAPQGGR	0.214574	0.00795735	0.0795735	0.338929
P23526	RATDVMIAGK	0.317688	0.00796167	0.175157	0.338929
P52815	CEALAGAPLDNAPK	0.281964	0.00798325	0.0105772	0.338929
Q15393	KFVIHPESNNLIIIETDHNAYTEATK	-0.303125	0.00800051	0.249751	0.338929
P18615	SISADDDLQESSR	-0.389001	0.00801591	0.0160318	0.338929
Q06124	YPLNCADPTSER	0.159491	0.00805409	0.185244	0.338929
Q9Y2T2	GLVNLQSGAPKPEENPSLNIQFK	0.171124	0.00806737	0.0726063	0.338929
Q5T4S7	MAAETDPHK	-0.176453	0.00807686	0.11746	0.338929
Q05655	TINWTLLEK	0.124791	0.0081092	0.0364914	0.338929
Q9NVH2	VLTNITVSCQEK	-0.437785	0.00811903	0.0324761	0.338929
P04406	PAKYDDIK	-0.929442	0.00813012	0.138212	0.338929
Q8NE71	ICIVGPNGVGK	-0.366912	0.00814329	0.146579	0.338929
Q13813	KLDPAQSASR	-0.277454	0.00814558	0.0487347	0.338929
Q15404	LQILSLRDNDLISLPK	-0.556106	0.00815737	0.0461353	0.338929
O43482	AIVNASEMDIQNVPLSEK	-0.191253	0.00815765	0.0244729	0.338929
Q9Y399	ILNEPLK	0.292514	0.00815777	0.0178241	0.338929
Q13564	LLQSIGQAPESISEK	0.215766	0.00816357	0.138781	0.338929
P09936	EFTEREQGEVR	-0.458422	0.00817279	0.0817279	0.338929
P51003	AVEEAFVPVIK	-0.203474	0.008188	0.128954	0.338929
P20073	DLLSSVSR	1.21256	0.00819344	0.00945396	0.338929
P52732	PLSSVQENIQQK	-0.189124	0.00821087	0.0903195	0.338929
O60271	AGPSAQEPGSQTPLK	-0.149898	0.00821696	0.172556	0.338929
P62280	ILSGVVTK	0.212051	0.00823091	0.09054	0.338929
P82663	QLSHPANFGPR	0.624401	0.00823243	0.0329297	0.338929
Q02790	GEHSIVYLK	0.410697	0.00823789	0.165793	0.338929
Q5T4S7	APSYIEIFGR	-0.274977	0.00826892	0.11746	0.338929
P55196	TISNPEVVMK	-0.27939	0.0082724	0.198538	0.338929
P08397	DLPTVLPPGFTIGAICKR	-0.803832	0.00828205	0.0911026	0.338929
Q00839	DCEVVMMIGLPGAGK	2.02024	0.00828206	0.08293	0.338929
Q86Y56	ACLQPSQDPQMR	-0.341658	0.00829136	0.0943428	0.338929
P43490	LLPPYLR	-0.315391	0.00829989	0.0442661	0.338929
Q14315	VHVQPAVDTSGVK	0.115247	0.0083319	0.162472	0.338929
P29218	SSPVDLVTATDQKVEK	-0.415859	0.0083331	0.0916641	0.338929
O14497	ANHEGSWPSHGTR	-0.714753	0.00833772	0.0416886	0.338929
P06576	VALVYGQMNEPPGAR	0.46214	0.00835268	0.0334107	0.338929
P49411	QPMILEK	0.2999	0.00835347	0.0696123	0.338929
P11177	VFLLGEEVAQYDGAYK	-0.746469	0.00836637	0.0568797	0.338929
Q13813	GVIDMGNSLIER	-0.295069	0.00837962	0.0487347	0.338929
P04843	FPLFGGWK	0.670506	0.00838135	0.025144	0.338929
Q15404	LQILSLR	0.347463	0.00838824	0.0461353	0.338929
P43897	TGYSFVNCK	0.38727	0.00839069	0.0755162	0.338929
Q8IXM2	VYEDSGIPLPAESPK	0.262814	0.00840291	0.0252087	0.338929
P24928	MIVTPQSNRPVMGIVQDTLTAVR	0.450822	0.0084248	0.160071	0.338929
O60216	TGAESISLLELCR	-0.289658	0.00843393	0.0674715	0.338929
Q9NS91	VDCPVCGVNIPESHINK	-0.254244	0.00843858	0.0253157	0.338929
P61923	YYDDTYPSVK	-0.297575	0.008445	0.025335	0.338929
P52815	LTEAKPVDK	0.460393	0.00846174	0.0105772	0.338929
Q13162	IPLLSDLTHQISK	0.484048	0.00847206	0.0423603	0.338929
Q13813	MQHNLEQQIQAR	-0.307422	0.00848511	0.0487347	0.338929
P12270	DEPQEPSNKVPEQQR	-0.26756	0.00848852	0.249351	0.338929
P61981	YLAEVATGEKR	-0.360804	0.00849296	0.0772712	0.338929
Q96PZ0	FGTTAVPTYQVGR	0.0805542	0.00852265	0.10918	0.338929
Q93009	GTCVEGTIPK	0.117991	0.00853522	0.123761	0.338929
P57737	GLNLTTPGESDGFCANK	-0.236369	0.00853755	0.119526	0.338929
P00338	TLHPDLGTDK	0.227485	0.00853908	0.111008	0.338929
P04181	YFDFLSSYSAVNQGHCHPK	0.564832	0.0085438	0.035884	0.338929
P61247	ACQSIYPLHDVFVRK	-0.811347	0.00854516	0.0811791	0.338929
Q13409	LAQIREEK	-0.238009	0.00854889	0.119685	0.338929
Q13813	SSLSSAQADFNQLAELDR	-0.391053	0.00855065	0.0487347	0.338929
Q9NTX5	ELYLEEALQNER	-0.256282	0.00855305	0.0513183	0.338929
Q9UBT2	DDPSAMDFVTSAANLR	0.51642	0.00857059	0.231406	0.338929
P35754	RAQEILSQLPIK	0.222524	0.00858537	0.0257561	0.338929
P52907	DVQDSLTVSNEAQTAK	-0.934959	0.0086103	0.0947134	0.338929
Q5T4S7	MQILVER	-0.358421	0.0086237	0.11746	0.338929
P49406	FLSPEFIPR	0.302635	0.00862583	0.0258775	0.338929
Q9HCC0	GGAYYPVTVK	0.384491	0.00863005	0.067355	0.338929
Q14691	ELHRAPEGQLPAFNEDGLR	-0.515162	0.00863175	0.069054	0.338929
P05455	QKLEEDAEMK	-0.244262	0.00863616	0.233176	0.338929
P33176	LQAENDASKEEVK	-0.213751	0.00865006	0.243096	0.338929
O60341	NGYSCVPVALAEGLDIK	-0.289995	0.00865118	0.117352	0.338929
Q13492	QAALEEEQAR	-0.401188	0.00865871	0.0173174	0.338929
P60059	LIHIPINNIIVGG	0.951438	0.00866966	0.00866966	0.338929
P61289	LKVDSFR	-0.657239	0.00869726	0.0288127	0.338929
O95155	QTLTESMLEPVPELK	-0.323971	0.00870751	0.0870751	0.338929
Q8WWM7	EVDGLLTSEPMGSPVSSK	-0.175448	0.00872736	0.0857361	0.338929
Q10713	VTTLDNGLR	0.421842	0.00873811	0.0393215	0.338929
Q96JJ3	IAFDAESDPSNAPGSGTEK	-0.245689	0.00874169	0.0611919	0.338929
Q6KC79	SPQPVCSPAGSEGTPK	-0.424862	0.00874494	0.0174899	0.338929
O15460	APQLLIAPFKEEDEWDSPHIVR	-0.332933	0.00874503	0.0524702	0.338929
P02786	SSGLPNIPVQTISR	0.316658	0.00875495	0.0467491	0.338929
O43491	DYFGLLFQESPEQK	-0.190685	0.00875854	0.149433	0.338929
Q16539	LVGTPGAELLK	0.260073	0.00876874	0.0789186	0.338929
P35579	ALEEAMEQK	-0.179844	0.00877063	0.121241	0.338929
Q01518	EMNDAAMFYTNR	-0.476706	0.00877234	0.175447	0.338929
Q99523	FLFASVMADK	0.421695	0.00880411	0.0176082	0.338929
Q92945	QLEDGDQPESKK	-0.254908	0.00881226	0.246743	0.338929
Q5JRX3	IEPSTVVPAQTPWDK	0.501677	0.00882687	0.116268	0.338929
P25398	QAHLCVLASNCDEPMYVK	-0.113336	0.00886068	0.0797461	0.338929
Q13813	LIQSHPESAEDLQEK	-0.593222	0.0088798	0.0487347	0.338929
Q9NPH2	PSVYIPEFIAANQSAR	0.300387	0.00889258	0.115604	0.338929
Q01082	TAASGIPYHSEVPVSLK	-0.401292	0.00890873	0.0481071	0.338929
P22307	MNPQSAFFQGK	0.197559	0.00891255	0.0222814	0.338929
Q15233	TLAEIAKVELDNMPLR	-0.432463	0.00892276	0.11477	0.338929
Q8NC51	EMTLDEWK	-0.338538	0.00893452	0.17869	0.338929
P12081	IFSIVEQR	0.160974	0.00893627	0.167136	0.338929
Q8IV38	ASDGFPVYQEK	-0.207529	0.00893678	0.0357471	0.338929
Q8TDX7	AACLLDGVPVALKK	-0.213202	0.00893735	0.0223434	0.338929
P39748	SIEEIVR	-0.204038	0.00894249	0.0536549	0.338929
Q9UHD1	FQEHIIQAPK	0.434532	0.00894452	0.116279	0.338929
P35251	TIIGQQGDQSCANK	-0.365989	0.00895233	0.0179047	0.338929
Q12931	AQLLQPTLEINPR	0.28069	0.00901973	0.0563733	0.338929
Q6VN20	MTETPIQEEQASIK	-0.164631	0.00902124	0.036085	0.338929
Q9UPT5	GFNDGLEELCK	-0.565439	0.00903304	0.0632313	0.338929
P08670	NLQEAEEWYK	-0.500063	0.00904555	0.0888672	0.338929
Q32P41	NCTVFANDLNPESHK	0.167688	0.00904609	0.108553	0.338929
Q13085	EASFEYLQNEGER	-0.326019	0.00905939	0.0926296	0.338929
Q9GZZ9	MSSEVVDSNPYSR	-0.471955	0.00908303	0.0228428	0.338929
P46379	LINLVGESLR	-0.312585	0.009085	0.0796566	0.338929
Q04206	IQTNNNPFQVPIEEQRGDYDLNAVR	-0.335888	0.00910906	0.0819816	0.338929
P11177	DFLIPIGK	0.333108	0.00913079	0.0568797	0.338929
Q9BXP5	ESLSEEEAQK	-0.281629	0.00914504	0.220913	0.338929
P55084	DQLLLGPTYATPK	0.398896	0.00917176	0.0428015	0.338929
Q9BW19	LDPGLALGPGER	0.147466	0.00919447	0.0275834	0.338929
O15075	TLSDNVNLPQGVR	-0.301954	0.0092019	0.0092019	0.338929
Q9Y262	VYEIQDIYENSWTK	-0.303841	0.0092054	0.202519	0.338929
Q8IUF8	LPPYSAGDGAELSTPGGK	0.275149	0.00921157	0.064481	0.338929
P17655	FKLPPGEYILVPSTFEPNK	0.282578	0.00921228	0.0783044	0.338929
Q14204	QALETVNDYNPLMK	-0.31689	0.0092317	0.171112	0.338929
Q9Y3B7	ILVKPDR	0.200713	0.00923572	0.0230893	0.338929
O43837	LEQVLSSMK	0.429836	0.00924419	0.0419813	0.338929
P41252	CNLVPTDEITVYYK	-0.165718	0.00925515	0.120317	0.338929
P07355	DIISDTSGDFRK	1.47377	0.00926503	0.0120445	0.338929
Q15370	ESSTVFELKR	-0.270284	0.00926712	0.0834041	0.338929
P26358	EELSEEGYLAK	-0.511786	0.00929588	0.246322	0.338929
O00487	AVEEEDKMTPEQLAIK	-0.640385	0.00929722	0.0342026	0.338929
O75312	DDALVITHYNR	0.36533	0.00931181	0.111742	0.338929
Q9BTC8	LSPSPTTEDPR	-0.323021	0.00934272	0.0280282	0.338929
Q13813	ITALDEFATK	-0.371237	0.00934638	0.0487347	0.338929
Q99536	LLALYNQGHIK	0.645862	0.00935871	0.0935871	0.338929
Q99623	ESVFTVEGGHR	1.13829	0.00936025	0.0655217	0.338929
P11142	LSKEDIER	-1.76593	0.00936775	0.318504	0.338929
Q92552	ALYTLVNK	0.617048	0.00937517	0.0478177	0.338929
Q99798	NAVTQEFGPVPDTAR	0.307865	0.00937731	0.0679855	0.338929
Q04637	ITKPGSIDSNNQLFAPGGR	-0.170524	0.00939152	0.169047	0.338929
P23786	AGLLEPEVFHLNPAK	0.452964	0.00939239	0.0657467	0.338929
O75531	PVGSLAGIGEVLGK	0.194092	0.00939724	0.0751779	0.338929
Q93008	IELFVGGELIDPADDRK	-0.333252	0.00940478	0.23512	0.338929
Q04864	NDPYKPHPHDLVGK	-0.290851	0.00941009	0.0564605	0.338929
Q08211	KVFDPVPVGVTK	-0.409996	0.00941348	0.367126	0.338929
Q8WUM4	ELPELLQR	-0.243399	0.00941883	0.143102	0.338929
Q14676	DFPLHLGK	-0.442851	0.00942846	0.00942846	0.338929
P40939	QFTPCQLLADHANSPNK	1.69626	0.00943023	0.0852255	0.338929
Q86Y56	LLPALAAR	-0.300443	0.00943428	0.0943428	0.338929
P05023	NMVPQQALVIR	0.498526	0.00944161	0.0720996	0.338929
Q8N1F7	CVSELVIESR	-0.397948	0.00944195	0.0808857	0.338929
P08238	KHLEINPDHPIVETLR	-0.659378	0.0094493	0.20316	0.338929
P30048	HLSVNDLPVGR	0.483394	0.00946149	0.0364971	0.338929
Q8TAQ2	SDGDPIVDPEK	-0.291807	0.00947618	0.0379047	0.338929
Q9BSD7	QTLSTPGTIILGTIPVPK	-0.565925	0.0094782	0.10426	0.338929
Q9UFN0	LVGVFHTEYGALNR	0.445178	0.00949272	0.0537396	0.338929
Q9BYD6	FQILDFTSPK	0.221763	0.00950887	0.0285266	0.338929
Q9NPI6	LNMHNLVEPVNK	-0.254104	0.00951022	0.0570613	0.338929
P49591	PAPIEQEPSKK	0.344414	0.00952037	0.0999638	0.338929
P63098	VIDIFDTDGNGEVDFK	-0.519243	0.009527	0.057162	0.338929
O76003	ELPQVSFVK	-0.196785	0.00953455	0.0589182	0.338929
P35579	VDYKADEWLMK	-0.427197	0.00954434	0.121241	0.338929
Q9HCM7	LGAPGFAWEPFR	-0.403191	0.00955917	0.00955917	0.338929
P35579	ADFCIIHYAGK	0.398084	0.009564	0.121241	0.338929
P80303	QVIDVLETDK	0.327622	0.00959682	0.0542746	0.338929
Q9UN86	VEAKPEVQSQPPR	-0.289527	0.00963206	0.0963206	0.338929
Q96RP9	IPSISDLK	0.341111	0.00963252	0.0505707	0.338929
Q9UQE7	DTAYPETNDAIPMISK	-0.346501	0.00963713	0.366211	0.338929
P35579	TELEDTLDSTAAQQELR	0.602515	0.0096564	0.121241	0.338929
Q8WX93	IFEGMPVTFTCR	-0.215137	0.00967127	0.0462216	0.338929
Q01433	LEPDILLR	0.213225	0.00968918	0.213162	0.338929
P40925	ESAFEFLSSA	-0.481927	0.00969916	0.135788	0.338929
Q06265	MKETPLSNCER	-0.803863	0.0097234	0.0875106	0.338929
P07814	MFEIVFEDPK	0.480958	0.00973624	0.213737	0.338929
Q13555	FYFENLLSK	0.246733	0.00975127	0.0390051	0.338929
P61289	YPHVEDYRR	-0.425176	0.00976567	0.0288127	0.338929
P36776	LAQPYVGVFLK	0.34929	0.00976932	0.0655068	0.338929
Q96GK7	SEVTFLAPVTRPDK	0.218044	0.00977287	0.0977287	0.338929
Q8NI27	FYQEPNGETPSSLYR	-0.424388	0.0097759	0.0938802	0.338929
Q7Z7F7	QDGSTIHIR	0.533623	0.00977946	0.0195589	0.338929
P31937	GSLLIDSSTIDPAVSK	0.330131	0.0097806	0.048903	0.338929
Q13257	YLNNVVEQLK	0.384918	0.00978578	0.0685005	0.338929
Q15181	DKDFAIDIIK	-1.18356	0.00978932	0.166418	0.338929
Q9H3U1	EGAIIVDPAR	-0.196119	0.00979309	0.0612068	0.338929
P11413	IDHYLGK	0.244559	0.00981618	0.278469	0.338929
Q5JTZ9	ELGQSLAQEVK	0.152785	0.00981835	0.0752366	0.338929
Q15029	GHVTQDAPIPGSPLYTIK	0.100593	0.00982286	0.304509	0.338929
O75131	QAIVNASR	1.16783	0.0098258	0.0609645	0.338929
P36776	TIRDIIALNPLYR	0.740897	0.00982601	0.0655068	0.338929
Q13535	FKDDFPELCCR	-0.834023	0.00983877	0.0491939	0.338929
Q9NRZ9	MEQQQLEEQK	-0.357388	0.00986493	0.0394597	0.338929
P53396	GVTIIGPATVGGIK	0.346622	0.00987692	0.493846	0.338929
Q6GYQ0	QAFLLPICEAAAMR	-0.379725	0.00987888	0.0148183	0.338929
Q96PZ0	RGALVVEDNDSGVPVEETK	-0.394502	0.00992545	0.10918	0.338929
P35659	VYENYPTYDLTERK	-0.538338	0.00994358	0.0397743	0.338929
P12955	EYELESLFEHYCYSR	-0.206074	0.00994399	0.169048	0.338929
Q5T4S7	IISLDLPVAEVYK	-0.167632	0.00996992	0.11746	0.338929
Q8NFY9	NVLAAISPYFR	-0.339695	0.00997728	0.00997728	0.338929
Q9Y678	SVPLATAPMAEQR	-0.317738	0.0099827	0.0755881	0.338929
Q9BQP7	SGYIESVQHILK	0.347963	0.00998612	0.0349514	0.338929
Q9ULT8	IFLDESAPDNVLEVTAR	-0.173079	0.00999357	0.105684	0.338929
O95573	LLLCGGAPLSATTQR	0.383865	0.0100049	0.0300147	0.338929
P12956	QIILEKEETEELK	-0.814155	0.0100054	0.144626	0.338929
P31948	AAALEFLNR	0.192999	0.0100146	0.470687	0.338929
P02786	AFTYINLDK	0.374195	0.0100177	0.0467491	0.338929
O95163	VHELQGNAPSDPDAVSAEEALK	-0.307331	0.0100192	0.0551054	0.338929
Q96K76	STETSDFENIESPLNER	-0.261448	0.0100241	0.181131	0.338929
P08708	DNYVPEVSALDQEIIEVDPDTK	-0.351916	0.010031	0.0902788	0.338929
O95352	FLLLTFADLKK	0.578281	0.0100379	0.19072	0.338929
Q9UQ80	ITSGPFEPDLYKSEMEVQDAELK	-1.28707	0.010055	0.251375	0.338929
Q9H1K1	VVDHYENPR	0.442322	0.0100583	0.0100583	0.338929
Q9H2U2	VPDGKPENQFAFNGEFK	0.291959	0.0100653	0.0581169	0.338929
P14625	NLLHVTDTGVGMTR	0.276539	0.0100864	0.18939	0.338929
Q14566	CDFTGTLIVVPDVSK	0.184861	0.0100961	0.373555	0.338929
P32929	AVAALDGAK	0.396977	0.0101006	0.121207	0.338929
O15382	EVFGSGTACQVCPVHR	0.358673	0.0101029	0.0505145	0.338929
Q8TCS8	EILQIMNK	0.295866	0.0101132	0.111474	0.338929
Q96EM0	LPPHDPGTPVLSVVDMHTGGEPLR	-0.88976	0.0101193	0.070835	0.338929
P48643	CPTLEQYAMR	0.21096	0.0101339	0.255517	0.338929
O14744	LSPWIRPDSK	0.275495	0.0101392	0.0785951	0.338929
Q9BYG3	VSGTLDTPEK	-0.14432	0.0101401	0.0202802	0.338929
P14735	QEAIPDEVIK	0.200415	0.0101431	0.314435	0.338929
Q9Y4R8	EKEEFASAHFSPVLR	-0.735003	0.0101446	0.0236708	0.338929
Q13813	VNSLGETAER	-0.391262	0.0101479	0.0493863	0.338929
P11310	TRPVVAAGAVGLAQR	0.569585	0.0101787	0.0492629	0.338929
Q9NR09	LSYLLPSARPELGVGPGR	-0.0658222	0.0101943	0.10618	0.338929
P27824	TPYTIMFGPDK	0.414643	0.010213	0.0311589	0.338929
Q01082	ELEAENYHDIKR	-0.85269	0.0102144	0.0501432	0.338929
P27348	LAEQAERYDDMATCMK	-0.528462	0.0102422	0.122906	0.338929
Q13501	NYDIGAALDTIQYSK	-0.306002	0.0102583	0.0307749	0.338929
Q13308	SEFGEVFLAK	0.367573	0.0102623	0.0615739	0.338929
Q9BY77	ELPAAEPVLSPLEGTK	-0.407547	0.0102783	0.0513916	0.338929
Q13085	GSVLEPEGTVEIK	-0.336869	0.0102922	0.0926296	0.338929
P53621	AWEVDTCR	-0.422591	0.0102977	0.216251	0.338929
Q96RS6	LYVIGTGER	0.253992	0.0103039	0.0824309	0.338929
P10809	ISSIQSIVPALEIANAHR	0.497535	0.0103197	0.0681101	0.338929
P24752	EAYMGNVLQGGEGQAPTR	0.283455	0.0103227	0.0550545	0.338929
O75533	GGDSIGETPTPGASKR	-0.455987	0.0103263	0.175548	0.338929
O95602	FQFLPHAYYQQEK	-0.589152	0.0103295	0.0677998	0.338929
O75818	LILSLDKDTYEETGLQGHPSQFSGR	-0.56561	0.0103311	0.082649	0.338929
O14744	AAILPTSIFLTNKK	0.307491	0.0103365	0.0785951	0.338929
Q00610	TPDTIRR	-0.283376	0.0103401	0.183538	0.338929
O95071	AMNQQTTLDTPQLER	0.429151	0.0103507	0.191488	0.338929
Q9BSH4	FICDASSLHQVR	0.361769	0.0103609	0.0518044	0.338929
P42704	LLAEILR	0.283438	0.0103758	0.140304	0.338929
P25205	SLAPSIHGHDYVK	0.266119	0.0103851	0.24374	0.338929
Q86XP3	TVINYDVAR	-0.375653	0.0104013	0.0831062	0.338929
Q8NI60	LVPPPEETYSLHR	0.553785	0.0104159	0.0208318	0.338929
P04818	AEDFQIEGYNPHPTIK	0.351976	0.0104169	0.0451398	0.338929
Q96HE7	LLESDYFR	0.104973	0.0104292	0.114721	0.338929
Q00169	DYKAEEDPAK	-0.185725	0.0104352	0.0417407	0.338929
Q04726	NDAPTPGTSTTPGLR	-0.238997	0.0104653	0.125584	0.338929
Q9H857	TPFLGDMAHIR	0.419848	0.0104674	0.0418695	0.338929
Q9Y2S7	LENLDSDVVQLR	0.416819	0.010469	0.0628139	0.338929
P05091	LGPALATGNVVVMK	0.292459	0.0104902	0.0588454	0.338929
P30084	NNTVGLIQLNRPK	0.53721	0.0105013	0.0280036	0.338929
P12270	SLESQVENLQK	-0.412491	0.0105094	0.249351	0.338929
Q16531	SVLLLAYK	0.721706	0.0105112	0.257524	0.338929
Q9Y697	QPIAEIGR	0.426723	0.0105165	0.0721375	0.338929
P40227	GLVLDHGAR	0.132382	0.010529	0.168465	0.338929
O60664	GLDKLEENLPILQQPTEK	-0.346173	0.0105411	0.0210823	0.338929
A3KN83	FQQAADLIDAEQR	-0.526859	0.0105494	0.0527468	0.338929
Q6NXE6	GAYPIIFTAWK	-0.299019	0.0105576	0.0527878	0.338929
P32322	MLLHSEQHPGQLK	0.286895	0.0105625	0.0913837	0.338929
Q99497	RALVILAK	0.343851	0.0105675	0.137377	0.338929
Q8N0T1	HESKPVNVDEATR	-0.428631	0.0105748	0.0105748	0.338929
P46013	AQPLEDLAGLK	-0.509522	0.0105823	0.0245292	0.338929
O94903	IGSTIFGER	0.0960254	0.0105977	0.0953789	0.338929
Q9NRX2	MGLGPESR	0.258009	0.0106019	0.0530093	0.338929
Q9Y3P9	EQQAQQEDPIER	-0.216883	0.0106057	0.0848456	0.338929
Q14690	DGLEVAVLPHNIR	-0.277279	0.0106145	0.0636871	0.338929
P13798	SALYYVDLIGGK	0.18843	0.0106159	0.180471	0.338929
P04083	GGPGSAVSPYPTFNPSSDVAALHK	0.249782	0.0106677	0.0106677	0.338929
Q16822	AIDTTQLFSLPK	0.336221	0.01068	0.0800998	0.338929
Q15631	EILTLLQGVHQGAGFQDIPK	0.372374	0.0106848	0.128217	0.338929
Q9Y399	LFQTAITR	0.441466	0.0106944	0.0178241	0.338929
Q08AE8	DALSLEEILR	-0.405291	0.0106976	0.0213951	0.338929
O76003	ENGELLPILR	-0.173694	0.0107124	0.0589182	0.338929
Q8WWM7	LQPSSSPENSLDPFPPR	-0.186728	0.010717	0.0857361	0.338929
O14744	EGQTICVR	0.390133	0.0107175	0.0785951	0.338929
Q06830	HGEVCPAGWK	0.586352	0.0107196	0.172102	0.338929
Q9NTJ3	IIDKEGDDYEVIPNSNFYVSR	-0.498794	0.0107285	0.150198	0.338929
O76094	EAISDLQQLWK	-0.33787	0.010747	0.139711	0.338929
P38646	ETAENYLGHTAK	0.522725	0.0107699	0.117959	0.338929
Q6ZRQ5	LLFNLSEVK	-0.344329	0.0107709	0.0107709	0.338929
Q16543	TADRQYMEGFNDELEAFK	-0.663282	0.0107737	0.0754157	0.338929
P49427	LKFPIDYPYSPPAFR	-0.375514	0.0107898	0.0539491	0.338929
Q9Y5L0	ASFWLGELQR	-0.196788	0.0108051	0.139776	0.338929
O43432	DLLDNQSQEEQRR	-0.274589	0.0108143	0.0865144	0.338929
O00429	ICYIFHETFGR	-0.497254	0.0108154	0.0721029	0.338929
P30405	HVGPGVLSMANAGPNTNGSQFFICTIK	1.07769	0.0108421	0.0433683	0.338929
P45973	NLDCPELISEFMK	-0.217292	0.0108435	0.0650611	0.338929
Q96GW9	LGPETGLLFPR	0.34142	0.0108525	0.0759677	0.338929
P55884	NADGYKLDK	-0.29601	0.010879	0.200877	0.338929
Q9Y617	GAVLVCDMSSNFLSK	0.556565	0.0108855	0.206825	0.338929
Q5VZL5	SSAEMIENTNSLGK	-0.576907	0.0108874	0.0108874	0.338929
Q9UBF2	VSSVSSSALVSSLHMMK	-0.396038	0.0109212	0.0837291	0.338929
Q15424	MSSPEDDSDTKR	-0.60524	0.0109256	0.0655537	0.338929
O43242	VYEFLDKLDVVR	-0.593892	0.0109314	0.250503	0.338929
Q7L0Y3	IPAVTYPK	0.29207	0.0109384	0.0510634	0.338929
P30837	LLCGGER	0.329273	0.0109616	0.0986542	0.338929
Q14241	NAEPDEQDFEK	-0.40181	0.010965	0.0328951	0.338929
Q9UPN6	ESISRPPPVDVR	-1.05022	0.0109659	0.0438636	0.338929
P60174	LDEREAGITEK	-0.547823	0.0109686	0.197435	0.338929
Q15031	NLHPQSWTQSNIK	0.371533	0.0109749	0.058907	0.338929
Q96G28	LTYTEIHQEYK	0.406076	0.0109809	0.0219617	0.338929
P07237	ITEFCHR	0.121266	0.0109966	0.164949	0.338929
Q9NZQ3	TIGAELMELVR	-0.326886	0.011001	0.0550049	0.338929
Q14204	FNYGFEYLGVQDK	-0.292377	0.0110118	0.171112	0.338929
Q8N1F7	QMTDVLLTPATDALK	-0.375768	0.0110299	0.0808857	0.338929
P78527	DILPCLDGYLK	-0.251575	0.0110413	0.15385	0.338929
Q96L92	LPGKWPFSLSEQQLDAR	-0.710516	0.0110734	0.121808	0.338929
Q13813	EAFLNTEDKGDSLDSVEALIK	-0.32239	0.0110759	0.0505336	0.338929
Q10713	PVFATVDGQEK	0.414284	0.011083	0.0398986	0.338929
Q9H9A6	FLPEFPSCSLLK	-0.287519	0.0110841	0.126562	0.338929
O94762	SQQENPESQPQK	-0.30107	0.0110888	0.0110888	0.338929
Q9BX68	DVAPQAPVHFLVIPK	0.284855	0.0111129	0.0333387	0.338929
Q14203	WVGVILDEAK	-0.209095	0.0111152	0.128112	0.338929
P46379	LLGNTFVALSDLR	-0.256832	0.0111155	0.0796566	0.338929
P49588	PIFLNTIDPSHPMAK	0.507974	0.0111263	0.200274	0.338929
P54578	CTESEEEEVTK	-0.30309	0.0111494	0.152419	0.338929
P21912	IYPLPHMYVIK	0.538916	0.0111507	0.0669043	0.338929
P13804	VVPEMTEILK	0.251086	0.0111515	0.072485	0.338929
Q9H4L4	GSPPVPSGPPMEEDGLR	-0.393541	0.0111624	0.0223249	0.338929
O00410	VAAAESMPLLLECAR	-0.303366	0.0111848	0.0950799	0.338929
Q7KZ85	GVEGYGNDQTYFEEIK	-0.270317	0.0111856	0.246084	0.338929
P18074	ETDAHLANPVLPDEVLQEAVPGSIR	-0.189639	0.0112008	0.0292546	0.338929
Q14152	IADEDRGNWR	-0.458419	0.0112023	0.485689	0.338929
Q9NQS1	LNVAAELVQGTVPLEVPQVKPK	-0.310355	0.0112352	0.0449408	0.338929
Q9Y6A4	LYSEDELPAEFK	-0.222288	0.0112398	0.0674387	0.338929
Q9HCC0	ISVMGGEQAANVLATITK	0.313208	0.0112562	0.067355	0.338929
P12004	LMDLDVEQLGIPEQEYSCVVK	-0.489865	0.0112689	0.0788824	0.338929
O15143	TWKPTLVILR	0.35762	0.011269	0.11269	0.338929
P61163	ACYLSINPQKDETLETEK	-0.233954	0.0112745	0.141776	0.338929
Q9UKG1	IYDAQNELSAATHLTSK	-0.329171	0.0112962	0.0353182	0.338929
O95602	IIEESTHCGPQAVR	-0.262822	0.0113	0.0677998	0.338929
O75179	QEVVELLLAR	-0.22307	0.0113072	0.12438	0.338929
Q00839	LLEQYKEESK	-0.366282	0.0113086	0.08293	0.338929
P38117	LPAVVTADLR	0.515185	0.0113161	0.075743	0.338929
Q99613	MDEEFTK	-0.275729	0.0113205	0.195359	0.338929
Q99714	GVIINTASVAAFEGQVGQAAYSASK	0.631762	0.0113222	0.049063	0.338929
P35658	IFDSPEELPK	-0.317498	0.011325	0.0453001	0.338929
P38646	QAVTNPNNTFYATK	0.350631	0.0113431	0.117959	0.338929
Q9NQH7	AILFVPR	0.315216	0.0113502	0.0248691	0.338929
P11310	TGEYPVPLIR	0.339342	0.0113684	0.0492629	0.338929
O15372	HELLSLASSNHLGK	0.669843	0.0113725	0.0625485	0.338929
Q13630	VVSCLSTCIFPDK	0.363665	0.0113735	0.113735	0.338929
O00487	PSIQALIHGLNR	0.831436	0.0114009	0.0342026	0.338929
P18206	GWLRDPSASPGDAGEQAIR	-0.277182	0.0114024	0.324968	0.338929
Q9GZZ9	VQAAEHTLR	-0.371907	0.0114214	0.0228428	0.338929
P34932	QDLPALEEK	0.640133	0.0114328	0.548776	0.338929
P46013	SPQPDPVK	-0.787376	0.011447	0.0245292	0.338929
Q8TEQ6	QLLLSTSMDRDVK	-0.298788	0.0114609	0.189104	0.338929
Q8WWK9	VVTSEDQVQEGTK	-0.310271	0.0114691	0.0114691	0.338929
A5YKK6	LAEVGQYEQVK	-0.331853	0.0114755	0.109017	0.338929
P33992	GSSAAGLTASVMRDPSSR	-0.374971	0.011481	0.283121	0.338929
Q96N67	EILEFPAR	-0.469249	0.0114834	0.126318	0.338929
Q15031	LWTLTTR	0.429565	0.0114859	0.058907	0.338929
Q5T4S7	VWCTTNEGEPMR	-0.346925	0.0115014	0.11746	0.338929
Q9NQC3	YSNSALGHVNCTIK	0.483609	0.0115113	0.0230226	0.338929
Q15435	IGKIEGFEVLK	-0.560733	0.0115151	0.120951	0.338929
Q9Y678	TLEEAVGNIVK	-0.155575	0.0115174	0.0755881	0.338929
Q8NCM8	ALELYEQLCQR	-0.246898	0.0115269	0.223873	0.338929
Q14204	VEDPTFLNQLQSGVNR	0.500261	0.0115344	0.171112	0.338929
Q8WX93	VLGVPPPQIFWK	-0.156505	0.0115554	0.0462216	0.338929
Q9BV20	EAEREGATEEAVR	-0.483058	0.0115607	0.0293788	0.338929
P27824	GTLSGWILSK	0.564074	0.0115704	0.0311589	0.338929
P22570	LTELLLR	0.328874	0.0115735	0.127308	0.338929
Q9H4M9	LADVDKDGLLDDEEFALANHLIK	0.420665	0.0115749	0.138899	0.338929
Q14980	ARQELQEAK	-0.570375	0.0115915	0.0711563	0.338929
P13995	LVGDVDFEGVR	0.318646	0.0116008	0.0812058	0.338929
Q96GC5	MLLDSVLTTHER	0.314682	0.0116136	0.0348409	0.338929
P06748	SIRDTPAK	-0.360139	0.0116378	0.0417417	0.338929
O75323	SGPNIYELR	0.310264	0.0116456	0.0582281	0.338929
O95983	NPGVWLNTTQPLCK	-0.256834	0.0116561	0.0466243	0.338929
Q9UG63	LVDEEPQLTKR	-0.583567	0.0116673	0.198344	0.338929
Q15436	FGEYHKDDPSSFR	-1.08453	0.0116697	0.128061	0.338929
P16219	MAFGAPLTK	0.421547	0.0116818	0.0700906	0.338929
P42858	AALPSLTNPPSLSPIR	-0.282332	0.0117104	0.122959	0.338929
P35914	FPGINYPVLTPNLK	0.426359	0.0117148	0.0234297	0.338929
O95453	VIHAIANSGK	-0.310165	0.0117271	0.0293177	0.338929
P30048	AFQYVETHGEVCPANWTPDSPTIK	0.684351	0.0117484	0.0364971	0.338929
P06732	GGDDLDPNYVLSSR	-1.09491	0.0117498	0.0234995	0.338929
Q9BV20	TALTTTISSR	-0.382518	0.0117515	0.0293788	0.338929
P13489	LDDCGLTEAR	-0.210566	0.0117592	0.112126	0.338929
Q9NYL9	ILPVFDEPPNPTNVEESLKR	-0.212599	0.011768	0.0941439	0.338929
Q15036	QDPLLGSSETFNSFLR	-0.17984	0.0117706	0.0706237	0.338929
Q9UKG1	SDDHPDVVYETMR	-0.434639	0.0117727	0.0353182	0.338929
Q8TEX9	GLEDPSQVVR	-0.424188	0.011787	0.0791748	0.338929
Q14204	MLSAVSQQVQCIQEALR	-0.268685	0.0117982	0.171112	0.338929
P61158	EFNKYDTDGSK	-0.570881	0.0118147	0.107779	0.338929
Q9NPQ8	VEEKPPNPMEGMTEEQK	-0.447505	0.011834	0.0473359	0.338929
Q86VP6	DLFTCTIKR	-0.720258	0.0118355	0.163095	0.338929
Q15785	ASAYEALEK	-0.258109	0.0118413	0.0769683	0.338929
Q92878	KLIQDQQEQIQHLK	-0.262888	0.0118422	0.130153	0.338929
Q9UPY3	IGELDDHLMPVGK	-0.128045	0.011843	0.13518	0.338929
Q8WUM0	SNPYFEFVLK	-0.492673	0.0118638	0.0177956	0.338929
Q9UK41	QVQGSEISSIDEFCR	-0.251512	0.011869	0.0296726	0.338929
O95793	VSVGEFVGEGEGK	-0.216399	0.011897	0.0326794	0.338929
O60488	IGYSSPLTLSDQSSK	0.24844	0.0119046	0.0277774	0.338929
P36507	ISELGAGNGGVVTK	-0.205817	0.0119139	0.0833976	0.338929
Q8WUM4	ETVLSALSR	0.38227	0.0119252	0.143102	0.338929
P61289	SNQQLVDIIEK	-0.277534	0.0119447	0.0288127	0.338929
Q13243	VSWQDLK	-0.116229	0.0119666	0.0239332	0.338929
P31040	GEGGILINSQGER	0.473824	0.0119678	0.0456414	0.338929
Q6PJT7	SSDTNIFDSNVPSNK	-0.298032	0.0119734	0.0478937	0.338929
P61158	AEPEDHYFLLTEPPLNTPENR	0.4009	0.0119755	0.107779	0.338929
P62701	LTGVFAPR	0.328066	0.011987	0.11987	0.338929
Q9Y678	ALQQYTLEPSEKPFDLK	-0.404956	0.0119945	0.0755881	0.338929
Q96HY7	MSAYSGITDVIIGMPHR	-0.442336	0.0120066	0.0960531	0.338929
P26440	IPAANILGHENK	0.835429	0.0120341	0.132204	0.338929
P13473	IPLNDLFR	0.178343	0.0120435	0.0120435	0.338929
P32519	TIQAPTQVPVVVSPR	-1.05231	0.0120448	0.0120448	0.338929
P12270	LESALTELEQLR	-0.287901	0.0120654	0.249351	0.338929
Q8NBS9	FYAPWCGHCK	0.256536	0.0120785	0.147556	0.338929
P04179	GELLEAIK	0.600134	0.0120797	0.0297254	0.338929
P16615	HTDPVPDPR	0.89819	0.0120931	0.0248391	0.338929
Q92785	TGQPEELVSCSDCGR	-0.243234	0.0121157	0.0242314	0.338929
Q16718	ILDVLEEIPK	0.345533	0.0121168	0.0242336	0.338929
Q9ULX3	YAINPHLTEDQR	0.367142	0.0121232	0.105444	0.338929
P27824	CESAPGCGVWQRPVIDNPNYK	0.514911	0.0121283	0.0311589	0.338929
Q8IZ83	LLIQESVWDEAMRR	-0.642358	0.0121285	0.157671	0.338929
Q5T4S7	ETLIQFLR	0.27547	0.012151	0.11746	0.338929
Q92541	YGSGVLPDAPK	-0.260501	0.0121539	0.0729233	0.338929
P40939	FVDLYGAQK	0.253119	0.0121751	0.0852255	0.338929
Q99747	LGLSLVVPGGGIK	0.245403	0.0121766	0.0121766	0.338929
P21333	VKVEPSHDASK	-0.432069	0.0121792	0.225105	0.338929
P07711	VFQEPLFYEAPR	0.269583	0.0121928	0.0243856	0.338929
Q99613	CLEEFELLGK	-0.233348	0.0122099	0.195359	0.338929
P04179	NVRPDYLK	0.403534	0.0122105	0.0297254	0.338929
Q9ULT8	APGETALIDR	-0.254366	0.0122117	0.105684	0.338929
P14625	IADDKYNDTFWK	-0.805465	0.0122187	0.18939	0.338929
P50748	IQNSSGTDYPDIHAAAK	-0.261159	0.0122226	0.103892	0.338929
Q4G0J3	VNATGPQFVSGVIVK	-0.155738	0.012227	0.171178	0.338929
Q9NR30	EGAFSNFPISEETIK	-0.239606	0.0122272	0.14964	0.338929
O15144	YFQFQEEGKEGENR	-0.771179	0.0122279	0.0427977	0.338929
P18077	VMLYPSR	0.22019	0.0122291	0.0551812	0.338929
P24941	VVPPLDEDGR	-0.0612262	0.0122339	0.122339	0.338929
Q14160	RSEACPCQPDSGSPLPAEEEK	-0.294544	0.012254	0.0980316	0.338929
P18077	VMLYPSRI	-0.300556	0.0122625	0.0551812	0.338929
P63220	MGESDDSILR	-0.277598	0.0122648	0.0490593	0.338929
O43264	NCLVYSIPTNSSK	-0.267404	0.0122829	0.0614145	0.338929
Q06203	FGVLSDNFK	0.142874	0.0122857	0.11073	0.338929
Q13813	SSEEIESAFR	-0.42535	0.0122918	0.0527823	0.338929
Q9H2U2	SLVESVSSSPNK	0.296012	0.0123028	0.0581169	0.338929
P26358	FTEDSLLR	-0.441572	0.0123161	0.246322	0.338929
O14908	AFDMISQR	0.115385	0.0123244	0.123244	0.338929
P55072	KAFEEAEK	-0.578247	0.0123396	0.185093	0.338929
P23396	ELTAVVQKR	-0.946358	0.012343	0.12343	0.338929
Q9UJY4	LTFNQGGQPFSEVGEVK	-0.277611	0.0123457	0.0449828	0.338929
Q5JRX3	LSVFSTVDAPVAPSDK	0.290453	0.0123477	0.116268	0.338929
Q9NXR7	NNWTGEFSAR	-0.199476	0.0123524	0.0617618	0.338929
Q96DG6	EDCSPADKPYIDEAR	0.610625	0.0123537	0.0617687	0.338929
P25705	HALIIYDDLSK	0.443854	0.0123666	0.0989327	0.339005
P35527	SGGGGGGGLGSGGSIR	2.69086	0.0123958	0.0371874	0.33953
P39656	TLVLLDNLNVR	0.700912	0.0124165	0.024833	0.339553
P38646	VQQTVQDLFGR	0.375268	0.0124168	0.117959	0.339553
Q9Y520	IACGPPQAK	-0.328258	0.0124358	0.130576	0.339797
P20042	EKNPDMVAGEK	-0.416766	0.0124541	0.224173	0.340021
Q96EL3	TFLQTVSSEK	0.265147	0.01248	0.0499198	0.340413
Q14204	TFDHYCEYR	-0.197681	0.012497	0.171112	0.340413
Q14694	EGLVPVSEDPVAIK	-0.308236	0.0125062	0.0875433	0.340413
P09884	SPQLLNQPVSWCK	-0.166415	0.0125218	0.262957	0.340413
P06748	TVSLGAGAKDELHIVEAEAMNYEGSPIK	-0.252616	0.0125225	0.0417417	0.340413
Q9Y2X3	SQMDGLIPGVEPR	-0.270107	0.012529	0.137819	0.340413
Q92616	ALQAAIQQLAEAQPEATAK	-0.255674	0.0125564	0.141708	0.340746
P43246	DSLIIIDELGR	-0.231906	0.0125615	0.125615	0.340746
P08670	SLYASSPGGVYATR	-0.565989	0.0125907	0.0888672	0.341122
O00330	HSLDASQGTATGPR	0.31244	0.0125955	0.0314889	0.341122
Q9ULX6	QGGSPDEPDSK	-0.330245	0.0126266	0.0126266	0.341689
O00410	KQAEETYENIPGQSK	-0.413974	0.0126394	0.0950799	0.341715
O75449	SPAAVTEPETNKFDSTGYDK	-0.267223	0.0126498	0.0758988	0.341715
Q9H223	LIEAVDNMLSNK	-0.273898	0.012658	0.180748	0.341715
P55060	FQSGDFHVINGVLR	-0.195685	0.0126871	0.0803518	0.342228
Q96RP9	FGQLTYVR	0.402349	0.012702	0.0533485	0.342356
P22234	VTSAHKGPDETLR	-0.964002	0.0127272	0.215138	0.342759
Q15233	GIVEFSGKPAAR	-0.279926	0.0127522	0.11477	0.342851
Q6P2Q9	QGYNMLNLLIHR	0.568386	0.0127602	0.276409	0.342851
P12956	LGSLVDEFK	-0.140485	0.0127611	0.144626	0.342851
Q8NI27	SDIPEPEREQK	-0.384733	0.0128018	0.0938802	0.343672
P21333	RAPSVANVGSHCDLSLK	0.315191	0.0128143	0.225105	0.343732
P35579	EQEVNILKK	-0.453914	0.0128459	0.145158	0.344088
Q9NY33	DLYILWK	0.584333	0.0128654	0.257307	0.344088
Q01082	QLWGLLIEETEKR	-0.588119	0.0128742	0.0579339	0.344088
P50990	IGLSVSEVIEGYEIACRK	-0.21149	0.0128775	0.5151	0.344088
P61981	LAEQAERYDDMAAAMK	-0.576321	0.0128785	0.0772712	0.344088
P83436	VTELVDAVYDPYKPYQLK	-0.626061	0.0129018	0.0387054	0.344107
P11717	GTADAFIVR	0.547058	0.0129287	0.138406	0.344107
Q9BXK5	ALQMLLSQPVTYQAFR	-0.627522	0.0129457	0.0129457	0.344107
P07814	KVIDPVAPR	0.175586	0.0129636	0.213737	0.344107
P42025	ACYLSINPQKDEALETEK	-0.798405	0.0129691	0.0648456	0.344107
A6NHR9	GSNEEDTDTPLFIGK	-0.347197	0.0129868	0.163084	0.344107
Q99798	DGYAQILR	0.501027	0.0129869	0.0683184	0.344107
O14617	GTLSFIAK	0.434831	0.0129886	0.220806	0.344107
P78527	LLEEALLR	-0.302198	0.0129937	0.15385	0.344107
Q9Y371	QTEVLLQPNPNAR	-0.140573	0.0130216	0.0260433	0.344107
Q7KZF4	PVNAIIEHVR	0.474845	0.0130295	0.208473	0.344107
Q9NRN7	IDEHHFVAVALR	0.600512	0.0130338	0.156405	0.344107
P31040	VGSVLQEGCGK	0.418102	0.0130404	0.0456414	0.344107
O15145	VFDPQNDK	0.383255	0.0130457	0.09132	0.344107
P46779	NKQTYSTEPNNLK	-1.18097	0.0130581	0.0718121	0.344107
Q9UNS2	CIELDER	-0.289454	0.0130626	0.0653128	0.344107
O75439	SPAIAAVGPIK	0.305818	0.0130673	0.0522693	0.344107
O95793	NEFVSLINCSSQPPLISHGIGK	-0.227995	0.0130717	0.0326794	0.344107
Q14203	LEETQALLR	-0.284151	0.0130732	0.128112	0.344107
P05023	LNIPVSQVNPR	0.457348	0.013109	0.0720996	0.344583
P34897	SAITPGGLR	0.349682	0.013114	0.0642441	0.344583
Q9BSJ8	FFLQDPQSQELDVQVK	0.483596	0.0131219	0.0262438	0.344583
P40926	LTLYDIAHTPGVAADLSHIETK	0.390273	0.0131612	0.105289	0.345265
P22033	TLVPELIK	0.294883	0.0131684	0.0533007	0.345265
Q9UNM6	DRLEFWCTDVK	-0.351761	0.0132001	0.264003	0.345825
P04181	HQVLFIADEIQTGLAR	0.566176	0.0132102	0.0462358	0.345825
Q9NU22	LFLSMDPVHGDISR	-0.438884	0.0132273	0.218251	0.345859
P53985	DTDGGPKEEESPV	-0.78005	0.0132321	0.0264641	0.345859
P62937	SIYGEKFEDENFILK	-0.66784	0.0132746	0.132746	0.34609
P11216	TCAYTNHTVLPEALER	0.22293	0.0132754	0.246879	0.34609
Q13642	QVIGTGSFFPK	0.322217	0.0132789	0.132789	0.34609
P47756	QMEKDETVSDCSPHIANIGR	-0.90687	0.0132861	0.177818	0.34609
P61289	TVESEAASYLDQISR	-0.242652	0.0132982	0.0288127	0.34609
Q9Y3S2	CLSTHACACPLTDAECVECER	-0.299062	0.0133097	0.0332742	0.34609
Q9Y2Q9	NVESFASMLR	0.253929	0.01333	0.0533201	0.34609
Q08257	DLSLLSHGGR	0.245158	0.0133364	0.131653	0.34609
Q15366	LEEDISSSMTNSTAASRPPVTLR	0.354934	0.0133365	0.106692	0.34609
Q13136	LLLEHLECLVSR	-0.191984	0.0133435	0.0133435	0.34609
Q7Z6Z7	GLQSFVQCQPFER	-0.18944	0.0133789	0.209524	0.3465
Q96C36	IIASSPEMNLPTVSALRK	0.197879	0.0133944	0.133944	0.3465
Q8TB52	CPLAYYGCTYSQR	-0.225991	0.0134036	0.0536146	0.3465
P04040	LNVITVGPR	0.314215	0.013414	0.0536561	0.3465
Q92538	NEEIVMPEEQTGLVR	-0.341473	0.0134203	0.142958	0.3465
P30048	NGGLGHMNIALLSDLTK	0.356519	0.0134275	0.0364971	0.3465
P54136	FPEILQK	0.285627	0.0134313	0.17577	0.3465
Q9H0K6	LFLTPEDLDDPVNR	-0.385392	0.013449	0.0403469	0.346691
P04843	VTAEVVLAHLGGGSTSR	0.542537	0.0134695	0.026939	0.346955
Q15393	ILELLRPDPNTGK	0.293474	0.0135001	0.249751	0.347477
Q9Y3U8	YPMAVGLNK	-0.151972	0.0135261	0.0582125	0.347882
Q53H82	ADIIYPGHGPVIHNAEAK	0.385515	0.0135449	0.0677244	0.348099
Q86TX2	GPGVGLLGISK	0.44127	0.0135819	0.0611184	0.34873
Q9UKK9	PFEVPFLK	0.549896	0.0135901	0.149491	0.34873
P78347	SPSWYGIPR	-0.236083	0.0136219	0.130229	0.34928
Q13098	ELQNAPDAIPESGVEPPALDTAWVEATR	-0.223376	0.0136843	0.136843	0.350377
Q99832	RTMMACGGSIQTSVNALSADVLGR	0.15469	0.0136855	0.383193	0.350377
Q10713	EMVEIITK	0.449716	0.0137111	0.0411333	0.350596
O43837	KLDLFANVVHVK	0.447381	0.0137201	0.0419813	0.350596
Q96SI1	LFNGTEPIVLDSLK	-0.407422	0.0137252	0.0823513	0.350596
Q92990	GLELLENSLLR	-0.183486	0.0137434	0.151178	0.350735
P00505	IPEQSVLLLHACAHNPTGVDPRPEQWK	0.636309	0.0137515	0.0721952	0.350735
Q01484	DFPQYFAVVSR	-0.257121	0.013812	0.0690601	0.352013
P11717	ACPPGTAACLVR	0.447277	0.0138406	0.138406	0.352475
P54136	LICDVSRQELNK	-0.825286	0.0138766	0.17577	0.352962
Q9NR09	CAMLQFSEFHEK	-0.473903	0.01389	0.10618	0.352962
P07814	GNAAWQEQLK	-0.0557995	0.0138911	0.213737	0.352962
P04632	YLWNNIK	0.343561	0.0139176	0.034794	0.353348
P12081	TICSSVDKLDK	-0.57987	0.013928	0.167136	0.353348
Q7Z2W9	IVTTPQTVLR	0.367497	0.0139378	0.0278755	0.353348
Q5JRX3	EQAQQIELK	0.389048	0.0139522	0.116268	0.353448
Q9Y265	EHVEEISELFYDAK	-0.205057	0.0139908	0.265825	0.353448
Q9BPW8	KETSNLYK	0.490258	0.0140068	0.0419639	0.353448
O60568	ILIEENRK	0.371211	0.0140077	0.182101	0.353448
O95347	LKETYEALLAR	-0.540169	0.0140329	0.476374	0.353448
Q08945	IYPTFLHLHGK	0.425778	0.0140452	0.0608626	0.353448
P61313	QLSALHR	0.12151	0.0140488	0.115229	0.353448
O96013	AGPPASIVPLMR	-0.178833	0.0140589	0.12653	0.353448
P23142	EFTRPEEIIFLR	-0.180239	0.0140838	0.0422513	0.353448
Q9H3P2	EASRPPEEPSAPSPTLPAQFK	-0.309881	0.0140973	0.0140973	0.353448
Q13112	EPVYSLDFQHGTAGR	0.485164	0.0140993	0.0493476	0.353448
Q99798	EHAALEPR	0.29387	0.0141348	0.0683184	0.353448
Q9Y490	TSTPEDFIR	-0.338145	0.01414	0.169669	0.353448
P78527	VEFLRNELEIPGQYDGR	-0.619782	0.0141431	0.15385	0.353448
Q8NBJ5	EEYGFLPVPLR	0.647869	0.0141452	0.045972	0.353448
Q8IUD2	VSLLQGDLSEK	-0.335462	0.0141532	0.0566127	0.353448
Q9P000	TEAQANQISLPR	-0.192845	0.0141564	0.0566257	0.353448
P27824	PFLFDTK	0.946159	0.0141631	0.0311589	0.353448
Q14978	VAGGAAPSKPASAK	-0.495043	0.0141857	0.0567426	0.353448
Q7Z4G1	SDVTNQLVDFQWK	-0.203343	0.0141857	0.0154361	0.353448
O00273	QAPELSLSSQDLELVTKEDPK	-0.313448	0.0141928	0.15612	0.353448
Q6P158	IKNPSIDLCTCPR	-0.32009	0.0141956	0.227129	0.353448
Q05048	CIVHSPTNPGFMTCSDDFR	-0.319928	0.014203	0.0473432	0.353448
P46060	VINLNDNTFTEK	-0.421647	0.0142036	0.0895886	0.353448
Q9UKN8	NEAPEGNLGDFAEFQR	-0.138264	0.0142104	0.184735	0.353448
P62857	EGDVLTLLESEREAR	-0.703627	0.0142142	0.0710711	0.353448
Q13283	FYVHNDIFR	-0.171371	0.0142612	0.0617985	0.354114
Q9Y6G9	CNVWILDGDLYHK	-0.168442	0.0142746	0.0856474	0.354114
Q15691	LEHEYIQNFK	0.107298	0.0142762	0.091223	0.354114
Q14204	ASLACGPMVK	-0.217722	0.0142877	0.181658	0.354114
Q69YN2	FDILFNR	0.395107	0.014296	0.285919	0.354114
Q8NCF5	MSEPLQSVVDHMATHLGVSPSR	-0.256401	0.0143083	0.0143083	0.354114
P46379	KLQEYNVGGK	-0.231947	0.0143145	0.0796566	0.354114
P13639	LDIKLDSEDK	-0.567294	0.0143288	0.296795	0.354207
O60841	TSEVPYAGINIGPVHK	0.299673	0.0143545	0.177039	0.354582
P13987	FEHCNFNDVTTR	0.451613	0.0143808	0.0287617	0.354814
Q8TEX9	VRDNICGALAR	-0.271806	0.0143954	0.0791748	0.354814
Q13126	IGIIGGTGLDDPEILEGRTEK	-0.754577	0.0144049	0.122442	0.354814
Q9NTJ3	QAYEDLRK	-0.260149	0.0144296	0.151511	0.354814
P22102	FEGAIYR	0.554944	0.0144324	0.531216	0.354814
P84095	EQGQAPITPQQGQALAK	0.261959	0.0144396	0.0288793	0.354814
P48426	SAPLPNDSQAR	-0.151965	0.0144454	0.0577815	0.354814
Q9P2J5	QGDNCDSIIRR	-0.403636	0.0144486	0.346766	0.354814
Q9UPN3	VDSLIPWIK	-0.334354	0.0144763	0.0796197	0.354814
P46379	LQEDPNYSPQR	-0.166673	0.014483	0.0796566	0.354814
P49327	SLYQSAGVAPESFEYIEAHGTGTK	-0.182353	0.0144838	0.350708	0.354814
P78527	DSKPPGNLK	-0.219152	0.0144995	0.15385	0.354814
P46781	IGVLDEGK	0.166649	0.0145168	0.141326	0.354814
Q9H2U2	ILSCGEVIHVK	0.321201	0.0145292	0.0581169	0.354814
P52292	LLGASELPIVTPALR	-0.169247	0.0145554	0.142267	0.354814
Q86Y56	SVDDVLSHFAQR	-0.192166	0.0145598	0.0970655	0.354814
O60524	LTEIVASAPK	-0.219694	0.0145772	0.0874632	0.354814
P00367	ALASLMTYK	0.250451	0.0145869	0.0729344	0.354814
Q9NUJ1	YSEEGVYNVQYSFIK	0.308043	0.0145999	0.0903939	0.354814
Q9H0C8	EHNPTQYEER	-0.320273	0.0145999	0.131399	0.354814
O60264	TLQTISLLGYMK	-0.242462	0.0146085	0.116868	0.354814
Q8N163	LAEAEETAR	-0.179445	0.0146127	0.116902	0.354814
Q96RS0	TITAYFGDLIR	-0.201994	0.014617	0.029234	0.354814
P04899	IAQSDYIPTQQDVLR	0.370924	0.014618	0.0292361	0.354814
P18074	EVPLPAGIYNLDDLK	-0.238101	0.0146273	0.0292546	0.354814
P27635	YIPSRGPLDK	-0.878535	0.0146511	0.161162	0.354814
Q13813	LIQEQHPEEELIK	-0.430966	0.0146556	0.055983	0.354814
P07384	LEICNLTPDALK	0.40539	0.0146605	0.0767875	0.354814
O60341	EYDELAETQGKLEEK	-0.656079	0.0146691	0.117352	0.354814
P35606	LGREEPAMSMDANGK	0.731097	0.0146996	0.284866	0.35506
Q13813	EKEPIAASTNR	-0.592055	0.0147003	0.055983	0.35506
P33176	FQGEDTVVIASKPYAFDR	-0.436481	0.014713	0.243096	0.355112
Q9BPW8	RGWDENVYYTVPLVR	0.729061	0.014745	0.0419639	0.355499
O15226	TNPEYIYAPLK	-0.436294	0.0147501	0.177001	0.355499
O75717	VVDESDETENQEEK	-0.446418	0.0147714	0.295428	0.355758
O75489	DFPLSGYVELR	0.481122	0.0148015	0.0148015	0.35589
Q6P1L8	VGDQILLAIK	0.496001	0.0148051	0.0444153	0.35589
P56945	AAALQYPSPSAAQDMVER	-0.490733	0.0148085	0.0148085	0.35589
P21333	LIALLEVLSQKK	0.346237	0.0148442	0.225105	0.35643
O95394	AEHLDHVMFR	0.629964	0.0148548	0.141121	0.35643
P04179	GDVTAQIALQPALK	0.383947	0.0148627	0.0297254	0.35643
Q5VWZ2	NHQDVAGVFALSSFLNK	0.291777	0.0148892	0.104224	0.356567
Q86X10	LFVPEPRPVPK	-0.454396	0.0148918	0.0595672	0.356567
P33992	YPEHAIHK	0.391673	0.0149011	0.283121	0.356567
P06280	SILDWTSFNQER	0.338788	0.0149182	0.1641	0.356567
Q8IYB8	ELEPITTSQALQIAGR	0.457046	0.0149213	0.0330642	0.356567
P49454	EQNLSSQVECLELEK	-0.730316	0.0149347	0.0298695	0.356636
Q9BT73	NLVAFVSQEAGNR	-0.531529	0.0149591	0.0747953	0.356838
P21333	VDVGKDQEFTVK	-0.319343	0.0149644	0.225105	0.356838
P60891	IADRLGLELGK	-0.869618	0.0149983	0.267933	0.357359
P11940	GFGFVCFSSPEEATK	-0.140758	0.015023	0.204518	0.357359
Q9UNN5	IRTPSGEFLER	-0.391517	0.0150315	0.180378	0.357359
Q9UI26	VAPHALSEEEK	-0.486755	0.0150384	0.18046	0.357359
Q6NVY1	IAPVFFR	0.479811	0.0150392	0.0977548	0.357359
Q6PI48	NTEIGFLQDALSK	0.451452	0.0150753	0.0764085	0.357964
Q96P70	VKGEEIYSMDEGIR	-0.431477	0.0151844	0.287463	0.360301
P10398	VSQPTAEQAQAFK	0.233488	0.0152025	0.0608102	0.360478
P33991	LSNKVEAIDVEEAK	-0.264644	0.0152375	0.196761	0.360982
Q9NQ48	LAPLNEGGTAELLNK	-0.190115	0.0152452	0.0541065	0.360982
Q04637	EAVGDLLDAFK	-0.329284	0.015278	0.183336	0.361322
P78527	TYSVVPMTSR	-0.244106	0.0152928	0.15385	0.361322
Q9UL25	GIEELFLDLCKR	-0.504292	0.015297	0.0917819	0.361322
Q13557	IPTGQEYAAK	0.34413	0.0153276	0.038319	0.361322
P06493	HPNIVSLQDVLMQDSR	1.11485	0.0153353	0.245365	0.361322
O00410	SLVEIADTVPK	-0.31287	0.0153355	0.0950799	0.361322
Q5JTZ9	LDVTTQTPLTPEQLR	0.423346	0.015337	0.0752366	0.361322
P28340	TPTGDEFVK	-0.244541	0.0153453	0.460359	0.361322
Q00688	AWTVEQLR	-0.111915	0.0153628	0.0847982	0.361482
P11021	DNHLLGTFDLTGIPPAPR	0.196283	0.0153835	0.239648	0.361716
A0MZ66	ILAIELENLK	0.0912817	0.0154102	0.184923	0.362092
Q7Z4G1	LGMAVSSDTCR	-0.349097	0.0154361	0.0154361	0.362447
O43681	GRESVLIISTDPAHNISDAFDQK	-0.303918	0.0154747	0.139272	0.362849
Q96EI5	MENEEQPQDER	-0.316399	0.015477	0.0464311	0.362849
Q7Z6Z7	AALPLTTSDTK	-0.379153	0.0154872	0.209524	0.362849
Q9P2E9	VGAAEEELQK	-0.416846	0.0154977	0.173386	0.362849
P80303	LVTLEEFLK	0.330005	0.015507	0.0542746	0.362849
P62136	YPENFFLLR	0.435188	0.0155446	0.118779	0.363475
Q8TAV0	ADFQYQESQMR	-0.235319	0.0155862	0.0467587	0.363797
P00558	ITLPVDFVTADK	0.380805	0.0156062	0.332653	0.363797
P20810	QPDPDENKPMEDK	-0.280269	0.0156124	0.124899	0.363797
P36776	YSNENLDLAR	0.18168	0.0156164	0.0780819	0.363797
Q8TCY9	DLPWNFLR	-0.437913	0.0156432	0.0938592	0.363797
Q13228	LNPNFLVDFGK	0.397563	0.0156597	0.203576	0.363797
Q92841	FVINYDYPNSSEDYVHR	-0.179278	0.0156619	0.183282	0.363797
P11387	GPVFAPPYEPLPENVK	-0.226167	0.0156647	0.0394807	0.363797
Q9Y5P4	ITYVANVNPGGWAPASVLR	-0.24594	0.0156708	0.125366	0.363797
Q7Z460	NSSNTSVGSPSNTIGR	-0.270212	0.0156786	0.143649	0.363797
P45954	VPEANILGQIGHGYK	0.410627	0.0156887	0.0784435	0.363797
Q10567	DCEDPNPLIR	-0.35455	0.0157107	0.153818	0.363797
P07814	SLCIPFK	0.313201	0.0157222	0.213737	0.363797
P26641	QVLEPSFR	0.440694	0.0157233	0.279708	0.363797
P11940	KEFSPFGTITSAK	-0.458803	0.0157321	0.204518	0.363797
Q9BPW8	SQMLLSR	0.543472	0.0157365	0.0419639	0.363797
Q00610	FLRENPYYDSR	-0.824831	0.0157546	0.223715	0.363797
Q9H6T3	VLELEPNNFEATNELRK	-0.342319	0.0157804	0.0789021	0.363797
P08670	LQEEMLQREEAENTLQSFR	-0.53507	0.0157842	0.0888672	0.363797
P11387	ELTAPDENIPAK	-0.359957	0.0157923	0.0394807	0.363797
P17987	YINENLIVNTDELGRDCLINAAK	-0.343878	0.0158027	0.15276	0.363797
Q15437	FGQYNKEDPTSFR	-0.779426	0.0158055	0.173861	0.363797
P78527	KLAGANPAVITCDELLLGHEK	-0.579509	0.0158065	0.15385	0.363797
Q05639	PMCVESFSQYPPLGR	0.424664	0.0158469	0.166392	0.364478
Q9H9A5	FIPAPPSSPLR	-0.572083	0.0158667	0.0317334	0.364502
P35232	VLPSITTEILK	0.59027	0.0158807	0.0476422	0.364502
Q9UL46	VEAFQTTISK	0.269011	0.0158928	0.0635713	0.364502
Q12907	LVPGPVFGSK	0.299176	0.0159198	0.127359	0.364502
O15234	GQTQEEEVRPK	-0.222049	0.0159586	0.0159586	0.364502
Q09472	FVDSGEMAESFPYR	-0.300824	0.0160028	0.0480085	0.364502
Q15436	SGYQDMPEYENFR	-0.254218	0.0160076	0.128061	0.364502
Q9UHD8	PQPPVAEATPR	0.349005	0.0160116	0.320231	0.364502
P06737	APNDFNLR	0.210322	0.0160134	0.424857	0.364502
Q92973	DDLRDMFCK	-0.339017	0.0160208	0.215558	0.364502
P35579	DFSALESQLQDTQELLQEENRQK	-0.64868	0.016022	0.153058	0.364502
P28331	VALIGSPVDLTYTYDHLGDSPK	0.522079	0.0160267	0.112187	0.364502
Q9UJX4	LIEESCPQLANSVQIR	-0.27289	0.0160603	0.0401507	0.364502
Q13813	KFDDFQK	-0.495522	0.0160808	0.055983	0.364502
Q13813	TATDEAYKDPSNLQGK	-0.4495	0.0161047	0.055983	0.364502
P27708	LYLNETFSELR	0.398429	0.0161072	0.437198	0.364502
O95782	ALLLSTYIK	-0.388856	0.0161394	0.0578418	0.364502
Q9P289	EFIDACLNK	-0.328777	0.0161491	0.145342	0.364502
Q12931	LVSDGQALPEMEIHLQTNAEK	0.316336	0.0161678	0.0808391	0.364502
Q9BYD2	LPEEPITR	0.371753	0.0161701	0.0611842	0.364502
Q92499	FGFGFGGTGK	0.200551	0.0161974	0.485921	0.364502
P62070	QVTQEEGQQLAR	0.412364	0.0162124	0.0324247	0.364502
P30048	GLFIIDPNGVIK	0.195745	0.0162209	0.0364971	0.364502
Q86UA1	DLLTGEQFIQLR	-0.385072	0.0162359	0.129887	0.364502
Q15257	LVALLNTLDR	0.4188	0.0162365	0.097419	0.364502
O94925	FDYVMQFLNK	0.489206	0.0162425	0.0462114	0.364502
P56192	ADKNEVAAEVAK	-0.385075	0.0162595	0.176064	0.364502
Q6SZW1	NFVLVLSPGALDK	-0.593857	0.0163038	0.0480324	0.364502
Q04323	EKAEELAAR	-0.329475	0.0163088	0.0733897	0.364502
Q9C0E2	LTASSTPPTLDRK	-0.602929	0.0163111	0.0489333	0.364502
O95239	SDCGVDCCCDPTK	-0.389676	0.0163125	0.163125	0.364502
P08133	SLHQAIEGDTSGDFLK	1.2408	0.0163264	0.0634771	0.364502
Q9NWV4	ENSIEILSSTIKPYNAEDNENFK	-0.374164	0.0163295	0.114307	0.364502
Q02790	GEGYAKPNEGAIVEVALEGYYK	-0.231914	0.0163374	0.165793	0.364502
O15397	ETENDDVTNVIQK	-0.431159	0.016341	0.130728	0.364502
Q5T8P6	TIGSGEPGVPTKK	-0.525403	0.0163454	0.228835	0.364502
P54802	LLLTSAPSLATSPAFR	0.515579	0.0163505	0.0981033	0.364502
P27144	GVLHQFSGTETNK	0.311328	0.016364	0.114548	0.364502
P21333	ENGVYLIDVK	-0.579908	0.0163713	0.225105	0.364502
P04062	VVLTDPEAAK	0.412972	0.0164016	0.0820079	0.364502
O95793	VQGFQVEYK	-0.364252	0.0164063	0.0328127	0.364502
Q02218	VFHLPTTTFIGGQESALPLR	0.621902	0.0164118	0.137998	0.364502
Q07864	IITIPAALQQVK	-0.208333	0.0164199	0.0930462	0.364502
Q02252	ENTLNQLVGAAFGAAGQR	0.320197	0.016421	0.0656841	0.364502
Q9NUJ1	FNQLPVELKK	0.440507	0.0164353	0.0903939	0.364502
O15047	KYGEVEEVEILLHPR	-0.80454	0.0164356	0.0986134	0.364502
P29692	LRQYAEK	-0.325823	0.016454	0.197448	0.364502
O75934	RYELPAPSSGQK	0.121431	0.0164573	0.0822866	0.364502
P21359	LYQIPQTDMAECAEK	-0.313149	0.016475	0.03295	0.364502
P48643	DGDVTVTNDGATILSMMDVDHQIAK	0.247236	0.016485	0.255517	0.364502
P56192	FFGGYVPEMVLTPDDQR	-0.0774114	0.016506	0.176064	0.364502
Q9NSE4	EAQNLSAMEIR	0.377562	0.016531	0.136236	0.364502
Q5VYK3	MSEQQDLER	-0.250674	0.0165406	0.13646	0.364502
Q7Z6Z7	ECPFVIKPK	-0.239621	0.0165414	0.209524	0.364502
Q9Y5L4	LDPGLIMEQVK	-0.142777	0.016549	0.0992943	0.364502
O75116	EQEFPVEPVGEK	-0.262992	0.0165491	0.104811	0.364502
P48507	CPSTHSEELHDCIQK	-0.425632	0.016557	0.132456	0.364502
P16615	SLPSVETLGCTSVICSDK	0.638743	0.0165594	0.0248391	0.364502
Q9NQH7	GADILAYPPVVAGGNR	0.386852	0.0165794	0.0248691	0.364502
O43390	LMMDPLSGQNR	-0.0623043	0.0165929	0.127212	0.364502
Q92793	CPVPFCLNIK	-0.556153	0.0166057	0.149451	0.364502
Q06203	YYREVLPGEIVEISR	-0.68291	0.0166095	0.11073	0.364502
Q7L0Y3	TLMECVSNTAK	0.301224	0.0166163	0.0510634	0.364502
Q02790	PSYAFGSVGK	0.303383	0.0166228	0.165793	0.364502
P46781	ELLTLDEKDPR	-0.251476	0.0166265	0.141326	0.364502
Q16836	DTPGFIVNR	0.384216	0.0166287	0.216173	0.364502
O60610	ELGEYFLFDPK	-0.238984	0.0166574	0.094392	0.364502
O75643	VFSLSSEFK	0.135095	0.0166605	0.372084	0.364502
P53365	SPELQEEFGYNAETQK	-0.455155	0.01667	0.0250049	0.364502
O43617	FVQDTLK	0.21289	0.0167192	0.117035	0.364502
P35579	KANLQIDQINTDLNLER	-0.350775	0.0167241	0.153058	0.364502
Q14CB8	MFLGELPEPLLTHK	-0.396002	0.0167338	0.0167338	0.364502
Q9Y678	SPFAYCMMIR	-0.496789	0.0167459	0.0755881	0.364502
P10155	LIEDGRGCEVIQEIK	-0.213932	0.0167576	0.28488	0.364502
Q8WVM8	FGQDIISPLLSVK	0.215976	0.016759	0.134072	0.364502
Q9Y490	ADAEGESDLENSR	-0.445974	0.0167839	0.169669	0.364502
O43837	SLPGYMTR	0.375894	0.0167925	0.0419813	0.364502
P42771	LPVDLAEELGHRDVAR	-0.511258	0.0167952	0.134361	0.364502
P30154	FGTEWAQNTIVPK	-0.777804	0.0167975	0.0742892	0.364502
Q92616	ALCDPLEEVREAAAK	-0.566729	0.0168059	0.165958	0.364502
P55145	KILDDWGETCK	-0.604419	0.0168179	0.158563	0.364502
P55060	IVEDEPNK	-0.452024	0.0168229	0.0913244	0.364502
P48735	IIWQFIK	0.537761	0.0168429	0.0834397	0.364502
Q5T6V5	LPQVLAHLGALK	0.744855	0.0168767	0.185643	0.364502
Q9UIC8	FGQIMIENLR	0.14783	0.0168868	0.118208	0.364502
Q8N8S7	IQDHQVVINCAIPK	0.182162	0.0168901	0.337803	0.364502
Q9UBV8	SANPAMQLDR	0.502863	0.0168949	0.0253423	0.364502
P49792	CIACQNPGK	-0.415902	0.016917	0.083254	0.364502
P20073	GFGTDEQAIVDVVANR	0.7506	0.0169293	0.0181385	0.364502
Q9NRP0	VPFLVLECPNLK	0.530074	0.0169364	0.0169364	0.364502
Q13418	FDMIVPILEK	-0.669841	0.0169396	0.118577	0.364502
Q16643	QQTLEAEEAKR	-0.322976	0.0169585	0.220461	0.364502
Q00688	ETKSEETLDEGPPK	-1.81717	0.0169596	0.0847982	0.364502
O43592	LAQVSPELLLASVR	0.506811	0.0169974	0.241005	0.364502
O94979	QVQHILASASPSGR	-0.118739	0.0170224	0.408537	0.364502
Q96EK9	ELEREESGAAESPALVTPDSEK	-0.647286	0.0170241	0.0680963	0.364502
P42166	SELVANNVTLPAGEQRK	-0.311923	0.0170342	0.0624589	0.364502
Q86VP6	LKNEITR	-0.290369	0.0170447	0.163095	0.364502
P78527	QYDEALNKQDWVDGEPTEAEK	-0.686778	0.0170483	0.155566	0.364502
Q86YR5	EGSHSPLDSADVR	-0.368882	0.0170583	0.0341166	0.364502
Q9UGI8	EKQPVAGSEGAQYR	-1.03096	0.0170585	0.255878	0.364502
P05141	TAVAPIER	0.606269	0.0170585	0.0594672	0.364502
Q9UJW0	VLYLVQGEK	-0.182953	0.0170735	0.170735	0.364502
Q8WXF1	FAQPGTFEFEYASR	-0.259028	0.0170955	0.15386	0.364502
O75369	VKVDPSHDASK	-0.481346	0.0171272	0.791826	0.364502
P18124	TTHFVEGGDAGNREDQINR	-0.228719	0.0171277	0.214124	0.364502
P49915	SYSYVCGISSK	0.310561	0.0171329	0.36156	0.364502
Q9ULT8	LVDLPISKPFFK	-0.637014	0.0171473	0.105684	0.364502
Q13888	ICGLTLVSAPHLAR	-0.19804	0.0171516	0.0514549	0.364502
Q9UBL3	DKDIIPFIDK	-0.279829	0.0171637	0.0514911	0.364502
Q96F63	GCIEPGPGHWGELSR	-0.234684	0.0171726	0.0515177	0.364502
P05091	TEQGPQVDETQFKK	0.268545	0.0171952	0.0588454	0.364502
P49411	LLDAVDTYIPVPAR	0.356914	0.0172127	0.107579	0.364502
Q9Y490	EAAYHPEVAPDVR	-0.276711	0.0172355	0.169669	0.364502
Q6YP21	IAAIDSLNQYTR	0.227695	0.0172382	0.188265	0.364502
A5YKK6	NLALDINELKPGNLLK	-0.417398	0.0172403	0.109189	0.364502
P05452	TFHEASEDCISR	-0.678342	0.0172443	0.0172443	0.364502
Q9HD33	QWVIPWHLNK	0.528204	0.0172486	0.0344972	0.364502
Q9Y2R9	FYQVPVPLPDRR	0.27868	0.017252	0.0690082	0.364502
Q14697	AEKDEPGAWEETFK	-0.526959	0.0172764	0.180423	0.364502
Q93034	EDILEFIK	0.352224	0.0172873	0.155586	0.364502
P11177	VTGADVPMPYAK	0.16093	0.0172877	0.0568797	0.364502
Q6N069	AYVDLLR	0.353156	0.0172884	0.0345769	0.364502
P12956	FTVPMLK	-0.231033	0.0172918	0.14698	0.364502
Q9P258	DVACGANHTLVLDSQK	0.192825	0.0172918	0.38042	0.364502
Q9H2J4	QGIPLCALINQHLSGLAR	0.322227	0.0173108	0.103865	0.364502
Q9UHI6	QLIELDYLNPGSIR	-0.340518	0.017312	0.0519359	0.364502
P41250	EDKAPQVDVDK	-0.930426	0.0173148	0.415555	0.364502
Q9P016	NNPHYDPSSK	0.267607	0.0173234	0.0952788	0.364502
P42704	VIQALAMK	0.259638	0.0173447	0.140304	0.364502
Q5JTZ9	GVQLDSAGLER	0.258005	0.0173623	0.0752366	0.364502
P06576	IMDPNIVGSEHYDVAR	0.276132	0.0173642	0.0520927	0.364502
P52597	GLPFGCTK	0.442189	0.0173664	0.0868319	0.364502
Q15020	TEGSLEDWDIAVQK	-0.1489	0.0173889	0.330388	0.364502
P16885	IKFDDVVQAIK	0.353835	0.0173909	0.121736	0.364502
Q13895	YKADLATDQK	-0.248204	0.0173993	0.173993	0.364502
Q96CM8	GATLSHYNIVNNSNILGER	0.373917	0.0174011	0.0406025	0.364502
O94822	LMPELPQYDQDNLK	-0.241353	0.0174061	0.243686	0.364502
Q13155	QDDILKR	-0.354705	0.0174108	0.20893	0.364502
Q9Y678	ATFYLNVLEQK	-0.193097	0.0174434	0.0755881	0.364502
Q9Y3B7	HVYEIAR	0.506115	0.0174476	0.0290793	0.364502
Q9NP81	KPGLPGQPAVS	0.506337	0.0174509	0.0745273	0.364502
O76003	AYSNWPTYPQLYVK	-0.236236	0.0174513	0.0639882	0.364502
Q8WVY7	VEILNPPR	0.370319	0.017457	0.145109	0.364502
P62753	LFNLSKEDDVR	-0.763462	0.0174637	0.208557	0.364502
Q8WVM0	FIPGLQMLSDAAPGK	0.451892	0.0174667	0.0433861	0.364502
P46940	FQPGETLTEILETPATSEQEAEHQR	-0.399539	0.0174676	0.359512	0.364502
P78347	APSYLEISSMR	-0.293972	0.0174953	0.130229	0.364502
P55884	VNLFTDFDK	-0.10284	0.0175063	0.200877	0.364502
P61026	TYDLLFK	0.462584	0.017518	0.0875899	0.364502
Q5VTL8	AGGGCVMTIGEMLR	0.604966	0.0175246	0.0876229	0.364502
P36405	QDLLTAAPASEIAEGLNLHTIR	0.26398	0.017525	0.192775	0.364502
O95232	LALSQNQQSSGAAGPTGK	0.301312	0.0175282	0.105169	0.364502
Q562E7	VQPAVPLQCLLHR	-0.284399	0.0175308	0.0525925	0.364502
O95197	TQIDHYVGIAR	0.60229	0.0175401	0.0175401	0.364502
P30419	LVGFISAIPANIHIYDTEK	0.358239	0.0175509	0.140408	0.364502
P10809	KISSIQSIVPALEIANAHR	0.406135	0.0175764	0.0827718	0.364502
Q9UBS8	SCPCCGTPIEK	-0.346231	0.0175868	0.0527604	0.364502
P35579	PLLQVSR	0.589167	0.0176084	0.153058	0.364502
P49792	QNQTTSAVSTPASSETSK	-0.37589	0.0176193	0.083254	0.364502
O43379	SLSALAFSPDGK	-0.324908	0.0176386	0.0529157	0.364502
P52789	LSPELLNTGRFETK	-0.500439	0.0176843	0.565898	0.364502
Q99543	NWSEDDLQLLIK	-0.235758	0.0176883	0.31839	0.364502
Q9NR09	TGVKPDASDQEPEGLTLLVPDIQK	-0.365593	0.0176967	0.10618	0.364502
P50570	QIELACDSQEDVDSWK	-0.412554	0.0177165	0.183116	0.364502
P49368	KIGDEYFTFITDCK	0.216733	0.0177541	0.217805	0.364502
P02765	CDSSPDSAEDVR	-0.379457	0.01777	0.05331	0.364502
Q8IWX8	VVVPIYCTSFLAVEEDK	-0.262335	0.0177801	0.0868278	0.364502
P25205	ESQKVELSESR	-0.909043	0.0178238	0.24374	0.364502
Q6NXR4	VLPASLVISDDYQTENK	-0.448872	0.0178296	0.068677	0.364502
P46060	SSVLIAQQTDTSDPEK	-0.456789	0.0178391	0.0895886	0.364502
P35580	DAASLESQLQDTQELLQEETR	-0.148388	0.0178566	0.557853	0.364502
Q71RC2	MPGELVLENR	-0.370255	0.017867	0.0536009	0.364502
P34897	GYSLVSGGTDNHLVLVDLRPK	0.438359	0.0178835	0.0642441	0.364502
Q27J81	SVQANLDQSQR	-0.277495	0.0178941	0.0536823	0.364502
P31040	SMQNHAAVFR	0.883556	0.0178973	0.0501126	0.364502
O75044	SEIEVISEPPEEK	-0.405257	0.0179036	0.0895178	0.364502
Q16531	ICYQEVSQCFGVLSSR	0.234337	0.0179155	0.292619	0.364502
Q9Y3I0	VEQHVVDGK	0.241555	0.0179223	0.394291	0.364502
P51649	GIHDAFVK	0.627079	0.0179375	0.091981	0.364502
Q14980	EELEQASQAHGAR	-0.38218	0.0179418	0.0711563	0.364502
P11177	DIIFAIK	0.449393	0.0179445	0.0568797	0.364502
P46779	SQKPVMVK	-0.34447	0.017953	0.0718121	0.364502
P05091	VVGNPFDSK	0.52294	0.0179543	0.0588454	0.364502
P16383	ELPVPGSAEEEPPSGGGR	-0.277299	0.0179652	0.0179652	0.364502
P82930	MEPWDYPAK	0.327402	0.0179714	0.10349	0.364502
O95831	LAGENMTGAAK	0.376837	0.0179906	0.175958	0.364502
Q9UJY4	FLNELIK	-0.213661	0.0179931	0.0449828	0.364502
P00505	NMGLYGER	0.337322	0.0179964	0.0755848	0.364502
Q9Y3D3	FVEQLGSYDPLPNSHGEK	0.276227	0.0180053	0.0360106	0.364502
Q5JTH9	GCQAEADRAEVSR	-0.424943	0.0180067	0.310832	0.364502
Q9Y2R5	LVLDPYLLK	0.287305	0.0180282	0.0360565	0.364502
Q9Y697	SLEAEGFQVTYLPVQK	0.328756	0.0180344	0.0721375	0.364502
Q9NQ48	TVDSCFQDLK	-0.192498	0.0180355	0.0541065	0.364502
Q8WUM4	TMQGSEVVNVLK	-0.256176	0.0180476	0.162429	0.364502
Q9H7S9	RPAVPAAVSLLPPADPLR	-0.224508	0.0180496	0.0541488	0.364502
Q9H9A6	SLPAEINR	-0.236728	0.0180537	0.126562	0.364502
P60520	YPDRVPVIVEK	0.270126	0.0180681	0.108408	0.364502
O95782	ASPDLVPMGEWTAR	-0.308102	0.0180756	0.0578418	0.364502
P46459	THPSVVPGSIAFSLPQR	0.307076	0.0180858	0.262746	0.364502
Q13426	VENPAEVIR	0.143979	0.0180999	0.1086	0.364502
Q9HAV4	ASMTNLVK	-0.287957	0.0181022	0.230117	0.364502
Q13464	LEHLTGNK	0.302964	0.0181042	0.217251	0.364502
Q9Y5Q8	QGLGPSGTSGAR	-0.261268	0.0181046	0.0905232	0.364502
P62195	AVAHHTDCTFIR	0.0886946	0.0181051	0.416418	0.364502
Q7Z3B4	LIPVPMVGFK	-0.369664	0.0181189	0.0362378	0.364502
Q9NR30	APQVLVLAPTR	-0.255718	0.0181221	0.14964	0.364502
P51003	FFLVFSK	0.67271	0.0181417	0.128954	0.364502
P62136	IYGFYDECKR	-0.183616	0.0181498	0.118779	0.364502
P11021	NGRVEIIANDQGNR	-0.385691	0.0181614	0.239648	0.364502
P09525	FLTVLCSR	1.18055	0.0181683	0.0372308	0.364502
Q99798	VAVPSTIHCDHLIEAQVGGEK	0.346381	0.0181691	0.0742058	0.364502
Q38SD2	IYIYTLK	0.558437	0.0181709	0.0181709	0.364502
P46379	CNLACTPPR	-0.297215	0.0181728	0.0799605	0.364502
Q14232	TLLEFLK	0.371746	0.0181826	0.254557	0.364502
O15371	IFHTVTTTDDPVIRK	-0.204184	0.0181889	0.293881	0.364502
O43847	LVAGEHGLIIR	0.267538	0.0181937	0.243539	0.364502
Q14204	EALELTDTGLLSGSEER	-0.427643	0.0182079	0.212313	0.364569
P54577	TVVSGLVQFVPKEELQDR	-0.849554	0.0182212	0.464445	0.364618
P35520	NEIPNSHILDQYR	0.459488	0.0182591	0.438218	0.365072
P23368	LFTPDVIR	0.235494	0.0182655	0.0542673	0.365072
Q01082	ITDLYTDLRDGR	-0.458613	0.0182977	0.0658957	0.36542
Q96A65	LIPPQDILR	-0.389005	0.0183083	0.152806	0.36542
P08238	YESLTDPSKLDSGK	-0.9414	0.0183154	0.262521	0.36542
Q9H4A3	VPPAVIIPPAAPLSGR	-0.847229	0.0183306	0.146645	0.365506
Q9Y6E2	EVVLYVK	-0.345159	0.0183671	0.275507	0.365928
Q9Y490	TLLRDEK	-0.42099	0.0183734	0.169669	0.365928
P08133	CLIEILASR	1.54301	0.0183885	0.0634771	0.366012
O75153	KGLEMDPIDCTPPEYILPGSR	-0.495668	0.0184211	0.292353	0.366236
Q6P2E9	AAADTLQGPMQAAYR	-0.376407	0.0184215	0.200422	0.366236
Q9H8H2	SDGPYALVLVPTR	-0.361504	0.0184346	0.0368692	0.36628
Q8IW35	SLQVWQQTVDQR	-0.130344	0.0184514	0.0553543	0.366314
P08670	LQEEMLQR	-0.392441	0.018499	0.0888672	0.366314
P48735	LIDDMVAQVLK	0.301027	0.0185114	0.0834397	0.366314
P30876	VSANKGEIGDATPFNDAVNVQK	-0.268335	0.0185117	0.425769	0.366314
Q8NEY1	TTPAPVNQTDREK	-0.444455	0.0185484	0.0185484	0.366314
Q9Y6E0	ADPEELFTK	-0.152336	0.0185551	0.0582831	0.366314
O94925	CVQSNIVLLTQAFR	0.338553	0.0185633	0.0462114	0.366314
Q7L0Y3	NVDPFHIYFCNLK	0.283094	0.0185685	0.0510634	0.366314
Q12904	GVLSQAMVMCASSPEK	-0.191572	0.0185709	0.259993	0.366314
P48556	VAEFHTELER	0.415193	0.0185738	0.204312	0.366314
P05141	MMMQSGR	0.687828	0.0185771	0.0594672	0.366314
Q8TCS8	ALYPVIPR	0.356155	0.0185791	0.111474	0.366314
P78347	QKVENLFNEK	-0.46421	0.0186041	0.130229	0.366314
Q16204	EKIDLENTLEQEQEALVNR	-0.401511	0.018608	0.18608	0.366314
P62899	EMGTPDVR	-0.148998	0.0186137	0.0930686	0.366314
Q96T76	ELLELSCCHSCPFSSTAAAK	-0.22307	0.0186176	0.123401	0.366314
O14965	DIKPENLLLGSAGELK	0.449924	0.0186251	0.0558752	0.366314
Q9NP81	KFDIEAWMPGR	0.441673	0.0186318	0.0745273	0.366314
P47897	ILQLVATGAVR	0.661623	0.0186643	0.370323	0.366562
Q9BYD1	VYSSHTGYPGGFR	0.577365	0.0186764	0.112058	0.366562
O95155	HLLNSPTDPFNR	-0.215383	0.0186771	0.0933853	0.366562
Q96QC0	QSNVAAPGDATPPAEK	-0.254906	0.0186993	0.0373987	0.366761
P13667	EFVTAFK	0.437341	0.0187112	0.271482	0.366761
Q92900	QITAQQINKLEELWK	-0.698006	0.0187198	0.178364	0.366761
P04181	PGEHGSTYGGNPLGCR	0.776187	0.01876	0.05628	0.367334
P11216	INPSSMFDVHVK	0.227109	0.0187858	0.246879	0.367626
Q15003	APLQQCAEDR	-0.279068	0.0188128	0.0549595	0.367941
P13797	VPVDWSK	0.312159	0.0188274	0.291669	0.368003
O95208	NIVNNYSEAEIK	-0.318543	0.0188378	0.0188378	0.368003
P17980	DSYLILETLPTEYDSR	-0.172954	0.0188813	0.142685	0.368015
P49792	QNQTTAISTPASSEISK	-0.387024	0.0188923	0.083254	0.368015
Q96GM5	TATTQETDGFQVK	-0.20731	0.018897	0.056691	0.368015
Q96RU2	KFVDPSAALDLLK	-0.439508	0.0189064	0.170158	0.368015
Q13561	LLGPDAAINLTDPDGALAK	-0.159092	0.0189397	0.126115	0.368015
Q01082	VLVLSQDYGK	-0.362951	0.0189412	0.0658957	0.368015
Q9Y2A7	PSELLTSVR	0.765872	0.0189641	0.257859	0.368015
P13797	IDINMSGFNETDDLKR	-0.253972	0.0189644	0.291669	0.368015
Q9UHY1	TPTPEPAEVETR	-0.216228	0.0189655	0.0948276	0.368015
Q96T76	NVEIPQLNQLMR	-0.167725	0.0189848	0.123401	0.368015
Q14165	LYIEFVK	0.458958	0.0190098	0.0380197	0.368015
P07384	SEQFINLR	0.320215	0.0190221	0.0767875	0.368015
Q9ULW0	VLPITVPK	-0.385115	0.0190313	0.0190313	0.368015
Q6P2Q9	ISLIQIFR	0.386926	0.019041	0.276409	0.368015
Q6P2Q9	DNPNLLFNMCGFECR	-0.107444	0.0190627	0.276409	0.368015
O00750	LPLSPSLLVK	-0.394093	0.0190853	0.0190853	0.368015
P50213	TPYTDVNIVTIR	0.584794	0.0190882	0.0572646	0.368015
P61201	AHTDFFEAFK	-0.450794	0.0190928	0.190928	0.368015
Q92598	QAYVDKLEELMK	-0.220015	0.0190963	0.362829	0.368015
Q86VP6	LSTLCPSAVLQR	0.269437	0.0191037	0.163095	0.368015
Q06830	PGSDTIKPDVQK	0.438022	0.0191224	0.172102	0.368015
Q10713	ENTVGLHR	0.402958	0.0191519	0.0492477	0.368015
P34897	VLELVSITANK	0.36821	0.0191559	0.0642441	0.368015
Q14315	VPQLPITNFNR	0.182578	0.0191564	0.249033	0.368015
P18065	MPCAELVR	0.614715	0.0191582	0.095791	0.368015
P07099	FSTWTNTEFR	0.628939	0.0191768	0.0383536	0.368015
Q9H2M9	VEPATPLAVR	-0.352034	0.0191787	0.193447	0.368015
Q14839	FAEMEER	-0.457256	0.0191845	0.347114	0.368015
Q32P28	LDTPLYFSYSHLVCR	0.187997	0.0191948	0.095974	0.368015
Q9H1D9	LLSMGQLDLLR	-0.230937	0.0192008	0.0576025	0.368015
P61313	SLQSVAEER	-0.159589	0.0192049	0.115229	0.368015
Q9C0B0	YDEATGLCPEGDECPFLHR	-0.664111	0.0192068	0.0384136	0.368015
P10809	VGLQVVAVK	0.414787	0.0192068	0.0827718	0.368015
P50914	MTDFDRFK	-0.372768	0.0192095	0.144147	0.368015
Q9UBQ0	FEAFEHENK	0.412689	0.0192651	0.0936989	0.368662
Q9NVI1	GSPCSEEAGTLR	-0.228771	0.0192706	0.330076	0.368662
P17612	NLLQVDLTK	0.370614	0.0192761	0.184244	0.368662
Q9UPY3	MDSEQSPSIGYSSR	-0.196762	0.0193115	0.13518	0.36889
P50995	DAQELYAAGENR	1.59047	0.01932	0.027048	0.36889
Q92878	VFQGTDEQLNDLYHNHQR	-0.318797	0.0193208	0.130153	0.36889
P28482	ISPFEHQTYCQR	0.199092	0.0193327	0.251325	0.368908
Q9Y4Z0	IPDEIIDMVKEEVVAK	-0.585404	0.0193833	0.135683	0.369608
P62834	LVVLGSGGVGK	0.160378	0.0194057	0.0970283	0.369608
Q01082	SLLDACESR	-0.52961	0.0194114	0.0658957	0.369608
P30626	CLTQSGIAGGYK	0.300916	0.0194178	0.233014	0.369608
P78527	LNESTFDTQITKK	-0.504575	0.0194278	0.165208	0.369608
P38117	YATLPNIMK	0.198684	0.0194352	0.075743	0.369608
Q9H074	DQAAKGDEVTR	-0.288927	0.0194896	0.155917	0.370108
O75131	VALNVSCANLLDK	1.20951	0.0195019	0.0609645	0.370108
Q01082	EVDDLEQWIAER	-0.496154	0.0195247	0.0658957	0.370108
Q96PZ0	YSDFVVHEIGK	0.198415	0.0195427	0.118966	0.370108
Q96JJ3	IQPEILELIK	-0.141775	0.0195431	0.0684009	0.370108
Q15046	IAPELYHK	0.155657	0.0195434	0.228331	0.370108
Q6IN85	TEFLGFFYK	0.26619	0.0195513	0.130237	0.370108
Q86X83	KLNVSSDTVQHGVEGLTYLLTESSK	-0.239952	0.019554	0.0586619	0.370108
O43639	TGYVPSNYVER	-0.180694	0.0195727	0.0391455	0.370108
Q8N1F7	LVPLNQESVEER	-0.37568	0.0195801	0.103383	0.370108
Q02218	SSFDEMLPGTHFQR	0.253372	0.0195832	0.137998	0.370108
Q9BTC0	DLYLIPLSAQDPVPSK	-0.565859	0.0196042	0.077555	0.370108
Q8NBS9	TLAPTWEELSK	0.228926	0.019606	0.147556	0.370108
P05091	TIPIDGDFFSYTR	0.343906	0.0196151	0.0588454	0.370108
Q9BQE3	LSVDYGKK	-0.299283	0.0196508	0.187989	0.370574
Q14980	ELGELIPLR	-0.428902	0.0196678	0.0711563	0.370686
P08133	STPEYFAER	1.5513	0.0196845	0.0634771	0.370723
Q6PI48	EFLVPSREPGK	0.371796	0.0197247	0.0764085	0.370723
Q9H3G5	CTEPEDQLYYVK	-0.226759	0.0197304	0.157843	0.370723
Q09666	MPEMNIK	0.35468	0.0197366	0.103617	0.370723
P21283	GVTQIDNDLK	0.147644	0.0197399	0.0984482	0.370723
P42704	ALYEHLTAK	0.204693	0.0197439	0.140304	0.370723
P61221	VIVFDGVPSK	0.329585	0.0197467	0.2453	0.370723
P08670	RQVDQLTNDK	-0.465533	0.0198021	0.0888672	0.370918
O94760	SAKGEEVDVAR	-0.513318	0.0198069	0.297104	0.370918
Q9Y490	ALDGAFTEENR	-0.271274	0.0198244	0.169669	0.370918
P11021	MKETAEAYLGK	-0.395883	0.0198342	0.239648	0.370918
Q15031	QDAFLALTQK	0.532641	0.0198359	0.058907	0.370918
Q15046	INMVEELEK	-0.183591	0.0198549	0.228331	0.370918
O75521	PGVFDLINK	0.449662	0.0198904	0.119343	0.370918
Q9UFN0	YDNFAHR	0.548346	0.0199082	0.0537396	0.370918
Q14204	MDLEKPNYIVPDYMPVVYDK	-0.326671	0.0199117	0.212313	0.370918
O43765	SRTPSASNDDQQE	-0.46288	0.0199121	0.0595527	0.370918
Q15637	FQRPGDPQSAQDK	-0.196462	0.0199543	0.199543	0.370918
P39023	FQTMEEKK	-0.297178	0.0199547	0.239582	0.370918
Q10570	LQEPPASAVR	0.470678	0.0199608	0.281497	0.370918
Q16222	DVVNVYEPQLQHHVAQK	0.241746	0.0199663	0.239596	0.370918
Q9P2K3	QLDMELISLKR	-0.339165	0.0199701	0.11982	0.370918
P48735	SSGGFVWACK	0.277049	0.0199959	0.0834397	0.370918
Q96EY8	GHTFAEELQK	0.932818	0.0200054	0.0687778	0.370918
Q14320	ALEILRK	-0.209826	0.0200297	0.140208	0.370918
Q9Y2A7	MFQQCLELPSQSR	0.165857	0.020058	0.257859	0.370918
P10809	CEFQDAYVLLSEK	0.42455	0.0200659	0.0827718	0.370918
P55884	FCQLLWR	0.249855	0.0200877	0.200877	0.370918
Q969S9	DYLSPVLADLAQR	0.287182	0.0200922	0.0803688	0.370918
P82914	IVANPEDTR	0.385797	0.0200962	0.0751791	0.370918
P49368	IDDIVSGHK	0.13116	0.0201062	0.217805	0.370918
O75153	DCMEHAVLPVDGATLAEVMR	-0.149421	0.0201185	0.292353	0.370918
P54578	FDDDKVSIVTPEDILR	-0.84146	0.0201227	0.152419	0.370918
Q9UJX2	AYAVGDVEK	-0.251005	0.0201263	0.120758	0.370918
P41229	LNELEAQTR	-0.361327	0.0201287	0.120772	0.370918
Q13045	LAEDILNTMFDTSYSK	-0.476931	0.0201382	0.181243	0.370918
Q13310	YQGVNLYIK	-0.279647	0.020144	0.221584	0.370918
P63010	AVWLPAVK	-0.263123	0.0201452	0.0941813	0.370918
P35579	FSKVEDMAELTCLNEASVLHNLK	-0.473243	0.0201933	0.162989	0.370918
Q7Z7A4	LVLSWADLGPDK	0.152672	0.020213	0.0404261	0.370918
Q9NVH2	NPAEPIAVQNNQQLALK	-0.283731	0.0202254	0.0404508	0.370918
Q15691	QGQETAVAPSLVAPALNK	0.332462	0.0202718	0.091223	0.370918
Q13200	WLPLGLGLNHLGK	0.381821	0.0202877	0.502708	0.370918
Q5TFE4	YLHSCPESVK	0.514294	0.0202889	0.192838	0.370918
P61353	VYNYNHLMPTR	-0.179524	0.0203189	0.0675693	0.370918
Q9NV35	EQGYDPFKEDLNHLVGYK	-0.307929	0.0203386	0.0813542	0.370918
P51553	HTVTMIPGDGIGPELMLHVK	0.450072	0.0203399	0.0726769	0.370918
P50570	NLVDSYVAIINK	-0.212911	0.0203462	0.183116	0.370918
P35606	GVNCIDYYSGGDKPYLISGADDR	-0.200197	0.0203476	0.284866	0.370918
P46940	LGLAPQIQDLYGK	0.483679	0.0203497	0.359512	0.370918
Q9Y490	ALEATTEHIRQELAVFCSPEPPAK	-0.407074	0.0203603	0.169669	0.370918
P46060	QVEVINFGDCLVR	-0.2746	0.0203611	0.0895886	0.370918
P51003	MFEVDMK	-0.402396	0.0203612	0.128954	0.370918
Q14980	VSLEPHQGPGTPESK	-0.49531	0.0203646	0.0711563	0.370918
P78527	FNNYVDCMK	-0.174834	0.0203681	0.165208	0.370918
O60563	EQLENSPSRR	-0.412112	0.020378	0.0815121	0.370918
P28676	ALTDFFR	-0.141776	0.020379	0.101895	0.370918
Q92900	DETGELSSADEKR	-0.412814	0.0203844	0.178364	0.370918
P13489	DLCGIVASK	-0.112703	0.0203866	0.112126	0.370918
Q86VP6	AVAALLTIPEAEK	-0.215065	0.0203869	0.163095	0.370918
P49327	QQEQQVPILEK	-0.193681	0.0203874	0.350708	0.370918
P53621	DVAVMQLR	-0.316455	0.020416	0.285825	0.370918
Q07812	MIAAVDTDSPR	-0.399267	0.0204212	0.0816848	0.370918
P15880	KLLMMAGIDDCYTSAR	-0.979358	0.0204234	0.224658	0.370918
Q8TEX9	LLPVLLSTAQEADPEVR	-0.272981	0.0204331	0.0899056	0.370918
Q16822	LGTPVLQALGDGDFVK	0.298338	0.0204419	0.0842993	0.370918
P48147	YSPLHNVK	0.418129	0.0204537	0.519841	0.370918
P57076	EDLSGTQAGLNVIK	0.416982	0.0204542	0.0818168	0.370918
Q9NSE4	IHFVPGWDCHGLPIEIK	0.24824	0.0205028	0.136236	0.370918
P20674	GINTLVTYDMVPEPK	0.326781	0.0205069	0.0264782	0.370918
Q7KZF4	ANNPEQNRLSECEEQAK	-0.854083	0.020518	0.218858	0.370918
Q29RF7	DSDLATQNRPLWQCFLGR	-0.235023	0.0205316	0.0889702	0.370918
Q9H2U2	AFALEVIK	0.398667	0.0205506	0.0616518	0.370918
P30041	DINAYNCEEPTEKLPFPIIDDR	-0.86128	0.0205514	0.431579	0.370918
P16333	TGFVPSNYVER	-0.156142	0.0205607	0.143925	0.370918
P23368	YIYIMGIQER	0.257853	0.0205623	0.0542673	0.370918
Q92878	SYENELDPLK	-0.224124	0.0205919	0.130153	0.370918
Q14008	HINDSAPEVR	-0.290562	0.0206052	0.162793	0.370918
O60841	ILPQYIFNSR	0.200465	0.0206098	0.190641	0.370918
Q86WA6	HLPDGNICR	0.562284	0.0206439	0.0412878	0.370918
Q96RS6	FFACAPNYSYAALCECLRR	-0.211725	0.020648	0.0825922	0.370918
Q96RP9	QFVPAVEK	0.329371	0.0206565	0.0664453	0.370918
A6NHR9	IHNIDIPTTQQVPHIEALLK	-0.316166	0.0206714	0.163084	0.370918
Q7Z4Q2	TAFPNSIAVDLCSR	-0.291209	0.0206767	0.138774	0.370918
Q9Y678	HPSAVTACNLDLENLVTDSNR	-0.205267	0.0206794	0.076809	0.370918
P04844	YHVPVVVVPEGSASDTHEQAILR	1.02016	0.0206839	0.0422702	0.370918
Q9H0D6	GGFLPPEEIK	-0.457319	0.0206859	0.187989	0.370918
Q15031	LYILFAAPPEK	0.351964	0.0206861	0.058907	0.370918
P78371	KLGGSLADSYLDEGFLLDK	-0.105598	0.0206873	0.518357	0.370918
Q9Y580	YTDHGSDHHYR	0.193434	0.0206912	0.0206912	0.370918
Q9H9E3	IVETHQPIVETYYGPGR	-0.309514	0.0207127	0.0828509	0.370918
P62277	GLAPDLPEDLYHLIKK	-0.72821	0.020724	0.186516	0.370918
Q02790	ELRFEIGEGENLDLPYGLER	-0.378169	0.0207241	0.165793	0.370918
P13639	FAAKGEGQLGPAER	-1.03048	0.0207258	0.296795	0.370918
Q7L5N1	EAYALCHCLPVLSTDK	-0.150379	0.0207299	0.120558	0.370918
Q14204	LQGEFQLR	-0.257009	0.0207361	0.212313	0.370918
O95163	GDGQFFAVSVVCPETGAR	-0.127871	0.0207919	0.0980189	0.371645
O43148	MQALEPYPANESSK	-0.16249	0.0207988	0.103994	0.371645
Q9UBQ0	IQHILCTGNLCTK	0.12659	0.020822	0.0936989	0.371672
Q9Y333	LTDISVTDPEK	0.333113	0.0208224	0.145757	0.371672
Q9BQG0	LLGAALPLLTK	-0.250273	0.0208969	0.522422	0.372496
P38117	TALAMGADR	0.244686	0.0209016	0.075743	0.372496
P47756	YDPPLEDGAMPSAR	0.305347	0.0209197	0.177818	0.372496
Q99871	QLHFMDQLLDTIR	-0.605745	0.0209292	0.0209292	0.372496
Q9BYD3	VGLADLHPDVFATAPR	0.40219	0.02093	0.0609905	0.372496
Q13813	CTELNQAWSSLGK	-0.263225	0.0209348	0.0679811	0.372496
P35573	WIQEHPECAYNLVNSPHLK	0.31777	0.0209937	0.486963	0.373098
O43683	GIQNQAEPR	-0.491317	0.0209981	0.0209981	0.373098
Q99797	YQHVTGTR	0.403272	0.0210064	0.182557	0.373098
P10586	VCLQPIR	0.307499	0.0210279	0.420558	0.373098
O43324	NDIHTLLK	0.611528	0.0210425	0.147297	0.373098
Q8WY22	SSPSGPSNPSNPSVEEK	1.23138	0.0210481	0.0210481	0.373098
P08237	NVLGHMQQGGSPTPFDR	0.330652	0.0210617	0.156858	0.373098
Q14152	ILQEHEQIKK	-0.259555	0.0210734	0.485689	0.373098
P13804	LLYDLADQLHAAVGASR	0.24878	0.0210935	0.0731724	0.373098
Q8IU60	NIEWFSIEK	-0.222013	0.0210958	0.0632874	0.373098
P46777	EGKTDYYAR	-0.819488	0.0211019	0.380481	0.373098
Q14974	TVSPDRLELEAAQK	-0.119609	0.0211499	0.153337	0.373098
Q7Z6Z7	ENGFGLAECCR	-0.352358	0.0211518	0.229648	0.373098
P12814	DYETATLSEIK	-0.141457	0.0211601	0.550162	0.373098
P08670	VELQELNDR	-0.473908	0.0211659	0.0888672	0.373098
P14923	ALMGSPQLVAAVVR	-0.312721	0.021169	0.021169	0.373098
O43847	LLILEYAR	0.39923	0.0211773	0.243539	0.373098
Q9NR30	GLDIPEVDLVIQSSPPK	-0.236238	0.021189	0.14964	0.373098
P34897	SGLIFYR	0.402102	0.021195	0.0642441	0.373098
Q7L2E3	NLLNSVIGR	0.172442	0.021197	0.270636	0.373098
Q99615	LDDSFVR	0.228812	0.0212013	0.140473	0.373098
Q13085	DFTVASPAEFVTR	-0.31846	0.0212218	0.152797	0.373098
P30154	SLCSDDTPMVR	-0.296035	0.0212255	0.0742892	0.373098
P62993	ESESAPGDFSLSVK	0.47828	0.0212383	0.228254	0.373098
P07910	VFIGNLNTLVVK	0.239623	0.0212459	0.221598	0.373098
Q96CS3	NTLCAPEVISLINTR	0.477442	0.0212628	0.0212628	0.373098
P08133	ALIEILATR	1.49274	0.0212756	0.0634771	0.373098
Q92552	EALDVLGAVLK	0.223383	0.0212864	0.0478177	0.373098
O43491	EVAENQQNQSSDPEEEK	-0.418239	0.0213265	0.149433	0.373098
P61221	VALALCLGK	0.636442	0.0213304	0.2453	0.373098
Q02750	PSNILVNSR	0.274655	0.0213368	0.173275	0.373098
O94973	VLVAGDTMDSVK	-0.242936	0.0213372	0.0782363	0.373098
Q6IA86	TLLASACK	0.190574	0.0213527	0.207782	0.373098
P10768	FAVYLPPK	0.508608	0.0213692	0.120894	0.373098
Q9Y3D6	STQFEYAWCLVR	0.15958	0.0213696	0.0427391	0.373098
P33991	FIDPLAK	0.199218	0.0213962	0.196761	0.373098
P09874	ELLIFNK	-0.130481	0.0214025	0.319109	0.373098
O14497	YLAFTEEK	-0.431993	0.0214088	0.053522	0.373098
Q99798	VGLIGSCTNSSYEDMGR	0.397564	0.0214218	0.0742058	0.373098
Q07960	NPEQEPIPIVLR	-0.276915	0.0214247	0.0856989	0.373098
P22392	VMLGETNPADSK	0.382415	0.0214402	0.257282	0.373098
Q99459	YADLLLEK	-0.480479	0.0214563	0.0965533	0.373098
Q14204	SIPLDEGEDEAQR	-0.561942	0.0214698	0.212313	0.373098
P52209	TVSKVDDFLANEAK	-0.832384	0.021482	0.200422	0.373098
P40939	THINYGVK	0.515494	0.0214949	0.112848	0.373098
Q8NEB9	VWPNVEADGSEPTK	-0.290597	0.0215036	0.0472274	0.373098
Q9Y5L0	GTALVLAR	-0.254466	0.021504	0.139776	0.373098
P11388	YGVFPLR	0.214363	0.0215051	0.0430102	0.373098
P23919	WEQVPLIK	0.400855	0.0215108	0.279641	0.373098
P53396	PAMPQDSVPSPR	0.223312	0.0215742	0.539354	0.373324
Q05823	AQSNEEVVQLSPDEETK	-0.234716	0.0215839	0.0408715	0.373324
P08237	RGITNLCVIGGDGSLTGADTFR	0.346121	0.021585	0.156858	0.373324
Q9Y312	WSTLREEVDLSPAPESEVEAMR	-0.329503	0.0215855	0.043171	0.373324
Q9Y597	GMISTQPGSTPLASFK	0.213237	0.0216006	0.0432013	0.373324
P78527	MAVLALLAK	0.507281	0.0216075	0.166037	0.373324
Q96PZ0	LEELQLFK	-0.223548	0.0216301	0.118966	0.373324
Q06323	YFSERGDAVTK	-0.748488	0.0216598	0.259486	0.373324
Q92878	ACEIRDQITSK	-0.346088	0.0216603	0.130153	0.373324
Q8NCN5	NWQGGILSGGFEK	0.425892	0.0216798	0.0867191	0.373324
P27694	NEQAFEEVFQNANFR	0.725165	0.0216956	0.127758	0.373324
Q8IWX8	LAQFVAR	-0.489589	0.0217069	0.0868278	0.373324
Q9Y4W2	AMGQGLPDEEQEK	-0.36882	0.0217116	0.108558	0.373324
P49792	QKFEECQR	-0.534336	0.0217184	0.083254	0.373324
Q9UBW8	QDLSAIAR	-0.567244	0.0217368	0.0869472	0.373324
Q14152	SAYEEQR	-0.289423	0.0217543	0.485689	0.373324
Q16740	QSLQVIESAMER	0.312023	0.0217597	0.112482	0.373324
P62701	LTIAEER	-0.155301	0.0217747	0.145164	0.373324
Q01433	YNPIGESVLR	0.236289	0.0217804	0.239584	0.373324
P49368	IGDEYFTFITDCKDPK	-0.491937	0.0217805	0.217805	0.373324
Q9UMX5	YPIVGYTAR	0.234391	0.0217869	0.152509	0.373324
P11177	ILEDNSIPQVK	0.224148	0.0217903	0.0568797	0.373324
Q9BTV5	IDHYVLEYR	0.495749	0.0217911	0.0871644	0.373324
P63000	LDLRDDK	0.32653	0.0218196	0.0872785	0.373324
Q13618	YTFEEIQQETDIPERELVR	-1.03806	0.0218228	0.238219	0.373324
P30046	LCAAAASILGK	0.31233	0.0218285	0.196457	0.373324
Q13011	VNLLYSR	0.38265	0.0218336	0.094291	0.373324
P11586	LAILQVGNR	0.290317	0.0218339	0.526071	0.373324
Q92616	SALLDFYMK	-0.270353	0.0218714	0.191982	0.373689
P21283	VFVESVLR	0.408919	0.0218774	0.0984482	0.373689
Q15528	ATQGEQDNYEMHVR	-0.754239	0.021898	0.0437961	0.373852
Q7L5N1	FNVLYDR	-0.124918	0.0219196	0.120558	0.37403
Q9Y243	SLLSGLLIK	0.332501	0.0219685	0.0219685	0.374675
Q53H82	EQQILTLFR	0.434961	0.0219885	0.0732951	0.374775
Q6P6C2	VSEPVLSLPVRR	-0.53981	0.0219989	0.131994	0.374775
Q96F86	AAVAWANQNR	-0.208407	0.0220077	0.242084	0.374775
Q13813	LQIASDENYKDPTNLQGK	-0.586307	0.0220208	0.0679811	0.374809
Q8IYB8	FSAELIQHIPLSLR	0.312207	0.0220428	0.0330642	0.374911
Q00765	HESQMDSVVK	0.318702	0.022049	0.0440981	0.374911
P42858	AISEEEEEVDPNTQNPK	-0.534953	0.0220999	0.149951	0.375266
P47755	FTITPSTTQVVGILK	0.203744	0.022103	0.147834	0.375266
Q9UPT8	GSGPPPTEEEEGER	-0.773555	0.0221104	0.154773	0.375266
P42704	LQDAINILK	0.279002	0.0221144	0.140304	0.375266
P57678	SIAEGIGPEER	-0.250565	0.0221271	0.309779	0.375292
Q96RP9	VLYYTGR	0.347871	0.0221484	0.0664453	0.375402
P40616	ILILGLDGAGK	0.432454	0.0221558	0.0664674	0.375402
P51812	EASAVLFTITK	0.220195	0.0222076	0.421944	0.37609
P28838	GVLFASGQNLAR	0.229842	0.022236	0.416446	0.376157
A6NHR9	TTFQENTQSISVR	-0.463204	0.0222387	0.163084	0.376157
Q8N3C0	DLADWLNIK	-0.262348	0.0222495	0.244745	0.376157
O60610	NMFLQAVK	-0.427151	0.022266	0.0946307	0.376157
Q9HCC0	QADVFPDRDHFGR	0.432484	0.0222673	0.067355	0.376157
O14802	LTEIIFLNDVIKK	-0.361697	0.0222913	0.245204	0.376373
P07814	INEAVECLLSLK	-0.13306	0.0223121	0.213737	0.376536
P04637	SVTCTYSPALNK	-0.171825	0.0223356	0.145208	0.376625
[truncated: 31,719 more rows]

## Sheet: Abundance effects, protein
Protein	Log2FC_Prot	Pvalue_Prot	Padj_global_Prot
Q96QC0	-0.403167	2.95776e-06	0.0173916
Q9UBV8	0.690059	3.15268e-05	0.0560798
P52815	0.359378	3.94084e-05	0.0560798
Q9NX20	0.271388	4.69634e-05	0.0560798
Q9P2D3	-0.408554	6.12972e-05	0.0560798
O75340	0.559262	6.16262e-05	0.0560798
P46013	-0.496086	6.67617e-05	0.0560798
Q01085	-0.116557	9.14199e-05	0.0671936
Q8WU79	-0.0783782	0.00011134	0.0694709
P20073	1.30482	0.000122566	0.0694709
Q05932	-0.723218	0.000144678	0.0694709
P18858	-0.0961276	0.000156491	0.0694709
Q14684	-0.308479	0.000158479	0.0694709
Q14978	-0.273325	0.000165407	0.0694709
O95602	-0.180009	0.00018269	0.0716144
Q92947	0.337896	0.000203775	0.0718303
Q13017	-0.2866	0.000207673	0.0718303
P12532	0.136754	0.000360781	0.107634
Q96CW1	-0.248804	0.000396417	0.107634
P78540	0.338201	0.000413799	0.107634
Q15233	-0.178688	0.000423892	0.107634
Q96EY1	0.438018	0.00042417	0.107634
Q8NBT2	-0.205593	0.000425041	0.107634
P06748	-0.446784	0.00043932	0.107634
P12109	0.140049	0.000467002	0.107742
P33121	-0.419709	0.00047641	0.107742
Q5T8P6	-0.172278	0.000527458	0.114869
Q8TF71	-0.619403	0.000705395	0.135769
P51553	0.330406	0.000724223	0.135769
O95782	-0.280026	0.000772697	0.135769
Q14676	-0.230736	0.000788746	0.135769
Q9BV44	-0.150294	0.000801099	0.135769
P62070	0.382331	0.000812893	0.135769
Q6PJG6	-0.279641	0.000817177	0.135769
P53597	0.344495	0.000860915	0.135769
Q8WWI1	-0.228144	0.000881668	0.135769
Q8TBX8	-0.248409	0.000894598	0.135769
O00291	-0.466673	0.000906843	0.135769
Q9H9A5	-0.362281	0.000943892	0.135769
P50995	1.95784	0.000948725	0.135769
P35251	-0.357292	0.000966612	0.135769
Q01082	-0.446819	0.00098997	0.135769
Q9NS91	-0.232339	0.000992869	0.135769
Q8N5F7	-0.321103	0.00103048	0.136723
Q7Z5J4	-0.491718	0.00109063	0.136723
Q9UG01	-0.515035	0.00109633	0.136723
O95801	-0.255743	0.00113196	0.136723
Q9UBL3	-0.154393	0.00113234	0.136723
Q96CM8	0.337652	0.00113936	0.136723
P49411	0.348366	0.00118296	0.139116
Q9ULT8	-0.165272	0.00124169	0.142298
O75122	-0.321976	0.00125842	0.142298
Q96EL3	0.239394	0.00130983	0.144672
P34897	0.295193	0.0013715	0.144672
P07384	0.23656	0.00139766	0.144672
P06753	-0.102193	0.00139839	0.144672
Q15075	0.264362	0.00145564	0.144672
P08240	-0.408409	0.00146811	0.144672
Q96GQ7	-0.197704	0.00148469	0.144672
Q5SYE7	-0.23724	0.00149365	0.144672
P07355	1.38134	0.00150085	0.144672
P19404	0.411949	0.00154605	0.146625
Q15031	0.322895	0.00160003	0.147067
Q86T24	-0.705415	0.00165188	0.147067
Q5U5X0	0.28562	0.00167166	0.147067
Q10713	0.336503	0.00168819	0.147067
Q14966	-0.324872	0.00172315	0.147067
Q8N3F8	-0.128978	0.0017273	0.147067
Q8NBJ5	0.196997	0.00174799	0.147067
Q13492	-0.311764	0.00175079	0.147067
O94880	-0.253428	0.00178987	0.148231
Q13813	-0.337757	0.0018727	0.151319
Q7Z4H7	-0.334538	0.00187862	0.151319
O95983	-0.223464	0.00198584	0.153442
Q8TAE8	0.295843	0.00204913	0.153442
Q13322	-0.359781	0.00206244	0.153442
Q9NUB1	0.355017	0.00206469	0.153442
P32780	-0.444421	0.00206527	0.153442
Q9NQH7	0.343517	0.00211309	0.153442
O14981	-0.186965	0.0021765	0.153442
O15382	0.352569	0.0021832	0.153442
Q99755	-0.645197	0.00219155	0.153442
Q5T200	-0.315771	0.00221241	0.153442
P11310	0.342567	0.00221723	0.153442
O60264	-0.230268	0.00222294	0.153442
Q7Z2W4	-0.18033	0.00224421	0.153442
Q9P2K5	-0.365427	0.002272	0.153514
Q16822	0.301666	0.00231158	0.153514
O75116	-0.148801	0.00237649	0.153514
Q14203	-0.197622	0.00241156	0.153514
Q13686	0.285974	0.00245543	0.153514
Q9UBS8	-0.158693	0.00246412	0.153514
Q8TEA7	-0.255753	0.0025118	0.153514
Q9BQC6	0.352034	0.00255328	0.153514
P30084	0.396004	0.00256205	0.153514
Q9BXK5	-0.672108	0.0025739	0.153514
P12956	-0.124489	0.00257519	0.153514
O15027	-0.222654	0.00258668	0.153514
O00330	0.282624	0.00258775	0.153514
Q70CQ2	-0.255223	0.00263769	0.153514
Q14689	0.203909	0.00265712	0.153514
P50213	0.314411	0.00266749	0.153514
Q9UBF2	-0.217569	0.00268911	0.153514
O43464	0.501834	0.00282801	0.155321
Q9NQ55	-0.180863	0.00283205	0.155321
Q12789	-0.19966	0.00288296	0.155321
Q15464	-0.353451	0.00288776	0.155321
O60245	-0.710226	0.00291504	0.155321
O00232	-0.0790975	0.00294659	0.155321
Q8NFD5	-0.155873	0.00295588	0.155321
P05787	-0.418843	0.00296214	0.155321
Q9NVH2	-0.342824	0.0029624	0.155321
O43615	0.441075	0.00301301	0.155321
Q8WW59	0.450915	0.00307076	0.155321
Q9BW92	0.230958	0.0030852	0.155321
O75150	-0.225084	0.00308861	0.155321
Q9BUT9	-0.296322	0.00309057	0.155321
Q07157	-0.239213	0.00313884	0.15641
Q99496	-0.171193	0.00317476	0.156871
P82932	0.249073	0.00324895	0.158928
Q8N0T1	-0.390823	0.00327047	0.158928
Q9BX68	0.328917	0.00339197	0.159031
Q9Y3T9	-0.197947	0.00345643	0.159031
P12931	-0.217881	0.00346185	0.159031
Q15773	-0.133474	0.0034648	0.159031
P08559	0.236923	0.00350875	0.159031
P54132	-0.215173	0.00354655	0.159031
Q8N6R0	-0.120392	0.00355894	0.159031
Q96RP9	0.304031	0.00362837	0.159031
P53367	-0.149215	0.00365167	0.159031
Q02252	0.325756	0.00366233	0.159031
Q9UNS1	-0.247501	0.00378583	0.159031
P35221	-0.285584	0.00386102	0.159031
P35240	-0.367192	0.00389704	0.159031
Q9UDY2	-0.217261	0.00391677	0.159031
Q96EY5	-0.148831	0.00392808	0.159031
P78527	-0.172107	0.00394134	0.159031
Q9GZZ9	-0.325794	0.00402511	0.159031
O00468	0.269157	0.00404233	0.159031
Q6GYQ0	-0.406341	0.00405683	0.159031
P35659	-0.22443	0.00408511	0.159031
Q86WA6	0.419213	0.00409775	0.159031
Q8WYA6	-0.216722	0.00416236	0.159031
Q9NRG7	0.578632	0.00423574	0.159031
Q8NEY1	-0.287843	0.00424486	0.159031
Q13838	-0.263376	0.00427188	0.159031
O14965	0.187992	0.00432048	0.159031
O75879	0.317533	0.00434466	0.159031
Q14980	-0.387633	0.00436112	0.159031
Q9NNW7	0.391211	0.00437182	0.159031
Q7Z417	-0.170921	0.00439692	0.159031
Q9BYD2	0.326384	0.00442022	0.159031
P39023	-0.0914344	0.0044388	0.159031
Q6P6C2	-0.118325	0.00447998	0.159031
P61289	-0.281306	0.00448064	0.159031
Q04721	0.287419	0.00452023	0.159031
Q9BS26	0.150718	0.00455113	0.159031
P42126	0.373672	0.00462163	0.159031
P31937	0.306565	0.00467318	0.159031
Q8WUA7	-0.31104	0.00468399	0.159031
O43432	-0.15518	0.00470792	0.159031
P31949	0.456659	0.00472271	0.159031
Q15811	-0.13606	0.0047503	0.159031
P13804	0.330802	0.0047957	0.159031
O94925	0.265745	0.00483397	0.159031
Q96TA1	-0.229592	0.00483568	0.159031
P31040	0.359005	0.00483941	0.159031
P04637	-0.201502	0.00487217	0.159031
Q9BPW8	0.454244	0.00487992	0.159031
P42765	0.283356	0.0049007	0.159031
O14561	0.276717	0.00490413	0.159031
Q9H0R6	0.287329	0.00500609	0.159031
Q16740	0.303522	0.00504664	0.159031
Q96CN9	-0.369499	0.00504936	0.159031
P23368	0.297842	0.00505186	0.159031
P80303	0.279364	0.00507173	0.159031
Q14690	-0.219804	0.00507695	0.159031
P48507	-0.128434	0.00508485	0.159031
O43172	-0.0766343	0.0051166	0.159031
Q07864	-0.134155	0.00516469	0.159031
O60568	0.1933	0.00516809	0.159031
Q14257	-0.267805	0.00519555	0.159031
Q12906	-0.094563	0.0052474	0.159031
P51572	0.408463	0.00526936	0.159031
O95208	-0.310989	0.00528839	0.159031
Q6P158	-0.139907	0.00529302	0.159031
Q96AY2	-0.471061	0.00529994	0.159031
O75179	-0.187468	0.00530739	0.159031
Q9HCM4	-0.439706	0.00535646	0.159031
P30837	0.270969	0.00537007	0.159031
Q9NR30	-0.219123	0.0054011	0.159031
P22570	0.291297	0.00546439	0.159031
P23786	0.258249	0.00552982	0.159031
P23434	0.387398	0.00554549	0.159031
P09525	1.17521	0.00560247	0.159031
P35222	-0.31321	0.00562183	0.159031
Q9NZM3	-0.153736	0.00562667	0.159031
Q9UKU7	0.279292	0.00567116	0.159031
O75323	0.314636	0.0056826	0.159031
Q9H0H0	-0.349164	0.00568839	0.159031
O95299	0.560758	0.00570729	0.159031
Q9HCC0	0.290304	0.00573946	0.159031
Q6P1N0	-0.21123	0.00574976	0.159031
Q99549	-0.583565	0.00575193	0.159031
O60271	-0.134464	0.00575792	0.159031
Q93008	-0.0833764	0.00577045	0.159031
O43837	0.36874	0.00578986	0.159031
Q96F24	-0.0919624	0.00589587	0.159031
Q969F9	-0.312036	0.0059299	0.159031
Q9BQP7	0.280181	0.00593608	0.159031
Q9NTJ3	-0.0758121	0.0059413	0.159031
Q8NI27	-0.198697	0.00595146	0.159031
P82663	0.369529	0.0059589	0.159031
Q8N183	0.469737	0.00598675	0.159031
Q9Y5Q9	-0.239953	0.00602587	0.159031
Q99798	0.318064	0.00602697	0.159031
Q01780	-0.168901	0.00605961	0.159031
Q9BYC8	0.293711	0.00606244	0.159031
Q9Y3B7	0.31297	0.00617035	0.159031
Q9HCM7	-0.367772	0.00622271	0.159031
Q86UA1	-0.151999	0.00622854	0.159031
Q02809	0.160003	0.0062418	0.159031
P49916	-0.294538	0.00624331	0.159031
Q9P2N5	-0.187066	0.00628227	0.159031
Q8IZH2	-0.135588	0.00631423	0.159031
Q96E11	0.228759	0.0063197	0.159031
O95758	-0.233354	0.00639095	0.159031
Q6KC79	-0.426049	0.00639295	0.159031
Q99614	-0.172401	0.00639884	0.159031
O15360	-0.508818	0.00640059	0.159031
P31930	0.381223	0.00643033	0.159031
O60885	-0.200498	0.00647875	0.159031
Q9UKF6	-0.0998126	0.00650039	0.159031
Q9Y3S2	-0.146046	0.00653535	0.159031
O75439	0.31098	0.00653997	0.159031
Q16352	-0.67258	0.00660704	0.159031
Q86UK7	-0.224921	0.00664561	0.159031
P38117	0.313256	0.00666378	0.159031
Q04637	-0.164285	0.00671522	0.159031
Q15154	-0.272149	0.0067338	0.159031
Q13557	0.301971	0.00677582	0.159031
O43379	-0.137607	0.00680409	0.159031
Q6NXR4	-0.300921	0.00681085	0.159031
Q9BYD3	0.292746	0.00681094	0.159031
P08670	-0.462782	0.00681901	0.159031
O75718	0.149589	0.00685749	0.159031
O94973	-0.242171	0.00686158	0.159031
P21912	0.331139	0.00689999	0.159031
P08047	-0.0860402	0.00691054	0.159031
O75691	-0.197155	0.00691109	0.159031
P23378	0.328007	0.00692245	0.159031
Q9HD33	0.31425	0.00692933	0.159031
O43678	0.199464	0.00697064	0.159031
P04181	0.329514	0.0070206	0.159031
P55084	0.240842	0.00702803	0.159031
P16219	0.333512	0.00704969	0.159031
P11172	-0.229015	0.0070878	0.159031
Q9BYV8	-0.486775	0.00709156	0.159031
Q96G25	-0.454041	0.00710607	0.159031
Q6WKZ4	0.173842	0.00710841	0.159031
Q9UBU9	-0.289036	0.00714431	0.159031
Q6ZW49	-0.266919	0.00715127	0.159031
Q96RE7	-0.192465	0.00715841	0.159031
Q12996	-0.211293	0.0071772	0.159031
P20674	0.338433	0.00720444	0.159031
P10606	0.282793	0.00721858	0.159031
Q9Y3I1	-0.246493	0.0072465	0.159031
Q9H3P2	-0.25662	0.00724833	0.159031
O60942	-0.105737	0.0073086	0.159757
Q96I99	0.298699	0.00734386	0.159933
Q9BSH4	0.288546	0.00740674	0.160707
Q8IZD4	-0.253212	0.00745194	0.161093
P19838	-0.21683	0.00762533	0.163721
Q92538	-0.333374	0.00762917	0.163721
Q8WWK9	-0.308823	0.00767761	0.163855
Q13409	-0.113135	0.00769115	0.163855
Q12834	-0.335807	0.00774094	0.164151
Q8WWY3	-0.122613	0.00782095	0.164151
P49792	-0.274002	0.00784213	0.164151
Q13769	-0.168052	0.0078828	0.164151
Q86V48	-0.140585	0.00791531	0.164151
Q9NR09	-0.192545	0.00792665	0.164151
Q96R06	-0.634016	0.00800753	0.164151
Q86XP3	-0.304434	0.00801041	0.164151
O15014	-0.176164	0.00803745	0.164151
Q9UKG1	-0.272394	0.00805217	0.164151
Q9H1K1	0.211871	0.00807576	0.164151
Q9NUJ1	0.2578	0.00808363	0.164151
Q9BQ48	0.41481	0.00808633	0.164151
P10515	0.280632	0.00811172	0.164151
Q99996	-0.308666	0.0081238	0.164151
P10809	0.289939	0.00818665	0.164855
Q9BUP0	-0.19169	0.00831857	0.165689
P30048	0.294053	0.00833917	0.165689
Q92900	-0.123356	0.00834709	0.165689
Q86VS8	-0.263532	0.00835974	0.165689
O95793	-0.255442	0.00836897	0.165689
O60343	-0.184453	0.00840674	0.165878
Q14204	-0.187167	0.00849048	0.16697
Q14192	-0.208305	0.00856604	0.167894
Q13085	-0.177518	0.00867376	0.168027
Q9BXW7	0.289911	0.00869914	0.168027
Q15554	-0.23092	0.0087094	0.168027
O60749	-0.156489	0.00873045	0.168027
P51649	0.328183	0.00876699	0.168027
Q9BTU6	0.438192	0.00881571	0.168027
P61978	-0.0691822	0.00881801	0.168027
O15446	-0.151645	0.00884874	0.168027
Q9Y6R4	-0.304238	0.00884982	0.168027
Q96P70	-0.24422	0.00887334	0.168027
Q9UJY5	-0.200261	0.00888715	0.168027
Q5JTZ9	0.224419	0.00898014	0.168435
O60488	0.245706	0.00907801	0.168435
Q9UP83	-0.309915	0.00913262	0.168435
P08133	1.43672	0.00916235	0.168435
Q4G176	0.383226	0.00918429	0.168435
P11802	-0.130961	0.00920567	0.168435
P18124	-0.0971203	0.00921784	0.168435
Q09666	0.233417	0.00923468	0.168435
Q9Y3P9	-0.223384	0.00924989	0.168435
Q9H9P8	0.363341	0.00927599	0.168435
Q96HY7	0.244935	0.00931591	0.168435
Q9ULU4	-0.298167	0.00934032	0.168435
Q76L83	-0.744467	0.00934955	0.168435
P05165	0.299178	0.00935471	0.168435
Q96II8	-0.386528	0.00938126	0.168435
Q6ZRI6	-0.342419	0.00940174	0.168435
P22033	0.262614	0.00941451	0.168435
Q00587	-0.262056	0.00944337	0.168435
P78344	-0.224211	0.009453	0.168435
Q9Y2Q3	0.3874	0.00948388	0.168475
P38398	-0.355674	0.00964683	0.170366
Q9ULL5	-0.470164	0.00964827	0.170366
Q9ULK4	-0.343501	0.00968415	0.170453
Q29RF7	-0.306589	0.00971116	0.170453
Q5T0N5	-0.274356	0.00979302	0.171378
P46821	-0.0887861	0.00983707	0.17147
Q9Y5Q8	-0.230303	0.0098917	0.17147
Q13555	0.295969	0.0100116	0.17147
O14964	-0.128137	0.0100374	0.17147
Q9NXK8	-0.181394	0.0100479	0.17147
Q9Y305	0.342154	0.0100652	0.17147
P42025	-0.288514	0.0100854	0.17147
Q86XL3	-0.16753	0.0101115	0.17147
Q9Y4R8	-0.284165	0.0101554	0.17147
Q15007	-0.176301	0.0101799	0.17147
P09622	0.276653	0.0102026	0.17147
Q99714	0.270677	0.0102077	0.17147
Q9UPN3	-0.289184	0.0102331	0.17147
P05166	0.338107	0.0103016	0.17147
Q6UVJ0	-0.529488	0.0103181	0.17147
P09874	-0.18453	0.0103961	0.17147
Q9UPT5	-0.206793	0.0104061	0.17147
Q96C36	0.187736	0.0104521	0.17147
P23142	-0.188481	0.0105321	0.17147
Q5UIP0	-0.400036	0.010565	0.17147
Q01167	-0.174214	0.0106207	0.17147
Q14197	0.312199	0.0106513	0.17147
Q9UKZ1	-0.307285	0.010654	0.17147
Q5JPH6	0.329706	0.0106717	0.17147
O75616	0.354339	0.0106825	0.17147
Q9NP81	0.286964	0.0106848	0.17147
Q8IVW6	-0.501831	0.0107393	0.17147
P49959	-0.160726	0.0107599	0.17147
Q96C57	-0.210199	0.0107769	0.17147
O14578	-0.224458	0.0108147	0.17147
Q99590	-0.227947	0.0108566	0.17147
Q14008	-0.247962	0.0108624	0.17147
Q8TDX7	-0.158358	0.0108734	0.17147
Q8NEU8	-0.33469	0.0109161	0.17147
Q9NSE4	0.254464	0.0109244	0.17147
Q5T5U3	-0.31022	0.0109778	0.17147
Q9HA77	0.264912	0.0109923	0.17147
Q96PV7	-0.25316	0.0110029	0.17147
P49748	0.314592	0.011066	0.17147
Q92990	-0.15192	0.0110869	0.17147
O00471	-0.247722	0.0111016	0.17147
Q86X10	-0.258623	0.0111298	0.17147
Q9BTY7	-0.148495	0.0111823	0.17147
O75175	-0.147218	0.0111825	0.17147
Q69YQ0	-0.251242	0.0111828	0.17147
Q14839	-0.321994	0.0111952	0.17147
Q9H1Y0	-0.0796935	0.0112721	0.17147
O60341	-0.195192	0.0113187	0.17147
Q15005	0.432071	0.0113277	0.17147
Q12968	-0.357354	0.0113566	0.17147
Q9NVH6	0.323118	0.0113648	0.17147
Q9H5H4	-0.130329	0.0113699	0.17147
Q9HCE5	-0.104562	0.0113955	0.17147
O15294	-0.175012	0.0115016	0.17147
A2RUC4	0.206184	0.0115248	0.17147
Q69YH5	-0.663614	0.0115278	0.17147
Q5VTR2	-0.142945	0.0115477	0.17147
P32322	0.247376	0.0115585	0.17147
P20585	-0.201808	0.0115628	0.17147
Q8N1F7	-0.271436	0.0115747	0.17147
Q9P2K6	-0.287488	0.011597	0.17147
Q96PK6	-0.269234	0.0116063	0.17147
Q7L5Y9	-0.108104	0.0116446	0.171605
Q9P2E9	-0.278165	0.0117211	0.1723
P48735	0.302532	0.0118649	0.17397
O43681	-0.128668	0.0119032	0.17397
Q2NKX8	-0.176777	0.0119728	0.17397
Q9Y6X3	-0.335021	0.0119811	0.17397
P02647	-0.310419	0.0119827	0.17397
Q53HC9	0.11433	0.0121007	0.174951
A6NGB9	0.265265	0.0121097	0.174951
Q9H6T3	-0.17801	0.0121541	0.175162
P49454	-0.371517	0.0121967	0.175347
Q96A65	-0.259625	0.0123263	0.176429
P43490	-0.207309	0.012332	0.176429
Q7Z739	-0.104422	0.012447	0.177103
Q5ST30	0.297111	0.0124893	0.177103
Q15424	-0.441258	0.0125124	0.177103
Q14669	-0.224287	0.0125636	0.177103
O95396	-0.229408	0.0125742	0.177103
Q9NRX2	0.218714	0.0126373	0.177103
Q9HB09	-0.375087	0.0126373	0.177103
Q9Y399	0.263891	0.0126455	0.177103
Q8NEB9	-0.235162	0.0126502	0.177103
Q9NVM9	-0.0976804	0.0126808	0.177109
P39748	-0.134443	0.0127856	0.177731
Q9BXS6	-0.182027	0.0127857	0.177731
P24752	0.29293	0.0128369	0.17802
Q16762	0.252787	0.0129068	0.178569
Q12824	-0.337881	0.0129966	0.17923
Q9C026	-0.277972	0.0130271	0.17923
P35658	-0.125476	0.0130727	0.17923
P22830	0.34748	0.0130829	0.17923
Q8IXJ6	-0.40833	0.0131069	0.17923
Q96HP4	0.317458	0.0132817	0.180907
Q5VZL5	-0.438406	0.0132912	0.180907
Q9BSJ8	0.381084	0.0133521	0.181317
Q5T440	0.204485	0.0135279	0.182415
P19784	-0.0798665	0.0135986	0.182415
Q12931	0.24033	0.0136067	0.182415
P07196	-0.263318	0.0136367	0.182415
P17480	-0.341699	0.0136652	0.182415
Q15014	-0.188075	0.0136747	0.182415
O14929	-0.0913198	0.013704	0.182415
Q96AB3	0.403649	0.0137114	0.182415
Q96DT7	-0.299425	0.0137212	0.182415
Q969S9	0.255557	0.0137636	0.182415
Q9Y520	-0.108359	0.0137903	0.182415
O00505	-0.225123	0.0139289	0.182415
Q07866	-0.126416	0.0139421	0.182415
Q8TAG9	-0.322459	0.013946	0.182415
Q8N684	-0.107633	0.0139587	0.182415
P00367	0.283329	0.013986	0.182415
O15372	-0.105161	0.0140217	0.182415
P11498	0.219868	0.0140653	0.182415
Q8N612	-0.316344	0.0140734	0.182415
Q8ND04	-0.102361	0.0140981	0.182415
Q6PI48	0.305931	0.0141148	0.182415
P63010	-0.210608	0.0141843	0.182415
Q9BZQ6	-0.170129	0.0141894	0.182415
Q13283	-0.157912	0.0142243	0.182415
Q8NCM8	-0.194425	0.0142386	0.182415
Q8WTT2	-0.382293	0.014279	0.182415
Q9Y6D6	-0.256316	0.0143104	0.182415
Q96PY6	-0.324632	0.0143316	0.182415
P22307	0.153891	0.0143743	0.182415
Q99871	-0.680881	0.0143745	0.182415
Q13895	-0.103553	0.0144205	0.182415
Q6ZRS2	-0.446112	0.0144257	0.182415
Q02156	-0.471117	0.0145959	0.184172
Q86VW0	-0.360232	0.0147111	0.184922
Q03001	-0.463237	0.0147183	0.184922
P62750	-0.0819062	0.014763	0.184931
Q9UFN0	0.343587	0.0148289	0.184931
Q5W0B1	-0.105398	0.0148905	0.184931
Q9Y2R9	0.266852	0.01491	0.184931
A3KMH1	0.312042	0.0149268	0.184931
Q8TAQ2	-0.228232	0.0149353	0.184931
Q9BT25	-0.643238	0.0149392	0.184931
O60244	-0.335354	0.0149816	0.185067
P22059	-0.160996	0.0151041	0.185386
Q86YV9	-0.360822	0.015112	0.185386
O60524	-0.114133	0.0151652	0.185386
Q5QJE6	-0.569953	0.0151832	0.185386
Q9Y678	-0.196487	0.0152134	0.185386
Q9GZS1	-0.251857	0.0152439	0.185386
Q9P2R7	0.209842	0.0152622	0.185386
A5YKK6	-0.27267	0.0152854	0.185386
Q8WUM0	-0.336591	0.0152912	0.185386
Q9BTC0	-0.369911	0.0153231	0.185391
Q6P4F2	0.268287	0.0153999	0.185937
Q96EK5	-0.169381	0.0155407	0.186587
O95409	-0.443409	0.0155473	0.186587
Q9NPQ8	-0.288391	0.0155873	0.186587
O43716	0.240474	0.0156102	0.186587
P56182	-0.243654	0.0156123	0.186587
O00411	0.35051	0.0157019	0.186799
O75976	0.44132	0.0157132	0.186799
O15287	-0.381814	0.0157283	0.186799
O60566	-0.192165	0.0157789	0.186799
Q8NDV7	-0.285941	0.0158107	0.186799
P28331	0.282247	0.0158342	0.186799
O43264	-0.16701	0.0158525	0.186799
Q9HAU5	-0.203617	0.0159262	0.187292
Q9BTA9	-0.327213	0.016127	0.188925
P51398	0.269956	0.0161419	0.188925
Q5JSZ5	-0.168038	0.0161839	0.188925
Q8TBA6	-0.364773	0.0162097	0.188925
Q96FV9	-0.140417	0.016289	0.188925
O00303	-0.107974	0.016291	0.188925
Q8N4Q0	0.249779	0.0162984	0.188925
P78347	-0.278516	0.0163221	0.188925
O75390	0.252208	0.0164093	0.189561
Q07666	-0.250801	0.0165967	0.19135
Q9UDR5	0.313493	0.0169306	0.193982
Q86TP1	-0.210857	0.0169315	0.193982
P50914	-0.184425	0.0170284	0.193982
P11387	-0.370153	0.017034	0.193982
P42704	0.18337	0.0170897	0.193982
Q7Z7F7	0.479494	0.0171061	0.193982
Q9H2U2	0.215366	0.0171161	0.193982
Q8TEX9	-0.261867	0.0171343	0.193982
Q9P015	0.24267	0.0172162	0.193982
O00429	-0.273636	0.0172427	0.193982
Q12874	-0.0609645	0.017275	0.193982
Q5JTH9	-0.135376	0.0172801	0.193982
Q8IWJ2	-0.247803	0.0172823	0.193982
O00629	-0.193397	0.0173026	0.193982
Q9NRL2	-0.579842	0.0173198	0.193982
Q9NX08	-0.241283	0.0174269	0.194421
O00541	-0.088797	0.017453	0.194421
Q99459	-0.206584	0.0174846	0.194421
Q9H410	-0.28696	0.0175206	0.194421
O95363	0.732052	0.0175243	0.194421
Q02218	0.294274	0.0175653	0.194453
Q5T481	-0.386109	0.0175934	0.194453
Q5SRE5	-0.165629	0.0177408	0.195089
Q96JB2	-0.36806	0.0177593	0.195089
O75569	-0.109441	0.0177807	0.195089
Q9NX74	0.134555	0.0177877	0.195089
P45954	0.252489	0.0178168	0.195089
Q9P2D1	-0.202213	0.0178555	0.19515
P49815	-0.20256	0.0179005	0.195278
Q9Y535	-0.213212	0.0180088	0.196095
O75635	0.217483	0.0180629	0.196321
Q9HAH7	-0.214072	0.0181188	0.196565
P40926	0.324823	0.0181897	0.196609
Q8WXF1	-0.222955	0.0181976	0.196609
Q15366	-0.234788	0.0182231	0.196609
Q6NXE6	-0.166457	0.0182789	0.196849
P13995	0.28858	0.0183501	0.19707
Q9BYW2	-0.339344	0.0183986	0.19707
Q15118	0.271082	0.0183999	0.19707
O43395	-0.124369	0.0185751	0.198416
Q14004	-0.407491	0.0185966	0.198416
Q9NWZ5	-0.106081	0.0186268	0.198416
Q5SXM8	0.442099	0.0186897	0.198726
Q8TAP6	-0.100626	0.0188488	0.200056
Q9HD34	0.453621	0.0189697	0.200467
Q9H857	0.296881	0.0189719	0.200467
P09132	-0.150569	0.0189899	0.200467
Q9Y3D9	0.252895	0.0191208	0.201488
P11177	0.206976	0.0192456	0.202387
P14923	-0.255715	0.0192749	0.202387
Q86US8	-0.556039	0.0193913	0.202391
Q9P0M9	0.366037	0.0193921	0.202391
Q5JRX3	0.223743	0.0194721	0.202391
Q9Y4B6	-0.120883	0.0194743	0.202391
Q86VM9	-0.128754	0.0194799	0.202391
P29084	-0.165453	0.0195438	0.202391
Q13546	-0.281738	0.0195476	0.202391
P30038	0.239843	0.0195507	0.202391
Q8IVL5	0.71261	0.0196081	0.202499
P46199	0.242336	0.01963	0.202499
O00567	-0.182761	0.0196965	0.202829
Q9BYD1	0.244702	0.0197337	0.202857
P42679	0.162128	0.0198008	0.203059
P00505	0.321091	0.0198567	0.203059
Q8IWY9	-0.275139	0.019857	0.203059
P48444	-0.135426	0.019924	0.203127
Q16698	0.275894	0.0199327	0.203127
Q9UKA4	-0.289975	0.0199778	0.203234
Q92797	-0.210996	0.0200397	0.203512
A3KN83	-0.335906	0.0200908	0.203679
Q9BV20	-0.213356	0.0201363	0.203789
Q96LD4	-0.110768	0.0201757	0.203837
O43663	-0.283989	0.0202685	0.204423
P46777	-0.104428	0.0204652	0.205168
Q8IWU5	0.561082	0.0204661	0.205168
O95831	0.230838	0.020488	0.205168
O60493	-0.172206	0.0204944	0.205168
O95684	-0.31491	0.0205651	0.205168
Q9UJX3	-0.12893	0.0205663	0.205168
P50851	-0.153768	0.0206082	0.205168
Q9H900	-0.180803	0.0206658	0.205168
Q9NUL7	0.310925	0.0206715	0.205168
Q96K76	-0.0591724	0.0206916	0.205168
O15091	0.28736	0.0207349	0.205168
P05091	0.302226	0.020761	0.205168
Q9Y2V7	-0.323223	0.0208522	0.205723
P46939	-0.370956	0.0209001	0.205819
Q8TC12	0.440741	0.0209319	0.205819
Q96CB8	-0.272092	0.0209856	0.206002
Q7Z2Z2	-0.0703736	0.0210725	0.206511
Q9Y6G9	-0.121342	0.0211516	0.20694
A6NHR9	-0.222702	0.0212229	0.20727
Q08AM6	-0.127935	0.0212558	0.20727
Q92503	-0.217169	0.0213686	0.207478
Q15648	-0.234447	0.0213736	0.207478
Q9NVC6	-0.320309	0.0213829	0.207478
O94763	-0.167471	0.021513	0.208396
Q96KG9	-0.30411	0.0215798	0.208486
O94952	-0.360797	0.0216427	0.208486
Q8WVM0	0.358107	0.0216459	0.208486
Q08378	-0.153506	0.0216847	0.208486
A4D1P6	-0.232207	0.0217586	0.208486
Q01804	-0.163969	0.0217841	0.208486
Q96SB3	-0.352051	0.0218183	0.208486
O76003	-0.189157	0.0218776	0.208486
P53801	0.420714	0.0218852	0.208486
Q9Y6D5	-0.238463	0.0219368	0.208486
Q14738	-0.197715	0.0219681	0.208486
Q7Z3U7	-0.282671	0.0220094	0.208486
P37198	-0.189993	0.02205	0.208486
Q9H0F6	0.104959	0.0220741	0.208486
O14497	-0.155094	0.0221044	0.208486
Q15397	-0.281003	0.0221421	0.208486
Q15003	-0.163881	0.022148	0.208486
Q86YR5	-0.231714	0.0221909	0.208486
Q14739	-0.207494	0.0222148	0.208486
Q9UN37	-0.117152	0.0222559	0.208486
Q9UEY8	-0.128722	0.0223013	0.208486
Q9BXP5	-0.122869	0.0223237	0.208486
Q92600	-0.218773	0.0223668	0.208486
Q96A00	0.455006	0.0223856	0.208486
Q6P2E9	-0.193479	0.0224674	0.208486
P13051	0.233015	0.0225501	0.208486
O60783	0.274518	0.0226056	0.208486
O94829	-0.38853	0.0226121	0.208486
Q9NXC2	-0.323414	0.0226507	0.208486
Q16543	-0.181135	0.0226535	0.208486
Q7Z4S6	-0.124152	0.022667	0.208486
P82921	0.218087	0.0226687	0.208486
Q9UI95	-0.489469	0.0227405	0.208486
P28702	1.41621	0.0228075	0.208486
Q15831	0.140357	0.0228125	0.208486
P11717	0.191237	0.022829	0.208486
P02765	-0.26006	0.0228342	0.208486
Q96ME1	0.1151	0.0229935	0.208826
Q7LBC6	-0.159993	0.0229937	0.208826
Q8N5M1	0.488452	0.0230409	0.208826
Q9C0E2	-0.200752	0.023063	0.208826
Q9NYK5	0.245696	0.0231318	0.208826
O60645	-0.222466	0.0231474	0.208826
Q7L0Y3	0.20354	0.0232979	0.208826
Q6NZY4	-0.281648	0.0233006	0.208826
P36957	0.259859	0.0233767	0.208826
Q8WUZ0	-0.102615	0.0234324	0.208826
Q92576	-0.35292	0.0234615	0.208826
Q8IVS2	0.339962	0.0234758	0.208826
Q9UH65	-0.125619	0.0234979	0.208826
Q96BP2	0.24011	0.0235191	0.208826
P82673	0.273727	0.0235312	0.208826
Q2KHR3	-0.326969	0.0235877	0.208826
Q6NVY1	0.199076	0.0236128	0.208826
P56945	-0.310816	0.0236236	0.208826
P46776	-0.152251	0.0236896	0.208826
Q9H9Y6	-0.150034	0.0236919	0.208826
P04083	0.924966	0.0237549	0.208826
P49848	-0.218298	0.0237608	0.208826
P55060	-0.272224	0.0237616	0.208826
P02774	-0.361185	0.0237738	0.208826
O75131	1.06903	0.0237756	0.208826
Q9NWU1	0.247252	0.0237948	0.208826
Q9BRS2	-0.174917	0.0238798	0.20892
Q9NZC9	-0.207722	0.0239267	0.20892
Q8TBB5	0.177884	0.0239353	0.20892
Q8WY22	1.05748	0.0239702	0.20892
P35914	0.340883	0.0239832	0.20892
P18615	-0.229707	0.0240682	0.20935
O14874	0.27798	0.0241154	0.209447
Q9BQG0	-0.150043	0.0241886	0.209447
O75448	-0.34157	0.0242194	0.209447
O75717	-0.0553984	0.0242218	0.209447
P61201	-0.136086	0.0242939	0.209763
Q27J81	-0.237389	0.0243386	0.20984
Q8IXB1	0.197191	0.0245031	0.210949
Q96ST3	-0.233403	0.0245398	0.210957
Q9NW13	-0.0986463	0.0245968	0.211136
Q8IXH7	-0.276473	0.0247531	0.211136
P43897	0.260526	0.0247548	0.211136
Q12769	-0.279631	0.0247747	0.211136
Q5M775	-0.287908	0.0247872	0.211136
Q14103	-0.104594	0.0248018	0.211136
Q9UKX7	-0.111302	0.0248121	0.211136
Q02878	-0.125745	0.0249049	0.211619
Q9BU76	-0.250647	0.025052	0.212563
O43159	-0.24432	0.025101	0.212671
Q8N201	-0.421163	0.0251419	0.212711
O75821	-0.172529	0.0252374	0.213213
Q9Y5K5	-0.0917773	0.0253399	0.213772
O15164	-0.450664	0.0254347	0.214263
Q9NWU5	0.317086	0.0255254	0.21472
Q13098	-0.137705	0.0256403	0.215216
P63208	-0.0864715	0.0256952	0.215216
Q92664	-0.294457	0.0257195	0.215216
Q9HAV7	0.281666	0.025762	0.215216
P23610	-0.23689	0.0257825	0.215216
Q9NYF8	-0.222539	0.0258039	0.215216
O43929	-0.128867	0.0259943	0.21644
Q96EY8	0.172433	0.0260582	0.21644
Q9HB90	0.222343	0.0260611	0.21644
P78316	-0.24063	0.026126	0.216672
P46379	-0.246983	0.026177	0.21679
P04080	0.175757	0.026223	0.216865
Q8IYU2	-0.449198	0.0263026	0.217218
O00750	-0.331767	0.026379	0.217544
P13674	0.0812674	0.0266157	0.219189
Q6P1L8	0.286237	0.0266705	0.219332
O60216	-0.176284	0.0267615	0.219773
Q12980	-0.119932	0.0268241	0.219863
Q9UHR4	-0.134057	0.0269925	0.219863
Q9BY77	-0.223904	0.0270039	0.219863
O43708	0.225115	0.0270168	0.219863
O15020	-0.365567	0.0270201	0.219863
Q9UN86	-0.238491	0.0270368	0.219863
Q5T5Y3	-0.326482	0.0270772	0.219863
Q07021	0.181114	0.0270782	0.219863
P35527	2.05043	0.027109	0.219863
Q4L235	-0.303069	0.0272781	0.220395
O94776	-0.153239	0.0272859	0.220395
Q9Y6I3	-0.288625	0.027287	0.220395
Q9Y496	-0.16059	0.0273621	0.220574
Q00765	0.201594	0.0274009	0.220574
Q92616	-0.169557	0.0274304	0.220574
Q92574	-0.628273	0.0274764	0.220574
O43657	0.380794	0.0274968	0.220574
Q8IY81	-0.239938	0.0276477	0.221483
O75475	-0.173905	0.0277538	0.221744
Q9UBB6	-0.187354	0.0277557	0.221744
Q7KZ85	-0.0836208	0.0279227	0.222776
Q13011	0.333354	0.0280536	0.222892
P22695	0.46466	0.0280631	0.222892
O00461	0.190544	0.0281845	0.222892
O60610	-0.226329	0.0281891	0.222892
Q8IXM3	0.261823	0.0282345	0.222892
Q96JM3	-0.266213	0.0282364	0.222892
O75521	0.23183	0.0282891	0.222892
O15371	-0.056421	0.0283046	0.222892
P30405	0.301674	0.0283621	0.222892
O00170	-0.180521	0.0283769	0.222892
O75607	-0.239249	0.0283967	0.222892
Q8WX92	-0.198791	0.0283983	0.222892
P09668	0.327777	0.0284461	0.222892
Q7Z4G1	-0.229898	0.028468	0.222892
Q5T1M5	-0.273566	0.0285726	0.223413
Q9H3R0	-0.562265	0.0286953	0.223981
Q12849	0.221083	0.0287328	0.223981
Q9BV79	0.273937	0.0287595	0.223981
P32519	-0.343399	0.0288174	0.224135
Q8IWX8	-0.173666	0.0289958	0.225225
Q14999	-0.178563	0.0293161	0.226994
Q9Y3B1	0.462007	0.0293846	0.226994
Q14444	-0.115592	0.0293942	0.226994
Q96F86	-0.148119	0.0293979	0.226994
P11182	0.367717	0.0294223	0.226994
O95104	-0.223919	0.0294552	0.226994
P13010	-0.119513	0.0295032	0.226995
P22087	-0.127716	0.0295704	0.226995
P28370	-0.651543	0.0295711	0.226995
Q9Y676	0.273327	0.0296315	0.227162
P53990	-0.249457	0.0296906	0.227319
O00308	-0.32015	0.0298098	0.227935
O43504	0.272552	0.0299175	0.228461
P62899	-0.197898	0.0299672	0.228544
Q96P11	-0.136228	0.0300495	0.228875
Q99567	-0.243808	0.030296	0.229761
P18859	0.365735	0.0303567	0.229761
Q7Z5K2	-0.190831	0.0303695	0.229761
P82914	0.244461	0.0304977	0.229761
O15111	-0.139853	0.0305218	0.229761
Q9H2U1	-0.0770149	0.0305637	0.229761
P52657	0.270775	0.0306354	0.229761
A8MXV4	0.251697	0.0306608	0.229761
O75208	0.290969	0.0306797	0.229761
Q9UG63	-0.160812	0.0307012	0.229761
Q9Y490	-0.238233	0.0307446	0.229761
Q86UT8	-0.133448	0.030747	0.229761
Q9BVC5	-0.122116	0.0307691	0.229761
O94762	-0.241633	0.0307835	0.229761
Q8WWH5	-0.122231	0.0307867	0.229761
P14866	-0.107654	0.0308074	0.229761
P18031	-0.227263	0.0308302	0.229761
Q92552	0.286048	0.0309816	0.230597
Q93050	0.411506	0.0311248	0.231359
P26440	0.25665	0.0311626	0.231359
Q8TD30	0.167406	0.0313627	0.232551
Q16643	-0.228054	0.0316387	0.233789
Q13371	-0.0691608	0.0316735	0.233789
Q13310	-0.105796	0.031682	0.233789
O43149	-0.0777061	0.0316887	0.233789
Q15637	-0.124569	0.0317448	0.233827
Q9BZH6	-0.109883	0.0317775	0.233827
P40123	-0.187549	0.0318141	0.233827
Q00341	-0.12705	0.0318869	0.233827
Q86VP1	-0.270311	0.0318927	0.233827
P50750	-0.174714	0.0320387	0.234605
O14641	-0.241597	0.0321026	0.23478
Q8ND82	-0.35065	0.0324477	0.235904
Q9NVX0	-0.174723	0.0324736	0.235904
Q9H3S7	-0.28039	0.0324846	0.235904
Q96HW7	-0.293747	0.0324872	0.235904
O43572	-0.407824	0.0325201	0.235904
Q13418	-0.139689	0.0325567	0.235904
Q9Y697	0.289992	0.0325891	0.235904
Q14145	-0.0728469	0.0326191	0.235904
Q14241	-0.256906	0.032655	0.235904
Q8TDR0	-0.184247	0.0326923	0.235904
Q9UPU5	-0.151477	0.0326976	0.235904
Q96D53	0.728534	0.0328286	0.236559
P82650	0.219105	0.0328917	0.236724
Q96JG6	-0.224206	0.0330184	0.237276
Q86U42	-0.119209	0.0330887	0.237276
Q9Y232	-0.347647	0.0330895	0.237276
Q66K14	-0.166986	0.0332173	0.237779
Q8N1I0	-0.526	0.0332405	0.237779
Q9NRF2	-0.105263	0.0333933	0.238363
O14920	-0.169641	0.03341	0.238363
P56211	0.153455	0.0334438	0.238363
Q9H2P0	-0.28647	0.0335967	0.239081
Q08AD1	-0.208389	0.0336259	0.239081
Q96HA7	-0.155604	0.0336896	0.239245
O15075	-0.240332	0.0337609	0.239462
Q9NS18	0.310223	0.0338674	0.239928
Q9H4A3	-0.143756	0.0341198	0.241426
P18887	-0.122654	0.0341817	0.241451
O60563	-0.16151	0.0342056	0.241451
Q5JTV8	-0.127141	0.0342854	0.241725
Q96DV4	0.254207	0.034406	0.241916
Q14554	0.121153	0.0344965	0.241916
Q9H4B0	0.365699	0.0345082	0.241916
O00487	-0.0659444	0.0345176	0.241916
P43378	-0.168449	0.0345569	0.241916
Q8N6T3	0.307109	0.0345936	0.241916
Q53S33	0.604585	0.0346006	0.241916
P42696	-0.162849	0.0347121	0.242211
Q9Y4W2	-0.158457	0.0347366	0.242211
Q96GK7	0.212193	0.0347664	0.242211
O96008	0.767755	0.0348697	0.242643
Q9GZR7	-0.171785	0.0349179	0.242692
C9JLW8	-0.111211	0.0349982	0.242963
Q9Y291	0.255603	0.0351013	0.243391
P46087	-0.12634	0.0352109	0.243736
O76094	-0.150214	0.0352371	0.243736
Q12923	-0.46705	0.0352754	0.243736
Q9UPN9	-0.245023	0.0354337	0.244543
Q15067	0.275741	0.0355359	0.244571
Q6P1X6	0.266376	0.0356409	0.244571
Q7Z3E5	-0.260823	0.0357249	0.244571
P35611	-0.122652	0.0357367	0.244571
Q96RQ3	0.274365	0.0357608	0.244571
Q93075	-0.337676	0.0357718	0.244571
P46060	-0.303781	0.0358549	0.244571
Q8N4T8	0.401159	0.0358719	0.244571
O43933	-0.306402	0.0358728	0.244571
Q9NVR0	-0.502363	0.0358898	0.244571
P07954	0.225017	0.0359524	0.244571
O14662	0.21924	0.0359578	0.244571
Q8IY37	-0.150025	0.0359786	0.244571
P35579	-0.105574	0.0362491	0.246125
P08572	0.248652	0.0363514	0.246134
P07099	0.422001	0.0363751	0.246134
Q9Y606	0.1144	0.0363883	0.246134
Q8WZA9	-0.211779	0.0365206	0.246134
Q8IUR7	-0.116945	0.0365548	0.246134
Q5T9S5	0.201652	0.0365647	0.246134
Q969X6	-0.150048	0.0365677	0.246134
Q6YHU6	-0.223173	0.0365852	0.246134
Q8WY36	-0.301776	0.0367169	0.246547
Q9P0K7	-0.353998	0.0367305	0.246547
Q9BQI0	0.194906	0.0369185	0.247061
Q96RU2	-0.176288	0.036958	0.247061
Q7Z460	-0.22554	0.0369621	0.247061
O75964	0.504502	0.0369752	0.247061
Q13464	-0.0830506	0.0370774	0.247194
O43670	-0.153533	0.0370792	0.247194
A0FGR8	0.240896	0.0372056	0.247359
Q13162	0.10734	0.0373336	0.247359
P06400	-0.224785	0.037361	0.247359
Q9UHB9	-0.172061	0.0373663	0.247359
Q05048	-0.138269	0.0374925	0.247359
Q86TI0	0.384686	0.0374943	0.247359
O94813	0.180353	0.037502	0.247359
Q8TCG1	-0.2508	0.03765	0.247359
O15042	-0.213585	0.0376755	0.247359
O14777	-0.236882	0.0378401	0.247359
Q96CS3	0.33251	0.0378447	0.247359
Q9Y2Z4	0.268743	0.0378512	0.247359
Q9NZJ6	0.384754	0.0378588	0.247359
Q9UHK0	-0.371878	0.037903	0.247359
Q8NB90	-0.119044	0.0379992	0.247359
O60282	-0.144343	0.0380484	0.247359
P35443	-0.543052	0.0381085	0.247359
O75128	-1.11367	0.038124	0.247359
O00410	-0.247235	0.0381325	0.247359
Q9NRY4	-0.172516	0.0381597	0.247359
Q92793	-0.124956	0.0381653	0.247359
Q15555	-0.188445	0.0382023	0.247359
Q8WUR7	0.180122	0.038217	0.247359
Q8WVK2	0.0988685	0.0382292	0.247359
Q12792	-0.0690381	0.0382314	0.247359
Q9GZT3	0.125154	0.0382351	0.247359
O60832	-0.13378	0.0382397	0.247359
Q9HA65	-0.186815	0.0382944	0.247441
Q7Z2W9	0.412241	0.0383567	0.247571
Q9NPJ3	0.390056	0.0384581	0.24767
Q13395	-0.13999	0.0384616	0.24767
Q9HC36	0.232415	0.0385345	0.24767
Q9Y2Z0	-0.0964965	0.0385405	0.24767
Q7Z3K3	-0.256853	0.0385875	0.247701
P82979	0.124095	0.0386686	0.247951
Q9H4Z3	0.130942	0.0387311	0.248081
Q7Z6Z7	-0.125231	0.0388886	0.248819
Q68E01	-0.143493	0.0389992	0.249256
Q9H081	-0.265136	0.0390633	0.249288
Q13535	-0.265199	0.039089	0.249288
P60033	0.290754	0.0391966	0.249598
Q8TD16	-0.160632	0.0392226	0.249598
Q9BWH6	-0.136959	0.0394443	0.250336
Q9Y4X5	-0.0586727	0.0394459	0.250336
Q5T7W0	-0.309544	0.0394662	0.250336
Q16595	0.228261	0.0395404	0.250345
P61081	-0.156266	0.0395697	0.250345
P05023	0.237366	0.0395955	0.250345
Q14202	-0.191275	0.0397716	0.251189
Q9UBF8	-0.138265	0.0398814	0.251612
Q9H6S0	-0.115354	0.0401263	0.252632
P84098	-0.135079	0.040129	0.252632
Q9Y618	-0.459296	0.0402273	0.252855
P51809	0.227249	0.0402503	0.252855
Q5BKU9	0.414878	0.0402967	0.252876
P09001	0.316368	0.0403629	0.253021
Q15427	-0.217977	0.0405001	0.25344
Q5R372	-0.225008	0.0405159	0.25344
Q8WW01	0.140934	0.040798	0.254643
P18583	-0.245612	0.0409522	0.254643
Q9H7D7	-0.0508984	0.0410099	0.254643
Q13137	0.193516	0.0410129	0.254643
Q99856	-0.720878	0.0410274	0.254643
Q92541	-0.100124	0.0410304	0.254643
P40939	0.167435	0.0410455	0.254643
Q9NY12	-0.100329	0.0410645	0.254643
Q12986	-0.132125	0.041098	0.254643
Q4G0F5	0.165341	0.0411524	0.254712
Q86U86	-0.285946	0.0412364	0.254923
P20719	-0.57739	0.0412733	0.254923
Q5TEU4	0.231809	0.0413363	0.255044
Q99797	0.170616	0.0414046	0.255198
Q96T17	-0.149845	0.0414577	0.255258
P12270	-0.142696	0.0415472	0.255541
Q9UER7	-0.126765	0.0416731	0.255814
Q04837	0.263351	0.0417186	0.255814
Q9UPW5	-0.147605	0.0417912	0.255814
Q00839	-0.0961635	0.0417982	0.255814
P49406	0.294219	0.0418343	0.255814
P63151	0.146573	0.0419427	0.255814
Q8IW35	-0.124589	0.0419467	0.255814
P07197	-0.314627	0.0419513	0.255814
O14579	-0.159298	0.0419831	0.255814
Q96JJ3	-0.14133	0.0421804	0.25643
Q5T4S7	-0.0925581	0.0421977	0.25643
P53621	-0.171812	0.0422345	0.25643
O60506	-0.101039	0.0422586	0.25643
Q9H6R4	-0.370574	0.0424135	0.257104
Q86UE4	-0.260395	0.0426493	0.257396
Q5TCQ9	-0.108754	0.0426795	0.257396
P48047	0.567195	0.0427087	0.257396
Q9UK41	-0.15864	0.0427208	0.257396
Q15042	-0.199868	0.0427236	0.257396
Q00653	-0.1738	0.0427561	0.257396
Q9Y2X9	-0.349508	0.0427814	0.257396
P55196	-0.0988306	0.0428117	0.257396
Q96PU5	0.238805	0.0429621	0.25743
Q13309	-0.0990348	0.042974	0.25743
Q96EP0	-0.370771	0.0430672	0.25743
P60866	-0.0798901	0.0431468	0.25743
Q9UM54	0.114308	0.0431558	0.25743
P17482	-0.176461	0.0431837	0.25743
Q9Y383	0.0564437	0.0431869	0.25743
Q13362	-0.251276	0.0432218	0.25743
Q9UHI6	-0.202829	0.0433802	0.25743
Q9NU22	-0.21913	0.0433982	0.25743
Q14696	0.122117	0.0434553	0.25743
Q9Y243	0.271464	0.0434636	0.25743
Q7L099	-0.389598	0.0435105	0.25743
Q08257	0.161549	0.0435245	0.25743
O00148	-0.226086	0.0435435	0.25743
Q5TAX3	-0.14698	0.0435509	0.25743
Q14746	-0.225381	0.0435867	0.25743
P02786	0.231903	0.0436055	0.25743
Q9UL46	-0.177029	0.0436534	0.257454
Q9UBD5	-0.148267	0.0439006	0.257757
P11047	0.133477	0.0439097	0.257757
P43155	0.275321	0.0439098	0.257757
P17858	0.0666579	0.0439185	0.257757
O00566	-0.380679	0.043924	0.257757
O60841	-0.0866438	0.0440017	0.257956
Q96JI7	-0.329578	0.044099	0.258072
P16615	0.416154	0.0441093	0.258072
Q03164	-0.360857	0.0441963	0.258121
Q7L1V2	-0.408846	0.0442714	0.258121
Q9Y6X9	-0.431347	0.0442773	0.258121
Q13427	-0.156035	0.0442932	0.258121
Q96BH1	-0.28278	0.0443584	0.258245
O95239	-0.181243	0.0444091	0.258284
P14635	-0.129492	0.0445418	0.258559
Q8IYQ7	0.251805	0.0445443	0.258559
Q8NE71	-0.0811212	0.0447009	0.259212
Q13233	-0.263604	0.0448124	0.259489
P52732	-0.175873	0.0448369	0.259489
P17844	-0.239502	0.0449048	0.259626
O14773	0.140922	0.0450277	0.259976
Q9H8V3	-0.242013	0.0450537	0.259976
O94967	-0.24707	0.0451053	0.260019
P82664	0.247998	0.0451788	0.260188
Q6Y288	0.215277	0.0453824	0.261104
Q9BZF9	-0.25774	0.0455248	0.261667
Q6AI08	-0.290597	0.0456807	0.262307
Q14139	0.114481	0.0458756	0.26296
P11171	-0.162401	0.0458892	0.26296
Q06587	-0.112901	0.0459653	0.26296
Q9UQ16	-0.446113	0.0459733	0.26296
Q6ZSZ5	-0.264076	0.0461063	0.263072
Q15833	-0.141549	0.046303	0.263072
Q9H6D7	-0.374176	0.0463205	0.263072
Q9Y2X3	-0.147107	0.0463385	0.263072
Q71SY5	-0.403629	0.0463414	0.263072
Q4KMP7	-0.168013	0.0463754	0.263072
Q7L5Y1	-0.298926	0.0464135	0.263072
Q9BQI3	-1.1842	0.0464545	0.263072
Q53H82	0.169114	0.0464677	0.263072
Q9BY89	-0.254998	0.0465123	0.263072
P84103	-0.153582	0.0465226	0.263072
P42677	-0.154535	0.0465298	0.263072
Q92888	-0.248492	0.0467105	0.26384
Q8N726	-0.38843	0.0468623	0.264444
O00746	0.257931	0.0469844	0.264879
Q15276	-0.140811	0.0470568	0.264881
Q12840	-0.192846	0.047132	0.264881
Q6SZW1	-0.18324	0.0472316	0.264881
Q8TEQ6	-0.115088	0.04728	0.264881
O75044	-0.198469	0.0473465	0.264881
Q9NYV4	-0.230039	0.0473548	0.264881
Q96GY3	-0.438688	0.0474586	0.264881
Q49MG5	-0.456763	0.0474594	0.264881
P51530	-0.133413	0.0474746	0.264881
Q14592	-0.507435	0.0474786	0.264881
P61353	-0.106445	0.0474944	0.264881
Q9NVI1	-0.166591	0.0475255	0.264881
Q9BUE0	-0.205666	0.0476478	0.265312
P27824	0.40573	0.0477605	0.265447
O94913	-0.200919	0.0477624	0.265447
Q14151	-0.329153	0.0478797	0.265847
Q9UKV3	-0.146364	0.0481799	0.267262
P27144	0.180646	0.0482599	0.267453
P62753	-0.16169	0.0483614	0.267612
Q9NRY2	-0.241867	0.0483794	0.267612
Q9NTX5	-0.137894	0.048474	0.267883
Q9Y5P4	-0.142638	0.0486359	0.268422
Q86WB0	-0.144572	0.0486629	0.268422
Q15036	-0.120861	0.0487489	0.268533
Q7Z478	-0.0542444	0.0487744	0.268533
Q9H0U6	0.259149	0.0489591	0.269298
Q92878	-0.114122	0.0491014	0.269828
Q3KRA6	0.281853	0.0492906	0.270615
Q9NVD7	-0.148891	0.0497939	0.272872
P42285	-0.0792152	0.0498884	0.272872
P53618	-0.142916	0.0499422	0.272872
O75155	-0.239892	0.0499777	0.272872
Q14697	0.0959346	0.0500298	0.272872
Q9Y2S7	0.174749	0.0500561	0.272872
Q05655	0.169205	0.0501113	0.272872
Q9UBB9	-0.185714	0.0501323	0.272872
Q8IWI9	-0.207747	0.0501416	0.272872
O94992	-0.167591	0.0501657	0.272872
O95985	-0.190427	0.0502203	0.272916
O75896	-0.0769793	0.0503351	0.272969
Q8IWC1	-0.164432	0.0503411	0.272969
Q32P41	0.102858	0.0503896	0.272969
Q8N8R5	0.184731	0.0504157	0.272969
Q9NRP0	0.412781	0.0504927	0.273135
P07711	0.221002	0.050579	0.27335
P61421	0.113216	0.0506905	0.273596
O95197	0.438055	0.0507176	0.273596
P36578	-0.110839	0.050878	0.274024
Q16763	-0.165076	0.0508903	0.274024
O60664	-0.205733	0.0510574	0.274474
Q9Y2D5	-0.205274	0.0510671	0.274474
P49790	-0.127219	0.0511564	0.274581
Q7Z6B0	0.141339	0.0511857	0.274581
Q6UB35	0.160936	0.051227	0.274581
Q9BU61	0.376258	0.0513542	0.275012
Q14152	-0.113259	0.0514488	0.275019
Q5VU43	-0.347308	0.0514492	0.275019
Q9BQ70	-0.115857	0.0515628	0.275255
O00592	0.352563	0.0515869	0.275255
P58004	-0.104548	0.051713	0.275305
Q9H939	-0.187905	0.0517396	0.275305
Q8NG27	-0.190855	0.0517746	0.275305
Q12955	-0.169011	0.0517836	0.275305
Q96KR1	-0.143775	0.0519793	0.27592
Q9NUG6	-0.129307	0.051993	0.27592
P56377	-0.162709	0.0521404	0.276299
Q99612	0.18664	0.0521586	0.276299
Q6PD74	-0.172907	0.0523772	0.276985
Q16850	0.26959	0.0524215	0.276985
Q99720	0.495674	0.0524294	0.276985
P62244	-0.104182	0.0525065	0.277017
Q5T6F2	-0.121367	0.0525295	0.277017
P17655	0.140192	0.0526466	0.277385
Q01650	0.464689	0.0527085	0.277463
Q9UJZ1	0.276768	0.0531537	0.279556
Q9NZL4	-0.0651871	0.0532268	0.279618
P38935	-0.125892	0.0532606	0.279618
Q9H4L4	-0.286062	0.0533544	0.279861
O15047	-0.166723	0.0534655	0.280065
Q9BYC9	0.399951	0.0534887	0.280065
P49643	-0.0610928	0.0536225	0.280516
P07992	-0.15098	0.0537784	0.280879
Q9BZE1	0.299036	0.0538244	0.280879
P15291	0.132661	0.0538722	0.280879
P67812	0.543189	0.0539215	0.280879
Q6ZNJ1	-0.174206	0.0539854	0.280879
O14802	-0.136926	0.0540346	0.280879
P52789	-0.0996235	0.0540609	0.280879
P50542	-0.22928	0.0541077	0.280879
P18621	-0.129675	0.0541504	0.280879
Q5HYJ3	-0.171055	0.0541696	0.280879
Q9Y5A9	-0.109829	0.0542236	0.280912
Q9Y4F1	-0.339039	0.0543402	0.281268
Q8N6H7	-0.210709	0.0544293	0.281481
O95571	0.357371	0.0545103	0.281653
P42785	0.176324	0.0545927	0.281831
Q8NCN5	0.245508	0.0549361	0.283354
Q8NHP8	0.128651	0.0550897	0.283898
Q96PE3	-0.2217	0.0551964	0.284052
Q2M389	-0.0956349	0.0552162	0.284052
Q9HAV0	1.04148	0.0552876	0.28417
Q99570	-0.171711	0.0553947	0.284472
P42858	-0.177846	0.0555522	0.284679
Q9UJC3	-0.248117	0.0555827	0.284679
P06576	0.199743	0.0556306	0.284679
Q13232	-0.115397	0.0556879	0.284679
Q9UL63	-0.112461	0.0556914	0.284679
P04844	0.62478	0.0557254	0.284679
Q13643	-0.481912	0.0558488	0.284947
Q96BM1	0.473954	0.0558747	0.284947
Q9UBG0	0.282624	0.0559878	0.285148
P01023	-0.177815	0.0560113	0.285148
Q8N1B4	-0.220133	0.0560776	0.285239
Q7KZI7	0.078292	0.0563815	0.286387
O76064	-0.196342	0.0564045	0.286387
Q8N163	-0.0930571	0.0564494	0.286387
Q69YN4	-0.339173	0.0565395	0.286597
Q9P1U0	-0.545108	0.0567178	0.28672
Q6P587	0.259189	0.0567274	0.28672
Q13451	-0.150292	0.0567392	0.28672
Q13618	-0.070334	0.0567589	0.28672
Q8NEZ2	-0.303347	0.0569981	0.287605
Q9NPF5	-0.323212	0.0570319	0.287605
O75695	-0.16866	0.0572198	0.288306
Q96GW9	0.250777	0.0572976	0.28845
P36776	0.132575	0.0574294	0.288866
Q9Y2K7	-0.353308	0.0575388	0.289012
O15226	-0.200336	0.0575567	0.289012
Q9HB40	0.193921	0.0577184	0.289577
P58107	0.198998	0.0579891	0.290687
P38432	-0.263062	0.0582122	0.291529
Q5TC12	0.191066	0.0582561	0.291529
Q9H8U3	0.265513	0.0583655	0.291752
Q3SY69	0.180079	0.0584559	0.291752
P04179	0.248555	0.0584726	0.291752
P83876	0.196533	0.0584993	0.291752
Q969J3	-0.314444	0.0586332	0.292172
Q9Y3U8	-0.11099	0.0587763	0.292638
Q96RS0	-0.0937235	0.0590336	0.29367
P78537	-0.191288	0.0591231	0.293866
Q96CW5	-0.239107	0.0592009	0.294004
P82930	0.271057	0.0593541	0.294199
Q5H9F3	-0.323829	0.0593586	0.294199
Q5VWQ0	-0.107946	0.0593902	0.294199
Q5F1R6	-0.208779	0.0596433	0.294826
Q02040	-0.11635	0.0596521	0.294826
P08697	-0.130988	0.0596969	0.294826
Q13107	0.118153	0.0597419	0.294826
Q99747	0.135629	0.0597675	0.294826
Q99704	0.661838	0.05988	0.295027
Q9NR31	0.214698	0.0599085	0.295027
P63096	0.336496	0.0600023	0.295242
P10398	0.0924008	0.0601394	0.295669
Q9BVI4	-0.121655	0.0603049	0.296235
Q2TAY7	0.0869707	0.0604279	0.296429
Q8IYI6	-0.242128	0.0604454	0.296429
P0CG13	-0.565091	0.0605331	0.296612
Q14694	-0.150709	0.0606265	0.296823
Q9UPR0	-0.427355	0.0607691	0.297273
Q9Y6X4	-0.313962	0.0612053	0.298886
Q8NG31	-0.266713	0.0612316	0.298886
Q8IWQ3	-0.222521	0.0612652	0.298886
P15151	-0.333413	0.0613028	0.298886
O43709	-0.0811458	0.061353	0.298886
P51532	-0.147806	0.0615171	0.299437
Q15345	-0.0238468	0.0616161	0.299671
Q96PD2	0.294688	0.0617387	0.300019
P30260	-0.160713	0.0620404	0.301237
Q9H0D6	-0.151103	0.0621549	0.301314
Q13435	-0.0744007	0.062225	0.301314
P78356	-0.198108	0.0622282	0.301314
Q92575	0.324575	0.0622798	0.301314
Q03701	-0.248726	0.0623261	0.301314
O75380	0.200508	0.0623637	0.301314
Q16143	0.120678	0.0624716	0.301587
Q9H582	-0.378942	0.0625489	0.301713
Q9P289	-0.143656	0.0626224	0.301819
Q9H9E3	-0.27062	0.0627538	0.302205
P56545	-0.0969357	0.0628442	0.302392
O43823	-0.16586	0.0629357	0.302586
O60361	0.366869	0.0630172	0.3027
Q8IZQ5	-0.257221	0.0630625	0.3027
Q6W2J9	-0.217571	0.0631455	0.302851
Q8WTW3	-0.290333	0.0633581	0.303623
P49590	0.141054	0.0634204	0.303674
Q9BRJ2	0.28191	0.0634891	0.303756
Q86UY8	0.335778	0.0635929	0.303811
Q9HAK2	0.342877	0.063604	0.303811
Q8NFX7	0.166001	0.0637184	0.304107
Q9BV68	-0.221572	0.063805	0.304107
Q2M296	-0.222772	0.0639086	0.304107
Q9BWT6	-0.154855	0.0639184	0.304107
Q9BRJ6	-0.0973296	0.0639246	0.304107
Q2PPJ7	-0.341527	0.0641536	0.304572
Q9Y2Q9	0.193623	0.0641641	0.304572
Q96N67	-0.250294	0.0642376	0.304572
Q6R327	-0.215543	0.0642705	0.304572
P42575	-0.121521	0.0642812	0.304572
Q9UQR0	-0.104759	0.0645413	0.305558
O14545	-0.0744731	0.0646173	0.305672
P51659	0.184307	0.0647096	0.305862
Q9NX24	-0.0984262	0.0649039	0.306243
P47712	-0.082665	0.0649314	0.306243
Q68D10	-0.329495	0.0649895	0.306243
P41229	-0.204492	0.0649986	0.306243
P25705	0.194897	0.0652284	0.306818
Q8IWB7	0.231587	0.0652617	0.306818
Q8WVS4	-0.140761	0.0652771	0.306818
Q6WCQ1	-0.18317	0.0654236	0.307261
Q9BXW9	-0.137059	0.0655475	0.307597
A0A2Z4LIS9	0.0732431	0.0656613	0.307835
O75414	0.208433	0.0657065	0.307835
P13073	0.338225	0.0657552	0.307835
Q9NRY5	-0.160725	0.0659487	0.308495
Q8IYA6	-0.310265	0.066067	0.3086
Q9Y4C8	-0.376986	0.0660761	0.3086
Q7L5D6	-0.171625	0.0662222	0.309037
Q9BSJ2	-0.189029	0.0664942	0.31006
Q99626	-0.617914	0.0666531	0.310221
P46459	0.091871	0.0666994	0.310221
Q9UBQ0	0.188786	0.0667254	0.310221
Q9H7N4	-0.373294	0.0668325	0.310221
P17509	-0.321576	0.0668533	0.310221
Q6Y7W6	-0.147923	0.0668952	0.310221
P31327	0.230238	0.0669367	0.310221
O14893	-0.140438	0.0669507	0.310221
Q14493	-0.086123	0.0671245	0.310781
Q15047	-0.0956253	0.0672034	0.310901
Q15120	0.172323	0.0676033	0.312258
Q32P28	0.149907	0.0676094	0.312258
Q1ED39	-0.27398	0.067663	0.312258
P16383	-0.233556	0.067712	0.312258
Q7Z2T5	-0.0779938	0.0677621	0.312258
Q9BZI7	-0.104415	0.0678807	0.312351
Q7Z6J0	0.369405	0.0678884	0.312351
Q9UBB4	-0.242788	0.0681132	0.312968
Q53HV7	-0.296886	0.068129	0.312968
Q9NTI5	-0.138233	0.0681936	0.31302
Q8TCY9	-0.112345	0.0683394	0.313444
P57678	-0.172359	0.0685087	0.313976
P62424	-0.0738309	0.0687139	0.314671
Q7L8W6	-0.285303	0.0689626	0.315564
O76021	-0.129539	0.0690624	0.31575
Q9Y3D6	0.123569	0.0691105	0.31575
P61313	-0.0764787	0.0693449	0.316574
Q86Y13	-0.356722	0.0694862	0.316974
Q9UPW6	-0.217865	0.0696151	0.317181
Q06330	-0.15813	0.0696397	0.317181
O94972	-0.250916	0.0701025	0.318919
Q9HAU0	-0.319472	0.0701297	0.318919
Q92922	-0.182905	0.0702286	0.319046
Q86YP4	-0.133386	0.0702661	0.319046
Q9H7S9	0.104122	0.0705908	0.320144
P0DPB6	-0.129056	0.070676	0.320144
Q12802	-0.297685	0.0707319	0.320144
P50570	-0.153851	0.0708637	0.320144
Q8WU10	0.321285	0.070877	0.320144
Q9NQC3	0.436377	0.0708811	0.320144
P38646	0.224363	0.070889	0.320144
Q13596	-0.14303	0.0710401	0.320147
P05386	-0.321525	0.0711119	0.320147
Q9UQ13	-0.330599	0.071136	0.320147
O60762	0.399366	0.0712378	0.320147
Q96G01	-0.444566	0.0712644	0.320147
Q63HM2	0.133882	0.0712825	0.320147
Q13572	-0.156103	0.0712831	0.320147
Q13443	0.379251	0.0713314	0.320147
O95785	-0.43175	0.0714175	0.320147
Q92560	-0.66621	0.0714342	0.320147
P55809	0.214607	0.0716049	0.320218
O60583	-0.346677	0.0716401	0.320218
Q12756	-0.0878182	0.0717017	0.320218
Q9NUL3	-0.178065	0.0717276	0.320218
Q9P0U4	-0.159314	0.0717727	0.320218
Q9BRV8	0.159366	0.0718218	0.320218
O75351	-0.0551452	0.0718311	0.320218
Q9UHA4	0.122847	0.0719932	0.320402
Q16836	0.164295	0.0720602	0.320402
A4D1E9	0.242464	0.0720769	0.320402
Q12841	0.224384	0.0720904	0.320402
Q8IYB5	-0.131859	0.0721455	0.320405
Q99700	-0.0821483	0.0723968	0.321278
O15498	-0.144142	0.0724971	0.32148
Q4G0N4	0.180304	0.0727869	0.322494
P14543	0.147602	0.0728355	0.322494
Q96D09	-0.105377	0.0729012	0.322542
Q14C86	-0.147241	0.0731608	0.32334
Q969G3	-0.101822	0.0732053	0.32334
P12236	0.871994	0.0732463	0.32334
Q9C0C2	-0.0900573	0.073369	0.323599
P30154	-0.269838	0.0734454	0.323599
Q9UEW8	-0.147486	0.0735362	0.323599
Q9UNN5	-0.12553	0.0735556	0.323599
Q7L590	-0.345881	0.0736247	0.323599
Q00610	-0.0806058	0.0736654	0.323599
Q6ZV89	-1.12088	0.0737354	0.323599
Q9UIJ7	0.169688	0.073796	0.323599
Q7Z4G4	0.107139	0.0738004	0.323599
Q9Y3V2	-0.377058	0.07424	0.324337
Q3B726	-0.136947	0.0742678	0.324337
Q9UPP1	-0.442945	0.0742958	0.324337
O60879	-0.259081	0.0743314	0.324337
P40855	-0.161655	0.0743544	0.324337
P54886	0.181834	0.0743826	0.324337
Q9NVU7	-0.134852	0.0743898	0.324337
Q96EY7	0.19773	0.07441	0.324337
Q9P2M7	-0.138711	0.0744956	0.32447
Q5T8D3	-0.930161	0.0748396	0.325462
Q96CT7	-0.0876406	0.0748525	0.325462
P55265	-0.0650489	0.0749167	0.325462
P42766	-0.215227	0.0749448	0.325462
Q6ZRQ5	-0.238827	0.0751423	0.326079
Q13490	-0.306163	0.0752418	0.32627
P27540	-0.10182	0.0753071	0.326312
Q16637	-0.171288	0.0754367	0.32651
Q13190	-0.272896	0.075465	0.32651
Q8TEU7	-0.161418	0.0755194	0.32651
Q00403	-0.160736	0.0756286	0.326585
O60287	-0.524377	0.0756477	0.326585
Q9Y6Q9	-0.229622	0.0760135	0.327923
Q8N0X4	0.454715	0.0761221	0.328
Q8WUM4	-0.152215	0.0761429	0.328
O95347	-0.0895911	0.0762458	0.328203
P21796	0.513309	0.0763321	0.328334
Q9NYU2	0.0584867	0.0766265	0.32936
Q9UJW0	-0.12999	0.0768937	0.330267
Q7Z6E9	-0.240271	0.0770056	0.330506
Q7RTP6	-0.0983946	0.0771601	0.330927
Q96B01	-0.0930641	0.0772568	0.33108
P05141	0.502024	0.0773223	0.33108
P57081	0.192942	0.0773645	0.33108
Q13523	-0.200168	0.0774656	0.331271
Q9Y2W1	-0.271711	0.0776131	0.331661
P53609	0.120094	0.0777517	0.332012
Q9NRH1	-0.430874	0.0778899	0.33236
P04424	0.301864	0.0780749	0.332908
P00813	0.122052	0.0782305	0.33333
Q9UJ70	0.119304	0.0785968	0.334395
Q13445	0.297905	0.0786336	0.334395
Q9UGM6	0.3098	0.0786511	0.334395
Q7Z7K6	-0.235885	0.0787843	0.33472
Q96DG6	0.151575	0.079033	0.335239
P52948	-0.196374	0.0791351	0.335239
Q9H9B4	0.425066	0.0791568	0.335239
Q9Y5T5	-0.151151	0.0792076	0.335239
Q12974	-0.156107	0.0792407	0.335239
Q86Y56	-0.141349	0.0792486	0.335239
Q5TC82	0.382868	0.0793203	0.335276
Q6YP21	0.116893	0.0793714	0.335276
Q9NQW6	-0.103147	0.0795551	0.335433
P04040	0.167572	0.0795903	0.335433
P50579	-0.0738172	0.0796231	0.335433
P05543	-0.201624	0.0796368	0.335433
Q9Y3D0	-0.0877698	0.0801871	0.337431
Q9Y2L9	-0.268035	0.0802879	0.337431
Q8NCE2	-0.36445	0.0803705	0.337431
P36873	-0.137515	0.0803725	0.337431
Q9NZN8	-0.107987	0.0803981	0.337431
Q13496	0.106	0.0810107	0.33976
Q9H7E2	-0.142283	0.0813836	0.34108
Q9NZR1	0.431899	0.0814572	0.341146
Q13459	0.161589	0.0816692	0.34179
Q99873	0.0996296	0.0817594	0.341801
Q07812	-0.289138	0.0818449	0.341801
O94953	-0.245776	0.0820343	0.341801
Q8NCF5	-0.154662	0.0820363	0.341801
Q15021	-0.149476	0.0821284	0.341801
Q2KHR2	-0.527694	0.0821357	0.341801
Q9H0W5	-0.299131	0.082283	0.341801
P55211	-0.283395	0.0823277	0.341801
Q6PJT7	-0.126741	0.0823358	0.341801
P54802	0.117825	0.0823637	0.341801
Q86VN1	-0.120039	0.0823654	0.341801
O00178	0.10378	0.0824054	0.341801
Q9H4L7	-0.312254	0.0824275	0.341801
P61024	-0.290944	0.0826743	0.342583
Q8TEW0	-0.351839	0.0827684	0.342731
Q9HC35	0.0632599	0.0830498	0.343654
Q96GC5	0.271396	0.0831092	0.343658
P62857	-0.199552	0.0832773	0.344111
Q92624	0.716949	0.0833888	0.34433
P61088	-0.17951	0.0834793	0.344462
O15397	-0.199996	0.083546	0.344495
Q9Y3C0	-0.230846	0.083694	0.344864
Q9BVL2	-0.231738	0.0838033	0.345072
Q08170	0.117562	0.0838839	0.345163
P56556	0.219679	0.0839622	0.345243
Q53T94	0.328005	0.0840678	0.345279
Q15172	-0.250566	0.0841162	0.345279
A1L390	-0.307378	0.0841751	0.345279
Q9Y2X0	-0.280225	0.0842058	0.345279
Q8NFV4	0.241656	0.0843201	0.34531
Q9BZJ0	-0.12959	0.0843308	0.34531
P09884	-0.120173	0.084409	0.34539
Q9P2E3	-0.926247	0.0846813	0.346105
P60903	0.343376	0.0847016	0.346105
Q96JH7	-0.102602	0.0849588	0.346577
Q96Q15	-0.155868	0.085005	0.346577
O75648	0.212965	0.0850335	0.346577
Q92561	0.222032	0.0850527	0.346577
Q9NS87	-0.120349	0.085262	0.347189
Q6ZMI0	-0.156698	0.0854363	0.347566
P17931	0.113575	0.0854814	0.347566
O94916	-0.399644	0.0855723	0.347566
O75477	0.453741	0.085591	0.347566
P54098	0.225699	0.0857889	0.347868
Q2NL82	-0.0515566	0.0858628	0.347868
Q96RT8	-0.252359	0.0858697	0.347868
P43246	-0.108976	0.0859022	0.347868
Q8WYA0	-0.433775	0.0860597	0.348266
Q8WWM7	-0.0751726	0.0862082	0.348466
Q8NCC3	0.163518	0.0862511	0.348466
Q9NP92	0.218928	0.0862869	0.348466
O75947	0.294964	0.0864582	0.348918
Q8NI36	-0.114324	0.0866065	0.349179
Q93100	-0.0790758	0.0866415	0.349179
Q7L592	0.231972	0.0867296	0.349295
Q96I59	0.220009	0.0870204	0.349783
Q7Z7C8	-0.143241	0.0870284	0.349783
Q13642	0.133866	0.0870293	0.349783
Q99956	-0.201058	0.0871071	0.349856
P42695	-0.147201	0.0873026	0.350402
Q5T160	0.182407	0.0875201	0.350926
Q9UI26	-0.163886	0.0875584	0.350926
P30825	0.223053	0.0876122	0.350926
Q99623	0.43722	0.0877294	0.351157
Q9UJX6	-0.217457	0.0879387	0.351755
Q8IUD2	-0.131919	0.0881655	0.352236
Q8WXH0	-0.299032	0.0881788	0.352236
O95714	-0.113533	0.0884095	0.352918
Q8N3R9	-0.36972	0.0885987	0.353433
P48634	-0.15284	0.0887421	0.353765
Q8N2W9	-0.251675	0.0888279	0.353867
Q9BQB6	0.434573	0.0894026	0.35579
P39656	0.418598	0.0894473	0.35579
P35613	0.269831	0.0894922	0.35579
P17096	0.374571	0.0896448	0.35587
Q9UNH7	-0.0903592	0.0896635	0.35587
Q9Y620	-0.296107	0.0896937	0.35587
P57740	-0.230102	0.0898202	0.356131
Q9UJX4	-0.149891	0.090165	0.357197
Q9BUL8	-0.164489	0.0903109	0.357197
P35270	-0.0782815	0.0903322	0.357197
O60784	-0.138707	0.0904051	0.357197
Q96KP1	-0.177714	0.0904151	0.357197
Q9NZ52	-0.350113	0.0905314	0.357197
O96005	0.441899	0.0905716	0.357197
O75600	0.27936	0.0907039	0.357197
O15066	-0.0540916	0.0907083	0.357197
Q01850	0.275758	0.0907381	0.357197
Q9BYN8	0.256308	0.0908041	0.357197
Q9UPN6	-0.203238	0.0908393	0.357197
Q4LE39	-0.186909	0.0909502	0.357197
O94979	-0.132401	0.090999	0.357197
Q9Y2R5	0.33921	0.0910001	0.357197
O75446	-0.201783	0.091123	0.357251
Q9H788	0.33519	0.0912211	0.357251
P49642	-0.0588235	0.0913379	0.357251
Q9UMS0	0.140187	0.0913483	0.357251
Q9UBQ7	0.110618	0.0913696	0.357251
Q86X83	-0.343639	0.0913801	0.357251
Q9Y4E5	-0.217692	0.0914393	0.357251
O43164	-0.268425	0.0915008	0.357254
P49427	-0.137262	0.09163	0.357322
P50748	-0.135122	0.0916689	0.357322
P27635	-0.250894	0.0917072	0.357322
Q99536	0.0967617	0.0918056	0.357322
Q5THK1	-0.127018	0.0918219	0.357322
Q15477	-0.0796765	0.091949	0.357457
Q9BVS5	0.293418	0.0919784	0.357457
Q9BUR4	-0.107232	0.0922034	0.357942
P11441	-0.112135	0.0922868	0.357942
Q15650	-0.246902	0.0923186	0.357942
Q9NZE8	0.169207	0.0923752	0.357942
L0R8F8	0.197283	0.0924095	0.357942
Q5EBL8	-0.241594	0.0924682	0.357942
P61163	-0.112479	0.0926029	0.358227
O14757	-0.132398	0.092679	0.358286
P82933	0.308894	0.0928339	0.358356
Q4VCS5	-0.107843	0.0928612	0.358356
Q5JPI9	-0.350597	0.0929196	0.358356
P43307	0.457862	0.0930097	0.358356
Q5TBB1	-0.167641	0.0930306	0.358356
Q8TC07	-0.147704	0.093063	0.358356
Q8NEZ5	0.126001	0.0931735	0.358547
Q9H9A6	-0.185407	0.0932925	0.358555
P30519	0.225217	0.0932974	0.358555
O75794	-0.076231	0.0936048	0.359283
Q9H7B2	-0.205899	0.0936092	0.359283
Q9Y4B4	-0.146319	0.0938832	0.3601
Q9UNL2	0.379787	0.0940273	0.360273
P49750	-0.154645	0.0940508	0.360273
Q9HAW4	-0.269542	0.0941144	0.360282
Q6PD62	-0.10885	0.0941813	0.360303
Q9NV70	-0.194393	0.0942687	0.360382
Q86SX3	-0.437999	0.0943244	0.360382
Q8WXI9	-0.144841	0.0946853	0.361526
P16157	-0.284599	0.0949624	0.362348
Q9Y6E0	-0.0915208	0.0951355	0.362773
Q6P3X3	-0.167795	0.09522	0.36286
Q3ZAQ7	0.295259	0.0954027	0.363321
P01008	-0.195062	0.0954785	0.363374
O14772	0.140793	0.0955963	0.363588
Q8IUZ5	0.201049	0.0957644	0.363992
Q9NRW4	0.331568	0.0958472	0.364071
Q9H211	-0.554818	0.0960808	0.364722
Q9Y6A4	-0.0810007	0.0962731	0.365217
P55769	-0.105909	0.0964071	0.365489
Q9ULP9	-0.164599	0.0972722	0.367878
P33991	-0.0667888	0.0972729	0.367878
Q02750	-0.168023	0.097281	0.367878
Q9Y2L1	-0.0541243	0.0973139	0.367878
Q9BRK5	0.218615	0.0973502	0.367878
P42694	-0.240391	0.0976912	0.36893
P40763	-0.195637	0.0979189	0.369553
Q9H3R5	-0.0959921	0.0982419	0.370534
P15954	0.369753	0.0984502	0.371082
Q12846	-0.318074	0.0986524	0.371293
Q10471	0.285718	0.0986982	0.371293
Q9NW82	-0.136754	0.0987819	0.371293
P09493	-0.130513	0.0988335	0.371293
Q9HAV4	-0.195294	0.0988971	0.371293
Q9Y5L4	-0.120105	0.0989095	0.371293
Q96AC1	-0.135651	0.0989484	0.371293
Q562E7	-0.258233	0.0991058	0.371647
Q15528	-0.301872	0.0991846	0.371705
P49770	-0.09479	0.099397	0.372264
Q8N4C6	0.338135	0.0996932	0.373136
Q14683	-0.0585124	0.0999131	0.373721
P62333	-0.0815611	0.100292	0.374486
P04062	0.138764	0.100364	0.374486
P82909	0.20302	0.10037	0.374486
Q9C0B7	-0.255053	0.100406	0.374486
Q8NHP6	0.361638	0.100436	0.374486
Q6P2C8	-0.585863	0.100675	0.374845
P84077	0.205868	0.100735	0.374845
Q96HE7	0.0918807	0.100806	0.374845
Q9H6E5	-0.122554	0.100834	0.374845
O15031	0.31423	0.100862	0.374845
O43765	-0.164932	0.100915	0.374845
Q9UGU0	-0.199195	0.101111	0.375161
P49757	-0.202984	0.101128	0.375161
Q92823	0.263372	0.101279	0.375399
Q15025	-0.117487	0.101336	0.375399
Q07960	-0.19157	0.101383	0.375399
Q68CZ6	-0.158333	0.101513	0.375633
Q9BWU0	-0.0732851	0.101574	0.375633
Q9HA92	0.461411	0.101808	0.37626
P01034	0.163678	0.101907	0.376317
Q9BPX3	-0.127622	0.101951	0.376317
Q9Y4C1	-0.157951	0.102051	0.376448
Q92621	-0.174879	0.102251	0.376949
O75419	0.110923	0.102331	0.377007
Q9P2N7	-0.142847	0.102587	0.377574
Q9UIG0	-0.232031	0.102613	0.377574
Q504Q3	-0.208129	0.102747	0.377824
Q86T82	-0.140736	0.102814	0.377824
Q9UH62	-0.173949	0.102873	0.377824
Q96SN8	-0.368961	0.103087	0.378227
Q9UI36	-0.297409	0.103112	0.378227
Q6NW29	-0.174054	0.103261	0.378536
P53365	-0.16555	0.103762	0.379984
Q99417	-0.138083	0.103785	0.379984
Q99497	0.180312	0.103906	0.380014
P23443	-0.113697	0.103931	0.380014
O96013	-0.0449398	0.103987	0.380014
Q6PCB5	-0.129381	0.104226	0.380651
P37275	-0.195466	0.10437	0.38068
Q969T7	-0.0793874	0.104384	0.38068
Q9BUI4	-0.0978929	0.104481	0.38068
Q96T23	0.276368	0.104493	0.38068
Q7Z4Q2	-0.142299	0.104636	0.380965
Q03154	0.15707	0.104885	0.381635
Q8NCA5	-0.110005	0.105159	0.382213
Q9BZD4	-0.221676	0.105174	0.382213
P11940	-0.115508	0.105268	0.382319
Q96GM5	-0.103405	0.105467	0.382807
Q02930	-0.201835	0.105824	0.383665
Q9UPR3	-0.333557	0.105834	0.383665
Q9BZZ5	-0.188485	0.105907	0.383692
Q9NW08	-0.116737	0.106015	0.383799
P16885	0.103155	0.106067	0.383799
Q00325	0.552184	0.106221	0.38412
Q9C0J8	-0.201717	0.106615	0.385309
P62841	-0.20067	0.106971	0.386357
Q07954	0.363157	0.107388	0.387627
P05546	-0.595731	0.107757	0.388581
O14776	-0.0777863	0.107785	0.388581
Q8N5I2	-0.113874	0.107876	0.38867
P19622	-0.277738	0.108043	0.389035
Q9UPU7	-0.146447	0.108166	0.389238
Q9NXA8	0.170066	0.108333	0.389601
Q9Y3B3	0.375181	0.108491	0.389931
Q96EY4	-0.196111	0.108779	0.39066
Q8WUA2	-0.0890458	0.108827	0.39066
Q9UIV1	-0.162542	0.108935	0.39076
Q96FV2	0.145193	0.109009	0.39076
Q13356	-0.176442	0.109054	0.39076
Q8TAT6	-0.0293606	0.109402	0.391768
Q8NB46	-0.0716337	0.109646	0.392405
Q7Z434	-0.210763	0.109827	0.392811
Q9UKS6	0.109188	0.109962	0.393057
Q13033	-0.07438	0.110053	0.393143
Q9UNF1	-0.127621	0.110193	0.393301
Q96Q11	0.131857	0.110239	0.393301
P30049	0.224431	0.110298	0.393301
Q6ZSR9	-0.102438	0.110554	0.393778
Q9NUJ3	-0.299525	0.11057	0.393778
Q86VX2	-0.155389	0.110633	0.393778
O15084	-0.114449	0.11088	0.394275
Q9NZU5	0.267787	0.110907	0.394275
Q8IU81	-0.0548604	0.111095	0.394597
Q8N302	-0.202497	0.111131	0.394597
Q9H0E9	-0.258779	0.111331	0.394888
Q13501	-0.115719	0.111411	0.394888
Q13043	-0.110416	0.111415	0.394888
Q56NI9	-0.198693	0.111527	0.395033
Q9C0E8	0.241191	0.11159	0.395033
Q15119	0.376543	0.111739	0.395323
O43181	0.297042	0.111912	0.395696
Q6IA69	0.131832	0.112121	0.395797
Q9HBI1	-0.681055	0.112165	0.395797
Q96RT7	-0.181209	0.112185	0.395797
Q96IV0	-0.083417	0.11223	0.395797
Q96F63	-0.106879	0.112304	0.395797
Q8N668	-0.25363	0.112344	0.395797
Q96S55	-0.111915	0.112613	0.396292
Q96BZ8	0.306616	0.112657	0.396292
Q52LJ0	-0.110565	0.112687	0.396292
O75147	-0.0627378	0.112838	0.396536
O95163	-0.11946	0.112923	0.396536
Q5VTL8	0.122281	0.112973	0.396536
Q8IYB8	0.166336	0.113061	0.396536
Q02447	-0.695938	0.113113	0.396536
O95155	-0.114283	0.113161	0.396536
Q5PRF9	-0.472069	0.113321	0.39686
Q15257	0.143569	0.114077	0.399271
Q7L5N1	-0.0659435	0.114319	0.399879
Q8WUA4	-0.0967019	0.114484	0.400217
Q8WWZ3	0.327592	0.114627	0.40048
Q96F44	-0.116246	0.114812	0.400776
Q16658	0.119213	0.114848	0.400776
Q71RC2	-0.0941985	0.115076	0.401135
O00257	-0.315432	0.115088	0.401135
Q09472	-0.157277	0.115254	0.401476
Q9UBF6	0.112649	0.115614	0.402416
Q14161	-0.276055	0.11566	0.402416
Q8NE62	0.266844	0.115964	0.403046
Q9UBM7	0.759027	0.115979	0.403046
O00458	-0.224115	0.116135	0.403351
Q2M3G4	-0.142456	0.116417	0.404093
Q13542	0.33855	0.116639	0.404623
Q13425	-0.247183	0.116824	0.404924
P41162	-0.141084	0.11692	0.404924
P31943	-0.0644434	0.117012	0.404924
Q92796	-0.194241	0.117063	0.404924
P08574	0.402331	0.11707	0.404924
Q02224	-0.570152	0.117184	0.405082
Q9GZR2	-0.323096	0.117483	0.405721
P62906	-0.0858982	0.11754	0.405721
P46019	-0.0695389	0.117576	0.405721
O60292	-0.279493	0.117843	0.40624
Q96NB3	0.0852454	0.117865	0.40624
P50336	0.281569	0.118117	0.406872
Q9P0J1	0.217057	0.118206	0.406938
Q96GA7	-0.162357	0.118368	0.407258
Q13325	-0.131768	0.118516	0.40753
Q05397	-0.128967	0.118744	0.408075
Q8NFH3	0.0546641	0.118971	0.408153
P51149	0.0653594	0.119026	0.408153
Q9H2W6	0.164412	0.119122	0.408153
Q9Y5R8	0.121613	0.119157	0.408153
P25686	-0.302924	0.1192	0.408153
Q8N9B5	-0.216848	0.119237	0.408153
P60228	-0.056605	0.119293	0.408153
Q9NYZ3	-0.120344	0.119322	0.408153
Q9NPH2	0.114774	0.119974	0.409807
Q15041	0.25952	0.119986	0.409807
Q92667	-0.212982	0.120015	0.409807
P48426	-0.110396	0.120394	0.410864
Q8IWT0	0.222778	0.120603	0.411121
Q8IXM2	0.110333	0.120609	0.411121
Q96BW1	-0.20972	0.120742	0.411235
Q14160	-0.136134	0.120852	0.411235
Q9P260	-0.424976	0.120882	0.411235
Q14CB8	-0.270592	0.12093	0.411235
P06746	-0.565225	0.120992	0.411235
O00139	-0.063934	0.121592	0.412967
Q17RS7	-0.436352	0.121694	0.412967
Q9UKT4	-0.277182	0.121713	0.412967
Q9NS69	0.431491	0.122064	0.413679
Q8N8R7	-0.0895691	0.122148	0.413679
Q8NHU6	-0.272919	0.122186	0.413679
Q9BX63	-0.130953	0.122238	0.413679
P46736	-0.0672618	0.122275	0.413679
Q5CZC0	-0.144279	0.122475	0.41412
O95613	-0.349009	0.122851	0.415014
Q05823	-0.0750582	0.122881	0.415014
Q96EQ0	-0.202741	0.123296	0.416178
P35580	-0.109923	0.123397	0.41628
P38159	-0.0763254	0.123565	0.416607
P42684	-0.184708	0.123737	0.416735
Q9UPN7	-0.0849864	0.123752	0.416735
P29590	-0.125481	0.123816	0.416735
Q9HCJ3	-0.113811	0.124108	0.417081
Q9Y530	0.114438	0.124113	0.417081
Q9HD40	0.112699	0.124137	0.417081
P62263	-0.124174	0.124202	0.417081
P45880	0.45784	0.124356	0.417137
Q9C0B0	-0.107069	0.124579	0.417137
P30044	0.172636	0.124593	0.417137
Q9UIL1	-0.121792	0.124656	0.417137
Q9UBT6	-0.300963	0.124665	0.417137
Q92625	-0.132646	0.124723	0.417137
Q8TCS8	0.142596	0.12476	0.417137
P04920	-0.112117	0.124787	0.417137
Q6L8Q7	0.110768	0.12488	0.417212
Q9NP73	-0.186525	0.125029	0.417475
Q7Z3B4	-0.230257	0.12527	0.418041
Q96G46	0.0663248	0.125731	0.418684
Q13206	-0.245522	0.125731	0.418684
Q8NHZ8	-0.358448	0.125766	0.418684
Q9NZ32	-0.06262	0.125816	0.418684
Q9H5Q4	0.196014	0.125869	0.418684
Q9H496	-0.103122	0.12589	0.418684
Q99523	0.215599	0.126029	0.418758
P63220	-0.120794	0.126087	0.418758
Q8NAV1	0.108606	0.126126	0.418758
Q5VZE5	-0.061332	0.126276	0.41902
Q5W0V3	-0.201002	0.12641	0.419228
Q6YN16	0.175368	0.126813	0.42005
Q14244	-0.106837	0.126829	0.42005
P38571	0.327249	0.126909	0.42005
P69905	-0.163375	0.127065	0.42005
Q9GZU8	-0.230296	0.127087	0.42005
Q9C0F1	-0.209512	0.127154	0.42005
P62847	-0.148326	0.127158	0.42005
Q8TDY2	-0.232005	0.127405	0.420348
O15235	0.134871	0.127413	0.420348
Q92995	-0.123242	0.127501	0.420348
Q8IU60	-0.209038	0.127534	0.420348
Q9BVA0	-0.0889435	0.127993	0.421349
P52294	-0.0912788	0.128065	0.421349
Q16222	0.116773	0.128105	0.421349
Q15269	-0.224693	0.128193	0.421349
Q9NRG1	0.119486	0.128196	0.421349
O94888	-0.11519	0.128443	0.421924
Q9HB71	-0.0734195	0.128543	0.422017
O00267	-0.0425164	0.128654	0.422146
Q92974	-0.107235	0.128956	0.422899
Q9Y2A7	0.0643021	0.129111	0.423125
P00403	0.605108	0.129168	0.423125
Q9H871	-0.110403	0.129571	0.423899
Q8TCC3	0.216524	0.129578	0.423899
O15143	0.0988596	0.129621	0.423899
Q6P9B9	-0.2426	0.129976	0.42407
Q9UMS4	-0.0985379	0.130095	0.42407
Q9UQN3	-0.153067	0.130095	0.42407
Q9H8H2	-0.194382	0.130185	0.42407
Q15532	0.145694	0.130225	0.42407
P00387	0.296468	0.130231	0.42407
Q13228	0.123295	0.130236	0.42407
O95302	0.156149	0.130406	0.42407
P62277	-0.169193	0.130527	0.42407
Q9HD45	0.36472	0.13067	0.42407
P62273	-0.129392	0.130697	0.42407
P84090	-0.139744	0.130722	0.42407
Q15287	-0.105768	0.130742	0.42407
P35612	-0.0614978	0.130744	0.42407
Q7Z406	-0.0801599	0.130755	0.42407
Q4J6C6	0.093308	0.13098	0.424565
A6NFI3	-0.250368	0.131082	0.424663
P09455	0.148531	0.13133	0.425037
Q15723	-0.104624	0.131342	0.425037
Q13610	-0.0753445	0.13164	0.425766
Q8IV08	0.108893	0.131829	0.425931
Q9NRF9	-0.146052	0.131836	0.425931
O15013	-0.36911	0.131925	0.425985
Q96Q05	0.0766986	0.13217	0.426543
P13591	0.643879	0.132265	0.426616
Q15428	-0.106204	0.132396	0.426712
Q9H1D9	-0.124565	0.13244	0.426712
P21953	0.223032	0.132625	0.427073
Q9BSH5	0.104222	0.132899	0.427522
P04843	0.319573	0.13291	0.427522
Q9H0S4	-0.117515	0.133126	0.427799
Q9Y3D3	0.229732	0.133141	0.427799
Q86Y82	0.143933	0.133247	0.427801
Q96MW5	-0.256591	0.133465	0.427801
Q5TA45	-0.298189	0.13348	0.427801
Q9ULJ3	-0.178246	0.133488	0.427801
P24539	0.490659	0.133537	0.427801
Q9NSI2	-0.134853	0.133579	0.427801
P12429	0.162226	0.133843	0.428415
Q9Y2I1	-0.0961955	0.134059	0.428623
Q92989	-0.0803933	0.134117	0.428623
Q9BQ39	-0.13734	0.134175	0.428623
P45973	-0.115303	0.134273	0.428623
P32119	0.129394	0.134342	0.428623
P20742	-0.184108	0.134346	0.428623
P51812	0.0793789	0.134553	0.429052
Q6IBS0	0.104477	0.134845	0.42975
O43422	0.0881833	0.135025	0.430091
Q9BUK6	-0.0708706	0.135286	0.430689
Q96IX5	0.47655	0.135546	0.431093
Q96DH6	-0.157532	0.13556	0.431093
O14744	0.084964	0.135644	0.431129
P47928	-0.708154	0.135845	0.431533
Q9UKK9	0.123154	0.136004	0.431806
O76041	-0.134076	0.136512	0.433183
Q53GQ0	0.394485	0.136762	0.433743
Q92882	0.147188	0.137197	0.434888
Q9BWT3	-0.219816	0.137322	0.43505
Q9Y2Q5	0.204344	0.137441	0.435191
Q92841	-0.0804409	0.137601	0.435465
Q7Z4W1	0.118839	0.137918	0.435607
P00734	-0.179581	0.138046	0.435607
Q32NC0	-0.265674	0.138127	0.435607
Q00059	0.13438	0.13817	0.435607
Q8NHQ9	-0.225471	0.138175	0.435607
Q86X76	0.122347	0.138206	0.435607
Q13637	-0.152889	0.138233	0.435607
Q9C0C9	-0.0389098	0.138269	0.435607
P61247	-0.0788985	0.138375	0.435607
Q15435	0.0689064	0.138387	0.435607
P42898	-0.339017	0.138561	0.435922
Q9BRA0	-1.24755	0.138711	0.436159
O95573	0.229605	0.138879	0.436455
P31689	-0.147244	0.139195	0.437216
Q9NWS0	-0.131417	0.139387	0.437557
Q9GZV5	0.320029	0.139453	0.437557
O60763	-0.123625	0.139723	0.437766
P25205	-0.0570417	0.139844	0.437766
Q9H4L5	-0.159293	0.139884	0.437766
Q8NI60	0.344276	0.139886	0.437766
O75146	-0.215088	0.139919	0.437766
Q9H0H5	-0.252344	0.139966	0.437766
Q9UNW1	0.0858102	0.140272	0.43849
P29372	-0.0849418	0.140402	0.438663
O75891	1.07702	0.14057	0.438953
Q9Y5S9	-0.0736429	0.140655	0.438986
P46779	-0.151697	0.140785	0.439083
Q86U28	0.154697	0.140983	0.439083
O15260	0.134253	0.141153	0.439083
Q92542	0.243774	0.14118	0.439083
Q9BWE0	-0.102885	0.141246	0.439083
Q86W42	-0.0434157	0.141348	0.439083
P07910	0.173291	0.141482	0.439083
Q9UQE7	-0.0483632	0.141586	0.439083
Q16718	0.227401	0.141607	0.439083
O43299	-0.212522	0.141656	0.439083
P05387	0.2375	0.141708	0.439083
Q9Y296	0.103906	0.141774	0.439083
Q06210	0.113534	0.141788	0.439083
Q9BPX6	0.302384	0.141808	0.439083
P27694	-0.109699	0.141866	0.439083
O60921	0.105515	0.14188	0.439083
Q8WTX7	0.3247	0.142146	0.439423
Q9BYP7	-0.141771	0.142157	0.439423
Q9NSB8	0.190565	0.142266	0.439423
O94966	-0.104611	0.142289	0.439423
Q8WVE0	0.184415	0.142465	0.439735
Q5VWZ2	0.136418	0.142939	0.440581
P10155	0.0975449	0.142939	0.440581
P82675	0.175054	0.142992	0.440581
Q9NQE9	0.210245	0.143039	0.440581
P30043	0.14965	0.143207	0.440868
Q15751	-0.104107	0.143285	0.440876
P62917	-0.125518	0.143508	0.441114
P47224	0.165566	0.143512	0.441114
P67936	-0.15354	0.14378	0.441315
Q9H204	-0.165497	0.143841	0.441315
P35249	-0.118936	0.143877	0.441315
P48431	-0.190256	0.143878	0.441315
Q86VI3	-0.197374	0.144126	0.441667
Q7Z7E8	-0.384936	0.144143	0.441667
Q15436	-0.0364562	0.144366	0.442122
Q9UHD9	0.129231	0.144524	0.442375
Q13164	-0.11423	0.144696	0.442669
O43822	-0.209918	0.1451	0.443674
P32929	0.0934937	0.145194	0.443731
Q8TE77	-0.206868	0.145462	0.444104
P54619	-0.0902322	0.145467	0.444104
P78332	-0.311645	0.145884	0.445146
Q9Y2X7	-0.216528	0.146063	0.445401
Q13308	0.110575	0.146263	0.445401
Q8TCF1	-0.0740129	0.146286	0.445401
Q9BYD6	0.186266	0.146338	0.445401
Q8NC51	-0.0833226	0.146415	0.445401
P51617	-0.164093	0.146422	0.445401
P62140	-0.0802057	0.146839	0.446439
Q9NYR9	-0.109089	0.146924	0.446467
Q6P1L5	-0.0854144	0.147237	0.447187
Q13177	-0.099615	0.147389	0.447418
Q96RL7	0.216764	0.147654	0.447989
Q8NCW5	0.140153	0.147883	0.448455
Q10567	-0.124487	0.148072	0.448572
P05198	-0.0546539	0.148198	0.448572
P15927	-0.126427	0.148221	0.448572
O14618	-0.105721	0.148241	0.448572
Q12830	-0.216108	0.148316	0.448572
P20338	-0.069181	0.14838	0.448572
Q8IUX4	-0.496265	0.14862	0.44902
Q8TBF2	-0.22001	0.14875	0.44902
Q8NFY9	-0.215469	0.148848	0.44902
Q13216	-0.382251	0.148854	0.44902
O95625	-0.282816	0.148939	0.44902
P35232	0.345831	0.148986	0.44902
Q9NWZ8	-0.354568	0.149373	0.449956
P60059	0.622563	0.149767	0.450911
A6NJ78	0.319795	0.1502	0.451984
O14686	-0.154543	0.150359	0.45223
Q7Z7L7	-0.179421	0.150493	0.452292
P35268	-0.159162	0.150558	0.452292
P60604	0.0720885	0.150665	0.452292
Q96EK4	-0.160935	0.150687	0.452292
Q9Y613	-0.126229	0.150886	0.452657
Q6IBW4	-0.14146	0.151013	0.452809
P49821	0.229214	0.151199	0.452854
Q6NTE8	-0.210967	0.151228	0.452854
Q9H9J2	0.16966	0.15131	0.452854
P52292	-0.13526	0.151336	0.452854
Q9Y394	0.331057	0.151598	0.453405
Q709C8	0.136158	0.151796	0.453767
P51688	0.121595	0.151929	0.453798
P13667	0.120632	0.15203	0.453798
Q9BVC4	-0.18176	0.152038	0.453798
Q9Y6Y8	-0.0779698	0.152221	0.45411
Q5NDL2	0.241932	0.152297	0.45411
P49418	-0.122396	0.152579	0.45466
Q9BTE6	0.124797	0.152661	0.45466
Q68EM7	-0.190959	0.152713	0.45466
Q96F07	0.0861834	0.153006	0.45497
O60443	-0.243415	0.153027	0.45497
P18065	0.126119	0.153063	0.45497
Q9H0E2	0.08518	0.153127	0.45497
P41252	-0.0473577	0.153397	0.455534
Q13136	-0.175024	0.153698	0.455534
O43847	0.0890891	0.153859	0.455534
P21127	-0.110751	0.15389	0.455534
Q5XPI4	-0.0586541	0.153916	0.455534
P23246	-0.139553	0.153968	0.455534
O43236	0.0960385	0.153978	0.455534
Q14671	-0.176031	0.15407	0.455534
Q9H3U1	-0.163324	0.154094	0.455534
Q14147	0.152535	0.154157	0.455534
Q06323	-0.109329	0.154169	0.455534
Q9UN36	0.146009	0.154332	0.455677
Q86YZ3	1.45722	0.154372	0.455677
P30039	0.17955	0.154602	0.456127
Q8NFC6	-0.0866169	0.154738	0.456134
Q96QE5	0.481137	0.15476	0.456134
Q9BQ75	-0.108126	0.155032	0.456709
Q96LT9	0.319193	0.155203	0.456983
P16278	0.146277	0.155901	0.458261
O15530	-0.220413	0.155917	0.458261
[truncated: 4,074 more rows]

## Sheet: Undetected (NA) peptides
Protein	Peptide	NAs_Ctrl	Samples_Ctrl	NAs_SPP	Samples_SPP
A0A0B4J2A2;P0DN37	KHTGSGILSMANAGPNTNGSQFFICTAK	1	4	1	3
A0A0B4J2D5;P0DPI2	KVLELTGK	2	4	1	3
A0A2Z4LIS9	AGSAMAIGGGGGSR	2	4	1	3
A0A2Z4LIS9	AIESSPDRR	1	4	2	3
A0A2Z4LIS9	GVLSSQDSPHFQEK	0	4	1	3
A0A2Z4LIS9	TLVSGLLLEDSVR	0	4	1	3
A0A3B3IRV3	LYPAAVDTIVAVTAEGK	2	4	1	3
A0AVF1	AFDVLER	0	4	1	3
A0AVF1	DFTGAITLLEFKR	1	4	0	3
A0AVF1	DLEPTTPQEYILK	1	4	2	3
A0AVF1	GVVNAALGQEMGSR	0	4	1	3
A0AVF1	MGQFYYSAK	0	4	1	3
A0AVF1	QDDVQEAYNLIK	0	4	2	3
A0AVF1	SHYQEAIDIYKR	2	4	2	3
A0AVT1	GDRYDALR	1	4	1	3
A0AVT1	HIAELNPYVHVTSSSVPFNETTDLSFLDK	0	4	1	3
A0AVT1	KYVDLTVSFAPDIDGDEDLPGPPVR	0	4	1	3
A0AVT1	LFCDFGDEFEVLDTTGEEPK	1	4	1	3
A0AVT1	LKDGSLFWQSPK	3	4	2	3
A0AVT1	MEGSEPVAAHQGEEASCSSWGTGSTNK	2	4	2	3
A0FGR8	AQPPEAGPQGLHDLGR	0	4	1	3
A0FGR8	FQLSNSGPNSTIK	4	4	0	3
A0FGR8	ITVPLVSEVQIAQLR	4	4	2	3
A0FGR8	NLIAFSEDGSDPYVR	0	4	1	3
A0FGR8	SSSSLLASPGHISVK	4	4	1	3
A0FGR8	VDVGQQPLR	4	4	0	3
A0FGR8	VGNQIFQSR	2	4	0	3
A0FGR8	VPLSQLLTSEDMTVSQR	3	4	2	3
A0JNW5	IQDPQRGEVLTFK	1	4	1	3
A0JNW5	LADFNIYQVSTAEQCR	1	4	1	3
A0JNW5	LFNDFDVK	0	4	1	3
A0JNW5	SSTVSLEPAPVTVHIDHLVVER	0	4	1	3
A0JNW5	TPSVLSQQSK	1	4	0	3
A0JNW5	TTQTSNAPDVNDAIVK	0	4	1	3
A0MZ66	DPTQHKEDEGEIQPENK	3	4	3	3
A0MZ66	DQIVSVQEEK	3	4	2	3
A0MZ66	DQVAEKDPTQHK	4	4	2	3
A0MZ66	ESAEALATK	2	4	2	3
A0MZ66	GILGTLNK	1	4	0	3
A0MZ66	KAESFAQEMFIEQNK	2	4	2	3
A0MZ66	KILAIELENLK	0	4	1	3
A0MZ66	LTQQLEEERIQHQQK	0	4	1	3
A0MZ66	LVEVIEEVNK	0	4	1	3
A0MZ66	QQLELLEEDKK	2	4	2	3
A1A4S6	DSHLQEADIQVEQNR	1	4	2	3
A1L020	SPATSAGPELAGLPR	3	4	2	3
A1L0T0	DGHPVVVNILIGR	3	4	1	3
A1L0T0	IPVMALVGNDAGWTQISR	1	4	1	3
A1L188	CVQASTAPGGR	1	4	0	3
A1L188	LAACGAEAAAYGR	0	4	1	3
A1L390	EEGSRDPADPSQQGR	1	4	1	3
A1L390	SPTVPCLQEEAGEPLGGK	0	4	1	3
A1X283	DQDEMNLER	0	4	1	3
A1X283	GSLGPWGTGK	1	4	1	3
A1X283	HYVYIIR	3	4	0	3
A1X283	LIPIDEYCK	2	4	1	3
A1X283	NLEGWWK	1	4	0	3
A1X283	RSIVEVK	0	4	2	3
A1X283	VLDVQKR	2	4	2	3
A2A2Z9;Q8IVF6	KYIQEIK	3	4	3	3
A2RTX5	AVSSTELSALENICK	0	4	1	3
A2RTX5	DFTEVLSPNMYNSK	2	4	1	3
A2RTX5	FADFGVLHR	2	4	0	3
A2RTX5	HQPIFIK	4	4	2	3
A2RTX5	VNTATTTVYR	1	4	1	3
A2RTX5	WLWSEVER	0	4	1	3
A2RU49	AAGFPTASVCHTK	1	4	1	3
A2RU49	GDNTASLVSVDSGSEIK	1	4	0	3
A2RUC4	GDIKFPEFFK	0	4	1	3
A2RUC4	SEVLNIDNPDLAK	0	4	1	3
A2RUC4	TDTYGNKDPTAASR	3	4	3	3
A2RUC4	TLPFDQLVQR	0	4	1	3
A2RUC4	WTVDYLSQVGGKK	1	4	1	3
A2RUS2	IPEIHFPLESK	3	4	3	3
A3KMH1	FPTEGLSSVVR	1	4	0	3
A3KMH1	GNSLTVLDVLEGR	3	4	2	3
A3KMH1	IGAVSAPIYNAHEK	1	4	1	3
A3KMH1	LDAGHTVYQVSQAEK	3	4	3	3
A3KMH1	LGHILVVDEADKAPTNVTCILK	1	4	2	3
A3KMH1	LLSQPCASDR	2	4	2	3
A3KMH1	LRETQDPTAQSLAASLSTR	4	4	1	3
A3KN83	EFSDFIQAVERR	1	4	3	3
A3KN83	QGLIGVGLINVEDR	1	4	2	3
A3KN83	QLSFTGVTFK	2	4	2	3
A3KN83	QLWQQHHPQSITNLSNA	0	4	3	3
A3KN83	SGILTLDK	0	4	1	3
A3KN83	VHMTLELPWSADR	0	4	2	3
A4D1E9	FHELMSQLQNPK	3	4	1	3
A4D1E9	ILVAQGGLGGK	4	4	0	3
A4D1E9	SLDEQANQENDALHKK	3	4	2	3
A4D1P6	LPPYVSNMDR	0	4	2	3
A4D1P6	QATELQNQAEWK	1	4	2	3
A4D1P6	SPLLSLEWATK	0	4	1	3
A4D1P6	VGFLSSLLPQSK	2	4	0	3
A4D1S0	AAGAGLEPSSK	1	4	0	3
A4D1S0	HADPAHQLLLR	0	4	1	3
A4D1S0	TESGCDAEGR	1	4	1	3
A4D1S0	VPPLSLGYGVCPEPPSPGPALVK	0	4	1	3
A4D1U4	RELYDVYVDNQNVK	1	4	3	3
A4D1U4	YMHFLENQVR	3	4	3	3
A4D2B0	GSGGAEAALEEAAR	4	4	1	3
A4D2B0	LGPGLEVWATPGHGGQR	2	4	2	3
A4D2B0	VLVVADVVVPGHGPPFR	3	4	1	3
A4QMS7	RLDYDQK	1	4	0	3
A5PLN9	ITNCSER	2	4	1	3
A5PLN9	LQTSQLQR	0	4	2	3
A5PLN9	LSLEAIPDTVNLEEPFHITCK	0	4	1	3
A5PLN9	QYLYCLKPK	2	4	1	3
A5YKK6	AGPEMDKR	1	4	0	3
A5YKK6	APPEDDNREIATWK	0	4	2	3
A5YKK6	CITELEQHLHAIPPTLAMNPQAQALR	0	4	1	3
A5YKK6	CLIECRDEYK	1	4	2	3
A5YKK6	CPSILGGLAPEK	1	4	0	3
A5YKK6	CPVVLAPLLYPEK	1	4	0	3
A5YKK6	DAIAALGLLQK	0	4	1	3
A5YKK6	DFALDSEESR	3	4	1	3
A5YKK6	ELNPSLNFK	0	4	1	3
A5YKK6	EREVFNCMLR	0	4	1	3
A5YKK6	EWVNLYHSAAAGR	4	4	2	3
A5YKK6	GAFGVGQEQIDAFLK	1	4	2	3
A5YKK6	GLHNVVYGIQR	2	4	2	3
A5YKK6	IAAHHMMR	2	4	2	3
A5YKK6	IAFIFNNLSQSNMTQK	2	4	2	3
A5YKK6	ILLVDER	2	4	2	3
A5YKK6	IREHGEPFIQACMTFLK	2	4	1	3
A5YKK6	IYNHPPHPTMSVDEVLEMLQR	1	4	1	3
A5YKK6	LATEFELR	0	4	1	3
A5YKK6	MQGSITTPGSIALAQAQAQAQVPAK	0	4	1	3
A5YKK6	MVLNETYR	1	4	1	3
A5YKK6	NKPILHTDLDVK	2	4	2	3
A5YKK6	NLFEEYR	0	4	1	3
A5YKK6	PAPHLFAQLSK	3	4	3	3
A5YKK6	QAWATDDVAQIYDK	0	4	2	3
A5YKK6	QPPPGVMPK	3	4	2	3
A5YKK6	SLLLEAYVK	0	4	1	3
A5YKK6	YNVEAVELLIR	3	4	1	3
A5YKK6	YRECHLLVLK	2	4	1	3
A6NCE7;Q9GZQ8	TFEQRVEDVR	0	4	2	3
A6ND36	LALEALVAR	1	4	0	3
A6NDG6	NNQESDCVSKK	2	4	1	3
A6NDU8	GALLYMYCHSLTK	0	4	2	3
A6NDU8	KYVSVCEGPLK	0	4	1	3
A6NED2	AVTCGPWNTYVYAVEK	0	4	1	3
A6NED2	EATELNEDGSQVKR	0	4	1	3
A6NED2	HGQLGHGTLEAELEPR	1	4	1	3
A6NED2	RVEYFVDK	1	4	0	3
A6NED2	TGELYTWGWGK	2	4	2	3
A6NFI3	GGGCAEAGGDGPR	1	4	2	3
A6NFI3	GPSSAGPGER	1	4	0	3
A6NFI3	HQAVHTADRPHCCPDCGQAFR	3	4	2	3
A6NFI3	SFSQSSALAR	2	4	2	3
A6NFI3	SFVYGSHLAR	1	4	2	3
A6NFI3	YHAAVKPFGCEECGK	4	4	2	3
A6NHR9	DLCFTWR	0	4	2	3
A6NHR9	DLQNPIIVQLCDQWDNPAPVQHVK	0	4	1	3
A6NHR9	EAIYSGYIR	1	4	1	3
A6NHR9	EFALWLK	4	4	2	3
A6NHR9	EITCDNFDETVK	1	4	1	3
A6NHR9	FIPGPPGNK	1	4	1	3
A6NHR9	GMVFGAPVPK	0	4	1	3
A6NHR9	GPVNSCQGK	3	4	1	3
A6NHR9	ITHCPTLLTR	0	4	1	3
A6NHR9	KPSDSVHITNDDER	2	4	2	3
A6NHR9	KYVEDEMAR	1	4	1	3
A6NHR9	LMPSNQQHK	2	4	1	3
A6NHR9	PADSQDVHELVLSK	2	4	2	3
A6NHR9	PIGDPVFAR	1	4	2	3
A6NHR9	QAVFFVGQSAR	0	4	1	3
A6NHR9	QLNNWAVYR	0	4	1	3
A6NHR9	QQVLPLDSIYKK	1	4	1	3
A6NHR9	RSCTLPNYTK	0	4	1	3
A6NHR9	SLNSDISYFGVGGK	1	4	2	3
A6NHR9	TNILNSEQVIVEVLPNQPVK	2	4	2	3
A6NHR9	VILHSSSGNK	0	4	2	3
A6NHX0	ERDLPFVTHTLSSEFTILR	0	4	1	3
A6NIZ1;P61224	DTDDVPMILVGNK	3	4	0	3
A6NIZ1;P61224	VKDTDDVPMILVGNK	0	4	1	3
A6NJ78	IASAIVQAR	3	4	0	3
A6NJ78	LHIPVMVDEVVHCLSPQK	1	4	1	3
A6NJ78	TSQLGSDHENTEEVSMR	3	4	2	3
A6NK58	VPYAELLGLQDR	1	4	0	3
A6NKD9	AALAATGAASGGGGGGGGAGSR	1	4	0	3
A6NKD9	HAAGAVWHEVAR	1	4	0	3
A6NKD9	LLAQQAGSGEFR	1	4	1	3
A6NKD9	RLQQHLLEIR	0	4	2	3
A6NKD9	VLEVHENLDR	0	4	1	3
A6NKF1	AEVASFVADR	3	4	1	3
A6NKT7;Q7Z3J3	ILDDSDSNLSVVK	2	4	2	3
A6NNZ2;Q3ZCM7	LPTPTYGDLNHLVSATMSGVTTCLR	2	4	1	3
A6ZKI3	LTGPALQWVIPYIKK	2	4	1	3
A6ZKI3	VTFLITR	2	4	1	3
A7KAX9	FSDAVSAATDEER	1	4	2	3
A8K855	AVHMEACSGQLEK	0	4	1	3
A8MPP1	ATFGPAIAAVQK	0	4	1	3
A8MPP1	CIQACGQER	3	4	3	3
A8MPP1	CVVMVGMPFPNIR	0	4	2	3
A8MPP1	DFASIVLLDQR	2	4	2	3
A8MPP1	LFGFTER	3	4	2	3
A8MPP1	MAYLDQTLPR	2	4	2	3
A8MPP1	QNPNTQSLSQTGTELK	1	4	1	3
A8MPP1	SAHQVEQVLLAYSR	2	4	1	3
A8MPS7	GASSLLGPEGFFLGK	1	4	0	3
A8MPS7	GVGGCTWLEAPAR	3	4	1	3
A8MXV4	EIWLPPPQFYEVR	0	4	2	3
A8MXV4	HLYDIHVTVQPK	0	4	1	3
A8MXV4	RFDTAFFLCCLR	1	4	0	3
A8MXV4	SADWLGLFAPHHGPPR	2	4	0	3
A8MXV4	SPHQGFMPGAHVFSGGVLDAADR	4	4	1	3
A8MXV4	TAFPSLPDTDDHKTDNTGTLPEDVAFR	0	4	1	3
A8MXV4	TDNTGTLPEDVAFR	3	4	0	3
A8MXV4	TSPPGPAPGPGLALEPPPGLASWR	0	4	1	3
A8MZA4;H0YM25;P0DX00;P0DX01;P0DX02;Q8N7Z2	QLEGEAR	2	4	1	3
A9UHW6	LAQPDSLSKEEEVDCLVLQLHR	0	4	1	3
A9UHW6	MCYAIIQAESK	1	4	1	3
A9UHW6	QAGQSVFR	0	4	1	3
B2RTY4	FNIQDFFR	3	4	2	3
B2RTY4	KYDPELSSR	0	4	2	3
B2RXH4	ETPEDKPK	0	4	2	3
B7ZAP0	QICSQLSTR	2	4	0	3
C4AMC7;Q6VEQ5	ATLLESIR	1	4	0	3
C4AMC7;Q6VEQ5	EVVDPSGGR	0	4	1	3
C9J7I0	ENSSSVTVSDPEMENK	0	4	1	3
E9PRG8	HRVVGAVIDQGLITR	3	4	3	3
E9PRG8	TAMEVEAPSK	1	4	1	3
GFP_SPP_HEK	ACAYIAGPAPNR	4	4	0	3
GFP_SPP_HEK	AEVKFEGDTLVNR	0	4	2	3
GFP_SPP_HEK	AGWVEAPSLIPYNGLWAAQPNSHK	4	4	0	3
GFP_SPP_HEK	AILSELQMMNTIEYR	4	4	0	3
GFP_SPP_HEK	ALPSAFVDR	4	4	0	3
GFP_SPP_HEK	ASHDSAKPPGSEPILFR	4	4	0	3
GFP_SPP_HEK	CILDYLGTVK	4	4	0	3
GFP_SPP_HEK	EATGISLSQGR	4	4	0	3
GFP_SPP_HEK	EGCTVTTLTVTAEPQNWQNAVK	4	4	0	3
GFP_SPP_HEK	ELISQSQLK	4	4	0	3
GFP_SPP_HEK	ETGITQLR	4	4	0	3
GFP_SPP_HEK	FPIGLEEQIK	4	4	0	3
GFP_SPP_HEK	FSVSGEGEGDATYGK	0	4	1	3
GFP_SPP_HEK	FVEPTPK	4	4	0	3
GFP_SPP_HEK	GSSMTTRPTT	4	4	0	3
GFP_SPP_HEK	HELLQNFAINMFCK	4	4	0	3
GFP_SPP_HEK	HSQIVNATLGPDEPHAAGTAWPDGIVAER	4	4	0	3
GFP_SPP_HEK	IFLSALHFR	4	4	0	3
GFP_SPP_HEK	IVHNIEAVFGK	4	4	0	3
GFP_SPP_HEK	KHSQIVNATLGPDEPHAAGTAWPDGIVAER	4	4	0	3
GFP_SPP_HEK	LMIAMLNGDER	4	4	0	3
GFP_SPP_HEK	LPAGLGGTFSNEK	4	4	0	3
GFP_SPP_HEK	LPVAHDGLLK	4	4	0	3
GFP_SPP_HEK	LSNGIAVNYK	4	4	0	3
GFP_SPP_HEK	LSNGIAVNYKK	4	4	0	3
GFP_SPP_HEK	NFCLTCK	4	4	0	3
GFP_SPP_HEK	NPCFVPIPGSGLTK	4	4	0	3
GFP_SPP_HEK	PTAPLPAAIVACVPTK	4	4	0	3
GFP_SPP_HEK	QLYLSYFR	4	4	0	3
GFP_SPP_HEK	QPTAGLQFQQVFLK	4	4	0	3
GFP_SPP_HEK	RALPSAFVDR	4	4	0	3
GFP_SPP_HEK	RFPIGLEEQIK	4	4	0	3
GFP_SPP_HEK	RIFLSALHFR	4	4	1	3
GFP_SPP_HEK	SEEQLLEGGDR	4	4	0	3
GFP_SPP_HEK	SEEQLLEGGDRELQK	4	4	0	3
GFP_SPP_HEK	SGLLAPIEAEPELEVPK	4	4	0	3
GFP_SPP_HEK	SLQSLNLESVK	4	4	0	3
GFP_SPP_HEK	SSLTSSLRK	4	4	1	3
GFP_SPP_HEK	SSNPPFTSVELDHSDSGR	4	4	0	3
GFP_SPP_HEK	SVWLEDAFDR	4	4	0	3
GFP_SPP_HEK	VAVQEVR	4	4	0	3
GFP_SPP_HEK	VDCQLLQHLHSENK	4	4	0	3
GFP_SPP_HEK	VHVDGVGESDFNISPDEIIESVK	4	4	0	3
GFP_SPP_HEK	VLEFISDFGR	4	4	0	3
GFP_SPP_HEK	VQTFGDLR	4	4	0	3
GFP_SPP_HEK	WGFTVDGDDLFQSVSK	4	4	0	3
GFP_SPP_HEK	YLILPNK	4	4	0	3
GFP_SPP_HEK	YMDALLK	4	4	0	3
K7EIQ3	AQWLTPVIPALWEAK	0	4	1	3
L0R6Q1	TLRDYLQLLR	2	4	0	3
L0R819	EYQEIENLDK	0	4	1	3
L0R819	IVVDELSNLKK	2	4	1	3
L0R819	NILDELKK	0	4	1	3
L0R819	QQQNSNIFFLADRTEMLSESK	2	4	1	3
O00115	AFQPLVK	0	4	1	3
O00116	EYVDPNNIFGNR	4	4	2	3
O00116	IPDIVLWPTCHDDVVK	4	4	1	3
O00116	RAASAATAAPTATPAAQESGTIPK	3	4	0	3
O00139	CVEDVLK	0	4	1	3
O00139	GIYALAAR	1	4	0	3
O00139	LEGAEINK	1	4	2	3
O00139	TCMIATISPGMASCENTLNTLR	2	4	0	3
O00139	VFDLLNR	1	4	2	3
O00139	VFDLLNRK	2	4	1	3
O00148	KNCPHVVVGTPGR	2	4	0	3
O00148	QCMMFSATLSK	1	4	2	3
O00148	VSVFFGGLSIKK	3	4	1	3
O00151	TAASGVEANSR	1	4	2	3
O00154	YEAQKLER	0	4	3	3
O00159	AVASEIFK	0	4	2	3
O00159	DGTIDFTPGSELLITK	0	4	1	3
O00159	FDEVLIR	0	4	1	3
O00159	HLGYKPEEYK	0	4	1	3
O00159	IICDLVEEK	1	4	0	3
O00159	LGTDEISPR	0	4	1	3
O00159	LLSVEGSTLR	0	4	1	3
O00159	TSFLLNLR	0	4	1	3
O00161	IEEGLDQINK	0	4	1	3
O00161	ITNDAREDEMEENLTQVGSILGNLK	2	4	2	3
O00165	GFFGFPGPR	1	4	0	3
O00165	YPDSHQPR	2	4	1	3
O00170	HVVLYPLVAK	3	4	2	3
O00170	LREDGIQK	2	4	1	3
O00170	VESPGTYQQDPWAMTDEEK	4	4	2	3
O00178	IPVLVQSK	1	4	2	3
O00178	STLLGVLTHGELDNGRGFAR	0	4	2	3
O00178	VRDYLVR	4	4	2	3
O00186	ALYFITPTSK	4	4	2	3
O00186	ATVFDDCKK	1	4	1	3
O00186	IENESDMIR	1	4	2	3
O00186	NWSYLGVPIVPQSQQGK	1	4	1	3
O00186	SVDCFLHDFASK	3	4	1	3
O00189	AELAEGALR	0	4	2	3
O00189	GVVSLSQELSSPEQK	0	4	1	3
O00189	HTCSGLQVR	2	4	2	3
O00203	ALKDPNQLIR	1	4	2	3
O00203	DPNQLIR	1	4	0	3
O00203	EFQTYVK	2	4	0	3
O00203	EMLIEVIEK	0	4	1	3
O00203	KIENIHIGEK	1	4	1	3
O00203	KLVYVYLVR	3	4	3	3
O00203	LYLTNSK	3	4	1	3
O00203	NASELFPAVVK	0	4	1	3
O00203	STDPTMIK	2	4	1	3
O00203	TQFVSPWK	1	4	0	3
O00203	TQFVSPWKEGDELEDNGK	4	4	2	3
O00213	NIATSLHEICSK	0	4	1	3
O00217	RYPSGEER	2	4	2	3
O00221	CLLEGRPEPGR	1	4	1	3
O00221	GLMGISSTLCK	1	4	0	3
O00221	NQPLMELLLR	0	4	2	3
O00231	DDPIISTHLAK	2	4	0	3
O00231	DIQENDEEAVQVK	0	4	1	3
O00231	KLSQMILDK	2	4	0	3
O00231	LSQMILDKK	1	4	2	3
O00231	YVRPFLNSISK	4	4	1	3
O00232	DPNNLLNDWSQK	1	4	1	3
O00232	EAASILQELQVETYGSMEKK	3	4	1	3
O00232	LAGIINFQR	0	4	1	3
O00232	LQEVIETLLSLEK	1	4	0	3
O00232	MEVDYSATVDQR	2	4	1	3
O00232	TTHLIAKEEMIHNLQ	0	4	2	3
O00255	GAVDLSLYPR	1	4	1	3
O00255	GLGTGQGAVSGPPR	1	4	0	3
O00257	EAPSPTCPDLGAK	0	4	2	3
O00257	PLVVQVPTFAR	3	4	0	3
O00267	EATGVLLSIDGEDGIVR	2	4	1	3
O00267	EVANLKPK	2	4	2	3
O00267	GYIYVEAYK	0	4	2	3
O00267	HLVLAGGSK	4	4	2	3
O00267	LVENGGMFVCK	0	4	1	3
O00267	MDLDEQLK	1	4	0	3
O00267	SFAFLHCK	2	4	0	3
O00267	SSVGETVYGGSDELSDDITQQQLLPGVK	0	4	1	3
O00267	SVTGGMCSVYLK	1	4	0	3
O00267	VILGEDREATGVLLSIDGEDGIVR	1	4	1	3
O00268	DANLTALAAIGPR	2	4	3	3
O00268	ELNSSPQPYLVPFLK	1	4	2	3
O00268	GAAGAVTQSLSR	2	4	1	3
O00268	NFLSTLIK	1	4	3	3
O00268	PAGPAALAAR	0	4	2	3
O00273	TLKPCLLR	0	4	1	3
O00287	KSDQALNCGGTASTGSAGNVK	1	4	0	3
O00291	AIGEELLPR	0	4	1	3
O00291	GHVSELEADLAEQQHLR	0	4	1	3
O00291	GVNQATAGVVASTISGK	2	4	3	3
O00291	LASTEESMCQLAK	0	4	1	3
O00291	YRNELSDMSR	2	4	1	3
O00299	LHIVQVVCKK	1	4	1	3
O00303	IGVDLIMK	1	4	0	3
O00303	NMYELHKK	2	4	1	3
O00308	AGVALPFEK	0	4	2	3
O00308	TTTWQRPTAEYVR	2	4	2	3
O00311	ASCLVQTPPGQYSGNSFK	3	4	2	3
O00311	FVQSEAQQER	2	4	0	3
O00330	ILMPSLSPTMEEGNIVK	0	4	1	3
O00330	QMPDVNVSWDGEGPK	1	4	0	3
O00330	VRQDLVK	1	4	0	3
O00391	LAGAPSEDPQFPK	1	4	3	3
O00399	ILPNYHHLK	2	4	0	3
O00399	MGDNNVIESK	0	4	1	3
O00400	ECVGASNQNCR	1	4	0	3
O00401	AALLDQIR	1	4	1	3
O00401	AVTDLLGR	2	4	2	3
O00401	CSGVACLVK	1	4	0	3
O00401	FYGPQVNNISHTK	0	4	1	3
O00401	NPEITTNR	0	4	1	3
O00410	FVPYYDLFMPSLK	2	4	3	3
O00410	HEDPCAK	1	4	1	3
O00410	LLSSAFDEVYPALPSDVQTAIK	0	4	1	3
O00410	LVLEQVVTSIASVADTAEEK	1	4	1	3
O00410	RLLSSAFDEVYPALPSDVQTAIK	1	4	0	3
O00410	YAEYFLRPMLQYVCDNSPEVR	0	4	1	3
O00411	ILEASQLK	1	4	1	3
O00411	PGAFDLEQVKR	3	4	0	3
O00411	QAPESPWEEQLAR	4	4	1	3
O00411	QDQDAGTIER	4	4	2	3
O00411	QLHMELASR	0	4	2	3
O00411	SSSASPQEQDQDRR	4	4	2	3
O00411	VAQVLEGFITR	1	4	1	3
O00418	AFDSGQNLSPDR	2	4	1	3
O00418	LANQYYQK	1	4	1	3
O00418	LSNFLHAQQWK	0	4	2	3
O00418	SGDLYTQAAEAAMEAMK	0	4	1	3
O00418	VHLAMVR	3	4	1	3
O00422	VTQEEIK	0	4	2	3
O00423	CLAVHPDR	2	4	1	3
O00423	DQVDSYSLEAK	1	4	2	3
O00423	EPVFSAEEGYVK	0	4	1	3
O00423	LLSTGDDFGK	3	4	1	3
O00423	QVVSVETTR	4	4	2	3
O00423	TEIPEQFGPIR	2	4	2	3
O00423	VHLFSYPCSQFR	0	4	1	3
O00425	FTEEIPLK	1	4	0	3
O00425	ITGHFYACQVAQR	0	4	1	3
O00425	ITISPLQELTLYNPER	3	4	2	3
O00425	KIEQDTDTK	1	4	1	3
O00425	KIQEILTQVK	0	4	1	3
O00425	VAYIPDEMAAQQNPLQQPR	0	4	1	3
O00429	DCEVIER	0	4	2	3
O00429	EQRDCEVIER	1	4	3	3
O00429	GVSPEPIHLK	0	4	1	3
O00429	HPDFADACGLMNNNIEEQRR	0	4	1	3
O00429	INVLAAQYQSLLNSYGEPVDDK	1	4	1	3
O00429	LLMHHIR	0	4	1	3
O00429	SATLLQLITK	0	4	1	3
O00429	TTGEENGVEAEEWGK	0	4	1	3
O00442	DMAAAAVR	4	4	1	3
O00442	TGPVTLHTQTAIHFAEQIAK	2	4	2	3
O00442	VSTALSCLLGLPLR	1	4	1	3
O00443	DKPLAEWLR	3	4	2	3
O00443	EGQIEPSFVFR	0	4	1	3
O00443	HYIYVVR	1	4	2	3
O00443	KYNPSEEEYEK	0	4	1	3
O00443	LIESSLGSIATK	1	4	2	3
O00443	LPGFPNR	2	4	1	3
O00443	SADAGSFSPTPGQIGGAVK	2	4	1	3
O00443	SCSFFSSNAVPLK	3	4	1	3
O00443	SIIQQHNLETLENDIK	3	4	3	3
O00443	SPTDCAQSSK	0	4	1	3
O00443	TADVTSLFGGEDTSR	0	4	1	3
O00443	TFDEFQELHNK	1	4	0	3
O00443	VDNVEVLDHEEEK	0	4	1	3
O00443	VSLPLFDFK	1	4	1	3
O00458	GLIDLTLDK	0	4	1	3
O00458	IICDGSASMQAR	4	4	1	3
O00458	MLYEFILER	0	4	2	3
O00459	ALGATFGPLLLR	0	4	1	3
O00459	IFEEQGQTQEK	0	4	1	3
O00461	EHQEALHQQR	2	4	1	3
O00461	QAELEEGRPQHQEQLR	1	4	1	3
O00461	SALAAAQTQVAEYK	4	4	2	3
O00462	GGEAVCLYEEPVSELLR	0	4	2	3
O00462	TILFYPWEPTSK	0	4	1	3
O00462	VNLILEGVDTVSK	0	4	1	3
O00468	CEHPPPGPVCGSDGVTYGSACELR	0	4	1	3
O00468	QLLTPEHVLR	1	4	1	3
O00468	SFLAFPTLR	1	4	0	3
O00468	SGCTPCSCDPQGAVR	3	4	1	3
O00468	VLGAPVPAFEGR	1	4	1	3
O00469	GGDGINSIGGGQK	0	4	1	3
O00469	ILIEQNRK	0	4	1	3
O00469	KIIAPLVTR	1	4	2	3
O00469	LADKYPVVHIGK	1	4	1	3
O00469	VVFAADGILWPDK	0	4	2	3
O00469	VYIDPLK	1	4	1	3
O00469	VYIDPLKR	1	4	0	3
O00469	YNCSIESPR	1	4	0	3
O00470	MPIDLVIDDR	3	4	3	3
O00471	HILAAEQK	3	4	1	3
O00471	KSDAEQYLK	0	4	1	3
O00471	LSECLQK	0	4	2	3
O00471	MREVAAVLLHFK	1	4	2	3
O00471	NDIFEDAGILCQR	1	4	2	3
O00471	SAMILQR	3	4	3	3
O00471	TDFKPEDENNVLIQYTNACVK	0	4	3	3
O00471	TLNCMIGQMK	2	4	2	3
O00471	YFNEFLDGELK	0	4	2	3
O00483	FYSVNVDYSK	3	4	2	3
O00483	LALFNPDVCWDR	1	4	0	3
O00487	HNESVVK	3	4	1	3
O00487	QTTSNLGHLNK	1	4	1	3
O00487	QTTSNLGHLNKPSIQALIHGLNR	1	4	0	3
O00499	ADETKDEQFEQCVQNFNK	0	4	1	3
O00499	GVFPENFTER	3	4	2	3
O00499	IAENNDLLWMDYHQK	1	4	0	3
O00505	DYVISLGVVK	3	4	3	3
O00505	EAAWAISNLTISGRK	3	4	3	3
O00505	GRDVETMR	1	4	0	3
O00505	NEVTVELRK	2	4	3	3
O00505	RDEHLLK	0	4	1	3
O00506	NSPPTLEGQHSK	1	4	0	3
O00506	YFGSYLK	1	4	1	3
O00512	AVTPVSQGSNSSSADPK	1	4	1	3
O00512	EFTGAQSGGPQQNPGVLDGPQK	4	4	2	3
O00512	ELEFGMVPSGMK	1	4	1	3
O00512	FAMPSSTPLYHDAIK	1	4	1	3
O00512	HMEPGNNPIFPR	2	4	1	3
O00512	IPVEGPLSPSR	0	4	1	3
O00512	NLREPIGPDQR	4	4	0	3
O00512	SISADSFDQRDPGTPNDDSDIK	4	4	2	3
O00519	DVESLALCLR	1	4	2	3
O00541	FLLHEPIVNK	0	4	1	3
O00541	GIYPHEPK	1	4	0	3
O00541	LEGQAQAEAK	0	4	1	3
O00541	SFGGEVSWDK	3	4	1	3
O00560	NGLLTEHNICEINGQNVIGLK	4	4	2	3
O00566	IRDQAWDDVVR	2	4	2	3
O00566	TAEEENPEHVEIQK	2	4	2	3
O00567	ELNEDKLEK	1	4	0	3
O00567	LEELTMDGAK	1	4	1	3
O00567	LLLETHLPSKK	0	4	1	3
O00567	LREQVEER	0	4	1	3
O00567	STPKEETVNDPEEAGHR	0	4	3	3
O00567	VLLGVGDPK	2	4	0	3
O00567	YGLIFHSTFIGR	2	4	1	3
O00571	DLLDLLVEAK	2	4	1	3
O00571	ELAVQIYEEAR	2	4	2	3
O00571	GADSLEDFLYHEGYACTSIHGDR	1	4	1	3
O00571	GRSDYDGIGSR	3	4	2	3
O00571	KQYPISLVLAPTR	0	4	2	3
O00571	PLPPSERLEQELFSGGNTGINFEK	0	4	1	3
O00571	QEVPSWLENMAYEHHYK	0	4	3	3
O00571	SGFGKFER	1	4	2	3
O00571	WCDKSDEDDWSK	0	4	1	3
O00584	DLLPEMR	0	4	1	3
O00584	LGIKPSINYYQVADFK	0	4	1	3
O00584	VCEDGPVFYPPPKK	1	4	1	3
O00625	HSQPIPK	3	4	1	3
O00625	IEPHHTAVLGEGDSVQVENK	1	4	1	3
O00625	KVTLSVLSR	1	4	1	3
O00625	SIGRPELK	1	4	1	3
O00628	IVIPAHQAEILSCDWCK	0	4	2	3
O00628	QPVFELLGHTYAIR	4	4	2	3
O00628	YNENLLVTGAVDCSLR	3	4	2	3
O00629	MAEDEAETIGNLIEECGGLEK	0	4	1	3
O00629	NEVVVELR	0	4	2	3
O00629	NEVVVELRK	3	4	1	3
O00635	QETFCCPQCR	4	4	2	3
O00743	TGGQVPDTNYIFMGDFVDR	3	4	2	3
O00746	GDFSVHISR	1	4	0	3
O00746	GFTLVGMK	4	4	2	3
O00746	LVGDVIQR	1	4	1	3
O00746	MLQAPESVLAEHYQDLRR	2	4	2	3
O00750	ILEEEEVLGGGGQGR	2	4	0	3
O00750	LSFQNVDPLGENIR	0	4	2	3
O00754	DGSLELMVHR	1	4	2	3
O00754	FDTPLETK	2	4	2	3
O00754	FQVIVYNPLGR	1	4	0	3
O00754	GSSVHVLYSTPACYLWELNK	3	4	0	3
O00754	LEMEQVWR	2	4	1	3
O00754	LPVSEGVFVVK	1	4	1	3
O00754	LQETTLVANQLR	0	4	1	3
O00754	TVDQYFYGIK	0	4	1	3
O00754	VAWHIDPFGHSR	1	4	0	3
O00762	GAEPSGGAAR	0	4	1	3
O00762	NPTAFKK	0	4	1	3
O00764	RDIEDPEIVVQATVL	2	4	2	3
O00767	FSETHADPHNSR	2	4	3	3
O14497	AGPPVPASHIAPAPVQPPMIR	0	4	1	3
O14497	CVCVSNTIR	1	4	0	3
O14497	DIGTPEAWR	2	4	1	3
O14497	EEAGGEAAAAAAAERGEMK	0	4	2	3
O14497	ELQDGAESNGGGGGGGAGSGGGPGAEPDLK	0	4	1	3
O14497	EYEVGDPGQR	0	4	1	3
O14497	GGQEDMNLSLQSR	2	4	1	3
O14497	GPADMASQCWGAAAAAAAAAAASGGAQQR	0	4	1	3
O14497	KHVTTAEGTPGTTDQEGPPPDGPPEK	0	4	1	3
O14497	LVLETLSK	0	4	1	3
O14497	LYELGGEPERK	0	4	1	3
O14497	NDMTYNYANR	1	4	2	3
O14497	QHYPYGGPYDR	0	4	1	3
O14497	RPMDGTYGPPAK	0	4	1	3
O14497	TELLPSRPHAPCPPAPR	0	4	1	3
O14497	VQEFDSGLLHWR	0	4	1	3
O14530	LVEEHLDSEIQK	0	4	1	3
O14530	LVEEHLDSEIQKLDQMDEDELER	0	4	1	3
O14531	DLGALAQVHAENGDIVEEEQKR	0	4	1	3
O14531	GAADAIAQAK	1	4	1	3
O14531	GLYDGPVHEVMVPAK	4	4	1	3
O14531	GVVVFGEPITASLGTDGSHYWSK	3	4	2	3
O14531	MSMVWEK	2	4	2	3
O14545	NIGMCPTCK	1	4	0	3
O14545	PGCQPSSPCVPK	0	4	1	3
O14545	QIEALDPPMR	0	4	2	3
O14545	THPEVCGR	1	4	0	3
O14545	VRHQGDLSSGYLDDTK	3	4	2	3
O14545	VTPAAANYR	4	4	1	3
O14561	LMCPQEIVDYIADK	0	4	1	3
O14562	FPLDSTGSELK	0	4	1	3
O14578	AQEEMISELR	1	4	3	3
O14578	CAVCLDTVHFGR	1	4	0	3
O14578	CSTCLPATCGLPAEYATHFTEAFCR	0	4	1	3
O14578	EQEYQAQVEEMR	0	4	2	3
O14578	ESQLTALQAAR	4	4	2	3
O14578	ESSTPEEFSR	0	4	1	3
O14578	HAMLEMNAR	2	4	2	3
O14578	MESHPHTTCWPGR	1	4	0	3
O14578	QLDEASGANDEIVQLR	4	4	2	3
O14578	QSLAQSHLPAQPDISPNIFEAVK	1	4	3	3
O14578	SESVVSGLDSPAK	2	4	2	3
O14578	SLVGCGHFAEVQVVR	4	4	2	3
O14578	TELEETTAEAEEEIQALTAHRDEIQR	0	4	2	3
O14578	TLYLLAPSFPDK	2	4	1	3
O14578	VLIYDNEAR	1	4	1	3
O14578	WVTALESVVAGGR	1	4	2	3
O14579	APPAPGPASGGSGEVDELFDVK	2	4	2	3
O14579	CSPTLLLLNGQAACHMAQGR	0	4	1	3
O14579	DSIVAELDR	3	4	2	3
O14579	NAFYIGSYQQCINEAQR	0	4	1	3
O14617	DLANDIMTLMSHTK	2	4	1	3
O14617	DVPMVEK	0	4	2	3
O14617	GMELSVLDSLNAR	3	4	2	3
O14617	LMTSSTNNWVLIK	3	4	3	3
O14617	LYASILQQK	2	4	0	3
O14617	NLQDLVR	0	4	1	3
O14617	SIQGHHVCLLVK	1	4	0	3
O14617	YISQCIDEIKQELK	1	4	1	3
O14617	YLGLLAMSK	0	4	1	3
O14618	ITGNSGER	3	4	3	3
O14618	SAGLFQNPK	4	4	2	3
O14618	SLIIDEGEDDLGR	1	4	0	3
O14639	DYQTLPDGHMPAMR	1	4	2	3
O14639	FPAAQAPDPSETPK	2	4	0	3
O14639	HLAPEVFR	4	4	2	3
O14639	LNSGLGQLILK	1	4	1	3
O14639	TSSESIYSRPGSSIPGSPGHTIYAK	3	4	1	3
O14640;P54792	VMQLPDSGLEIR	3	4	2	3
O14641	DIVHKPGPIVLTVAK	0	4	2	3
O14641	EEISDDNAR	1	4	0	3
O14641	GLSVHTDMASVTK	1	4	2	3
O14641	PGPIVLTVAK	3	4	1	3
O14641	SVLQRPAGAK	1	4	2	3
O14641	VVSWLVSSDNPQPEMAPPVHEPR	0	4	1	3
O14646	ELEPFLLR	1	4	0	3
O14646	ENTNHDDSSRDSYSSDR	3	4	2	3
O14646	EYTNPEQIK	2	4	0	3
O14646	IGDHITECLK	0	4	2	3
O14646	NWEEIIPEDQRR	1	4	1	3
O14646	SSPSILAVQR	2	4	0	3
O14646	TVLHTGSAPSSSTPFNK	3	4	2	3
O14654	AAAAAAAAAASGAAIPPLIPPRR	4	4	2	3
O14654	APDTNKEDDSK	3	4	3	3
O14654	EADSSSDYVNMDFTKR	0	4	1	3
O14654	ESNTPAPSTQGLPDSWGIIAEPR	0	4	1	3
O14654	GYMMMFPR	1	4	2	3
O14654	LYFCVDR	2	4	0	3
O14654	RAVSVPASFFR	1	4	2	3
O14654	RESNTPAPSTQGLPDSWGIIAEPR	1	4	1	3
O14654	RHLGLVPLEPGGWLR	3	4	2	3
O14654	YDAETGR	1	4	0	3
O14656	DIEHALSVSVFNNK	2	4	1	3
O14656	DQLQLWIR	3	4	3	3
O14656	ITDVALDFWR	3	4	2	3
O14656	SIFIFDEMDK	1	4	1	3
O14657	DLEPVLSVGVFNNK	2	4	1	3
O14657	GSAIDEDIVTR	1	4	2	3
O14672	TITLQPGSPCNDFR	2	4	1	3
O14681	TFLQDLAR	2	4	1	3
O14686	DVLGSEREQHLGCGTPGLEGSR	2	4	3	3
O14686	EQHLGCGTPGLEGSR	0	4	1	3
O14686	GAEGHLLACSQCSQCYHPYCVNSK	1	4	2	3
O14686	IAESLPGVESCQNYLFR	2	4	3	3
O14686	LGASIPCR	1	4	2	3
O14727	AFDSQCQILLTTR	3	4	2	3
O14727	AHEDEVLCCAFSTDDR	1	4	1	3
O14727	CCSWSADGAR	2	4	1	3
O14727	DHSLLEGCFPGGVHWVSVGK	1	4	0	3
O14727	DLAALLHDGIPVVSSSSGK	1	4	0	3
O14727	DSVSGITSYVR	1	4	1	3
O14727	FSSTSADK	2	4	0	3
O14727	GEPGWVTIHGMAGCGK	3	4	2	3
O14727	IHVSPDFK	1	4	1	3
O14727	KADLPEQAHSIIK	2	4	1	3
O14727	LDQDESFSQR	1	4	1	3
O14727	LWDLNQK	2	4	1	3
O14727	NCSQLQDLHK	1	4	1	3
O14727	QPFPNIVQLGLCEPETSEVYQQAK	3	4	3	3
O14727	TELVGPAHLIHEFVEYR	4	4	2	3
O14727	TVLCEGGVPQRPVVFVTR	1	4	0	3
O14727	YVVPVESSLGK	0	4	1	3
O14730	VIPTECAIK	0	4	1	3
O14730	VSISFENYR	2	4	1	3
O14732	ALVLTEIGPK	1	4	1	3
O14732	FIAEEAAASGAK	4	4	2	3
O14733	HMLGLPSTLFTPR	3	4	2	3
O14733	SAGCAAYMAPER	0	4	1	3
O14733	SPSSESSPQHPTPPARPR	0	4	1	3
O14737	KVMDSDEDDDY	2	4	2	3
O14744	KGFPVLSK	1	4	1	3
O14744	LEVQFIITGTNHHSEK	1	4	0	3
O14744	LHNFHQLSAPQPCFTFSHPNRDPMIDNNR	1	4	2	3
O14744	VPLVAPEDLR	1	4	1	3
O14745	AGLLAGDRLVEVNGENVEK	1	4	2	3
O14745	EALAEAALESPR	1	4	0	3
O14745	GPNGYGFHLHGEK	1	4	1	3
O14745	IVEVNGVCMEGK	2	4	2	3
O14745	KGPSGYGFNLHSDK	2	4	2	3
O14745	KNELFSNL	3	4	2	3
O14745	LVEPGSPAEK	0	4	1	3
O14745	SKPGQFIR	2	4	0	3
O14757	MCGTLPYVAPELLK	0	4	1	3
O14757	SCMNQVTISTTDRR	1	4	1	3
O14757	TGLSLWDTSPSYIDK	1	4	1	3
O14763	LLVPANEGDPTETLR	0	4	2	3
O14772	DPPEVSLR	0	4	1	3
O14772	IGNGGSTLCALQCLEK	0	4	2	3
O14772	MLLAFYEK	0	4	1	3
O14772	NTSNVIKEESELVEMR	2	4	0	3
O14773	QAELLLPGAEFHHYVGGPTETHVVR	4	4	2	3
O14773	VNTELMK	1	4	0	3
O14776	AKPVATAPIPGTPWCVVWTGDER	0	4	1	3
O14776	EAAMEAEIK	1	4	1	3
O14776	EEPKEEEMTEEEK	3	4	2	3
O14776	EFEEYIRDK	0	4	1	3
O14776	GMEELKK	1	4	1	3
O14776	IIQEPPHKK	4	4	2	3
O14776	ILQNDKR	3	4	2	3
O14776	LFNEHIEALTKK	3	4	3	3
O14776	QREFEEYIR	3	4	2	3
O14776	WESGSLLEREEK	0	4	1	3
O14777	AFIQQCIR	0	4	1	3
O14777	ASLQGDVQK	0	4	2	3
O14777	DLFNVDAFK	2	4	2	3
O14777	DLFNVDAFKLESLEAK	0	4	1	3
O14777	EEVQKLDDLYQQK	0	4	3	3
O14777	ELLNETEEEINK	1	4	0	3
O14777	HLLESTVNQGLSEAMNELDAVQR	0	4	1	3
O14777	INHERNELQQTINK	2	4	3	3
O14777	LQNIIDNQK	2	4	2	3
O14777	NELQQTINK	3	4	2	3
O14777	NSQLGIFSSSEK	1	4	1	3
O14777	VELECETIK	0	4	1	3
O14777	YSVADIER	0	4	1	3
O14787	AHYQSFPPPVADFIK	1	4	1	3
O14787	CVTLVQK	2	4	3	3
O14787	ICEDSSELLDSDALNRPLNIMIPK	3	4	1	3
O14787	WNELKDEDK	1	4	0	3
O14787	YAHWVVSQPPDMHLK	2	4	2	3
O14787	YSEIDIILLK	0	4	1	3
O14795	CQDLLNADCLQR	4	4	1	3
O14795	FELPFDIPEEEAR	2	4	2	3
O14795	TGSSDPYVTVQVSK	3	4	2	3
O14795	VQELQSPPR	2	4	3	3
O14802	ACQIIASILVGKDEK	1	4	0	3
O14802	ADRDPNPPK	3	4	2	3
O14802	AEALVLMGTK	0	4	1	3
O14802	AKYELLNAGYK	0	4	2	3
O14802	AQMEPGSAVGALCAQSIGEPGTQMTLK	1	4	0	3
O14802	AVMATHGVK	1	4	1	3
O14802	CDEYIEALNTGK	0	4	3	3
O14802	EGLVDTAVK	0	4	1	3
O14802	FLETCRDK	1	4	2	3
O14802	HLIDGDVVLFNR	0	4	1	3
O14802	HVMLLSDLMTYK	3	4	2	3
O14802	ILTFPEK	0	4	1	3
O14802	ITPTQVEK	0	4	1	3
O14802	KCDEYIEALNTGK	0	4	1	3
O14802	LAPVYLSNR	1	4	0	3
O14802	LPPPTILKPVTLWTGK	2	4	1	3
O14802	QFLDYLK	2	4	3	3
O14802	SEFLCCQDSFLQEIK	1	4	1	3
O14802	SLEDLCSQYDLTVR	4	4	1	3
O14802	SLPHFEK	3	4	2	3
O14802	TCCHIMLSQEEK	1	4	3	3
O14802	TLGIEAAR	1	4	2	3
O14802	TVISPDPNLR	0	4	1	3
O14802	VLYQLDR	0	4	1	3
O14802	YGINDNGTTEPR	1	4	1	3
O14802	YSICTSK	0	4	1	3
O14818	DIVVLGVEKK	1	4	3	3
O14818	VECQSHR	1	4	2	3
O14828	EPPPAYEPPAPAPLPPPSAPSLQPSR	3	4	1	3
O14828	KLSPTEPK	0	4	1	3
O14867	FLDSTADQQECPR	1	4	0	3
O14867	ISESPEPGQR	3	4	1	3
O14867	KDPASQCPTEK	1	4	1	3
O14867	SENECLGGVPECR	0	4	1	3
O14874	DQADEAQYCQLVR	4	4	1	3
O14874	DVVTLLAEGLR	0	4	1	3
O14874	VMDYHFTTAEASTQDPR	0	4	1	3
O14893	TPQEYLR	0	4	1	3
O14907	IMQVNGWDMTMVTHDQAR	2	4	0	3
O14908	NPDELAEALDER	0	4	1	3
O14920	DLKPENIVLQQGEQR	2	4	3	3
O14920	ELWNLLK	0	4	1	3
O14920	EMEQAVELCGR	0	4	1	3
O14920	GTDPTYGPNGCFK	1	4	2	3
O14920	KQGGTLDDLEEQAR	1	4	2	3
O14920	LLLQAIQSFEK	2	4	1	3
O14920	LTHPNVVAAR	2	4	3	3
O14920	TEGDSQEMVR	2	4	2	3
O14920	VEEVVSLMNEDEK	0	4	1	3
O14920	VIYTQLSK	2	4	1	3
O14920	VRGPVSGSPDSMNASR	4	4	2	3
O14920	WHNQETGEQIAIK	0	4	1	3
O14920	YLNQFENCCGLR	1	4	0	3
O14925;Q5SRD1	YLVQDTDEFILPTGANK	4	4	2	3
O14929	YYTEFPTVLDITAEDPSK	0	4	1	3
O14936	IHLPETVEQLR	0	4	1	3
O14936	IHLPETVEQLRK	3	4	2	3
O14936	MNELNHCIVAR	2	4	1	3
O14936	VGDIIQIISK	2	4	2	3
O14936	YCHDNNIIHR	2	4	1	3
O14939	VLMSLLPLAR	1	4	2	3
O14949	HVISYSLSPFEQR	1	4	0	3
O14950;P19105	EAFNMIDQNRDGFIDK	2	4	1	3
O14950;P19105	FTDEEVDELYREAPIDK	2	4	3	3
O14964	LYYEGLQDK	0	4	1	3
O14964	RQVEVNVR	3	4	2	3
O14964	VEGHVFPEFK	1	4	1	3
O14964	VQFGVMTR	1	4	0	3
O14965	AGVEHQLR	3	4	0	3
O14965	EVEIQSHLR	2	4	2	3
O14965	EVLEHPWITANSSKPSNCQNK	2	4	2	3
O14965	FGNVYLAR	0	4	1	3
O14965	LYGYFHDATR	3	4	1	3
O14965	RVLVTQQFPCQNPLPVNSGQAQR	2	4	2	3
O14965	SKQPLPSAPENNPEEELASK	0	4	1	3
O14965	TATYITELANALSYCHSK	0	4	2	3
O14965	VEFTFPDFVTEGAR	0	4	1	3
O14972	GKFTPSPVDFTITPETLQNVK	1	4	2	3
O14972	LFTCPTLETTNFK	1	4	1	3
O14972	SVELQLVR	4	4	1	3
O14972	VETCGCAEGYAR	1	4	1	3
O14974	DDSTDFKK	1	4	1	3
O14974	ETQTDSISR	0	4	1	3
O14974	GYTEVLK	2	4	0	3
O14974	ILVDNLCDMEMVNK	4	4	1	3
O14974	ISEMEEELK	1	4	2	3
O14974	KDESPATWR	4	4	1	3
O14974	KFPTTATK	0	4	1	3
O14974	KNSSVNEGSTYHK	0	4	1	3
O14974	KSPLIESTANMDNNQSQK	3	4	0	3
O14974	LKDENGALIR	1	4	2	3
O14974	LYEQILAENEK	1	4	0	3
O14974	RWIGSETDLEPPVVK	0	4	1	3
O14974	TGSYGALAEITASK	0	4	1	3
O14976	EAETGAENASSK	1	4	0	3
O14976	GPLSCDTVLK	3	4	2	3
O14976	IAVMSFPAEGVESALK	1	4	2	3
O14976	NVCVVHCMDGR	4	4	2	3
O14976	VASTSQEYDK	0	4	1	3
O14976	VENLLLSNQGTIK	4	4	2	3
O14976	VSECGWAAR	1	4	1	3
O14979	KDLTEYLSR	0	4	1	3
O14979	QLAPLLPSLAPSSAR	3	4	2	3
O14979	YHQIGSGK	0	4	1	3
O14980	DLLGLCEQK	1	4	1	3
O14980	DTDSINLYK	2	4	1	3
O14980	EFAGEDTSDLFLEEREIALR	0	4	1	3
O14980	KYVVGLIIK	2	4	1	3
O14980	LNMILVQILK	2	4	1	3
O14980	LVLDSIIWAFK	2	4	2	3
O14980	NQCEGIK	2	4	2	3
O14980	QLLDFSQK	0	4	1	3
O14980	QLYLPMLFK	2	4	2	3
O14980	RFLVTVIK	2	4	3	3
O14980	YYGLQILENVIK	2	4	1	3
O14981	ATGHVFQALQYLR	0	4	1	3
O14981	EENTLVQNYAAQCIAK	4	4	2	3
O14981	EYLNPLHYTGPPTER	1	4	1	3
O14981	FNYCILDEGHVIK	2	4	3	3
O14981	HNLIVASYDVVR	2	4	2	3
O14981	ILIFCQLK	0	4	1	3
O14981	KEENTLVQNYAAQCIAK	2	4	2	3
O14981	LAVQNSSLHDIQHAPK	1	4	1	3
O14981	LCNHPALVLTPQHPEFK	3	4	1	3
O14981	LHGILCDDMGLGK	4	4	2	3
O14981	LHPHELNNLLSK	4	4	1	3
O14981	LLTQEQWEVR	0	4	1	3
O14981	LNPIIKPLMETIK	1	4	2	3
O14981	NDIDFFR	3	4	1	3
O14981	NVPEWNPVPR	0	4	1	3
O14981	TLQSICILAGDHCHR	3	4	3	3
O14981	TRQEPTSESSMEDSPTTER	0	4	1	3
O15013	ASSALVVCGGQGHR	0	4	1	3
O15013	DSLAPGPEPQDEDQK	2	4	2	3
O15013	FIVLATALHEK	1	4	2	3
O15013	GNYQNLNQSVAHDWTSGLQR	2	4	3	3
O15013	HLQDINIATPVHNMLPGHQR	2	4	1	3
O15013	HPEAILTPMPEGLSQQQVVR	3	4	1	3
O15013	ILCMLYVPVEEK	0	4	1	3
O15013	PAFLEFLK	1	4	0	3
O15013	SDLSSSSGSLSLSHGSSSLEHR	0	4	1	3
O15014	LDDSSKLPGQAPEGLK	2	4	3	3
O15014	LPGQAPEGLK	2	4	2	3
O15020	AASAGVPYHGEVPVSLAR	0	4	2	3
O15020	ALAQEDQGAGEVER	1	4	1	3
O15020	AYAGDKAEEIGR	0	4	1	3
O15020	DLNAAEALQR	4	4	2	3
O15020	DLPSVQLLMK	0	4	1	3
O15020	DVEDEILWVTER	2	4	3	3
O15020	EANALAAGHPAQAVAINAR	0	4	1	3
O15020	EIQGHEPR	0	4	1	3
O15020	ELDDLEQWIQER	1	4	2	3
O15020	ELTLEKPELK	2	4	2	3
O15020	EQQHFLQDCHELK	2	4	2	3
O15020	EYRPCDPQLVSER	1	4	2	3
O15020	HQAFMAELAANK	1	4	3	3
O15020	HYEELQAR	0	4	1	3
O15020	KHEAIETDIVAYSGR	1	4	0	3
O15020	LEALAEER	0	4	1	3
O15020	LEQSYEALCELAAAR	0	4	1	3
O15020	LLLNLELQK	0	4	2	3
O15020	MLTAQDVSYDEAR	2	4	1	3
O15020	NQDAAQQFLGR	1	4	1	3
O15020	QQQLPDGTGR	1	4	0	3
O15020	SAELGCTVDEVESLIK	3	4	2	3
O15020	SLDDFQAWLGR	1	4	1	3
O15020	TAGYPNVNVHNFTTSWR	1	4	3	3
O15020	TQTAVASEEGPATLPEAEALLAQHAALR	0	4	1	3
O15020	VGDLYSDLRDGR	0	4	2	3
O15020	VIESTQGLGNDLAGVLALQR	1	4	2	3
O15020	VLDHAMEAER	3	4	2	3
O15020	VQAVDAVAAELAAER	2	4	3	3
O15027	DDTHKVDVINFAQNK	0	4	1	3
O15027	EHSAFGDRPEK	2	4	1	3
O15027	FANLTPSR	0	4	1	3
O15027	KNQWVNLNEPEEEK	1	4	2	3
O15027	KTEAYLPDDK	0	4	1	3
O15027	LAEMGLATQAFHYCEAIAK	3	4	2	3
O15027	LFDPQLK	0	4	2	3
O15027	NGLWGHALLLASK	1	4	2	3
O15027	RANNNAAVAPTTCPLQPVTDPFAFSR	1	4	0	3
O15027	SPDPGIVPQEAPVGNSLSELSEENFDGK	0	4	2	3
O15027	SSLSSHSHQSQIYR	1	4	0	3
O15027	TEAYLPDDK	2	4	3	3
O15027	TVPDSEAPPGWDR	0	4	1	3
O15027	YGPLPGPAVPR	0	4	1	3
O15027	YVDVLNPSGTQR	1	4	0	3
O15031	IQPETGPLGGGIR	0	4	1	3
O15031	VGVSQQPEDSQQDLPGER	0	4	1	3
O15040	LESPNSGSCSLPER	1	4	0	3
O15040	LLSCFDDLVAAGTASGR	4	4	2	3
O15040	VAVFQLVSSLPGR	2	4	0	3
O15040	VLLVSTLQR	0	4	1	3
O15042	DKLEEILR	1	4	1	3
O15042	EKDECTPTR	2	4	1	3
O15042	FEPPQSDSDGQRR	0	4	1	3
O15042	FLFENQTPAHVYYR	2	4	1	3
O15042	FQDELESGK	2	4	0	3
O15042	KNEPIFK	2	4	3	3
O15042	LREIELK	3	4	0	3
O15042	MIMSFEMK	0	4	2	3
O15042	NLLALIHR	1	4	0	3
O15042	NPNAPMLPPPK	1	4	1	3
O15042	NPPNQSSNERPPSLLVIETK	1	4	0	3
O15042	SNLELFK	1	4	3	3
O15042	SSDVHSSGSSDAHMDASGPSDSDMPSR	1	4	1	3
O15042	VANASYYR	1	4	0	3
O15042	YSEMSEEK	1	4	1	3
O15047	DFSLPVPK	1	4	2	3
O15047	FINHCCTPNCYAK	1	4	0	3
O15047	FQGSGAATETAESR	2	4	0	3
O15047	LKEPGLLSLVDWAK	0	4	1	3
O15047	NLPLDHASLVK	1	4	1	3
O15047	QDTPSSFGQFTPQSSQGTPYTSR	0	4	1	3
O15047	RSENSYQDAFSR	1	4	3	3
O15047	SSDANYPAYYESWNR	0	4	1	3
O15047	TVSFSAIEVVPAPEPPPATPPQAK	1	4	1	3
O15047	VLAMLVQEMK	1	4	1	3
O15056	LETLLRPQLK	3	4	2	3
O15063	APQAGAHTPLTPQPGLAPQQQSPK	3	4	2	3
O15066	AIVEDHSLVAEEK	4	4	2	3
O15066	ERPDTGVYVK	2	4	1	3
O15066	ERQELEQTQNELTR	0	4	1	3
O15066	RQEIAEQK	0	4	1	3
O15067	DSLSMAAR	1	4	0	3
O15067	ESWLLPGSNDLLLEVGPR	1	4	0	3
O15067	GNPICSLHDQGAGGNGNVLK	4	4	1	3
O15067	PIMFSGGIGSMEADHISK	0	4	1	3
O15084	CLEYLLR	1	4	2	3
O15084	GAVTGHEECVDALLQHGAK	0	4	1	3
O15084	LRDQPSLVQAIFNGDPDEVR	0	4	1	3
O15084	NLINATNAALQTPLHVAAR	2	4	0	3
O15084	NWQTPLHIAAANK	1	4	3	3
O15084	QGYNAVHYSAAYGHR	2	4	1	3
O15084	RTPIHAAATNGHSECLR	0	4	1	3
O15084	TALHHAAFSGHGEMVK	3	4	2	3
O15084	TPLHMTALHGR	1	4	0	3
O15085	LHQSASSSTSSLSTR	2	4	1	3
O15085	NIIQHFENNQQYDAPEPGTQR	1	4	1	3
O15085	VLDLIFYQR	0	4	2	3
O15085	WLPFFPK	0	4	1	3
O15091	EALLLLEDIKK	3	4	2	3
O15091	NNQLYPGESFAHSIK	2	4	0	3
O15091	SLLAWVAAK	4	4	2	3
O15091	SRPPFDVVIDGLNVAK	2	4	0	3
O15091	TIESIQLSPEEYECLK	1	4	0	3
O15111	EIWHLLK	1	4	1	3
O15111	IIDLGYAK	1	4	0	3
O15111	KPASQCVLDGVR	0	4	1	3
O15111	LLNKPENCCGLK	3	4	1	3
O15111	SIQLDLER	3	4	2	3
O15111	VEVALSNIK	2	4	1	3
O15111	VWAEAVHYVSGLK	1	4	1	3
O15111	YSEQMTYGISSEK	0	4	1	3
O15116	GENVVLLGEIDLEK	3	4	1	3
O15116	TLIGFLR	0	4	1	3
O15126	DPSVTQVTR	4	4	2	3
O15126	RQEELER	2	4	2	3
O15126	TVQTAAANAASTAASSAAQNAFK	3	4	2	3
O15127	ERELQNTVANLHVR	1	4	0	3
O15127	TGASFQQAQEEFSQGIFSSR	1	4	1	3
O15131	ALNPQEMR	0	4	2	3
O15131	EACWTVSNITAGNR	4	4	2	3
O15143	DRTQIAICPNNHEVHIYEK	1	4	2	3
O15143	ERFQNLDK	0	4	1	3
O15143	VAWVSHDSTVCLADADK	2	4	2	3
O15144	DYLHYHIK	1	4	1	3
O15144	EPPLELK	1	4	0	3
O15144	RNCFASVFEK	2	4	3	3
O15145	DTDIVDEAIYYFK	0	4	1	3
O15160	EIFRNEK	1	4	1	3
O15160	RFLDELDAVQMD	3	4	0	3
O15160	RILLAEVPTMAVEK	4	4	2	3
O15164	DTNIDHGQPRPPSNR	0	4	1	3
O15164	DTTEVPSSTVEK	2	4	1	3
O15164	HIIDNFFVK	1	4	0	3
O15164	IIEVNQNQK	1	4	1	3
O15164	LMQQQQEVAGLSK	3	4	1	3
O15164	LQHMQQQVMAQR	1	4	1	3
O15164	SPSASSVGSR	0	4	1	3
O15169	SASTEVPGASEDAEK	1	4	1	3
O15169	VRMEEEGEDGDPSSGPPGPCHK	3	4	3	3
O15173	DFSLEQLR	3	4	0	3
O15173	GLGAGAGAGEESPATSLPR	4	4	2	3
O15182	DYDREATGK	0	4	1	3
O15182	ELSEEQKQEIK	0	4	1	3
O15212	LDYITAEIK	3	4	3	3
O15212	LDYITAEIKR	1	4	2	3
O15212	QSEQQRETLAQLQQEFQR	1	4	1	3
O15217	EVVNMAQK	2	4	1	3
O15226	DASGQPIFNASAK	1	4	1	3
O15226	DIEQIIR	2	4	1	3
O15226	DLVVYENSSNPVCTLNDTAQFNR	1	4	3	3
O15226	EGLGLDVER	0	4	1	3
O15226	ELTNDERK	3	4	3	3
O15226	HWTNFVITENANDAIGILNNSASFNK	0	4	1	3
O15226	KLLTDGYACEVR	0	4	3	3
O15226	LTATIWK	0	4	1	3
O15226	MTVEYVYER	0	4	1	3
O15226	RDIEQIIR	0	4	3	3
O15226	TQPTVINNLK	1	4	1	3
O15226	VILESEVIAEAVGVK	3	4	2	3
O15226	YEAAGEAVK	1	4	1	3
O15226	YEMMPNR	0	4	1	3
O15230	AGALLPAIHEQLR	0	4	1	3
O15230	AHPASNAIDGTER	2	4	0	3
O15230	AHVEGPSCDR	3	4	1	3
O15230	AVAAEAQDTATR	1	4	0	3
O15230	CDIGGALGQSCEPR	4	4	1	3
O15230	ECAPGYWGLPEQGCR	1	4	1	3
O15230	GDSCQECAPGFYR	1	4	0	3
O15230	GLLLFTAR	3	4	3	3
O15230	GSPRPTEDLYCK	4	4	2	3
O15230	IAASATCGEEAPAR	1	4	0	3
O15230	LCDELTGQCICPPR	1	4	1	3
O15231	TTGGICTYCNR	1	4	0	3
O15234	AGFRPVEAGGQHGGR	2	4	1	3
O15234	DEGRWEHDK	0	4	1	3
O15234	FREDEQAPK	3	4	2	3
O15234	GLFFEHDLR	1	4	1	3
O15234	MEEMGVQGGR	2	4	1	3
O15234	NPAYIPR	2	4	2	3
O15235	GKYDCGHVQK	0	4	1	3
O15265	GPPTGSPAESIK	4	4	1	3
O15269	DHPALNYNIVSGPPSHK	1	4	0	3
O15270	ECVQQLAENTR	1	4	0	3
O15270	VLEEYGAGVCSTR	2	4	0	3
O15287	ASLAQGFTEDQAQDIQR	3	4	1	3
O15287	CLELLFR	2	4	3	3
O15287	VLETQEQQGPR	0	4	1	3
O15294	AFLDSLPDVK	2	4	1	3
O15294	ERGQLQEAIEHYR	1	4	2	3
O15294	HCMQLWR	0	4	1	3
O15294	IIFSPVAPKEEHVR	0	4	3	3
O15294	INVLHKPPYEHPK	3	4	3	3
O15294	LCPTHADSLNNLANIKR	1	4	2	3
O15294	LGTDLEYLK	0	4	1	3
O15294	LVSIVADQLEK	0	4	1	3
O15294	REQGNIEEAVR	2	4	2	3
O15294	RVPNSVLWLLR	1	4	2	3
O15305	FVADLRK	3	4	2	3
O15305	IEFYELDKK	2	4	2	3
O15305	NGMLNVSPIGR	1	4	1	3
O15318	GTPLTNTEDVLK	3	4	2	3
O15318	MPYFIETPEER	1	4	1	3
O15321	IIHTDVFR	4	4	1	3
O15344	GLMCLEHEDEK	2	4	2	3
O15344	HRDHQVAALSER	1	4	1	3
O15344	LAQQIANCK	0	4	1	3
O15344	QNHYTVHGLQSGTK	0	4	1	3
O15344	VSHDNLTVERDESSSK	0	4	1	3
O15355	AIGDHFYKR	1	4	2	3
O15355	KLEEVLSTEGAEENGNSDK	1	4	0	3
O15357	AAPREEPLTPR	2	4	1	3
O15357	DSQEDWTTFTHDR	0	4	1	3
O15357	GSYGLDLEAVR	0	4	2	3
O15357	ILPDGEDFLAVQTSQGVPVRR	2	4	1	3
O15357	NVTSWFTSK	2	4	1	3
O15357	QLNAFDISLR	2	4	1	3
O15357	SALLPGPLELQPPR	1	4	0	3
O15357	SMDGYESYGECVVALK	3	4	1	3
O15357	TIPVQAFEVK	0	4	1	3
O15357	VAVLVKPEHENR	2	4	2	3
O15357	VLSGLEILSK	0	4	1	3
O15360	SHQDLNALLLEVEGPLCK	0	4	3	3
O15360	SLLTDYISLAK	0	4	2	3
O15370	DGGPPPPGPGPAEEGAR	2	4	1	3
O15371	YLILKDPNK	3	4	1	3
O15372	LFKPPQPPAR	4	4	2	3
O15372	LFMAQALQEYNN	3	4	1	3
O15372	NLQLLMDRVDEMSQDIVK	1	4	1	3
O15372	NSHLINVLMWELEK	0	4	1	3
O15372	RQQENMQR	2	4	2	3
O15379	GHGECVEYVK	1	4	2	3
O15379	QYLDQIR	2	4	2	3
O15379	YYCLNVPLRDGIDDQSYK	0	4	2	3
O15381	GPELLNMYVGESER	1	4	1	3
O15381	GVLLHGPPGCGK	1	4	1	3
O15381	KGNPDSVSNTPEMEQR	0	4	1	3
O15381	KNPEMEDLPSK	1	4	2	3
O15381	NGTKPPLDADVNLEAIAGDLR	2	4	2	3
O15381	VFSIISSEK	0	4	1	3
O15381	VLVIGATNRPDSLDPALR	0	4	1	3
O15381	VYSIDYGR	2	4	1	3
O15382	AHEWMFPV	1	4	1	3
O15382	LCLPSFDK	1	4	1	3
O15382	LELLECIR	3	4	0	3
O15382	LGGNYGPTVLVQQEALK	1	4	0	3
O15382	TFTDHMLMVEWNDK	3	4	0	3
O15392	NWPFLEGCACTPER	3	4	2	3
O15397	DGALHVIGSLAEILLKK	1	4	1	3
O15397	FHNELNLR	3	4	1	3
O15397	SCWVLHAFSSLK	1	4	1	3
O15397	TYAVGIQQVLLK	0	4	1	3
O15397	VQLTMCLR	1	4	0	3
O15397	YGSPGNVTK	4	4	2	3
O15417	GPPAPPAATPAGVYTVFR	0	4	1	3
O15446	ERGHTVTEPIQPLEPELPGEGQPEAR	0	4	1	3
O15446	HVPLSGSQIVK	1	4	0	3
O15446	MPETVPQEEMPGPPLNSESGEEAPTGR	2	4	0	3
O15460	EYILVEEAK	3	4	1	3
O15460	LDPGTISR	1	4	1	3
O15460	LLSLDPSHER	1	4	2	3
O15460	MQHITGLTVK	1	4	2	3
O15460	RLLSLDPSHER	0	4	1	3
O15460	TAELLQVANYGVGGQYEPHFDFSR	2	4	0	3
O15498	IDWPVGSPATIHYPALDGHLSR	0	4	1	3
O15498	VQAELDETK	4	4	2	3
O15514	KQQNESAEDEQELSEVFMK	2	4	2	3
O15530	IGSFDETCTR	3	4	2	3
O15530	ILGEGSFSTVVLAR	2	4	3	3
O15530	KIQEVWR	2	4	3	3
O15530	LLVLDATK	0	4	1	3
O15530	QRYQSHPDAAVQ	0	4	1	3
O15530	TFFVHTPNR	0	4	2	3
O15530	TYYLMDPSGNAHK	0	4	1	3
O15530	YQSHPDAAVQ	1	4	2	3
O15534	VSDGAPAQPCCLLIAER	0	4	1	3
O15541	HGWQIER	1	4	0	3
O15541	HRATGEGGASDLPEDPDEDAIPIT	2	4	1	3
O15541	HYFCESCALQHFR	1	4	1	3
O15541	VTHNPMIQK	2	4	1	3
O15550	ANNNVGTGTCDK	1	4	0	3
O15550	IWHCESNR	2	4	2	3
O15550	NQLSNSTQGLHK	2	4	1	3
O15550	SLEADPNSGQSWYFLGR	2	4	2	3
O15550	TQLLQPADENWDPTGTK	0	4	1	3
O15550	TYIVHCQDCAR	0	4	1	3
O15550	YLQAQLCNLPQGSLQNK	1	4	2	3
O43143	DYLEAAIR	2	4	2	3
O43143	IAPQYYDMSNFPQCEAK	1	4	1	3
O43143	IFEPPPPKK	3	4	3	3
O43143	LDLGEDYPSGKK	0	4	1	3
O43143	QNHESVQWCYDNFINYR	0	4	1	3
O43143	REVDDLGPEVGDIK	0	4	1	3
O43143	RVAAMSVAQR	0	4	1	3
O43143	SNLGSVVLQLKK	0	4	2	3
O43143	STDFTSR	1	4	1	3
O43143	STDFTSRDYYINIR	2	4	3	3
O43143	YYDILKK	4	4	2	3
O43148	EFEDDLVK	1	4	3	3
O43148	IALEDVPEK	0	4	1	3
O43148	KGDYPLFGCK	1	4	0	3
O43148	KIALEDVPEK	1	4	1	3
O43148	LVSEKVDDYEHAAK	1	4	3	3
O43148	RMQALEPYPANESSK	0	4	1	3
O43148	VDDYEHAAK	2	4	0	3
O43149	ATFLQTDLLK	1	4	3	3
O43149	AVTPSPEQVFAECSQK	0	4	1	3
O43149	CYAYIETSSNSADIDK	2	4	3	3
O43149	FQTGFEILK	1	4	0	3
O43149	HPYNNNTNFEDK	0	4	2	3
O43149	HSSEATEVNPESLAK	1	4	1	3
O43149	KLDPLEGLDEPTR	2	4	2	3
O43149	LCSGPEGGLR	0	4	1	3
O43149	LPSSSGLPAADVSPATAEEPLSPSTPTR	1	4	1	3
O43149	LREAAAALLPTPPCESLVSR	2	4	2	3
O43149	QLGSNMVVPQAK	0	4	1	3
O43149	QSLQLTFR	0	4	1	3
O43149	RYDYLEFTDAR	0	4	1	3
O43149	SLNSAPLWR	1	4	2	3
O43149	VNEATAVLYAR	4	4	2	3
O43156	CSQSLVECAGPLLK	1	4	2	3
O43156	INFVLNSVAHLQR	0	4	1	3
O43156	LQLAVLQGLGPLCER	1	4	0	3
O43159	QALVGSDSAEDEK	0	4	1	3
O43164	AGDDYEVLELDDVPK	0	4	1	3
O43164	ENSSGSSPLDQVDSSLPSEPIFEK	1	4	1	3
O43164	LISSSQVDQETGFNR	3	4	1	3
O43164	PAGGYQTITGR	0	4	1	3
O43164	SGTCPVCR	3	4	1	3
O43164	SSAGDTEFVHQNSQEIQR	0	4	1	3
O43164	SSQDEMVSTK	0	4	1	3
O43164	YQESLGNTVFELENR	2	4	3	3
O43166	NSPSNLSSSSDTGSVGGTYR	2	4	1	3
O43169	ELWLVIHGR	3	4	2	3
O43169	GQEVETSVTYYR	4	4	2	3
O43169	QYYIGDIHPSDLKPESGSK	2	4	0	3
O43172	EIPETTR	1	4	0	3
O43172	MLATACWSGLCK	1	4	0	3
O43172	TKAPDDLVAPVVK	1	4	2	3
O43237	CDAVSVLEK	0	4	1	3
O43237	DAVFIPAGWDNEKK	0	4	1	3
O43237	DFQDYMEPEEGCQGSPQRR	1	4	2	3
O43237	NLDLLYK	2	4	0	3
O43242	APQHTAVGFK	1	4	0	3
O43242	FQADGTYTLIIR	2	4	2	3
O43242	LNHYVLYK	0	4	1	3
O43242	RALDLVAAK	0	4	1	3
O43242	RSLMPYFLLTQAVR	2	4	2	3
O43242	SLMPYFLLTQAVR	1	4	1	3
O43242	TAAAAAEHSQRELDTVTLEDIK	0	4	1	3
O43242	TATLRHDADGQATLLNLLLR	2	4	1	3
O43246	LSYLTWVR	0	4	1	3
O43251	FRDPDLR	1	4	1	3
O43251	GFGFVTFENSADADR	3	4	0	3
O43251	LHVSNIPFR	0	4	1	3
O43251	RLHVSNIPFR	3	4	1	3
O43251	YAQPATATAATAAAAAAAAYSDGYGR	0	4	1	3
O43252	DPAGMPHPETGK	1	4	0	3
O43252	RPVLLLHPLGGWTK	0	4	2	3
O43255	LSCCPTCR	3	4	3	3
O43257	CLGTHQETR	1	4	1	3
O43257	RLPQFDDDADTGK	4	4	2	3
O43264	ALFQNTER	2	4	2	3
O43264	DLHVSTGEFTDLK	0	4	1	3
O43264	GPLAAAFSSSEVK	0	4	1	3
O43264	KYQEEVPVYVPK	0	4	1	3
O43264	KYVTGAQR	1	4	3	3
O43264	NIFHLFHDVVPTYHK	0	4	1	3
O43290	GWEEDEDPERK	0	4	1	3
O43290	KLDEEALLK	4	4	2	3
O43290	MSSSDTPLGTVALLQEK	4	4	2	3
O43290	SLPSAVYCIEDK	0	4	1	3
O43293	FVQDLVR	0	4	2	3
O43293	IAHFDLKPENIMLLDK	2	4	1	3
O43294	VASGEQKEDQSEDK	3	4	3	3
O43299	ATELLTLLK	0	4	1	3
O43299	LLQAEDLGPDTLDSLQR	2	4	2	3
O43299	VVVLSPGTLQEDQATLLSK	0	4	1	3
O43301	ATAIDIATSK	2	4	1	3
O43301	DFYHDLDPNEAK	0	4	1	3
O43301	GAVLFGLDPAVIK	1	4	0	3
O43301	LHQMIELSSK	1	4	1	3
O43301	SPLTYGVGVLNR	0	4	1	3
O43301	TPTTILLTPER	0	4	1	3
O43303	EHDAVEVADCVK	0	4	1	3
O43303	FHGVAILSPLLNIEK	0	4	1	3
O43303	NPSPLLMQNQNTR	2	4	0	3
O43303	SNQVCQSSGNHLENK	4	4	2	3
O43310	LEDTAGDTGHSSLEAPR	1	4	0	3
O43310	LPPQQSGGPEVETK	1	4	3	3
O43310	MALFMVEGTK	1	4	2	3
O43310	VLVCPIYTCLR	3	4	1	3
O43314	DRDFTAEDYEK	0	4	2	3
O43314	FHVELHFSPGAK	2	4	0	3
O43314	IDNDDEPHTSK	0	4	1	3
O43314	ILGNIVMR	1	4	0	3
O43314	QLQEVLDIAR	4	4	2	3
O43314	YAILNRDPNNPK	1	4	0	3
O43314	YPVILNAR	0	4	1	3
O43318	ICDFGTACDIQTHMTNNK	4	4	1	3
O43318	MSADMSEIEAR	0	4	2	3
O43318	NLPKPIESLMTR	3	4	2	3
O43318	QIESESERK	1	4	2	3
O43318	VNHPNIVK	0	4	1	3
O43324	DLNSYLEDK	0	4	1	3
O43324	VTQVDGHSSKNDIHTLLK	1	4	3	3
O43347	GFGFVTFMDQAGVDK	2	4	2	3
O43353	GASGTVSSAR	0	4	1	3
O43353	KTEYPDVAWPLR	3	4	3	3
O43353	LHHCPGNHSWDSTISGSQR	2	4	1	3
O43353	LQPGIAQQWIQSK	2	4	2	3
O43353	QLLDTTDIQGEEFAK	2	4	1	3
O43353	SLPAPQDNDFLSR	4	4	2	3
O43353	SPSLNLLQNK	0	4	2	3
O43353	TQNILLDNEFHVK	1	4	3	3
O43361	VHTGERPYECSECGK	2	4	2	3
O43379	DRLIHVLNVEK	1	4	2	3
O43379	HHFETLTESPCR	1	4	1	3
O43379	LLGDDDVADGLAFHAK	1	4	1	3
O43379	LPSVMAGVPAR	2	4	1	3
O43379	NQVAEMLGHK	2	4	2	3
O43379	QQHIFNTAR	1	4	2	3
O43379	SAQQGSDGLHFVR	0	4	1	3
O43379	SISVIDFYSGECIAK	1	4	1	3
O43379	YVAVACQDR	0	4	1	3
O43390	DLYEDELVPLFEK	0	4	1	3
O43390	VTEGLVDVILYHQPDDKK	0	4	2	3
O43395	CVLVWEGTAK	0	4	1	3
O43395	EKPSEDMESNTFFDPR	1	4	2	3
O43395	EVFGDDSEISK	1	4	0	3
O43395	FEEVEEEPEVIPGPPSESPGMLTK	1	4	1	3
O43395	IKWDEQTSNTK	1	4	1	3
O43395	QMMEAATR	2	4	0	3
O43395	VLGFSEPTVVTAALNCVGK	0	4	1	3
O43395	VSIAPSQR	0	4	1	3
O43396	SMDFEEAER	1	4	1	3
O43399	RLGLSTLGELK	3	4	2	3
O43399	TPAVEGLTEAEEEELR	3	4	1	3
O43399	VVGDRENGSDNLPSSAGSGDK	4	4	1	3
O43402	DASPNQVAEK	0	4	2	3
O43402	LTTQAYCK	2	4	2	3
O43414	AYSFAMGCWPK	0	4	2	3
O43422	DIFSEQHLK	2	4	1	3
O43422	DNAIPTIFDLTSHLNNPHSR	0	4	1	3
O43422	FNTSEEHHADMYR	3	4	1	3
O43422	GQAYIVSSGFSSK	0	4	1	3
O43422	QMLEICESCIREETLR	2	4	2	3
O43422	VLCILPVMK	3	4	1	3
O43426	ASPTLDFTER	1	4	2	3
O43426	GTNVSFCVLPSR	3	4	0	3
O43426	IQESEVFR	2	4	0	3
O43426	IYAGTGALEGK	2	4	0	3
O43426	LDPPPFSLIVETR	0	4	2	3
O43426	LWAVELQK	0	4	2	3
O43426	NQTLTDWLLDAPK	3	4	3	3
O43426	QIIVNLLGSK	1	4	2	3
O43426	QLEALGLAEKPQLVTR	2	4	0	3
O43426	SMQEQTTDNR	1	4	1	3
O43426	SQPSPQAGLAGPGPAGYSTAR	0	4	1	3
O43427	DLFVDLVEK	0	4	1	3
O43427	DLLDLHK	0	4	1	3
O43427	EFLQDLK	2	4	2	3
O43427	FFLNQYSASVHSLDGFR	2	4	1	3
O43427	SDHWPLSDVR	2	4	2	3
O43427	SLVCTALR	0	4	1	3
O43427	YYAFDEAFVR	3	4	2	3
O43432	AALSEEELER	0	4	1	3
O43432	AALSEEELERK	0	4	1	3
O43432	AIDEPSFSVAYANMCR	2	4	2	3
O43432	DFLPEGEDVHNFLLEQK	1	4	1	3
O43432	DITEEIMSGGGSR	1	4	0	3
O43432	DKADDDVFEK	0	4	1	3
O43432	ELTIEFSK	1	4	3	3
O43432	LHDELEEAK	0	4	1	3
O43432	MSQGFHPERDPSDLK	1	4	2	3
O43432	VLEEDESIR	0	4	1	3
O43432	VPMADKPGNTVNFR	1	4	2	3
O43439	ASETCSGCNIAR	1	4	1	3
O43439	KASETCSGCNIAR	1	4	1	3
O43447	KDGVPIGYK	0	4	2	3
O43447	KIENVPTGPNNK	4	4	2	3
O43464	NSSSGISGSQR	1	4	1	3
O43464	TQSQLAVQIR	1	4	1	3
O43482	GHFCLSSDK	4	4	2	3
O43482	MVCYLLK	2	4	2	3
O43488	RLQCPQVDLFYLHAPDHGTPVEETLHACQR	2	4	1	3
O43488	SNGWILPTVYQGMYNATTR	2	4	2	3
O43491	DSSQLGTDATK	0	4	1	3
O43491	EEKPSVSK	1	4	1	3
O43491	GDAEEMAQK	3	4	2	3
O43491	HQASISELK	4	4	1	3
O43491	KVEPVTQK	0	4	1	3
O43491	RIVITGDGDIDHDQALAQAIR	2	4	2	3
O43491	SVHEGALK	2	4	1	3
O43491	SYTLVVAK	1	4	1	3
O43491	YFLCLQLR	0	4	1	3
O43502	ECLTNKPR	2	4	1	3
O43502	IDRNQALLVPALGESWGHAATIR	2	4	1	3
O43502	LLNGLAQQMISLANNHR	1	4	3	3
O43502	NQALLVPALGESWGHAATIR	3	4	1	3
O43502	SRDPEEEL	0	4	2	3
O43505	EPGEFALLR	2	4	2	3
O43516	SAPILDKPK	2	4	1	3
O43524	AIESSPDKR	3	4	2	3
O43542	GGLPLDGITELAGR	0	4	1	3
O43542	HLQSLGATLR	2	4	2	3
O43542	LQQLMAQQPR	0	4	2	3
O43583	WPEVDDDSIEDLGEVK	0	4	1	3
O43592	ILMAIDSELVDRDVVHTSEEAR	1	4	0	3
O43592	LLYMLAEALPVSHGAHFSGDVSK	0	4	1	3
O43592	VLVTVIQGAVEYPDPIAQK	0	4	1	3
O43615	ALGLQFHSR	4	4	2	3
O43615	EIDDSVLGQTGPYR	3	4	2	3
O43615	GEVVEGDPDK	3	4	1	3
O43615	ILDIDNVDLAMGK	2	4	0	3
O43617	DYENDEDVNK	0	4	1	3
O43617	FVQDTLKGDGVTEIR	0	4	1	3
O43633	ANIQAVSLK	2	4	2	3
O43633	TPEELLR	0	4	1	3
O43639	APIFTSEHGEK	0	4	2	3
O43639	DSESSPSDFSVSLK	1	4	1	3
O43639	IYDLNIPAFVK	2	4	1	3
O43639	KAPIFTSEHGEK	0	4	1	3
O43657	IQNTLHCCGVTDYR	4	4	1	3
O43657	VNNEGCFIK	4	4	2	3
O43657	VSLENYFSLLNEK	0	4	1	3
O43660	ASVHTLSGHTNAVATVR	0	4	1	3
O43660	HPGASDRPQPTAMNSIVMETGNTK	1	4	0	3
O43660	TGYNFQR	1	4	1	3
O43663	KQTETEMLYGSAPR	2	4	2	3
O43663	KVIEAIR	1	4	2	3
O43663	NFSINSVASTYSEFAK	1	4	3	3
O43663	NYYEVHK	0	4	1	3
O43663	REEFVSIK	1	4	2	3
O43663	TQVELMR	3	4	2	3
O43665	LQDQIFNLMK	2	4	2	3
O43665	WAASLENLLEDPEGVKR	0	4	1	3
O43676	SVSFSDVFFK	3	4	0	3
O43678	ECSDVQPK	1	4	1	3
O43678	YAFGQETNVPLNNFSADQVTR	2	4	1	3
O43681	IDTHNIIVNQLVFPDPEK	4	4	2	3
O43681	LPLLPHEVR	1	4	2	3
O43683	LIVLLLECKR	3	4	2	3
O43683	LTETHLPAQAR	3	4	2	3
O43683	NQGSELSGVISSACDK	0	4	1	3
O43683	STHEFKPQSGAEIK	2	4	2	3
O43707	EGLLLWCQRK	1	4	2	3
O43707	LERLDHLAEK	0	4	2	3
O43707	LVSIGAEEIVDGNAK	0	4	1	3
O43707	VEQIAAIAQELNELDYYDSHNVNTR	2	4	2	3
O43708	LLPQDPK	0	4	1	3
O43708	QPDTPTELRA	4	4	1	3
O43708	RLLVLEAFQVSHPCR	2	4	1	3
O43708	VDLTPYPTISSINK	2	4	0	3
O43709	AGFSGGMVVDYPNSAK	2	4	1	3
O43715	REYDQCFNR	3	4	3	3
O43716	LDEQEPFPHS	0	4	2	3
O43719	DPQTEEFK	0	4	1	3
O43719	EAEEGCPEKESEEGCPK	0	4	1	3
O43719	ESEDDLNKESEEEVGPTK	0	4	1	3
O43719	GDGLCCYLKR	0	4	2	3
O43719	HPDGVASVSFR	3	4	3	3
O43719	HPDGVASVSFRDPEEADYCIQTLDGR	0	4	1	3
O43719	KAEEGDADEK	3	4	3	3
O43719	KLLLFDR	1	4	1	3
O43719	LFDEEEDSSEK	0	4	1	3
O43719	LFEESDDKEDEDADGK	4	4	2	3
O43719	NDCEENGLAK	1	4	2	3
O43719	QLDWRPER	0	4	1	3
O43719	VFDDESDEKEDEEYADEK	4	4	2	3
O43741	IMVGSTDDPSVFSLPDSK	3	4	0	3
O43741	KSDFEVFDALK	1	4	3	3
O43741	LDSMESSETSCR	2	4	1	3
O43747	DLDVSIKR	0	4	1	3
O43747	FLLNNDK	1	4	0	3
O43747	KLVPQLVR	3	4	2	3
O43747	RWHIDTIMR	2	4	2	3
O43747	TSNSYLR	0	4	1	3
O43747	WHIDTIMR	1	4	1	3
O43752	DQMSTSSVQALAER	2	4	2	3
O43752	KFNLDATELSIR	4	4	2	3
O43760	DVLVGADSVR	2	4	0	3
O43760	FLTQPQVVAR	1	4	1	3
O43760	QMYCVFNR	0	4	1	3
O43765	HVEAVAYYKK	3	4	2	3
O43766	ILVECLTPDFR	1	4	1	3
O43766	NPPPLDASEPYNTAK	4	4	2	3
O43776	CFRDHFFDR	1	4	0	3
O43776	RMNYSDAIVWLK	2	4	2	3
O43776	VFGWVHR	1	4	0	3
O43776	VLAELYVSDREGSDATGDGTK	0	4	1	3
O43776	YGTCPHGGYGLGLER	0	4	1	3
O43795	DQCILITGESGAGK	0	4	2	3
O43795	EAVTTIAAYWHGTQAR	2	4	0	3
O43795	FLNDTSLPHSCFR	2	4	1	3
O43795	IIIAEVVNK	1	4	0	3
O43795	SLFPEGNPAK	1	4	2	3
O43795	SLPIYSPEK	1	4	0	3
O43795	SSALVIQSYIR	2	4	1	3
O43795	VLYQVEGFVDK	1	4	1	3
O43795	VNGVDDAANFR	0	4	2	3
O43795	VSTTLNVAQAYYAR	0	4	1	3
O43795	YLGLLENVR	2	4	1	3
O43809	TINLYPLTNYTFGTKEPLYEK	0	4	3	3
O43809	YIQQTKPLTLER	0	4	1	3
O43813	FAEWCLEYGEHGCR	1	4	0	3
O43815	CYIASAGADALAK	0	4	1	3
O43815	KSTSLDVEPIYTFR	1	4	2	3
O43815	LWNTTEVAPALSVFNDTK	2	4	3	3
O43818	AFEEDQVAGR	0	4	1	3
O43818	DAVSGLAFR	1	4	1	3
O43818	ECCVTAGGR	1	4	0	3
O43818	FSSSGDFLVAGVGQEHR	1	4	1	3
O43818	GAEGKPPGHSSHVLCMAISSDGK	0	4	1	3
O43818	KPEEEEEEELEETAQEK	1	4	1	3
O43819	QVAQASHSYR	2	4	2	3
O43819	SAEQISDSVR	0	4	1	3
O43822	VLWLAENPCCGTSPHR	2	4	2	3
O43823	FGPDGTGR	2	4	3	3
O43823	GIGQEHFFK	1	4	0	3
O43823	IEAAHCLACDMLIPAQPQLLQR	1	4	1	3
O43823	IQFACSVCK	1	4	1	3
O43823	KIEAAHCLACDMLIPAQPQLLQR	0	4	1	3
O43823	RQELMEK	0	4	1	3
O43823	SFDDEEIQK	0	4	2	3
O43823	SGDEEFKGEDELCDSGR	0	4	1	3
O43823	SNPGTFMR	0	4	2	3
O43824	ALTGDAAIQPR	1	4	0	3
O43824	GSPDITCVFLNVER	1	4	1	3
O43824	LQVALAEMPLHR	0	4	1	3
O43837	DMGGYSTTTDFIK	1	4	0	3
O43837	FAFDYATKK	2	4	3	3
O43837	HLNLEYHSSMIADAVK	1	4	1	3
O43837	HLNLEYHSSMIADAVKK	0	4	1	3
O43837	IHTPMEYK	0	4	1	3
O43837	LGDGLFLQCCEEVAELYPK	3	4	1	3
O43837	VEGSFPVTMLPGDGVGPELMHAVK	0	4	1	3
O43847	ECEDTHLGEEVDR	0	4	1	3
O43847	ECEDTHLGEEVDRNWNEVVTQQYLFDR	2	4	1	3
O43847	GDANSEVTVYYQSGTR	4	4	1	3
O43847	IEEFLSSFEEK	1	4	2	3
O43847	IHALTITWALPPQQQHYR	1	4	0	3
O43847	IVNTPQGCLWYKK	0	4	1	3
O43847	KHGGSDNASTDCER	1	4	2	3
O43847	PLEQEMPVQFQVVELPSGHHLCK	4	4	1	3
O43847	PNFGHLTDPFDTPAFNK	1	4	0	3
O43847	TVFQFDVQRK	3	4	1	3
O43847	WAQFFIHPLMIR	0	4	1	3
O43847	YNSEVVDK	2	4	0	3
O43847	YNSEVVDKK	2	4	1	3
O43847	YYSSHYMTLVVQSK	1	4	0	3
O43852	YDLFVGSQATDFGEALVR	1	4	2	3
O43865	AQGEKPLAGAK	0	4	2	3
O43865	ESILDGLKR	0	4	1	3
O43865	GSSNFCVK	0	4	1	3
O43865	KQIQFADDMQEFTK	1	4	1	3
O43865	RTTDVMFGGK	0	4	1	3
O43896	EKEEADLLLEQQR	1	4	3	3
O43896	EQHCLFR	1	4	0	3
O43896	LAVTSYADIADLMDCGNK	3	4	2	3
O43896	LYADSDSGDDSDKR	1	4	1	3
O43896	QEPGQQGIVPQLCEDLFSR	3	4	2	3
O43896	TYGKPDGPGDAWR	0	4	1	3
O43913	EISSSQWEK	2	4	1	3
O43913	HLAVLNFPK	4	4	1	3
O43913	LNHLSSSEDGCSTEITCETFNDFVR	3	4	0	3
O43913	NIEPHLKK	2	4	3	3
O43913	PHLENVVLCR	2	4	1	3
O43913	TVNFDIIK	3	4	1	3
O43913	TYVTQTLLK	3	4	2	3
O43929	AFEHLQQLELIKPMER	3	4	1	3
O43929	LDILELLEKR	1	4	2	3
O43929	QIHLMNSFGFPQYVK	1	4	1	3
O43929	QSPHSNLFGVQVQYK	2	4	2	3
O43929	TMLINHALK	4	4	2	3
O43929	VTASHPFMTAVDLMEASQLCSMDSK	1	4	1	3
O43933	TGILLYGPPGTGK	2	4	2	3
O60216	CLTPLVPEDLR	1	4	0	3
O60216	INHLEYEDQYK	3	4	2	3
O60216	KGGEADNLDEFLK	2	4	2	3
O60216	MAFRPGVVDLPEENR	3	4	1	3
O60220	FQQLVHQMTELCWEK	4	4	2	3
O60231	EFLSEPDLASYSVVMVDEAHER	1	4	0	3
O60231	ELEDPHAK	1	4	1	3
O60231	EQLEGLLER	3	4	3	3
O60231	IFQPTPPGAR	1	4	0	3
O60231	LQDLEERDAFAER	0	4	1	3
O60232	AAQGPPAPAVPPNTDVMACTQTALLQK	0	4	1	3
O60234	ETDNAAIIMK	3	4	2	3
O60237	LESGGSNPTTSDSYGDR	0	4	1	3
O60239	SQSSTSPEGQALENR	0	4	1	3
O60244	AGTSSQTMPTNMPPPR	2	4	2	3
O60244	LVEGFYPAPGLK	0	4	1	3
O60244	LYECVLEFAR	0	4	2	3
O60244	SLLDCTFR	1	4	2	3
O60256	GKDVFIIQTVSK	1	4	3	3
O60256	IHNGESMSYLFR	0	4	3	3
O60256	LLASMMCK	1	4	0	3
O60256	TVDISMILSEAIR	1	4	0	3
O60262	NDPLLVGVPASENPFK	1	4	0	3
O60264	CNELQDIEK	1	4	0	3
O60264	CNTLITLIER	4	4	2	3
O60264	FVFMLSTR	0	4	1	3
O60264	HGATHVFASK	2	4	2	3
O60264	IDEAESLNDEELEEK	0	4	1	3
O60264	KMDGAPDGR	2	4	1	3
O60264	LDSIVIQQGR	4	4	2	3
O60264	LLNILMQLR	1	4	0	3
O60264	NIPGPHMVLVPK	1	4	2	3
O60264	QDSINAYNEPNSTK	1	4	1	3
O60264	QTELFAHFIQPAAQK	0	4	1	3
O60264	RTEQEEDEELLTESSK	0	4	1	3
O60264	SVCLIGDK	2	4	3	3
O60264	YLVIDEAHR	3	4	1	3
O60271	CMTVVHDK	3	4	2	3
O60271	DQISVLPNEQDLVR	3	4	1	3
O60271	DQISVLPNEQDLVREEAQK	2	4	1	3
O60271	DSILSIVHVK	0	4	1	3
O60271	ELEEELRK	3	4	2	3
O60271	GGETPGSEQWK	1	4	0	3
O60271	HTEMIHNYMEHLER	0	4	2	3
O60271	LGFSFVR	3	4	1	3
O60271	MGDEGGESELLGEDLPLEPSVTK	0	4	1	3
O60271	RSSTLSQLPGDK	2	4	3	3
O60271	SHLIVWQVMYGNE	0	4	1	3
O60271	TRDGGSVVGASVFYK	0	4	2	3
O60271	TSGVPGNRPGSVIR	0	4	1	3
O60271	VSGLAGSIYR	0	4	1	3
O60279	LVPGEPETK	0	4	1	3
O60279	PCGDPPSFPHTILQGR	2	4	1	3
O60281	LSCGEGGCVAELQR	2	4	3	3
O60282	ANEQLTDELAQK	2	4	2	3
O60282	ATEILNLLLK	0	4	1	3
O60282	ELAACQLLISQHEAK	2	4	1	3
O60282	ELSQLQELSNHQK	0	4	1	3
O60282	FRPLNEAEILR	1	4	0	3
O60282	NVIQHLEMELNR	1	4	1	3
O60282	STLMFGQR	4	4	1	3
O60282	TRANEQLTDELAQK	2	4	3	3
O60287	AEAAGLIGWLK	3	4	3	3
O60287	AQEGPDAEIIGGER	1	4	1	3
O60287	EVTLALLSLPETHLVTQQPTK	1	4	2	3
O60287	SHILPHPVVVADLLK	2	4	3	3
O60287	SLWQQPSVGDILR	4	4	2	3
O60292	DLAENCVSNTPIDSTGK	0	4	1	3
O60292	EALREHSNPSPSQDTDGTK	1	4	1	3
O60292	SIQNGQPPTSTPASSGSK	0	4	1	3
O60292	VVIIPPFEDGTPR	1	4	1	3
O60293	FCSVMPANSGLALR	1	4	2	3
O60293	FFTDLVNR	1	4	2	3
O60293	GHTPPFTTYK	2	4	2	3
O60293	NTVEKPELFLGLK	2	4	2	3
O60293	SDTTDSSQGLQDK	1	4	2	3
O60294	KDDSTLCCWR	2	4	3	3
O60294	VNPASPSGVFPASVVSSEGQVPNLKR	0	4	2	3
O60306	AGMQPGLTMVVGPPGTGK	1	4	1	3
O60306	FRENVPAWEIFK	3	4	3	3
O60306	IMALDIDER	2	4	3	3
O60306	LGLYIFAR	0	4	1	3
O60306	PLHLHIIPTEPFPTTR	2	4	3	3
O60306	SYEEDMEIAEGCFR	0	4	1	3
O60306	VIEDGPEPRPNLR	0	4	1	3
O60306	VIEDIYEK	2	4	0	3
O60306	YSNMEQSLFTR	1	4	1	3
O60307	FAFSSEDEGVGPGPAGPK	2	4	1	3
O60313	AKNEILDEVISLSQVTPK	3	4	1	3
O60313	SIVTDLVSQMDPHGR	4	4	2	3
O60313	TQEQCVHNETK	3	4	1	3
O60331	DCLVLESFK	2	4	2	3
O60331	PLGPTAAFSASQIPSEREEAQYDLR	0	4	2	3
O60333	CNAVINEDPNAK	0	4	1	3
O60333	LAVTSYTDIADLMDAGNK	4	4	2	3
O60341	DITAEFLVK	2	4	3	3
O60341	HGLINFGIYK	3	4	1	3
O60341	HRDLTALCK	2	4	2	3
O60341	HVKDEQIEHWK	2	4	3	3
O60341	MGFGNLNK	0	4	2	3
O60341	MTSQEAACFPDIISGPQQTQK	2	4	1	3
O60341	QATPGVPAQQSPSM	2	4	2	3
O60341	QVNMELAK	0	4	1	3
O60341	TLQLWLDNPK	0	4	1	3
O60341	VHSYLER	4	4	2	3
O60343	DISSCSQGIK	0	4	1	3
O60343	DLNCNPNNK	1	4	2	3
O60343	DNEDAFYNSQK	2	4	1	3
O60343	FEINLISPDTK	0	4	1	3
O60343	IEGLYPPR	0	4	2	3
O60343	IQALESNLENLLTR	0	4	2	3
O60343	IRCDMEDIHTLLK	1	4	1	3
O60343	LCEACPMHSLHK	2	4	0	3
O60343	LDYEEVGACQK	0	4	1	3
O60343	LEASRDELQSR	1	4	2	3
O60343	QAFSTAAALQSAK	0	4	1	3
O60343	RQNMDLLEK	0	4	2	3
O60343	TVEQLRK	0	4	2	3
O60343	VKLDYEEVGACQK	0	4	1	3
O60346	AAAAVAPGGLQSTPGR	2	4	1	3
O60346	APPADLPLPVGGPGGWSR	1	4	1	3
O60346	EEAPGEAPPGPLPGR	0	4	1	3
O60346	RASPAPSDSSPGEPFVGGPVSSPR	4	4	2	3
O60347	GVGAGGPEEGAPPATSAER	3	4	2	3
O60443	IDSVYLDPLVFR	2	4	2	3
O60443	KQEVDLQQLIR	0	4	2	3
O60447	NNSLPDENNIAR	2	4	3	3
O60476	ENKPLPPVPIPNLVGIR	3	4	2	3
O60488	HIIYVDNK	1	4	1	3
O60488	LILGNYK	2	4	2	3
O60488	MMLSGGAPLSPQTHR	0	4	1	3
O60488	NCPLIDNICAFAK	1	4	0	3
O60488	TAEDYSVDENGQR	1	4	2	3
O60499	FKLPAGDLQER	1	4	1	3
O60499	SPSDLLDASAVSATSR	4	4	1	3
O60502	APVIWDNIHANDYDQK	1	4	1	3
O60502	ESQATLEER	3	4	0	3
O60502	EVSTLKR	0	4	1	3
O60502	KVTDPSVAK	1	4	2	3
O60502	LDQVSQFGCR	0	4	1	3
O60502	LENEGSDEDIETDVLYSPQMALK	0	4	1	3
O60502	LLPGIEVLWTGPK	1	4	2	3
O60502	QEETDHKNDNQILSEIVEAK	0	4	1	3
O60502	SHSSAQFLIGDQEPWAFR	1	4	0	3
O60502	STELIPR	0	4	1	3
O60502	VYTIRPYFPK	0	4	1	3
O60504	GDIVYIHK	1	4	1	3
O60504	KVNENWYEGR	4	4	2	3
O60504	NWLEGEHHGR	2	4	0	3
O60504	PQTQNLGTPGPALSHSR	3	4	1	3
O60504	QGIFPASYVQVSR	3	4	2	3
O60504	TGFSFPTQEPRPQTQNLGTPGPALSHSR	4	4	2	3
O60506	DLFEDELVPLFEK	3	4	3	3
O60506	DYAFIHFDERDGAVK	1	4	1	3
O60508	DVAKPSEEEQK	0	4	1	3
O60508	HLGAVNTIVFVDENRR	3	4	1	3
O60508	LWEVYGERR	1	4	1	3
O60508	YIGSVEEAEK	4	4	2	3
O60518	FHETVIAALLR	4	4	2	3
O60518	INETINYEDPCAK	2	4	0	3
O60518	KLCDIFAVLAR	0	4	1	3
O60518	LCDIFAVLAR	0	4	2	3
O60518	LLDQCIQDQEHPAIR	1	4	3	3
O60518	QMAAALLR	1	4	3	3
O60518	TMENQGNQR	2	4	1	3
O60518	TTFLLDAVR	3	4	2	3
O60518	VSDILHSLFSTYK	0	4	1	3
O60524	ATLLLESGIR	1	4	1	3
O60524	AVDEFYSK	1	4	2	3
O60524	DHENRLEALQQAQEIDK	1	4	2	3
O60524	DQQQNEIIVK	0	4	1	3
O60524	EVQTVTSIQK	0	4	1	3
O60524	FSTIDLR	2	4	0	3
O60524	IHTTEFEWPK	0	4	2	3
O60524	KLPSDSGDLEALEGK	0	4	1	3
O60524	LQTNHVTMLLR	4	4	2	3
O60524	NVAAVQPMK	2	4	2	3
O60524	VSAPNLLNVK	0	4	2	3
O60524	YPLDHAR	3	4	3	3
O60547	SSSFNTGRIEHLYK	1	4	2	3
O60547	VHVTVDLK	1	4	0	3
O60551	LDEVITSHGAIEPDK	1	4	1	3
O60551	LDEVITSHGAIEPDKDNVR	2	4	1	3
O60551	LVGFISAIPANIR	1	4	0	3
O60563	AASSKPEEIK	1	4	0	3
O60563	LEPTQGHR	1	4	0	3
O60563	WLSSQPSFK	1	4	0	3
O60566	AFEYEIR	0	4	1	3
O60566	AVEALQGEK	0	4	1	3
O60566	AVEALQGEKR	0	4	1	3
O60566	DLPSDPER	3	4	1	3
O60566	EIELGNEDYCIK	2	4	2	3
O60566	ENVQPLR	0	4	1	3
O60566	ESNMSTLLER	3	4	3	3
O60566	FYTGNDPLDVWDR	4	4	2	3
O60566	IMSTLQGALAQESACNNTLQQQK	1	4	3	3
O60566	KADAIFQEGIQQK	2	4	2	3
O60566	LQIASESQK	1	4	1	3
O60566	VQLDVFTLSGFR	0	4	2	3
O60566	YISWTEQNYPQGGK	3	4	2	3
O60568	DVFSGSDTDPDMAFCK	4	4	2	3
O60568	GRDPVNPEK	4	4	0	3
O60568	IFQNLNGALDEVVLK	4	4	2	3
O60568	NVAYDTLPIVVHGNGPTK	1	4	1	3
O60568	TLGLGEEWR	3	4	0	3
O60573	AVVPGPAEHPLQYNYTFWYSR	1	4	1	3
O60573	EGIKPMWEDDANK	2	4	3	3
O60573	VLNLPPNTIMEYK	0	4	1	3
O60583	VAHACLHPLEPLLDTK	1	4	3	3
O60610	AEMDEVER	0	4	1	3
O60610	DVQNFPAATDEK	0	4	1	3
O60610	EDRFENNELFAK	4	4	2	3
O60610	EMVSQYLYTSK	0	4	1	3
O60610	HELQVEMK	0	4	1	3
O60610	LLSALCILPQPEDMNER	1	4	2	3
O60610	LMADELER	0	4	1	3
O60610	LQDLQGEK	3	4	1	3
O60610	LQFSEQVENIKPEIVSVTAACEELR	0	4	2	3
O60610	LYKPEVQLR	1	4	1	3
O60610	VSAENLQK	2	4	1	3
O60613	LLDDNGNIAEELSILK	3	4	2	3
O60645	AAIQSQLDGVR	1	4	0	3
O60645	DAVVQHSQLAAAVENLK	0	4	1	3
O60645	DGLMYEQYR	0	4	1	3
O60645	DIQQSLADVSK	0	4	2	3
O60645	DIVVPSLNVAK	0	4	1	3
O60645	ETDREAVATAVQR	0	4	1	3
O60645	ETQDLIEQGALLQAHR	0	4	3	3
O60645	IIEREEK	2	4	0	3
O60645	KYVLDDLIVAK	0	4	1	3
O60645	NLLNMYHQALSTR	2	4	2	3
O60645	TGLSQLHNALNDVK	3	4	2	3
O60645	VVVEYLR	0	4	1	3
O60645	YKDEAQLYK	1	4	1	3
O60645	YVLDDLIVAK	0	4	1	3
O60658	QQGLPVVMPVFDR	2	4	1	3
O60662	LGLLLDCPR	1	4	1	3
O60662	NLSEVFDCIR	3	4	2	3
O60671	DSDLMEAFHCNQTQVNR	1	4	1	3
O60678	AVIPEAVVEVLDPK	1	4	1	3
O60678	GGSVYPDICTISLVAVSDVNK	0	4	1	3
O60678	HGLEFYGYIK	1	4	0	3
O60678	QTVFLLEKPFSVK	1	4	2	3
O60684	EEEGIQLR	0	4	1	3
O60684	LGEQEGKR	0	4	1	3
O60684	NPPPEFAK	0	4	1	3
O60684	REEEGIQLR	0	4	2	3
O60684	REQQLFK	1	4	1	3
O60701	EVVESCR	1	4	0	3
O60701	IIDSLFNTVTDK	0	4	1	3
O60701	IPYAPSGEIPK	3	4	2	3
O60701	KICCIGAGYVGGPTCSVIAHMCPEIR	0	4	2	3
O60701	MLKPAFIFDGR	0	4	1	3
O60701	VLDGLHNELQTIGFQIETIGKK	0	4	1	3
O60701	YLMDEGAHLHIYDPK	1	4	2	3
O60716	ALEEERR	1	4	1	3
O60716	EQEAQFEK	0	4	1	3
O60716	GIPVLVGLLDHPKK	1	4	1	3
O60716	KPIEDPANDTVDFPK	3	4	2	3
O60716	LVENCVCLLR	0	4	1	3
O60716	NCDGVPALVR	1	4	1	3
O60716	SGDLGDMEPLK	0	4	1	3
O60716	SNAAAYLQHLCYR	1	4	0	3
O60749	EDSSSTEFVEK	1	4	0	3
O60749	EDSSSTEFVEKR	2	4	2	3
O60749	MNESDAWFEEK	1	4	0	3
O60762	EGNFDIVSGTR	1	4	1	3
O60762	QLNYTIGEVPISFVDR	3	4	0	3
O60763	ELEGVITK	1	4	1	3
O60763	EQDLQLEELRQQVSTLK	0	4	2	3
O60763	KEQDDLLVLLADQDQK	0	4	1	3
O60763	LREEIEELK	0	4	1	3
O60763	MKPWFEVGDENSGWSAQK	0	4	2	3
O60784	NNPPTIVHDK	1	4	0	3
O60825	DMILNFAEQNSFK	2	4	1	3
O60825	QGNVLVISHQAVMR	1	4	0	3
O60825	VTYRPLDPDNYDK	0	4	1	3
O60825	VWTSQLK	3	4	0	3
O60825	YPEEFALRDQEK	1	4	0	3
O60826	ILEIVGNIR	2	4	1	3
O60826	LQLVVENSAQR	2	4	1	3
O60826	QLMSELETLPR	0	4	1	3
O60826	SIEEVEADMK	2	4	2	3
O60826	TLGVSFVQAESECR	0	4	1	3
O60826	VIHLAGQWEK	3	4	2	3
O60828	TGADTTAAGPLFQQR	3	4	1	3
O60831	ALDDFVLGSAR	1	4	0	3
O60832	EIGDYIR	2	4	1	3
O60832	HGKPTDSTPATWK	0	4	1	3
O60832	RVVYPLEK	0	4	1	3
O60841	EDEIPVLKDELIHELK	1	4	1	3
O60841	KGQEVCVK	3	4	1	3
O60841	KIPQQLESK	1	4	0	3
O60841	KQDFDEDDILK	0	4	1	3
O60841	KWDGSEEDEDNSK	0	4	1	3
O60841	PGPNIESGNEDDDASFK	3	4	2	3
O60841	QTLNAIKLEEK	1	4	3	3
O60841	SKVTVDTGVIPASEEK	0	4	1	3
O60870	KQDLDDEEK	1	4	2	3
O60870	LDQTHLETVIPAPGKR	2	4	0	3
O60879	HECTLSSQEYVHELR	0	4	1	3
O60879	IEPTELSENCFWLR	1	4	0	3
O60879	LLGAITTAAER	2	4	2	3
O60879	LSSILFK	2	4	1	3
O60879	MMEDMNLNEEK	3	4	3	3
O60879	NDYYIRPQYYK	4	4	2	3
O60879	TMLPDLK	0	4	1	3
O60884	EISFAYEVLSNPEK	0	4	1	3
O60884	VSLEDLYNGK	0	4	1	3
O60885	AVHEQLAALSQPQQNKPK	2	4	2	3
O60885	HQFAWPFQQPVDAVK	2	4	1	3
O60885	KLQDVFEMR	1	4	1	3
O60885	LAELQEQLK	1	4	1	3
O60885	LNLPDYYK	3	4	1	3
O60885	NSNPDEIEIDFETLKPSTLR	0	4	3	3
O60885	QLSLDINKLPGEK	0	4	1	3
O60885	SKPPPTYESEEEDK	3	4	2	3
O60885	SSSDSFEQFRR	4	4	1	3
O60888	GKIEEDSEVLMMIK	1	4	0	3
O60907	CVHIWNTQSGNLVHSYR	0	4	1	3
O60907	IWTEDGNLASTLGQHK	0	4	2	3
O60907	QEVCIHDLQAHNK	2	4	3	3
O60921	ALCNIVNNK	3	4	2	3
O60921	IVTHDIPIK	4	4	2	3
O60921	LLQFLAGQQVNPTK	3	4	1	3
O60925	EAEDNIREMLMAR	0	4	2	3
O60927	VEWTSDTVDNEHMGR	3	4	2	3
O60934	DTKPELEIDVK	0	4	1	3
O60934	EESLADDLFR	3	4	2	3
O60934	KLSSAVVFGGGEAR	3	4	3	3
O60934	KQPPQIESFYPPLDEPSIGSK	1	4	0	3
O60934	LLTGVEYVVGR	1	4	1	3
O60934	LLTGVEYVVGRK	0	4	1	3
O60934	LPHIIGGSDLIAHHAR	1	4	1	3
O60942	CHQFCGWEGSGFPGAQPVSMDK	0	4	1	3
O60942	ESEPGSSASFGK	0	4	1	3
O60942	FENNSWVFMR	2	4	1	3
O60942	FYDRNDIEK	0	4	1	3
O60942	GVTQVTTQPK	3	4	1	3
O60942	HHLDPDTELMPPPPPK	0	4	1	3
O60942	LLDLKPYK	3	4	1	3
O60942	MHLSNTLLDGEMIIDR	2	4	2	3
O60942	WKPPSLNSVDFR	3	4	2	3
O60942	YDSQVAEENR	2	4	0	3
O75044	DPEPAFQR	0	4	1	3
O75044	ELEGPVYSR	2	4	0	3
O75044	EVGQQLQDDLMK	2	4	2	3
O75044	HEGLDAIENAVENLDATSDK	0	4	1	3
O75044	NAFERGEDPLAGDQNDHDMDSIAGVLK	1	4	2	3
O75044	SASTAGDIACAFRPVK	1	4	2	3
O75044	SPDSTANVR	2	4	2	3
O75044	TIIIQHENIFPSPR	0	4	1	3
O75044	TYHMYNADSISAQSK	1	4	1	3
O75044	VSGSQVEVNDIK	2	4	0	3
O75061	ATGQPYEQYAK	0	4	1	3
O75083	DIAWTEDSK	1	4	1	3
O75083	FGAVFLWDSGSSVGEITGHNK	3	4	1	3
O75083	NNPSKPLHVIK	0	4	1	3
O75083	SYIYSGSHDGHINYWDSETGENDSFAGK	0	4	1	3
O75113	AELLEQSR	2	4	2	3
O75113	AGTPVSELTK	1	4	0	3
O75113	AVLDEFTAPAEK	0	4	1	3
O75113	EFSAGTVYPETNK	2	4	1	3
O75113	GICEPELEERECYPK	0	4	1	3
O75113	GSAEAVVMAR	3	4	1	3
O75113	IDQILVAHPYMK	3	4	2	3
O75113	SAGPSDHIDSSVTGVQR	1	4	0	3
O75113	TMGYSQEIVEK	0	4	1	3
O75113	TQAHTQQNMVEK	1	4	0	3
O75116	DATIASLEETNR	1	4	1	3
O75116	DSDIEQLR	4	4	2	3
O75116	DVLNEDVR	2	4	3	3
O75116	EQSNPYMVLDIDK	3	4	1	3
O75116	ERQDADGQMK	1	4	1	3
O75116	GHEFIPTLYHFPTNCEACMK	1	4	2	3
O75116	ICGLEEDLK	2	4	1	3
O75116	IFQILYANEGESKK	1	4	0	3
O75116	ILFYDSEQDK	1	4	2	3
O75116	KEQEFPVEPVGEK	0	4	2	3
O75116	MDETGMVHCDTAVGTPDYISPEVLK	1	4	1	3
O75116	NIDNFLNRYEK	0	4	1	3
O75116	NQNSQISTEK	1	4	2	3
O75116	QLAPNKPS	0	4	3	3
O75116	QLDETNALLR	2	4	1	3
O75116	RNQNSQISTEK	1	4	0	3
O75116	SNYICHK	1	4	1	3
O75122	CASSNWSER	2	4	2	3
O75122	FTVDQTQTPSLK	1	4	1	3
O75122	GIHDADAEAR	2	4	2	3
O75122	KGIHDADAEAR	2	4	3	3
O75122	LSAPLAGMGNAK	0	4	1	3
O75122	QMDPGDFINSSETR	1	4	1	3
O75122	SFDDEESVDGNRPSSAASAFK	2	4	0	3
O75122	SSGSVASLPQSDR	3	4	1	3
O75122	SSSSSQESLNRPFSSK	2	4	2	3
O75122	VMATSGCAAIR	1	4	1	3
O75122	WSTANPSTVAGR	0	4	1	3
O75127	ALLPVLAK	1	4	1	3
O75127	RDEQMEPEPK	3	4	3	3
O75128	GPPSTPVPTQTQNPESR	0	4	1	3
O75128	RAPDGTDPPPPHTSDTQACSR	0	4	2	3
O75131	NSGVISVK	3	4	0	3
O75131	SCLPQIK	4	4	0	3
O75131	SSPVEFECINEK	1	4	0	3
O75131	VVLFEMEAR	3	4	0	3
O75143	INLAFMSTR	2	4	0	3
O75143	SSSSPTGSDWFNLAIK	0	4	1	3
O75143	VSYTVYNR	4	4	1	3
O75145	EAQDGLATAQLR	0	4	1	3
O75145	GSALGPDEAGGELER	1	4	0	3
O75146	AINTQEAPVK	1	4	0	3
O75146	EADLLAAQSLVR	0	4	1	3
O75146	LLDEQFAVLR	2	4	2	3
O75146	QHYVLAGASGSPGEEVAIRPSTAPR	2	4	1	3
O75146	SQVNALEGELEEQRK	3	4	3	3
O75146	TPLQGILQLGQELKPK	0	4	2	3
O75147	AEDGPGASLALR	3	4	3	3
O75147	DGMALDEVWDSSHFALQPGR	1	4	2	3
O75147	DGQEVEESDFVVLENEGPHRR	3	4	3	3
O75147	FTRPLQDVEGR	2	4	2	3
O75147	GAEVVLTCR	3	4	2	3
O75147	KYEQIEEGTVR	0	4	1	3
O75147	VVLTCELCRPWAEVR	4	4	2	3
O75150	AKAEVDELR	0	4	2	3
O75150	DELGEQVLGLK	0	4	1	3
O75150	EEGGPGPVSTPDNR	3	4	2	3
O75150	EEGGPGPVSTPDNRK	1	4	0	3
O75150	KIADEDALR	0	4	1	3
O75150	LGGISSTEEMDLK	3	4	1	3
O75150	LREVQAEIGK	0	4	1	3
O75150	QATDDATLLIVNR	3	4	3	3
O75150	VQLEHVQTR	1	4	0	3
[truncated: 22,361 more rows]
