# Supplementary material for: In planta expression of human polyQ-expanded huntingtin fragment reveals mechanisms to prevent disease-related protein aggregation
Source: Nat Aging. 2023 Oct 2;3(11):1345–57. doi: 10.1038/s43587-023-00502-1 (PMC10645592; doi:10.1038/s43587-023-00502-1)
Supplement: Supplementary file 6 — Shotgun label-free proteomics of total protein levels comparing 3-day-old adult Q67::YFP+SPP with control Q67::YFP worms (n = 4 biological replicates, FDR-adjusted P (q value) <0.05 was considered significant). [file 43587_2023_502_MOESM6_ESM.xlsx]

## Sheet: Protein levels
Supplementary Table 5. Shotgun label-free proteomics of total protein levels comparing 3-day adult Q67::YFP + SPP with control Q67::YFP worms (n= 4 biological replicates, FDR-adjusted p-value (q-value) <0.05 was considered significant).
				MaxLFQ Intensities (log2)								overview	annotations						filtered on <= 0.01 & >=1			means & vlaid values (filtered 4/4)				T-test details
T: Protein.Group	T: Genes	T: Protein.Names	T: First.Protein.Description	Q67.Ctrl_01	Q67.Ctrl_02	Q67.Ctrl_03	Q67.Ctrl_04	Q67.SPP_05	Q67.SPP_06	Q67.SPP_07	Q67.SPP_08	C: Student's T-test Significant Q67-SPP_Q67-Ctrl	C: GOBP name	C: GOMF name	C: GOCC name	C: KEGG pathway name	C: Pfam name	C: Reactome name	N: Lib.PG.Q.Value	N: Global.PG.Q.Value	N: count.stripped.sequence	N: Mean.Q67.Ctrl	N: Mean.Q67.SPP	N: Valid.values.Q67.Ctrl	N: Valid.values.Q67.SPP	N: -Log Student's T-test p-value Q67-SPP_Q67-Ctrl	N: Student's T-test q-value Q67-SPP_Q67-Ctrl	N: Student's T-test Difference Q67-SPP_Q67-Ctrl	N: Student's T-test Test statistic Q67-SPP_Q67-Ctrl
A0A0K3AUJ9	prdx-2	PRDX_CAEEL	Peroxiredoxin prdx-2	30.1073	30.0975	30.1262	30.1262	29.9132	30.0777	30.1974	29.9915		cell redox homeostasis	peroxiredoxin activity	cell		1-cysPrx_C;AhpC-TSA	TP53 Regulates Metabolic Genes	0.000685401	0.000664452	10	30.1143	30.045	4	4	0.520468	0.517089	-0.0693035	-0.265187
A0A0K3AWM6	mom-5	MOM5_CAEEL	Protein mom-5	20.9517	20.9088	20.8023	20.9872	21.0714	20.9616	20.9154	20.9998		embryo development ending in birth or egg hatching;embryonic digestive tract morphogenesis;embryonic morphogenesis;endodermal cell fate specification;engulfment of apoptotic cell;establishment of mitotic spindle orientation;gastrulation;interneuron migration;left/right axis specification;motor neuron migration;neuroblast migration;neuron migration;positive regulation of anterior/posterior axon gu…	Wnt-activated receptor activity	early endosome;integral component of membrane;plasma membrane	mTOR signaling pathway;Wnt signaling pathway	Frizzled;Fz	Regulation of FZD by ubiquitination	0.000685401	0.000664452	2	20.9125	20.987	4	4	0.696659	0.485514	0.0745387	0.29589
A0A0K3AXH1	arid-1	ARID1_CAEEL	AT-rich interactive domain-containing protein arid-1	19.6291	20.1583	19.754	20.0871	19.6582	20.0737	20.2859	20.033			DNA binding	nucleus		ARID	HDMs demethylate histones	0.000685401	0.000664452	3	19.9071	20.0127	4	4	0.233224	0.508055	0.105557	0.275805
A0A131MBU3	irg-7	IRG7_CAEEL	Protein irg-7	25.4539	25.5202	25.5861	25.5893	24.9203	24.7994	24.7843	24.9038	+	innate immune response	carbohydrate binding	extracellular region		Lectin_C;VWA		0.000685401	0.000664452	23	25.5374	24.852	4	4	5.16036	0	-0.685411	-2.7697
A0A1C3NSL9	ajm-1	AJM1_CAEEL	Apical junction molecule	23.1421	23.2812	23.236	23.2365	22.7418	22.9603	22.9477	22.9046	+	cell-cell junction organization;embryo development ending in birth or egg hatching	cytoskeletal protein binding;metal ion binding	apical junction complex;apical plasma membrane;apicolateral plasma membrane;cell-cell adherens junction;cell-cell junction;ciliary basal body;dendrite terminus				0.000685401	0.000664452	21	23.2239	22.8886	4	4	2.92194	0.0420695	-0.335322	-1.29846
A5HWA8	efl-2	EFL2_CAEEL	Transcription factor efl-2	28.7425	28.3378	28.3421	28.2806	28.1601	28.529	28.9317	28.3027		negative regulation of transcription by RNA polymerase II;positive regulation of transcription by RNA polymerase II;regulation of cell cycle	DNA binding;DNA-binding transcription activator activity, RNA polymerase II-specific;DNA-binding transcription factor activity;DNA-binding transcription factor activity, RNA polymerase II-specific;DNA-binding transcription repressor activity, RNA polymerase II-specific;sequence-specific DNA binding;transcription factor binding	nucleus;RNA polymerase II transcription factor complex		E2F_TDP	CDC6 association with the ORC:origin complex;Cyclin D associated events in G1;Transcriptional Regulation by E2F6	0.000685401	0.000664452	3	28.4257	28.4809	4	4	0.101663	0.72842	0.0551319	0.138091
A5JYX5	dhs-3	DHS3_CAEEL	Protein dhs-3	22.5293	22.8032	22.9131	22.7753	22.7332	22.7666	22.8	22.9106			alcohol dehydrogenase (NAD) activity	lipid droplet	Retinol metabolism	adh_short	RA biosynthesis pathway	0.000685401	0.000664452	4	22.7552	22.8026	4	4	0.21018	0.686118	0.0473557	0.163487
A7DTF0	mrg-1	MRG1_CAEEL	Mortality factor related protein 1	24.0242	24.0715	24.0827	24.1245	24.1715	24.1192	24.1666	24.0675		chromatin silencing;embryo development ending in birth or egg hatching;germ cell development;histone acetylation;histone deacetylation;histone H2A acetylation;histone H4 acetylation;negative regulation of transcription by RNA polymerase II;positive regulation of transcription by RNA polymerase II		autosome;histone acetyltransferase complex;NuA4 histone acetyltransferase complex		MRG;Tudor-knot		0.000685401	0.000664452	11	24.0757	24.1312	4	4	0.879109	0.555877	0.0554895	0.239335
A8WHP8	plin-1	PLIN1_CAEEL	Perilipin-1 homolog	23.9432	23.9036	23.9725	23.9463	23.7838	24.3777	24.3452	24.1809		embryo development ending in birth or egg hatching		lipid droplet				0.000685401	0.000664452	10	23.9414	24.1719	4	4	0.842665	0.207935	0.230506	0.683825
B1V8A0	unc-57	SH3GH_CAEEL	Endophilin-A homolog	22.5077	22.5181	22.4814	22.5721	22.1811	22.457	22.4372	22.2212		clathrin-dependent endocytosis;positive regulation of necrotic cell death;programmed cell death		cell junction;membrane;neuromuscular junction;synaptic vesicle	Endocytosis	BAR;SH3_1	Cargo recognition for clathrin-mediated endocytosis;Clathrin-mediated endocytosis;EGFR downregulation;Golgi Associated Vesicle Biogenesis;Lysosome Vesicle Biogenesis;Negative regulation of MET activity;Recycling pathway of L1	0.000685401	0.000664452	7	22.5198	22.3241	4	4	1.41522	0.19525	-0.195691	-0.714018
B2D6K9	saps-1	PPH6R_CAEEL	Serine/threonine-protein phosphatase 6 regulatory subunit	24.606	24.5381	24.7145	24.5792	24.7106	24.7324	24.7633	24.7982		cortical actin cytoskeleton organization;establishment of mitotic spindle localization;first cell cycle pseudocleavage	protein phosphatase binding	astral microtubule;cell cortex;cytoplasm		SAPS		0.000685401	0.000664452	6	24.6094	24.7511	4	4	1.81401	0.251774	0.141674	0.584843
B2D6P4	tlf-1	TBPL1_CAEEL	TATA box-binding protein-like 1	19.7026	20.3397	20.5731	20.3128	18.4647	20.5409	20.191	20.8923		embryo development ending in birth or egg hatching;negative regulation of transcription by RNA polymerase II;positive regulation of protein phosphorylation;positive regulation of transcription by RNA polymerase II;RNA polymerase III preinitiation complex assembly;transcription by RNA polymerase II	DNA-binding transcription factor activity;RNA polymerase II core promoter sequence-specific DNA binding;RNA polymerase II proximal promoter sequence-specific DNA binding;RNA polymerase III regulatory region DNA binding;transcription factor binding	nucleus;transcription factor complex;transcription factor TFIID complex;transcription factor TFIIIB complex		TBP		0.000685401	0.000664452	3	20.2321	20.5414	4	3	0.139486	0.51305	-0.209834	-0.272605
B2FDA8	smc-3	SMC3_CAEEL	Structural maintenance of chromosomes protein 3	22.5422	22.5136	22.5373	22.4612	23.06	22.8666	22.8981	22.9161	+	cell cycle;cell division;chromosome organization;DNA repair	ATP binding	cohesin complex;nuclear chromatin		SMC_hinge;SMC_N	Cohesin Loading onto Chromatin;Resolution of Sister Chromatid Cohesion	0.000685401	0.000664452	8	22.5136	22.9352	4	4	3.98595	0.00717857	0.421598	1.70905
B7FAS0	mcd-1	MCD1_CAEEL	Modifier of cell death	20.8014	20.8661	20.6929	20.6556	20.5391	20.899	21.0644	20.7793		apoptotic process;nematode larval development;positive regulation of growth rate;programmed cell death	metal ion binding;nucleic acid binding					0.000685401	0.000664452	3	20.754	20.8205	4	4	0.220522	0.60843	0.0664368	0.207176
C6KRN1	sao-1	SAO1_CAEEL	Suppressor of aph-1	25.3135	25.1593	25.5038	25.2071	25.6861	25.3908	25.5228	25.7971		multicellular organism development;negative regulation of Notch signaling pathway;Notch signaling pathway;regulation of protein deneddylation	WD40-repeat domain binding	cell cortex;cleavage furrow;cytoplasm		GYF		0.000685401	0.000664452	3	25.2959	25.5992	4	4	1.37803	0.0821161	0.303282	0.954804
D0PV95	laf-1	DDX3_CAEEL	ATP-dependent RNA helicase laf-1	25.5532	25.5409	25.6605	25.5588	25.7218	25.782	25.7497	25.7987		masculinization of hermaphroditic germ-line;negative regulation of gene expression;positive regulation of embryonic development;positive regulation of fertilization;regulation of translation	ATP binding;helicase activity;protein homodimerization activity;RNA strand annealing activity;RNA-dependent ATPase activity	cytoplasm;P granule		DEAD;Helicase_C	Neutrophil degranulation	0.000685401	0.000664452	18	25.5784	25.7631	4	4	2.89355	0.161555	0.184726	0.794537
D0VWM8	tdp-1	TADBP_CAEEL	Tar DNA-binding protein homolog 1	21.8085	22.1292	21.7968	22.2399	18.4647	21.9677	18.5423	22.1661	+	3'-UTR-mediated mRNA stabilization;determination of adult lifespan;hyperosmotic response;mRNA processing;positive regulation of gene expression;response to oxidative stress;RNA splicing	DNA-binding transcription activator activity, RNA polymerase II-specific;double-stranded DNA binding;mRNA 3'-UTR binding;RNA binding;single-stranded RNA binding	cytoplasm;nucleoplasm;nucleus;ribonucleoprotein complex		RRM_1		0.000685401	0.000664452	3	21.9936	22.0669	4	2	0.823491	0.0386542	-1.70839	-1.38251
D5MCN2	larp-1	LARP1_CAEEL	La-related protein 1	25.5432	25.6344	25.6062	25.7227	25.11	25.3283	25.3233	25.2745	+	oogenesis	poly(G) binding;poly(U) RNA binding	P-body		La		0.000685401	0.000664452	20	25.6266	25.259	4	4	2.94274	0.0389126	-0.367589	-1.39627
E9P886	ttll-5	TTLL5_CAEEL	Tubulin polyglutamylase ttll-5	19.9266	18.3292	20.1602	20.0044	20.5211	20.432	20.4961	20.5568	+	cellular protein modification process	ATP binding;ligase activity			TTL		0.00173511	0.000664452	2	20.0304	20.5015	3	4	1.08843	0.0367579	0.896406	1.42543
G4SLH0	ttn-1	TTN1_CAEEL	Titin homolog	23.7936	23.7465	23.7215	23.6911	23.2484	23.4281	23.5267	23.405	+		actin filament binding;ATP binding;metal ion binding;myosin binding;protein serine/threonine kinase activity	A band;I band;M band;nuclear membrane;sarcomere		fn3;I-set;Pkinase	Platelet degranulation;Striated Muscle Contraction	0.000685401	0.000664452	7	23.7382	23.4021	4	4	2.8032	0.0419476	-0.336079	-1.28491
G5EBH0	egl-8	PLCB_CAEEL	1-phosphatidylinositol 4,5-bisphosphate phosphodiesterase beta egl-8	19.7359	20.3512	20.2498	20.0699	18.4647	18.8034	18.5423	19.3555	+	chemotaxis;dopamine receptor signaling pathway;intracellular signal transduction;lipid catabolic process;positive regulation of acetylcholine secretion, neurotransmission;positive regulation of axon regeneration;positive regulation of locomotion;protein localization to synapse;regulation of locomotion;regulation of oviposition;regulation of pharyngeal pumping;thermotaxis	calcium ion binding;phosphatidylinositol phospholipase C activity	adherens junction;axon;perikaryon;plasma membrane;synapse		DUF1154;EF-hand_like;PI-PLC-X;PI-PLC-Y	G alpha (q) signalling events;PLC beta mediated events;Synthesis of IP3 and IP4 in the cytosol	0.00173511	0.00130804	2	20.1017	19.3555	4	1	2.77949	0	-1.31024	-2.96053
G5EBH1	tat-5	TAT5_CAEEL	Probable phospholipid-transporting ATPase tat-5	20.5056	20.9267	21.1882	20.9039	21.1086	20.949	20.9447	21.3399		embryo development ending in birth or egg hatching;endocytosis;phospholipid translocation;reproduction;retrograde vesicle-mediated transport, Golgi to endoplasmic reticulum	ATP binding;magnesium ion binding;phospholipid-translocating ATPase activity	cytoplasmic vesicle;endosome;integral component of membrane;plasma membrane;trans-Golgi network		PhoLip_ATPase_C;PhoLip_ATPase_N	Ion transport by P-type ATPases	0.00173511	0.000664452	2	20.8811	21.0855	4	4	0.566722	0.266534	0.204452	0.554464
G5EBV6	pgl-3	PGL3_CAEEL	Guanyl-specific ribonuclease pgl-3	21.9111	22.0451	21.7756	21.8499	21.6449	21.9708	21.9407	21.7726		multicellular organism development	endonuclease activity;ribonuclease T1 activity;RNA binding	intracellular organelle;P granule				0.000685401	0.000664452	3	21.8954	21.8323	4	4	0.274476	0.597825	-0.063168	-0.214004
G5EBZ4	let-418	LE418_CAEEL	Protein let-418	24.0349	24.0215	24.2184	24.1144	24.582	24.4997	24.6056	24.6687	+	embryonic digestive tract morphogenesis;negative regulation of transcription by RNA polymerase II;negative regulation of vulval development	ATP binding;helicase activity;metal ion binding;transcription factor binding	NuRD complex;RNA polymerase II transcription repressor complex		CHDCT2;CHDNT;Chromo;DUF1086;DUF1087;Helicase_C;PHD;SNF2_N	Regulation of PTEN gene transcription;SUMOylation of chromatin organization proteins	0.000685401	0.000664452	14	24.0973	24.589	4	4	3.86618	0.00120482	0.491707	1.91186
G5EC23	hcf-1	HCF1_CAEEL	Host cell factor homolog hcf-1	24.3811	24.3296	24.3484	24.3693	24.4741	24.4915	24.5693	24.5116		dauer exit;determination of adult lifespan;negative regulation of transcription by transcription factor localization;response to cadmium ion;response to oxidative stress	transcription factor binding	MLL1 complex;nucleus;Set1C/COMPASS complex				0.000685401	0.000664452	18	24.3571	24.5116	4	4	3.21494	0.205221	0.154513	0.690971
G5EC24	ptp-2	PTP2_CAEEL	Tyrosine-protein phosphatase non-receptor type ptp-2	22.558	22.3603	18.5694	22.5082	23.1756	22.7831	23.1077	23.3184	+	muscle organ development;nematode larval development;oogenesis;positive regulation of epidermal growth factor receptor signaling pathway;positive regulation of Ras protein signal transduction;positive regulation of vulval development;regulation of cell projection organization	protein tyrosine phosphatase activity	cytoplasm;cytoplasmic vesicle		SH2;Y_phosphatase	FRS-mediated FGFR2 signaling;FRS-mediated FGFR3 signaling;MET activates PTPN11;Negative regulation of FGFR2 signaling;Negative regulation of FGFR3 signaling;Neutrophil degranulation;Regulation of RUNX1 Expression and Activity;Signaling by SCF-KIT	0.000685401	0.000664452	2	22.4755	23.0962	3	4	0.807806	0.0412576	1.5972	1.34903
G5EC32	sorb-1	SRBS1_CAEEL	Sorbin and SH3 domain-containing protein 1 homolog	21.4742	21.5358	21.8934	21.6783	18.4647	21.2135	21.4028	21.5045		actin filament organization;cell adhesion				SH3_9	Smooth Muscle Contraction	0.00173511	0.000664452	2	21.6454	21.3736	4	3	0.651155	0.0602054	-0.999057	-1.06779
G5EC77	ztf-6	ZTF6_CAEEL	Zinc finger protein ztf-6	20.4703	20.8772	20.1645	20.4507	20.2574	20.9418	20.8305	20.6942			nucleic acid binding					0.000685401	0.000664452	2	20.4907	20.681	4	4	0.398909	0.320022	0.190319	0.46452
G5EC86	oma-1	MOE1_CAEEL	CCCH-type zinc finger protein oma-1	20.564	20.5836	20.8134	20.6532	18.4647	20.1648	20.2212	20.528	+	3'-UTR-mediated mRNA destabilization;asymmetric protein localization involved in cell fate determination;endodermal digestive tract morphogenesis;establishment of chromosome localization;meiotic nuclear envelope disassembly;negative regulation of endodermal cell fate specification;negative regulation of meiotic cell cycle process involved in oocyte maturation;negative regulation of mesodermal cel…	metal ion binding;mRNA 3'-UTR AU-rich region binding;mRNA 3'-UTR binding;translation repressor activity, mRNA regulatory element binding	centrosome;cytoplasm;cytoplasmic ribonucleoprotein granule;cytosol;messenger ribonucleoprotein complex;nucleus;P granule		zf-CCCH	Butyrate Response Factor 1 (BRF1) binds and destabilizes mRNA	0.00133779	0.000664452	2	20.6535	20.3047	4	3	0.865708	0.0468108	-0.808861	-1.20674
G5ECC7	usp-48	UBP48_CAEEL	Ubiquitin carboxyl-terminal hydrolase usp-48	21.553	21.2735	18.5694	21.3764	21.4531	22.1608	22.3073	22.0982	+	protein deubiquitination;ubiquitin-dependent protein catabolic process	cysteine-type endopeptidase activity;thiol-dependent ubiquitin-specific protease activity			UCH		0.000685401	0.000664452	3	21.401	22.0048	3	4	0.904668	0.0384677	1.31177	1.40301
G5ECG0	tac-1	TACC1_CAEEL	Transforming acid coiled-coil-containing protein 1	23.7631	23.8306	23.9931	23.9486	24.3835	24.0676	24.0326	24.1375		astral microtubule organization;cell division;cell proliferation;cerebral cortex development;embryo development ending in birth or egg hatching;meiotic cell cycle;microtubule cytoskeleton organization;mitotic spindle elongation;mitotic spindle organization;negative regulation of microtubule depolymerization;pronuclear migration;regulation of microtubule polymerization	protein domain specific binding	axon;centrosome;condensed chromosome kinetochore;cytoplasm;kinetochore;microtubule;perikaryon;spindle;spindle pole		TACC_C		0.000685401	0.000664452	6	23.8839	24.1553	4	4	1.53614	0.0936471	0.27145	0.919631
G5ECG7	dsc-4	MTP_CAEEL	Microsomal triglyceride transfer protein homolog	23.9081	23.9036	24.0945	23.9392	23.6476	23.5842	23.682	23.8065		endoplasmic reticulum unfolded protein response;lipoprotein metabolic process	phospholipid transporter activity	basolateral plasma membrane;endoplasmic reticulum;Golgi apparatus				0.000685401	0.000664452	13	23.9613	23.6801	4	4	2.30722	0.0598311	-0.281265	-1.06154
G5ECH7	cdk-5	CDK5_CAEEL	Cyclin-dependent-like kinase 5	20.8933	21.0256	20.9135	20.9326	21.5216	21.2489	21.2739	21.2238	+	axonogenesis;cell cycle;cell division;chemical synaptic transmission;establishment or maintenance of microtubule cytoskeleton polarity;negative regulation of dense core granule transport;neuron apoptotic process;positive regulation of dense core granule transport;positive regulation of protein transport;positive regulation of synapse assembly;protein phosphorylation;regulation of gene expression;…	ATP binding;cyclin-dependent protein serine/threonine kinase activity;metal ion binding;protein kinase activity	axon;cytoplasm;cytosol;dendrite;nucleus;synapse		Pkinase		0.000685401	0.000664452	3	20.9413	21.317	4	4	2.61789	0.0402364	0.375789	1.36701
G5ECJ6	csk-1	CSK1_CAEEL	Tyrosine-protein kinase csk-1	20.209	20.4408	20.7279	20.7295	21.1369	20.7477	20.7123	21.0151		embryo development ending in birth or egg hatching;larval feeding behavior;muscle fiber development;nematode larval development;pharyngeal pumping	ATP binding;metal ion binding;non-membrane spanning protein tyrosine kinase activity;protein tyrosine kinase activity	cell-cell junction;plasma membrane		Pkinase_Tyr;SH2	Integrin alphaIIb beta3 signaling;MAP2K and MAPK activation	0.00173511	0.000664452	2	20.5268	20.903	4	4	1.2213	0.0630076	0.376224	1.03728
G5ECN5	strd-1	STRD1_CAEEL	STE20-related kinase adapter protein strd-1	21.1818	21.1262	21.3733	21.4773	22.1651	21.6723	21.4621	21.9692	+	activation of protein kinase activity;asymmetric neuroblast division;establishment or maintenance of cell polarity;maintenance of dauer;MAPK cascade;negative regulation of apoptotic process involved in development;neuron projection morphogenesis;positive regulation of peptidyl-threonine phosphorylation;protein localization to synapse;signal transduction by protein phosphorylation;stress-activated…	ATP binding;protein kinase binding;protein serine/threonine kinase activator activity;protein serine/threonine kinase activity	axon;cell body;cell cortex;cell junction;cytoplasm;dendrite;neuron projection;nucleus;perikaryon;synapse	mTOR signaling pathway	Pkinase	Energy dependent regulation of mTOR by LKB1-AMPK	0.000685401	0.000664452	2	21.2896	21.8172	4	4	1.61794	0.0382772	0.527537	1.40294
G5ECN9	egl-3	NEC2_CAEEL	Neuroendocrine convertase 2	20.8392	21.1413	20.8789	20.9038	20.0413	20.4824	20.4034	20.6131	+	arg-arg specific dibasic protein processing;determination of adult lifespan;dibasic protein processing;insulin processing;larval feeding behavior;negative regulation of dauer entry;negative regulation of dense core granule transport;negative regulation of turning behavior involved in mating;neuromuscular synaptic transmission;neuropeptide processing;peptide hormone processing;positive regulation …	FBXO family protein binding;serine-type endopeptidase activity	axon;cytoplasmic vesicle;extracellular space;membrane;neuron projection		P_proprotein;Peptidase_S8;S8_pro-domain		0.000685401	0.000664452	2	20.9408	20.3851	4	4	2.13046	0.0131473	-0.555739	-1.63383
G5ECU1	skr-1	SKR1_CAEEL	Skp1-related protein	25.0736	25.4198	25.5877	25.5192	25.5579	25.4524	25.5372	25.7646		female sex differentiation;negative regulation of centrosome duplication;negative regulation of DNA damage response, signal transduction by p53 class mediator;negative regulation of gene expression;negative regulation of intrinsic apoptotic signaling pathway in response to DNA damage;nervous system development;positive regulation of apoptotic process;regulation of protein stability;ubiquitin-depe…			Protein processing in endoplasmic reticulum;TGF-beta signaling pathway;Ubiquitin mediated proteolysis;Wnt signaling pathway	Skp1;Skp1_POZ	Antigen processing: Ubiquitination & Proteasome degradation;Cyclin D associated events in G1;Neddylation;Orc1 removal from chromatin;Regulation of RUNX2 expression and activity	0.000685401	0.000664452	8	25.4001	25.578	4	4	0.645375	0.277141	0.177925	0.53596
G5ECY0	dlg-1	DLG1_CAEEL	Disks large homolog 1	24.5287	24.4503	24.4569	24.436	24.0399	24.2676	24.2244	24.23		cell-cell adhesion;chemical synaptic transmission;embryo development ending in birth or egg hatching;establishment or maintenance of epithelial cell apical/basal polarity;receptor clustering;receptor localization to synapse;zonula adherens assembly	guanylate kinase activity;ionotropic glutamate receptor binding	adherens junction;apical junction complex;apical plasma membrane;basolateral plasma membrane;cell junction;cytoplasm;lateral plasma membrane;neuromuscular junction;neuron projection;postsynaptic density membrane		Guanylate_kin;L27_1;PDZ;SH3_2	Activation of Ca-permeable Kainate Receptor;CREB phosphorylation through the activation of CaMKII;Neurexins and neuroligins;Unblocking of NMDA receptors, glutamate binding and activation	0.000685401	0.000664452	23	24.468	24.1905	4	4	2.6242	0.056	-0.277502	-1.08761
G5ED29	atx-2	ATX2_CAEEL	Ataxin-2 homolog	25.4719	25.394	25.6795	25.4807	25.4911	25.6905	25.7312	25.5287		astral microtubule organization;chromosome segregation;detection of temperature stimulus;establishment of mitotic spindle localization;female gonad development;maintenance of centrosome location;negative regulation of centrosome duplication;negative regulation of gene expression;negative regulation of microtubule nucleation;negative regulation of protein localization to centrosome;oocyte developm…	protein C-terminus binding;RNA binding	cytoplasm;cytoplasmic stress granule;nucleus		SM-ATX		0.000685401	0.000664452	9	25.5065	25.6103	4	4	0.573653	0.404065	0.103827	0.364511
G5ED41	cand-1	CAND1_CAEEL	Cullin-associated NEDD8-dissociated protein 1	24.6773	24.7227	24.6688	24.5941	24.9149	24.9782	24.9528	24.9156	+	protein ubiquitination;regulation of protein deneddylation;SCF complex assembly		nucleus		TIP120	Neddylation;Neutrophil degranulation	0.000685401	0.000664452	20	24.6657	24.9404	4	4	3.95617	0.0479203	0.274657	1.19009
G5ED68	mtm-6	MTMR6_CAEEL	Myotubularin-related protein 6	20.9216	20.8062	21.0291	20.6276	20.7371	21.3827	21.4096	21.2285		endocytosis;nematode larval development;phosphatidylinositol dephosphorylation;phosphatidylinositol metabolic process;regulation of cell migration;regulation of Wnt signaling pathway	metal ion binding;phosphatase binding;phosphatidylinositol-3-phosphatase activity;protein tyrosine phosphatase activity	apical plasma membrane;cytoplasm	Inositol phosphate metabolism;Metabolic pathways;Phosphatidylinositol signaling system	FYVE;Myotub-related	Synthesis of PIPs at the late endosome membrane;Synthesis of PIPs at the plasma membrane	0.000685401	0.000664452	3	20.8461	21.1895	4	4	0.991138	0.0984876	0.343388	0.908282
G5ED89	dcp-66	DCP66_CAEEL	Transcription factor dcp-66	20.3351	20.7338	20.7846	20.8618	18.4647	20.8792	20.5679	21.0312		negative regulation of transcription by RNA polymerase II		NuRD complex			Regulation of PTEN gene transcription	0.000685401	0.000664452	4	20.6788	20.8261	4	3	0.305692	0.270494	-0.443121	-0.547328
G5EDE2	hpl-2	CBXH2_CAEEL	Chromobox protein homolog hpl-2	23.4982	23.3019	23.4903	23.7539	23.3131	23.6177	23.4319	23.7258		chromosome attachment to the nuclear envelope;gene silencing;germ cell development;gonad development;negative regulation of Ras protein signal transduction;negative regulation of vulval development;nematode larval development;positive regulation of growth rate;regulation of cell differentiation;regulation of gene expression;regulation of oocyte maturation;reproduction	chromatin binding;methylated histone binding	condensed chromosome;nuclear heterochromatin;nuclear inner membrane;nuclear periphery;nucleus		Chromo;Chromo_shadow		0.000685401	0.000664452	3	23.5111	23.5221	4	4	0.028954	0.931352	0.0110478	0.0333831
G5EDF7	sek-1	SEK1_CAEEL	Dual specificity mitogen-activated protein kinase kinase sek-1	22.9913	23.2312	23.0857	23.1977	22.9082	23.367	23.4091	23.0238		activation of MAPK activity;activation of protein kinase activity;defense response to Gram-negative bacterium;defense response to Gram-positive bacterium;determination of left/right asymmetry in nervous system;innate immune response;MAPK cascade;negative regulation of neuron death;p38MAPK cascade;positive regulation of antimicrobial peptide production;positive regulation of oviposition;positive r…	ATP binding;MAP kinase kinase activity;metal ion binding;mitogen-activated protein kinase kinase kinase binding;protein serine/threonine kinase activity;protein tyrosine kinase activity	cytoplasm	Longevity regulating pathway - worm;MAPK signaling pathway	Pkinase	activated TAK1 mediates p38 MAPK activation;NOD1/2 Signaling Pathway;Oxidative Stress Induced Senescence;PI5P Regulates TP53 Acetylation	0.000685401	0.000664452	3	23.1265	23.177	4	4	0.140959	0.711477	0.0505347	0.150433
G5EDG2	M03C11.8	SMRCD_CAEEL	SWI/SNF-related matrix-associated actin-dependent regulator of chromatin subfamily A containing DEAD/H box 1 homolog	21.1622	21.4559	21.1391	21.3033	21.279	21.9245	21.949	21.7605	+	chromatin organization;DNA repair	ATP binding;DNA binding;helicase activity	nucleus		Helicase_C;SNF2_N		0.000685401	0.000664452	8	21.2651	21.7282	4	4	1.44595	0.045036	0.463114	1.24546
G5EDM4	nrfl-1	NHRF1_CAEEL	Na(+)/H(+) exchange regulatory cofactor-like protein nrfl-1	24.3162	24.3583	24.2295	24.3094	23.6859	23.9764	23.8063	23.7007	+							0.000685401	0.000664452	13	24.3033	23.7923	4	4	3.40074	0.00231818	-0.510983	-1.87758
G5EDP2	daf-22	NLTP2_CAEEL	Non-specific lipid-transfer protein-like 2	25.1589	25.199	25.1583	25.1719	24.825	24.9274	24.9604	24.8786	+	acyl-CoA metabolic process;ascaroside biosynthetic process;dauer entry;dauer exit;lipid transport;negative regulation of lipid storage;olfactory learning;pheromone biosynthetic process;positive regulation of developmental growth;positive regulation of intracellular cholesterol transport;positive regulation of nematode larval development;regulation of chemotaxis;response to pheromone;very long-cha…	lipid binding;propanoyl-CoA C-acyltransferase activity	peroxisome	Biosynthesis of unsaturated fatty acids;Fatty acid metabolism;Metabolic pathways;Peroxisome	Thiolase_C;Thiolase_N	alpha-linolenic acid (ALA) metabolism;Beta-oxidation of pristanoyl-CoA;Synthesis of bile acids and bile salts via 7alpha-hydroxycholesterol	0.000685401	0.000664452	5	25.172	24.8978	4	4	3.93349	0.0475921	-0.27418	-1.18682
G5EDQ2	hmg-12	HMG12_CAEEL	High mobility group protein hmg-12	22.889	22.9484	23.0716	23.1637	22.7133	22.9319	22.7873	23.0133		base-excision repair;regulation of transcription, DNA-templated	DNA binding;DNA-(apurinic or apyrimidinic site) endonuclease activity	nucleus				0.000685401	0.000664452	6	23.0181	22.8615	4	4	0.858237	0.276761	-0.156678	-0.53701
G5EDR3	sur-6	2AB1_CAEEL	Serine/threonine-protein phosphatase 2A regulatory subunit sur-6	23.2265	23.3023	23.5063	23.5247	23.6745	23.4245	23.4257	23.6816		embryo development ending in birth or egg hatching;mitotic cell cycle;nematode larval development;peptidyl-serine dephosphorylation;positive regulation of vulval development	protein phosphatase regulator activity	cytosol;protein phosphatase type 2A complex	mRNA surveillance pathway	WD40	Cyclin A/B1/B2 associated events during G2/M transition;Cyclin D associated events in G1;Initiation of Nuclear Envelope Reformation	0.000685401	0.000664452	8	23.3899	23.5516	4	4	0.765437	0.279985	0.161624	0.53143
G5EDT1	lin-35	LIN35_CAEEL	Retinoblastoma-like protein homolog lin-35	21.8655	21.9409	21.6865	21.8342	21.5047	22.1342	22.2274	22.0498		cell differentiation;embryo development ending in birth or egg hatching;embryonic digestive tract morphogenesis;gonad development;mitotic cell cycle arrest;negative regulation of cell cycle G1/S phase transition;negative regulation of DNA endoreduplication;negative regulation of G1/S transition of mitotic cell cycle;negative regulation of transcription by RNA polymerase I;negative regulation of t…	protein C-terminus binding;RNA polymerase II activating transcription factor binding;RNA polymerase II regulatory region DNA binding	chromatin;nucleus;transcription factor complex	TGF-beta signaling pathway	DUF3452;RB_A;RB_B	Condensation of Prophase Chromosomes;Cyclin D associated events in G1;G0 and Early G1;Inhibition of replication initiation of damaged DNA by RB1/E2F1	0.000685401	0.000664452	4	21.8318	21.979	4	4	0.375005	0.372337	0.147229	0.397102
G5EDZ2	umps-1	UMPS_CAEEL	Uridine 5'-monophosphate synthase	24.4289	24.2875	24.593	24.3752	24.7638	24.5707	24.7331	24.6895		'de novo' pyrimidine nucleobase biosynthetic process;'de novo' UMP biosynthetic process;determination of adult lifespan;embryo development ending in birth or egg hatching;embryonic digestive tract morphogenesis;lysosome organization;nematode larval development;positive regulation of brood size;positive regulation of multicellular organism growth;pyrimidine nucleobase biosynthetic process;reproduc…	orotate phosphoribosyltransferase activity;orotidine-5'-phosphate decarboxylase activity	cytoplasm	Drug metabolism - other enzymes;Metabolic pathways;Pyrimidine metabolism	OMPdecase	Pyrimidine biosynthesis	0.000685401	0.000664452	2	24.4211	24.6893	4	4	1.88302	0.076633	0.268157	0.968125
G5EDZ9	cpi-1	CPI1_CAEEL	Cystatin cpi-1	25.9347	25.8898	26.0414	26.0131	26.3208	25.9318	25.9045	25.9241			cysteine-type endopeptidase inhibitor activity			Cystatin		0.000685401	0.000664452	2	25.9697	26.0203	4	4	0.186507	0.684259	0.0505762	0.165153
G5EE01	daf-18	PTEN_CAEEL	Phosphatidylinositol 3,4,5-trisphosphate 3-phosphatase and dual-specificity protein phosphatase daf-18	22.5406	22.8793	22.3644	22.7095	22.3396	22.7593	22.704	22.7195		chemosensory behavior;chemotaxis;dauer larval development;determination of adult lifespan;learning or memory;phosphatidylinositol dephosphorylation;positive regulation of dauer larval development;positive regulation of positive chemotaxis;positive regulation of protein import into nucleus;protein dephosphorylation;regulation of chemotaxis;response to heat;response to salt	lipid binding;phosphatidylinositol-3,4,5-trisphosphate 3-phosphatase activity;protein tyrosine phosphatase activity	axon;cytoplasm;cytoplasmic side of plasma membrane;dendrite;neuronal cell body;nucleus;perikaryon;plasma membrane	Autophagy - animal;Axon regeneration;FoxO signaling pathway;Inositol phosphate metabolism;Longevity regulating pathway - worm;Metabolic pathways;mTOR signaling pathway;Phosphatidylinositol signaling system	PTEN_C2;Y_phosphatase	Downstream TCR signaling;Negative regulation of the PI3K/AKT network;Regulation of PTEN localization;Regulation of PTEN stability and activity;Synthesis of IP3 and IP4 in the cytosol;Synthesis of PIPs at the plasma membrane;Ub-specific processing proteases	0.000685401	0.000664452	8	22.6235	22.6306	4	4	0.0164273	0.957952	0.00716019	0.0205995
G5EE56	src-1	SRC1_CAEEL	Tyrosine protein-kinase src-1	19.2603	19.4495	19.4441	18.9735	19.4989	19.5161	19.6494	19.6549		anterior/posterior axis specification, embryo;cell differentiation;commissural neuron axon guidance;embryo development ending in birth or egg hatching;embryonic digestive tract morphogenesis;endodermal cell fate specification;establishment of mitotic spindle orientation;gonad morphogenesis;left/right axis specification;peptidyl-tyrosine autophosphorylation;positive regulation of embryonic develop…	ATP binding;metal ion binding;netrin receptor binding;non-membrane spanning protein tyrosine kinase activity;protein tyrosine kinase activity;signaling receptor binding	cell projection;contractile fiber;extrinsic component of cytoplasmic side of plasma membrane;phagocytic cup	Endocytosis;ErbB signaling pathway;Mitophagy - animal	Pkinase_Tyr;SH2;SH3_1	ADP signalling through P2Y purinoceptor 1;CD209 (DC-SIGN) signaling;DCC mediated attractive signaling;EPH-ephrin mediated repulsion of cells;Ephrin signaling;Fc epsilon receptor (FCERI) signaling;GP1b-IX-V activation signalling;GRB2:SOS provides linkage to MAPK signaling for Integrins;Integrin alphaIIb beta3 signaling;MAP2K and MAPK activation;MET activates PTK2 signaling;NCAM signaling for neuri…	0.000685401	0.000664452	2	19.2819	19.5798	4	4	1.32974	0.0882833	0.297943	0.932869
G5EE72	mrp-5	MRP5_CAEEL	Multidrug resistance-associated protein 5	18.0972	18.3292	21.9847	18.5678	22.9736	22.2633	22.4	22.8742	+	transmembrane transport	ATP binding;ATPase activity, coupled to transmembrane movement of substances	integral component of membrane;membrane		ABC_membrane;ABC_tran	ABC-family proteins mediated transport;Hyaluronan biosynthesis and export	0.00173511	0.00130804	2	21.9847	22.6278	1	4	1.95431	0	3.38303	2.98124
G5EE96	slc-25a10	DIC_CAEEL	Mitochondrial dicarboxylate carrier	22.0977	22.2203	22.2498	22.2041	22.1224	22.0308	21.9667	22.1397		malate transmembrane transport;oxaloacetate transport;phosphate ion transmembrane transport;succinate transmembrane transport;sulfate transport;thiosulfate transport	antiporter activity;malate transmembrane transporter activity;oxaloacetate transmembrane transporter activity;succinate transmembrane transporter activity;sulfate transmembrane transporter activity;thiosulfate transmembrane transporter activity	integral component of membrane		Mito_carr	Gluconeogenesis;Organic anion transporters;Sulfide oxidation to sulfate	0.000685401	0.000664452	5	22.193	22.0649	4	4	1.30092	0.292157	-0.128064	-0.507504
G5EEG7	smu-1	SMU1_CAEEL	Smu-1 suppressor of mec-8 and unc-52 protein	23.6197	23.8089	23.4938	23.5307	23.1844	23.7858	23.8111	23.5926		embryo development ending in birth or egg hatching;locomotion;mechanosensory behavior;mRNA splicing, via spliceosome;muscle organ morphogenesis;nematode larval development;neuron development;regulation of alternative mRNA splicing, via spliceosome;RNA splicing	identical protein binding;protein homodimerization activity	nucleus;U2-type precatalytic spliceosome		WD40		0.000685401	0.000664452	6	23.6133	23.5935	4	4	0.0428072	0.884081	-0.0198021	-0.0548517
G5EEH9	npp-10	NUP98_CAEEL	Nuclear pore complex protein Nup98-Nup96	23.9979	23.9394	23.9804	23.9751	23.7994	24.0079	23.9409	23.784		cell division;embryo development ending in birth or egg hatching;mitotic chromosome centromere condensation;mRNA transport;nuclear pore distribution;nucleus organization;P granule organization;posttranscriptional tethering of RNA polymerase II gene DNA at nuclear periphery;protein import into nucleus;protein localization to kinetochore;protein localization to nuclear envelope;protein transport;RN…	nuclear localization sequence binding;RNA binding;serine-type peptidase activity;structural constituent of nuclear pore	cytoplasm;kinetochore;nuclear envelope;nuclear membrane;nuclear pore;nuclear pore cytoplasmic filaments;P granule	RNA transport	Nucleoporin_FG;Nucleoporin2;Nup96		0.000685401	0.000664452	16	23.9732	23.8831	4	4	0.801333	0.416591	-0.0901737	-0.352344
G5EEI4	asp-1	ASP1_CAEEL	Aspartic protease 1	27.0776	27.1018	27.2808	26.9967	26.7855	26.5573	27.1085	26.8909		protein catabolic process;proteolysis	aspartic-type endopeptidase activity	cytoplasm;external side of apical plasma membrane		Asp	MHC class II antigen presentation	0.000685401	0.000664452	6	27.1142	26.8355	4	4	1.12759	0.131793	-0.278667	-0.846279
G5EEI8	chp-1	CHRD1_CAEEL	Cysteine and histidine-rich domain-containing protein 1	23.5985	23.6353	23.8411	23.6092	24.1778	23.8944	24.0881	24.256	+					CHORD;CS		0.000685401	0.000664452	7	23.671	24.1041	4	4	2.37859	0.0343448	0.433046	1.45997
G5EEK9	vha-5	VPP2_CAEEL	V-type proton ATPase 116 kDa subunit a 2	21.9298	21.9699	21.8208	21.5092	21.8082	21.4745	21.7135	21.2006		ATP hydrolysis coupled proton transport;collagen and cuticulin-based cuticle development;exosomal secretion;multicellular organismal water homeostasis;nematode larval development;regulation of secretion;vacuolar acidification;water homeostasis	ATPase binding;proton-transporting ATPase activity, rotational mechanism	apical plasma membrane;cell body membrane;cytoplasmic vesicle;exocytic vesicle;integral component of membrane;multivesicular body;plasma membrane;vacuolar proton-transporting V-type ATPase complex;vacuolar proton-transporting V-type ATPase, V0 domain		V_ATPase_I	Insulin receptor recycling;Neutrophil degranulation;ROS, RNS production in phagocytes;Transferrin endocytosis and recycling	0.000685401	0.000664452	7	21.8074	21.5492	4	4	0.739399	0.204604	-0.258195	-0.695589
G5EEM5	zyg-9	ZYG9_CAEEL	Zygote defective protein 9	23.2865	23.354	23.3653	23.3667	23.4897	23.6271	23.6272	23.5618		cell division;centrosome duplication;embryo development ending in birth or egg hatching;establishment or maintenance of microtubule cytoskeleton polarity;meiotic spindle organization;microtubule polymerization;microtubule-based process;spindle elongation;spindle organization	microtubule binding;microtubule plus-end binding	centrosome;cytoplasm;kinetochore;meiotic spindle;microtubule;spindle pole				0.000685401	0.000664452	11	23.3431	23.5764	4	4	3.07423	0.0744775	0.233326	0.980757
G5EEM6	tap-1	TAB1_CAEEL	TGF-beta-activated kinase 1 and MAP3K7-binding protein 1	22.4045	22.3611	22.3352	22.2851	22.5227	22.5284	22.5366	22.5354		endodermal cell fate specification;negative regulation of Ras protein signal transduction;positive regulation of protein kinase activity	magnesium-dependent protein serine/threonine phosphatase activity;mitogen-activated protein kinase kinase kinase binding;mitogen-activated protein kinase p38 binding;protein kinase activator activity;protein serine/threonine phosphatase activity	cytosol;nucleus	MAPK signaling pathway	PP2C	Ub-specific processing proteases	0.000685401	0.000664452	3	22.3465	22.5308	4	4	3.48067	0.148156	0.184306	0.818555
G5EEM9	ipla-1	PLA1_CAEEL	Intracellular phospholipase A1	23.1884	22.8776	23.1764	22.9151	22.9196	23.037	23.4356	23.3146		phosphatidylcholine catabolic process;phosphatidylinositol catabolic process;phosphatidylinositol metabolic process;protein homotetramerization;protein homotrimerization;regulation of asymmetric cell division;regulation of protein localization	calcium-independent phospholipase A2 activity;metal ion binding;phosphatidic acid binding;phosphatidylinositol-4,5-bisphosphate binding;phosphatidylinositol-4-phosphate binding;phosphatidylserine binding;phospholipase A1 activity;phospholipase activity;protein homodimerization activity	cytosol;endoplasmic reticulum;nucleus		DDHD		0.00133779	0.000664452	3	23.0393	23.1767	4	4	0.418146	0.372075	0.13735	0.397465
G5EER4	ger-1	FCL_CAEEL	GDP-L-fucose synthase	22.3347	22.2397	22.186	22.2044	22.4588	22.3925	22.4009	22.1784		'de novo' GDP-L-fucose biosynthetic process;GDP-L-fucose biosynthetic process	coenzyme binding;GDP-L-fucose synthase activity;isomerase activity		Amino sugar and nucleotide sugar metabolism;Fructose and mannose metabolism;Metabolic pathways	Epimerase	GDP-fucose biosynthesis	0.000685401	0.000664452	3	22.2412	22.3577	4	4	0.833571	0.342609	0.116442	0.431459
G5EES6	ufd-3	UFD3_CAEEL	Ubiquitin fusion degradation protein 3 homolog	22.8313	22.9069	22.6971	22.9864	23.0882	23.0462	22.7438	22.8533		proteasome-mediated ubiquitin-dependent protein catabolic process;ubiquitin recycling	ubiquitin binding	cytoplasm;nucleus	Protein processing in endoplasmic reticulum	PFU;PUL;WD40		0.000685401	0.000664452	6	22.8554	22.9329	4	4	0.322375	0.52852	0.077435	0.256508
G5EET5	hpl-1	CBXH1_CAEEL	Chromobox protein homolog hpl-1	23.4891	23.4256	23.7634	23.5069	18.4647	23.3359	23.4673	23.6513		chromosome attachment to the nuclear envelope;germ cell development;gonad development;negative regulation of Ras protein signal transduction;negative regulation of vulval development;nematode larval development;positive regulation of growth rate;regulation of cell differentiation;reproduction	enzyme binding;methylated histone binding	nuclear heterochromatin;nucleus		Chromo;Chromo_shadow	Factors involved in megakaryocyte development and platelet production	0.000685401	0.000664452	2	23.5463	23.4848	4	3	0.47369	0.100187	-1.31646	-0.902363
G5EEV2	trr-1	TRR1_CAEEL	Transcription-associated protein 1	21.5101	21.64	21.4428	21.5903	21.3074	21.6471	21.6853	21.5195		cell differentiation;DNA repair;histone acetylation;multicellular organism development;negative regulation of vulval development;positive regulation of growth rate;regulation of transcription, DNA-templated;reproduction;spermatogenesis	transcription coregulator activity	condensed chromosome;histone acetyltransferase complex;NuA4 histone acetyltransferase complex;nucleus;SAGA complex				0.000685401	0.000664452	3	21.5458	21.5398	4	4	0.0212556	0.957051	-0.00597525	-0.0202081
G5EEW6	sig-7	SIG7_CAEEL	Peptidyl-prolyl cis-trans isomerase sig-7	18.0972	18.3292	20.7835	21.1138	20.4659	21.3907	21.1036	20.927	+	nematode larval development;positive regulation of developmental growth;positive regulation of DNA-templated transcription, elongation;positive regulation of gastrulation;positive regulation of histone H3-K36 trimethylation;positive regulation of histone H3-K4 trimethylation;positive regulation of histone H3-K79 dimethylation;positive regulation of mRNA processing;positive regulation of oocyte de…	peptidyl-prolyl cis-trans isomerase activity;RNA binding;RNA polymerase II complex binding	nucleoplasm;nucleus;transcriptionally active chromatin		Pro_isomerase;RRM_1	mRNA Splicing - Major Pathway	0.000685401	0.000664452	2	20.9486	20.9718	2	4	0.854878	0.0401644	1.39086	1.36728
G5EFA2	bir-1	BIR1_CAEEL	Chromosomal passenger complex protein bir-1	20.8109	21.115	21.1795	21.1576	21.1434	21.4859	21.3091	21.373		cell division;chromosome condensation;chromosome segregation;histone acetylation;inductive cell migration;meiotic cell cycle;mitotic spindle midzone assembly;oviposition;regulation of multicellular organism growth;regulation of transcription by RNA polymerase II	metal ion binding	condensed chromosome;cytoplasm;midbody;spindle midzone	Apoptosis - multiple species	BIR		0.000685401	0.000664452	3	21.0657	21.3279	4	4	1.23974	0.134779	0.262145	0.840566
G5EFF7	ubql-1	UBQL_CAEEL	Ubiquilin	24.88	25.0788	24.8022	25.0589	24.5942	24.8327	24.7752	24.6538		nucleotide-excision repair;positive regulation of transcription from RNA polymerase II promoter in response to endoplasmic reticulum stress;ubiquitin-dependent ERAD pathway	damaged DNA binding		Protein processing in endoplasmic reticulum	UBA;ubiquitin	Cargo recognition for clathrin-mediated endocytosis	0.000685401	0.000664452	11	24.955	24.7139	4	4	1.48888	0.134964	-0.241041	-0.839766
G5EFM9	nekl-3	NEKL3_CAEEL	Serine/threonine-protein kinase nekl-3	23.5354	23.3148	23.4905	23.5647	18.4647	23.2444	23.3161	18.4866	+	gonad development;molting cycle;multicellular organism growth	ATP binding;metal ion binding;protein serine/threonine kinase activity	apical plasma membrane;cytoplasm		Pkinase		0.000685401	0.000664452	2	23.4764	23.2802	4	2	0.957042	0.0134603	-2.59842	-1.63611
G5EFP5	fut-3	FUTC_CAEEL	Alpha-(1,3)-fucosyltransferase fut-3	23.0312	22.7514	22.9976	22.7708	22.4842	22.9631	23.0357	22.6238		fucosylation;protein glycosylation	3-galactosyl-N-acetylglucosaminide 4-alpha-L-fucosyltransferase activity;alpha-(1->3)-fucosyltransferase activity	Golgi cisterna membrane;integral component of membrane		Glyco_tran_10_N;Glyco_transf_10	Reactions specific to the complex N-glycan synthesis pathway	0.000685401	0.000664452	2	22.8877	22.7767	4	4	0.308561	0.460424	-0.11104	-0.315846
G5EFS4	dcs-1	DCPS_CAEEL	m7GpppX diphosphatase	22.6747	22.8071	22.6959	22.8783	22.8209	22.9279	22.619	22.7625		deadenylation-dependent decapping of nuclear-transcribed mRNA;mRNA catabolic process;nuclear-transcribed mRNA catabolic process, deadenylation-dependent decay;purine ribonucleotide metabolic process;response to heat;RNA catabolic process;sulfur compound metabolic process	adenylylsulfatase activity;m7G(5')pppN diphosphatase activity;RNA 7-methylguanosine cap binding;sulfate adenylyltransferase (ADP) activity	cytoplasm;nucleus;P-body	RNA degradation	DcpS	mRNA decay by 3' to 5' exoribonuclease	0.000685401	0.000664452	5	22.764	22.7825	4	4	0.0835857	0.859476	0.0185452	0.0661733
G5EFT4	ltah-1.1	AMP1_CAEEL	Aminopeptidase ltah-1.1	23.8631	24.1545	23.8919	24.1459	23.673	23.962	23.782	23.6156		cellular lipid metabolic process;peptide catabolic process	aminopeptidase activity;epoxide hydrolase activity;metallopeptidase activity;zinc ion binding	cytosol		Leuk-A4-hydro_C;Peptidase_M1	Biosynthesis of aspirin-triggered D-series resolvins;Biosynthesis of D-series resolvins;Biosynthesis of E-series 18(R)-resolvins;Biosynthesis of E-series 18(S)-resolvins;Biosynthesis of protectins;Neutrophil degranulation;Synthesis of Leukotrienes (LT) and Eoxins (EX)	0.000685401	0.000664452	10	24.0138	23.7581	4	4	1.23198	0.144164	-0.2557	-0.825563
G5EFV3	rsa-2	RSA2_CAEEL	Regulator of spindle assembly protein 2	22.4732	22.2219	22.4788	22.6597	22.4627	22.8474	22.7759	22.926		embryonic digestive tract development;mitotic spindle organization;protein localization to organelle	beta-catenin binding;protein binding, bridging	centrosome;cytoplasm				0.000685401	0.000664452	5	22.4584	22.753	4	4	1.13766	0.115117	0.294613	0.877805
G5EFV5	cdk-7	CDK7_CAEEL	Cyclin-dependent kinase 7	22.1833	22.3415	22.4923	22.4021	23.0996	23.2002	22.661	18.4866		cell division;mitotic cell cycle, embryonic;mRNA transcription;positive regulation of transcription by RNA polymerase II;protein phosphorylation	ATP binding;cyclin-dependent protein serine/threonine kinase activity;RNA polymerase II CTD heptapeptide repeat kinase activity	cytoplasm;nucleus;transcription factor TFIIH holo complex;transcription factor TFIIK complex	Basal transcription factors;Nucleotide excision repair	Pkinase	Cyclin A/B1/B2 associated events during G2/M transition;Cyclin D associated events in G1;Dual incision in TC-NER;Formation of Incision Complex in GG-NER;Formation of TC-NER Pre-Incision Complex;Formation of the Early Elongation Complex;Gap-filling DNA repair synthesis and ligation in TC-NER;mRNA Capping;RNA Pol II CTD phosphorylation and interaction with CE;RNA Polymerase II Pre-transcription Eve…	0.000685401	0.000664452	3	22.3548	22.9869	4	3	0.168299	0.398916	-0.492922	-0.36978
G5EFZ1	ipgm-1	GPMI_CAEEL	2,3-bisphosphoglycerate-independent phosphoglycerate mutase	25.89	25.7825	26.1854	26.0578	25.7513	25.6561	25.6476	25.7513		cellular carbohydrate metabolic process;glucose catabolic process;glycolytic process	2,3-bisphosphoglycerate-independent phosphoglycerate mutase activity;manganese ion binding;phosphoglycerate mutase activity	cytoplasm	Biosynthesis of amino acids;Carbon metabolism;Glycine, serine and threonine metabolism;Glycolysis / Gluconeogenesis;Metabolic pathways	iPGM_N;Metalloenzyme		0.000685401	0.000664452	9	25.9789	25.7016	4	4	1.59824	0.0851077	-0.277382	-0.944601
G5EG11	fat-4	FAT4_CAEEL	Delta(5) fatty acid desaturase fat-4	20.2482	20.4487	20.086	20.1076	18.4647	19.9095	18.5423	18.4866	+	unsaturated fatty acid biosynthetic process	stearoyl-CoA 9-desaturase activity	integral component of membrane		FA_desaturase	alpha-linolenic acid (ALA) metabolism;Linoleic acid (LA) metabolism	0.000685401	0.000664452	2	20.2226	19.9095	4	1	2.03661	0.00129412	-1.37185	-2.43657
G5EG38	emb-27	CDC16_CAEEL	Cell division cycle protein 16 homolog	22.8472	23.1409	22.5805	22.655	22.1876	23.004	22.9255	22.3523		asymmetric cell division;eggshell formation;meiotic cell cycle;neurotransmitter transport;polarity specification of anterior/posterior axis;protein ubiquitination		cell junction;synapse	Ubiquitin mediated proteolysis	TPR_8		0.000685401	0.000664452	4	22.8059	22.6173	4	4	0.336632	0.344418	-0.188532	-0.429231
G5EG78	pxn-2	PXDN2_CAEEL	Peroxidasin homolog pxn-2	21.3686	21.6561	21.7579	21.4182	18.4647	18.8034	18.5423	18.4866	+	axon guidance;basement membrane organization;embryonic body morphogenesis;muscle attachment;negative regulation of axon regeneration;response to oxidative stress	heme binding;peroxidase activity	basement membrane;extracellular space		An_peroxidase;I-set;LRR_8		0.00173511	0.00492005	2	21.5502	NaN	4	0	6.51032	0	-2.97592	-9.24824
G5EGA5	fat-2	FAT2_CAEEL	Delta(12) fatty acid desaturase fat-2	20.2524	20.565	19.7172	20.2999	18.4647	20.0023	20.003	18.8324	+	collagen and cuticulin-based cuticle development;fatty acid elongation;innate immune response;reproduction;unsaturated fatty acid biosynthetic process	delta12-fatty acid dehydrogenase activity;stearoyl-CoA 9-desaturase activity	integral component of membrane		DUF3474;FA_desaturase		0.000685401	0.000664452	3	20.2086	19.6126	4	3	1.04966	0.0387109	-0.882986	-1.38858
G5EGA6	dhrs-4	DHRS4_CAEEL	Dehydrogenase/reductase SDR family member 4	20.7261	21.2691	20.9577	21.3156	20.7815	20.8146	20.829	21.1022			carbonyl reductase (NADPH) activity;catalytic activity		Metabolic pathways;Peroxisome;Retinol metabolism		RA biosynthesis pathway	0.000685401	0.000664452	3	21.0671	20.8818	4	4	0.547863	0.285439	-0.185312	-0.518719
G5EGE9	dpy-26	DPY26_CAEEL	Condensin complex subunit dpy-26	21.6353	21.3338	20.8246	21.2045	20.6351	21.4421	21.4628	20.7791		cell division;chromosome condensation;dosage compensation by hypoactivation of X chromosome;meiotic chromosome segregation;meiotic sister chromatid segregation;mitotic sister chromatid segregation		condensed nuclear chromosome;dosage compensation complex;nuclear chromosome				0.000685401	0.000664452	3	21.2495	21.0798	4	4	0.252503	0.412911	-0.169763	-0.35772
G5EGK5	cam-1	CAM1_CAEEL	Tyrosine-protein kinase receptor cam-1	20.8791	21.2724	21.5435	21.3229	21.3279	21.4128	21.4246	21.7822		anatomical structure development;axon guidance;cell migration;establishment of neuroblast polarity;interneuron migration;motor neuron migration;neuroblast migration;neuron migration;peptidyl-tyrosine phosphorylation;sensory neuron migration;transmembrane receptor protein tyrosine kinase signaling pathway;Wnt signaling pathway	ATP binding;frizzled binding;metal ion binding;transmembrane receptor protein tyrosine kinase activity;Wnt-protein binding	axon;cell junction;cell projection;dendrite;integral component of plasma membrane;neuromuscular junction;neuron projection;neuronal cell body membrane;perikaryon;plasma membrane;receptor complex		I-set;Kringle;Pkinase_Tyr		0.000685401	0.000664452	4	21.2545	21.4869	4	4	0.651317	0.228197	0.23242	0.6263
G5EGK8	let-92	PP2A_CAEEL	Serine/threonine-protein phosphatase 2A catalytic subunit	27.0809	27.0778	27.199	27.1729	27.3828	27.2598	27.4531	27.2425		centrosome separation;meiotic spindle disassembly;mitotic centrosome separation;mitotic nuclear envelope reassembly;mitotic spindle organization;pronuclear envelope synthesis	DEAD/H-box RNA helicase binding;metal ion binding;phosphoprotein phosphatase activity	axon;axonal growth cone;centrosome;cytoplasm;neuronal cell body;perikaryon;protein phosphatase type 2A complex	Autophagy - animal;Autophagy - other;mRNA surveillance pathway;TGF-beta signaling pathway	Metallophos	CTLA4 inhibitory signaling;Cyclin A/B1/B2 associated events during G2/M transition;Cyclin D associated events in G1;Degradation of beta-catenin by the destruction complex;ERK/MAPK targets;ERKs are inactivated;Inhibition of replication initiation of damaged DNA by RB1/E2F1;Initiation of Nuclear Envelope Reformation;Negative regulation of MAPK pathway;PI5P, PP2A and IER3 Regulate PI3K/AKT Signaling…	0.000685401	0.000664452	10	27.1326	27.3346	4	4	1.84239	0.166964	0.201909	0.778771
G5EGP8	cpz-1	CATZ1_CAEEL	Cathepsin Z-1	25.3765	25.5351	25.7907	25.5907	25.6977	25.5895	25.782	25.8465		ecdysis, collagen and cuticulin-based cuticle;embryo development ending in birth or egg hatching;gonad morphogenesis;post-embryonic body morphogenesis;proteolysis involved in cellular protein catabolic process;vulval development	cysteine-type endopeptidase activity	collagen and cuticulin-based cuticle extracellular matrix;extracellular space;lysosome		Peptidase_C1	Cargo concentration in the ER;COPII-mediated vesicle transport;Lysosome Vesicle Biogenesis;Neutrophil degranulation	0.000685401	0.000664452	8	25.5732	25.7289	4	4	0.750421	0.28732	0.155713	0.515632
G5EGS5	gbf-1	GBF1_CAEEL	Golgi-specific brefeldin A-resistance guanine nucleotide exchange factor 1 homolog	21.577	21.6679	21.7454	21.7772	22.216	22.0572	22.0174	21.9149	+	endoplasmic reticulum organization;endosomal transport;mitochondrion organization;regulation of ARF protein signal transduction;secretion	ARF guanyl-nucleotide exchange factor activity	endoplasmic reticulum exit site;Golgi cis cisterna		Sec7;Sec7_N	COPI-dependent Golgi-to-ER retrograde traffic;COPI-mediated anterograde transport	0.000685401	0.000664452	6	21.6919	22.0514	4	4	2.46866	0.042062	0.359488	1.2986
G5EGU9	szy-20	SZY20_CAEEL	Suppressor of zyg-1 protein 20	20.7916	20.7381	20.8624	20.8022	20.4629	20.8235	20.6098	20.6177		cell division;embryo development ending in birth or egg hatching;meiotic chromosome segregation;negative regulation of protein localization to centrosome;positive regulation of fertilization;positive regulation of mitotic cell cycle, embryonic;positive regulation of mitotic cytokinetic process;regulation of centrosome duplication;regulation of mitotic cell cycle, embryonic;regulation of mitotic c…	RNA binding	centriole;centrosome;chromosome;cytoplasm;nucleolus;nucleus		SUZ		0.000685401	0.000664452	3	20.7986	20.6285	4	4	1.13629	0.237528	-0.17009	-0.610991
H1UBK1	map-2	MAP2_CAEEL	Methionine aminopeptidase 2	26.6997	26.628	27.0285	26.7538	26.6425	26.6358	26.7932	26.9191		gamete generation;protein initiator methionine removal;proteolysis	exopeptidase activity;metal ion binding;metalloaminopeptidase activity	cytoplasm		Peptidase_M24	Inactivation, recovery and regulation of the phototransduction cascade	0.000685401	0.000664452	10	26.7775	26.7476	4	4	0.0989732	0.800127	-0.0298839	-0.096188
H2KYE0	nra-4	NRA4_CAEEL	Nicotinic receptor-associated protein 4	21.4337	21.5847	21.4936	21.4696	20.8316	21.5213	21.4268	20.9088				endoplasmic reticulum;endoplasmic reticulum membrane;integral component of membrane				0.000685401	0.000664452	4	21.4954	21.1721	4	4	0.917282	0.127822	-0.323258	-0.852893
H2KYQ5	gyg-1	GYG1_CAEEL	Glycogenin-1	25.0589	25.0971	25.2832	25.0858	25.0795	24.9022	25.1334	25.0221		glycogen biosynthetic process	glycogenin glucosyltransferase activity;metal ion binding;UDP-alpha-D-glucose:glucosyl-glycogenin alpha-D-glucosyltransferase activity	cytoplasm;striated muscle dense body	Metabolic pathways;Starch and sucrose metabolism	Glyco_transf_8	Glycogen breakdown (glycogenolysis);Glycogen synthesis;Neutrophil degranulation	0.000685401	0.000664452	10	25.1313	25.0343	4	4	0.652005	0.412959	-0.0969706	-0.357396
H2KZZ2	hlh-30	HLH30_CAEEL	Helix-loop-helix protein 30	23.9012	23.6566	23.9469	23.7696	23.7461	23.7448	23.8409	23.8503		defense response to Gram-negative bacterium;defense response to Gram-positive bacterium;determination of adult lifespan;humoral immune response;positive regulation of gene expression;positive regulation of transcription by RNA polymerase II;regulation of autophagy;regulation of defense response to bacterium, incompatible interaction;regulation of transcription by RNA polymerase II	DNA-binding transcription factor activity, RNA polymerase II-specific;protein dimerization activity	cytoplasm;nucleus		HLH	SUMOylation of transcription factors	0.000685401	0.000664452	5	23.8186	23.7955	4	4	0.119589	0.821891	-0.0230565	-0.0848013
H2L045	tns-1	TENSH_CAEEL	Tensin homolog	22.6734	22.3711	22.9053	22.611	22.5939	22.1415	22.3909	22.6297				cell junction;M band;striated muscle dense body		PTB;SH2		0.000685401	0.000664452	10	22.6402	22.439	4	4	0.606666	0.26153	-0.201185	-0.563527
H2L056	ubxn-3	UBXN3_CAEEL	UBX domain-containing protein 3	22.9428	22.919	22.7652	22.767	22.4725	23.2518	23.0428	23.0301		cell differentiation;masculinization of hermaphroditic germ-line;positive regulation of cellular protein catabolic process;positive regulation of mitotic cell cycle, embryonic;regulation of protein localization to chromatin;spermatogenesis	K48-linked polyubiquitin modification-dependent protein binding;protein-containing complex binding	chromatin;cytoplasm;nucleus;perinuclear region of cytoplasm				0.000685401	0.000664452	10	22.8485	22.9493	4	4	0.234553	0.514273	0.100761	0.269721
H2L099	gck-1	GCK1_CAEEL	Germinal center kinase 1	23.5331	23.4385	23.4931	23.4389	23.6217	23.6575	23.6738	23.549		activation of protein kinase activity;epithelial tube morphogenesis;meiotic cell cycle;negative regulation of apoptotic process;negative regulation of MAP kinase activity;oogenesis;positive regulation of endocytic recycling;positive regulation of GTPase activity;regulation of Golgi organization;regulation of oocyte development;signal transduction by protein phosphorylation;stress-activated protei…	ATP binding;metal ion binding;mitogen-activated protein kinase binding;protein serine/threonine kinase activity	cytoplasm;cytoplasmic side of apical plasma membrane		Pkinase	Apoptotic execution phase	0.000685401	0.000664452	5	23.4759	23.6255	4	4	2.22271	0.225201	0.149575	0.63376
H2L0H5	wapl-1	WAPL_CAEEL	Wings apart-like protein homolog 1	21.8209	21.7477	21.7947	21.5852	21.5775	18.8034	22.1951	21.9638		DNA repair;meiotic chromosome segregation;negative regulation of cohesin loading;negative regulation of sister chromatid cohesion;positive regulation of double-strand break repair via homologous recombination;regulation of chromosome condensation;regulation of cohesin loading		cohesin complex;germ cell nucleus		WAPL	Cohesin Loading onto Chromatin;Resolution of Sister Chromatid Cohesion	0.000685401	0.000664452	3	21.7371	21.9121	4	3	0.323845	0.238049	-0.602205	-0.608711
K8ESC5	atg-4.1	ATG41_CAEEL	Cysteine protease atg-4.1	22.3355	22.3144	22.8004	22.7378	23.0684	22.6934	22.5862	23.0578		autophagosome assembly;autophagy;protein delipidation;protein transport;proteolysis	cysteine-type endopeptidase activity	cytoplasm		Peptidase_C54	Macroautophagy	0.000685401	0.000664452	3	22.547	22.8515	4	4	0.854437	0.156373	0.304479	0.803407
O01258	vps-26	VPS26_CAEEL	Vacuolar protein sorting-associated protein 26	23.5427	23.5009	23.4269	23.4605	23.6026	23.568	23.647	23.5005		intracellular protein transport;retrograde transport, endosome to Golgi	protein transporter activity	cytosol;endosome;retromer complex	Endocytosis	Vps26		0.000685401	0.000664452	5	23.4828	23.5795	4	4	1.29171	0.368421	0.0967731	0.403548
O01422	csn-2	CSN2_CAEEL	COP9 signalosome complex subunit 2	21.3521	21.2938	21.3454	21.3145	21.7082	21.6637	21.6086	21.6913	+	multicellular organism development;negative regulation of transcription, DNA-templated;oogenesis	transcription corepressor activity	COP9 signalosome;cytoplasm		PCI	Cargo recognition for clathrin-mediated endocytosis;Formation of TC-NER Pre-Incision Complex;Neddylation	0.000685401	0.000664452	5	21.3264	21.668	4	4	4.94903	0.0260256	0.341521	1.51312
O01427	air-2	AIR2_CAEEL	Aurora/IPL1-related protein kinase 2	21.9278	22.0178	21.6531	21.7131	22.6982	22.5823	22.3192	22.1882	+	chromosome condensation;chromosome segregation;establishment of protein localization;meiotic spindle midzone assembly;mitotic spindle midzone assembly;mitotic spindle organization;multicellular organism development;peptidyl-serine phosphorylation;peptidyl-threonine phosphorylation;protein autophosphorylation;protein phosphorylation;regulation of actomyosin contractile ring contraction;regulation …	ATP binding;ATPase binding;histone serine kinase activity;kinesin binding;protein kinase activity;protein serine/threonine kinase activity	chromosome passenger complex;condensed chromosome;condensed nuclear chromosome;condensed nuclear chromosome, centromeric region;cytoplasm;midbody;spindle;spindle microtubule;spindle midzone;spindle pole centrosome		Pkinase		0.000685401	0.000664452	4	21.828	22.4469	4	4	2.26926	0.00461224	0.618989	1.79084
O01454	C03G6.5	U376A_CAEEL	UPF0376 protein C03G6.5	20.5421	20.6319	20.0974	20.454	18.4647	20.31	20.1681	19.6382	+			extracellular region		DUF19		0.000685401	0.000664452	2	20.4313	20.0388	4	3	0.917374	0.0457224	-0.78609	-1.23738
O01504	C37A2.7	RLA2_CAEEL	60S acidic ribosomal protein P2	27.2574	27.4215	27.2797	27.3333	26.814	27.0792	27.0166	26.7093	+	translational elongation	structural constituent of ribosome	ribosome	Ribosome		Formation of a pool of free 40S subunits;GTP hydrolysis and joining of the 60S ribosomal subunit;L13a-mediated translational silencing of Ceruloplasmin expression;Nonsense Mediated Decay (NMD) enhanced by the Exon Junction Complex (EJC);Nonsense Mediated Decay (NMD) independent of the Exon Junction Complex (EJC);SRP-dependent cotranslational protein targeting to membrane	0.000685401	0.000664452	4	27.323	26.9048	4	4	2.36986	0.0367958	-0.418173	-1.42387
O01513	C48B6.2	YS4L_CAEEL	Putative 40S ribosomal protein S4-like	24.3953	24.4871	23.9389	24.0745	23.5328	18.8034	24.1621	23.6005	+	rRNA processing	rRNA binding;snoRNA binding	mitochondrion;Mpp10 complex;ribosome;small-subunit processome	Ribosome biogenesis in eukaryotes	S4		0.000685401	0.000664452	3	24.224	23.7651	4	3	0.648679	0.0493419	-1.69928	-1.16777
O01530	asp-6	ASP6_CAEEL	Aspartic protease 6	27.6543	27.8674	27.5414	27.7782	27.2252	27.5061	27.3735	27.357	+	protein catabolic process;proteolysis	aspartic-type endopeptidase activity	extracellular space		Asp	MHC class II antigen presentation	0.000685401	0.000664452	7	27.7103	27.3654	4	4	2.03098	0.0478954	-0.344888	-1.18302
O01541	aars-2	SYAC_CAEEL	Alanine--tRNA ligase, cytoplasmic	27.5088	27.4062	27.553	27.5087	27.6605	27.6068	27.5119	27.4986		alanyl-tRNA aminoacylation;tRNA modification	alanine-tRNA ligase activity;amino acid binding;ATP binding;tRNA binding;zinc ion binding	cytoplasm	Aminoacyl-tRNA biosynthesis	DHHA1;tRNA_SAD;tRNA-synt_2c		0.000685401	0.000664452	23	27.4942	27.5695	4	4	0.743519	0.479192	0.0753102	0.301599
O01578	mpc-2	MPC2_CAEEL	Probable mitochondrial pyruvate carrier 2	22.1976	22.4512	22.0577	22.3105	21.4448	22.2025	21.977	18.4866	+	mitochondrial pyruvate transmembrane transport	pyruvate transmembrane transporter activity	integral component of mitochondrial inner membrane		MPC		0.000685401	0.000664452	2	22.2543	21.8748	4	3	0.685345	0.0491481	-1.22652	-1.15075
O01583	mrck-1	MRCK_CAEEL	Serine/threonine-protein kinase mrck-1	21.5557	21.5576	21.6676	21.7422	21.4775	21.619	21.653	21.6222		embryo development ending in birth or egg hatching;embryonic body morphogenesis;embryonic morphogenesis;epithelial tube morphogenesis;intracellular signal transduction;nematode larval development;positive regulation of endocytic recycling;positive regulation of GTPase activity;regulation of Golgi organization	ATP binding;metal ion binding;protein serine/threonine kinase activity	cytoplasm		C1_1;CNH;Pkinase		0.000685401	0.000664452	3	21.6308	21.5929	4	4	0.258686	0.716873	-0.037878	-0.145677
O01592	cysl-3	CYSK3_CAEEL	Cysteine synthase 3	26.3792	26.4756	26.5223	26.5634	26.5598	26.351	26.4082	26.4432		cysteine biosynthetic process from serine	cysteine synthase activity;pyridoxal phosphate binding	cytoplasm	Biosynthesis of amino acids;Carbon metabolism;Cysteine and methionine metabolism;Metabolic pathways;Sulfur metabolism	PALP		0.000685401	0.000664452	8	26.4851	26.4405	4	4	0.318704	0.671616	-0.0445919	-0.172013
O01615	T19H12.2	AN322_CAEEL	Acidic leucine-rich nuclear phosphoprotein 32-related protein 2	27.1786	27.2032	27.2199	27.1152	27.2848	27.4538	27.488	27.247			histone binding	nucleus				0.000685401	0.000664452	7	27.1793	27.3684	4	4	1.58665	0.194176	0.189167	0.715693
O01658	jmjc-1	NO66_CAEEL	Bifunctional lysine-specific demethylase and histidyl-hydroxylase NO66	23.3624	23.2247	23.2574	23.2018	23.0835	23.2347	23.304	23.1901		histone H3-K36 demethylation;histone H3-K4 demethylation;negative regulation of transcription, DNA-templated;response to ethanol;response to heat;response to osmotic stress;response to oxidative stress	histone demethylase activity (H3-K36 specific);histone demethylase activity (H3-K4 specific);iron ion binding;oxidoreductase activity, acting on paired donors, with incorporation or reduction of molecular oxygen, 2-oxoglutarate as one donor, and incorporation of one atom each of oxygen into both donors	nucleus		Cupin_4	HDMs demethylate histones	0.000685401	0.000664452	7	23.2616	23.203	4	4	0.451168	0.575366	-0.0585556	-0.226708
O01683	hmg-3	SSP1B_CAEEL	FACT complex subunit ssrp1-B	22.0216	18.3292	22.2583	22.3257	22.6582	22.4618	22.3317	22.4786		DNA repair;DNA replication;pharynx development;regulation of embryonic development	DNA binding	chromosome;nucleus		HMG_box;POB3_N;Rtt106;SSrecog	Regulation of TP53 Activity through Phosphorylation;RNA Polymerase II Pre-transcription Events;RNA Polymerase II Transcription Elongation;TP53 Regulates Transcription of DNA Repair Genes	0.00173511	0.00188798	2	22.2019	22.4826	3	4	0.608173	0.0595426	1.24887	1.06498
O01692	rps-17	RS17_CAEEL	40S ribosomal protein S17	25.4817	25.3793	25.4823	25.6814	24.7067	25.2678	25.373	24.8798	+	translation	structural constituent of ribosome	ribosome	Ribosome	Ribosomal_S17e		0.000685401	0.000664452	7	25.5062	25.0568	4	4	1.41709	0.0461856	-0.449381	-1.21491
O01739	ddo-3	OXDD3_CAEEL	D-aspartate oxidase 3	24.0972	24.0851	24.1479	23.9514	23.789	24.0519	24.2306	24.0331		D-amino acid metabolic process	cofactor binding;D-amino-acid oxidase activity;D-aspartate oxidase activity;FAD binding	extracellular space	Alanine, aspartate and glutamate metabolism;Metabolic pathways;Peroxisome	DAO	Glyoxylate metabolism and glycine degradation	0.000685401	0.000664452	5	24.0704	24.0262	4	4	0.171507	0.713666	-0.0442104	-0.147394
O01757	nath-10	NAT10_CAEEL	RNA cytidine acetyltransferase	21.8507	21.9031	21.6688	21.6935	21.7861	22.074	22.1296	21.8873		rRNA acetylation involved in maturation of SSU-rRNA;tRNA acetylation	ATP binding;rRNA cytidine N-acetyltransferase activity	nucleolus	Ribosome biogenesis in eukaryotes	DUF1726;GNAT_acetyltr_2;Helicase_RecD;tRNA_bind_2		0.000685401	0.000664452	5	21.779	21.9693	4	4	0.990277	0.223238	0.190232	0.63683
O01761	unc-89	UNC89_CAEEL	Muscle M-line assembly protein unc-89	23.0745	23.0798	23.137	22.9719	22.5893	22.3413	22.4316	22.5672	+	cellular protein localization;myosin filament assembly;pharyngeal gland morphogenesis;positive regulation of gene expression;positive regulation of locomotion;positive regulation of protein localization to endoplasmic reticulum;positive regulation of sarcomere organization;positive regulation of striated muscle contraction;regulation of Rho protein signal transduction;regulation of skeletal muscl…	ATP binding;MATH domain binding;phosphatase binding;protein kinase activity;Rho GTPase binding;Rho guanyl-nucleotide exchange factor activity	A band;M band		fn3;I-set;Pkinase;RCSD;RhoGEF		0.000685401	0.000664452	24	23.0658	22.4824	4	4	3.86645	0.000814815	-0.583443	-2.17825
O01763	ncbp-1	NCBP1_CAEEL	Nuclear cap-binding protein subunit 1	24.4893	24.4775	24.4957	24.4061	24.329	24.7862	24.9303	24.6566		7-methylguanosine mRNA capping;mRNA cis splicing, via spliceosome;mRNA export from nucleus;mRNA splicing, via spliceosome;nuclear-transcribed mRNA catabolic process, nonsense-mediated decay;primary miRNA processing	mRNA binding;RNA cap binding	mRNA cap binding complex;nuclear cap binding complex;nucleus;ribonucleoprotein complex	mRNA surveillance pathway;RNA transport;Spliceosome	MIF4G;MIF4G_like;MIF4G_like_2	Cleavage of Growing Transcript in the Termination Region;FGFR2 alternative splicing;Formation of the Early Elongation Complex;mRNA 3'-end processing;mRNA Capping;mRNA Splicing - Major Pathway;mRNA Splicing - Minor Pathway;Nonsense Mediated Decay (NMD) enhanced by the Exon Junction Complex (EJC);Nonsense Mediated Decay (NMD) independent of the Exon Junction Complex (EJC);Processing of Intronless P…	0.000685401	0.000664452	13	24.4671	24.6755	4	4	0.795745	0.226113	0.208371	0.631453
O01789	him-1	SMC1_CAEEL	Structural maintenance of chromosomes protein 1	25.364	25.2748	25.5382	25.3182	25.5355	25.6145	25.7539	25.6825		cell division;chromosome segregation;DNA repair;embryo development ending in birth or egg hatching;mitotic sister chromatid cohesion;response to UV;response to X-ray	ATP binding;DNA binding	cohesin complex;nuclear chromatin;nucleus		SMC_hinge;SMC_N		0.000685401	0.000664452	13	25.3738	25.6466	4	4	1.9819	0.0694458	0.272786	0.994547
O01802	rpl-7	RL7_CAEEL	60S ribosomal protein L7	28.748	28.8951	28.7656	28.8905	28.6317	28.6391	28.6262	28.7136		maturation of LSU-rRNA from tricistronic rRNA transcript (SSU-rRNA, 5.8S rRNA, LSU-rRNA)	RNA binding;structural constituent of ribosome	cytosolic large ribosomal subunit	Ribosome	Ribosomal_L30;Ribosomal_L30_N	Formation of a pool of free 40S subunits;GTP hydrolysis and joining of the 60S ribosomal subunit;L13a-mediated translational silencing of Ceruloplasmin expression;Nonsense Mediated Decay (NMD) enhanced by the Exon Junction Complex (EJC);Nonsense Mediated Decay (NMD) independent of the Exon Junction Complex (EJC);SRP-dependent cotranslational protein targeting to membrane	0.000685401	0.000664452	13	28.8248	28.6526	4	4	2.08477	0.200693	-0.172139	-0.704237
O01803	rab-11.1	RB11A_CAEEL	Ras-related protein rab-11.1	24.52	24.6385	24.4	24.4921	24.2461	24.5482	24.4974	24.4331		cortical granule exocytosis;eggshell formation;embryo development ending in birth or egg hatching;exocytosis;intracellular protein transport;positive regulation of cytokinesis;Rab protein signal transduction;receptor-mediated endocytosis	GTP binding;GTPase activity	apical plasma membrane;cortical granule;cytosol;endosome;Golgi membrane;microtubule organizing center;recycling endosome;recycling endosome membrane;spindle;transport vesicle	Endocytosis	Ras	Anchoring of the basal body to the plasma membrane;RAB geranylgeranylation;VxPx cargo-targeting to cilium	0.000685401	0.000664452	4	24.5126	24.4312	4	4	0.442626	0.492713	-0.0814219	-0.288388
O01805	acbp-1	ACBP1_CAEEL	Acyl-CoA-binding protein homolog 1	26.1162	25.7239	26.313	26.1619	25.8729	26.0404	25.7906	25.4293		determination of adult lifespan;lipid storage	fatty-acyl-CoA binding;lipid binding			ACBP	Mitochondrial Fatty Acid Beta-Oxidation	0.000685401	0.000664452	3	26.0788	25.7833	4	4	0.818957	0.167582	-0.295467	-0.777637
O01812	lbp-6	FABP6_CAEEL	Fatty acid-binding protein homolog 6	27.9632	28.0173	28.0476	28.0456	27.8996	27.8683	27.7663	27.855			lipid binding			Lipocalin	Neutrophil degranulation;RA biosynthesis pathway;Retinoid metabolism and transport;Signaling by Retinoic Acid;The canonical retinoid cycle in rods (twilight vision);Triglyceride catabolism	0.000685401	0.000664452	7	28.0184	27.8473	4	4	2.58159	0.189676	-0.171135	-0.729205
O01814	lbp-5	FABP5_CAEEL	Fatty acid-binding protein homolog 5	24.8033	24.8493	24.8972	24.8352	24.7294	25.0861	24.8788	24.9799			fatty acid binding	nucleus;perinuclear region of cytoplasm		Lipocalin	Neutrophil degranulation;RA biosynthesis pathway;Retinoid metabolism and transport;Signaling by Retinoic Acid;The canonical retinoid cycle in rods (twilight vision);Triglyceride catabolism	0.000685401	0.000664452	5	24.8462	24.9186	4	4	0.406714	0.522254	0.0723062	0.259714
O01824	pdxk-1	PDXK_CAEEL	Putative pyridoxal kinase	18.0972	18.3292	23.4675	23.15	22.5833	22.8205	22.9007	23.0812	+	pyridoxal 5'-phosphate salvage	ATP binding;metal ion binding;pyridoxal kinase activity	cytosol		PfkB	Neutrophil degranulation;Vitamins B6 activation to pyridoxal phosphate	0.000685401	0.000664452	2	23.3088	22.8464	2	4	0.682765	0.0451183	2.08544	1.24373
O01868	rpl-24.1	RL24_CAEEL	60S ribosomal protein L24	25.2591	25.3648	25.0524	25.4107	24.9968	24.9705	25.07	25.0213		assembly of large subunit precursor of preribosome;ribosomal large subunit assembly;translation	RNA binding;structural constituent of ribosome	cytosolic large ribosomal subunit	Ribosome	Ribosomal_L24e	Formation of a pool of free 40S subunits;GTP hydrolysis and joining of the 60S ribosomal subunit;L13a-mediated translational silencing of Ceruloplasmin expression;Nonsense Mediated Decay (NMD) enhanced by the Exon Junction Complex (EJC);Nonsense Mediated Decay (NMD) independent of the Exon Junction Complex (EJC);SRP-dependent cotranslational protein targeting to membrane	0.000685401	0.000664452	9	25.2717	25.0147	4	4	1.68463	0.0975851	-0.257056	-0.910008
O01925	mboa-6	MBOA5_CAEEL	Lysophospholipid acyltransferase 5	21.2119	21.3009	21.2333	21.181	21.0607	21.3098	21.0887	21.1559		nematode larval development;phosphatidylcholine biosynthetic process;phosphatidylethanolamine biosynthetic process;phosphatidylserine biosynthetic process;positive regulation of growth rate;post-embryonic body morphogenesis	1-acylglycerophosphocholine O-acyltransferase activity;O-acyltransferase activity	endoplasmic reticulum;endoplasmic reticulum membrane;integral component of membrane	Glycerophospholipid metabolism	MBOAT	Acyl chain remodelling of PC;Acyl chain remodelling of PE;Acyl chain remodelling of PS	0.000685401	0.000664452	3	21.2318	21.1538	4	4	0.602182	0.482454	-0.0779958	-0.298557
O01965	ari-1.1	ARI11_CAEEL	E3 ubiquitin-protein ligase ari-1.1	21.8997	21.6989	21.9071	21.8236	22.5091	22.4096	22.6456	22.7188	+	positive regulation of proteasomal ubiquitin-dependent protein catabolic process;protein polyubiquitination;ubiquitin-dependent protein catabolic process	metal ion binding;ubiquitin conjugating enzyme binding;ubiquitin protein ligase activity	cytoplasm;nucleus;ubiquitin ligase complex		IBR	ISG15 antiviral mechanism	0.000685401	0.000664452	4	21.8323	22.5707	4	4	3.91116	0	0.738425	2.59724
O01974	eif-3.H	EIF3H_CAEEL	Eukaryotic translation initiation factor 3 subunit H	25.4958	25.4651	25.6144	25.4721	25.5442	25.5554	25.5212	25.6503		formation of cytoplasmic translation initiation complex	metallopeptidase activity;translation initiation factor activity	cytosol;eukaryotic 43S preinitiation complex;eukaryotic 48S preinitiation complex;eukaryotic translation initiation factor 3 complex;polysomal ribosome	RNA transport	JAB	Formation of a pool of free 40S subunits;Formation of the ternary complex, and subsequently, the 43S complex;L13a-mediated translational silencing of Ceruloplasmin expression;Ribosomal scanning and start codon recognition;Translation initiation complex formation	0.000685401	0.000664452	11	25.5119	25.5678	4	4	0.585158	0.573358	0.0558996	0.228219
O01991	efk-1	EF2K_CAEEL	Eukaryotic elongation factor 2 kinase	18.0972	22.0402	21.9211	22.1748	22.3475	22.5253	22.4236	22.4346	+	protein phosphorylation	ATP binding;calcium ion binding;calmodulin binding;elongation factor-2 kinase activity			Alpha_kinase	mTORC1-mediated signalling	0.000685401	0.000664452	3	22.0454	22.4328	3	4	0.669564	0.0495549	1.37443	1.1559
O02056	rpl-4	RL4_CAEEL	60S ribosomal protein L4	28.4438	28.4802	28.5143	28.5062	28.1773	28.3397	28.2977	28.3658		determination of adult lifespan;translation	structural constituent of ribosome	cytosolic large ribosomal subunit	Ribosome	Ribos_L4_asso_C;Ribosomal_L4	Formation of a pool of free 40S subunits;GTP hydrolysis and joining of the 60S ribosomal subunit;L13a-mediated translational silencing of Ceruloplasmin expression;Nonsense Mediated Decay (NMD) enhanced by the Exon Junction Complex (EJC);Nonsense Mediated Decay (NMD) independent of the Exon Junction Complex (EJC);SRP-dependent cotranslational protein targeting to membrane	0.000685401	0.000664452	20	28.4861	28.2951	4	4	2.28396	0.165559	-0.191036	-0.780933
O02101	swsn-2.2	SWIC2_CAEEL	SWI/SNF chromatin-remodeling accessory subunit 2	22.8446	23.0063	22.9838	23.0032	23.2034	23.3036	23.1041	23.2227		regulation of transcription by RNA polymerase II	RNA polymerase II transcription factor binding	condensed chromosome;nuclear envelope;nucleoplasm;SWI/SNF complex		SWIB	RMTs methylate histone arginines	0.000685401	0.000664452	10	22.9595	23.2085	4	4	2.35045	0.0755668	0.248974	0.971395
O02108	cdc-37	CDC37_CAEEL	Probable Hsp90 co-chaperone cdc37	24.1697	24.1129	24.2973	24.0854	24.1572	24.2957	24.2796	24.2671		protein folding;protein stabilization	chaperone binding;heat shock protein binding;protein kinase binding;unfolded protein binding	cytoplasm		CDC37_C;CDC37_M;CDC37_N	Platelet degranulation	0.000685401	0.000664452	10	24.1663	24.2499	4	4	0.721098	0.447446	0.0835981	0.325806
O02115	pcn-1	PCNA_CAEEL	Proliferating cell nuclear antigen	25.1196	25.1807	25.2236	25.2189	25.5199	25.3619	25.3819	25.2179		leading strand elongation;mismatch repair;regulation of DNA replication;translesion synthesis	DNA binding;DNA polymerase binding;DNA polymerase processivity factor activity	nucleus;PCNA complex	Base excision repair;DNA replication;Mismatch repair;Nucleotide excision repair	PCNA_C;PCNA_N	Dual Incision in GG-NER;Dual incision in TC-NER;Gap-filling DNA repair synthesis and ligation in TC-NER;Mismatch repair (MMR) directed by MSH2:MSH6 (MutSalpha);Polymerase switching;Polymerase switching on the C-strand of the telomere;Processive synthesis on the lagging strand;Recognition of DNA damage by PCNA-containing replication complex;Removal of the Flap Intermediate;SUMOylation of DNA repli…	0.000685401	0.000664452	7	25.1857	25.3704	4	4	1.49798	0.20403	0.184696	0.693541
O02161	tin-44	TIM44_CAEEL	Probable mitochondrial import inner membrane translocase subunit tin-44	22.0175	21.9921	22.2001	22.1686	22.3902	22.0653	21.7622	21.7643		protein import into mitochondrial matrix	chaperone binding	mitochondrial inner membrane		Tim44		0.000685401	0.000664452	6	22.0946	21.9955	4	4	0.25563	0.508609	-0.0990462	-0.276262
O02217	rsa-1	P2R31_CAEEL	Serine/threonine-protein phosphatase 2A regulatory subunit rsa-1	21.6936	18.3292	18.5694	18.5678	21.8071	22.3593	22.3513	22.1542	+	embryo development ending in birth or egg hatching;mitotic spindle assembly;mitotic spindle organization;protein localization to organelle	protein phosphatase 2A binding	centrosome;cytoplasm	mRNA surveillance pathway			0.000685401	0.000664452	2	21.6936	22.1679	1	4	1.91176	0	2.87796	2.83959
O02323	lbp-7	FABP7_CAEEL	Fatty acid-binding protein homolog 7	23.9521	24.7245	25.0998	24.9803	25.8662	24.9613	25.0421	25.968	+		lipid binding			Lipocalin	Neutrophil degranulation;RA biosynthesis pathway;Retinoid metabolism and transport;Signaling by Retinoic Acid;The canonical retinoid cycle in rods (twilight vision);Triglyceride catabolism	0.000685401	0.000664452	2	24.6892	25.4594	4	4	1.08276	0.041193	0.770236	1.35088
O02327	T23D8.3	LTV1_CAEEL	Protein LTV1 homolog	21.156	21.3547	20.8566	21.4957	20.5657	20.9597	20.7199	20.6687	+	ribosomal small subunit biogenesis;ribosomal small subunit export from nucleus		EGO complex;late endosome membrane;nucleus;preribosome, small subunit precursor		LTV	Major pathway of rRNA processing in the nucleolus and cytosol	0.000685401	0.000664452	3	21.2157	20.7285	4	4	1.62679	0.0414199	-0.487248	-1.347
O02328	eif-3.C	EIF3C_CAEEL	Eukaryotic translation initiation factor 3 subunit C	24.7613	24.8111	24.6808	24.8265	24.972	25.1594	25.0599	24.8899		formation of cytoplasmic translation initiation complex;translational initiation	translation initiation factor activity;translation initiation factor binding	eukaryotic 43S preinitiation complex;eukaryotic 48S preinitiation complex;eukaryotic translation initiation factor 3 complex	RNA transport	eIF-3c_N;PCI	Formation of a pool of free 40S subunits;Formation of the ternary complex, and subsequently, the 43S complex;L13a-mediated translational silencing of Ceruloplasmin expression;Ribosomal scanning and start codon recognition;Translation initiation complex formation	0.000685401	0.000664452	18	24.7699	25.0203	4	4	2.02773	0.0867652	0.250409	0.939372
O02334	pri-2	PRI2_CAEEL	DNA primase large subunit	23.0911	23.1249	23.0021	22.9909	23.6808	23.7615	23.6853	23.6829	+		4 iron, 4 sulfur cluster binding;DNA primase activity;metal ion binding;single-stranded DNA binding	alpha DNA polymerase:primase complex	DNA replication	DNA_primase_lrg	Activation of the pre-replicative complex;DNA replication initiation;Inhibition of replication initiation of damaged DNA by RB1/E2F1;Polymerase switching;Polymerase switching on the C-strand of the telomere;Processive synthesis on the lagging strand;Removal of the Flap Intermediate;Telomere C-strand synthesis initiation	0.000685401	0.000664452	3	23.0523	23.7026	4	4	5.56729	0	0.650344	2.72797
O02365	mua-6	IFA2_CAEEL	Intermediate filament protein ifa-2	26.2903	26.2508	26.1862	26.2794	25.9142	25.9548	25.777	25.6807	+	cell-cell adhesion	structural molecule activity	hemidesmosome;intermediate filament		Filament	Caspase-mediated cleavage of cytoskeletal proteins;CREB phosphorylation through the activation of CaMKII;Striated Muscle Contraction;Unblocking of NMDA receptors, glutamate binding and activation	0.000685401	0.000664452	22	26.2517	25.8317	4	4	3.10672	0.0188027	-0.41998	-1.57138
O02482	unc-37	UNC37_CAEEL	Transcription factor unc-37	23.9485	24.1257	23.7103	24.0511	24.0527	24.1396	24.0979	23.9265		chemical synaptic transmission;negative regulation of canonical Wnt signaling pathway;negative regulation of transcription, DNA-templated;regulation of axonogenesis;regulation of neurotransmitter levels;regulation of synapse structure or activity	repressing transcription factor binding;transcription corepressor activity;transcription factor binding	nucleus;transcription factor complex		TLE_N;WD40	Deactivation of the beta-catenin transactivating complex;Repression of WNT target genes	0.000685401	0.000664452	8	23.9589	24.0542	4	4	0.415165	0.460703	0.0952606	0.315897
O02485	ZK1073.1	YDJ1_CAEEL	Uncharacterized protein ZK1073.1	24.7213	24.7302	24.8868	24.7921	24.4892	24.871	24.9685	24.9884						Ndr		0.000685401	0.000664452	9	24.7826	24.8293	4	4	0.145098	0.717183	0.0466652	0.144778
O02639	rpl-19	RL19_CAEEL	60S ribosomal protein L19	29.6953	29.7744	29.6821	29.7604	29.0024	29.3494	29.3152	29.3019	+	determination of adult lifespan;translation	RNA binding;structural constituent of ribosome	cytosolic large ribosomal subunit	Ribosome	Ribosomal_L19e	Formation of a pool of free 40S subunits;GTP hydrolysis and joining of the 60S ribosomal subunit;L13a-mediated translational silencing of Ceruloplasmin expression;Nonsense Mediated Decay (NMD) enhanced by the Exon Junction Complex (EJC);Nonsense Mediated Decay (NMD) independent of the Exon Junction Complex (EJC);SRP-dependent cotranslational protein targeting to membrane	0.000685401	0.000664452	8	29.728	29.2422	4	4	2.93781	0.00681081	-0.485826	-1.71187
O02640	mdh-2	MDHM_CAEEL	Malate dehydrogenase, mitochondrial	30.0139	30.0854	30.3223	30.1497	29.2327	29.7614	29.6855	29.8024	+	carbohydrate metabolic process;malate metabolic process;tricarboxylic acid cycle	L-malate dehydrogenase activity	mitochondrial matrix;mitochondrion	Carbon metabolism;Citrate cycle (TCA cycle);Cysteine and methionine metabolism;Glyoxylate and dicarboxylate metabolism;Metabolic pathways;Pyruvate metabolism	Ldh_1_C;Ldh_1_N	Citric acid cycle (TCA cycle);Gluconeogenesis	0.000685401	0.000664452	12	30.1428	29.6205	4	4	1.91827	0.0283019	-0.522326	-1.5047
O02658;P91420	gsp-3;gsp-4	GLC7C_CAEEL;GLC7D_CAEEL	Serine/threonine-protein phosphatase PP1-gamma	22.4055	22.5735	22.2929	22.3749	21.179	21.4557	21.2363	21.442	+	cell differentiation;flagellated sperm motility;male meiosis chromosome segregation;oviposition;regulation of pseudopodium assembly;reproduction;spermatogenesis	metal ion binding;protein serine/threonine phosphatase activity	chromatin;cytoplasm;nuclear chromatin;nucleus;pseudopodium		Metallophos;STPPase_N		0.000685401	0.000664452	3	22.4117	21.3283	4	4	4.64453	0	-1.08345	-3.71016
O16202	lys-7	LYS7_CAEEL	Lysozyme-like protein 7	27.1334	27.064	27.106	27.0334	26.5097	26.9585	26.918	26.8496		defense response to fungus;defense response to Gram-negative bacterium;defense response to Gram-positive bacterium;innate immune response;signal transduction						0.000685401	0.000664452	4	27.0842	26.809	4	4	1.40866	0.100386	-0.275223	-0.903493
O16216	F17A9.2	C19L1_CAEEL	CWF19-like protein 1 homolog	22.0331	21.803	21.9582	21.9251	22.4739	22.4062	22.5354	22.362	+					CwfJ_C_1;CwfJ_C_2		0.000685401	0.000664452	4	21.9298	22.4444	4	4	3.81068	0.000578947	0.514529	1.96969
O16259	sti-1	STIP1_CAEEL	Stress-induced-phosphoprotein 1	25.5828	25.6635	25.6266	25.6419	25.3571	25.6607	25.7043	25.6105		determination of adult lifespan;negative regulation of ATPase activity;reproduction;response to heat	ATPase inhibitor activity;Hsp70 protein binding;Hsp90 protein binding	cytoplasm				0.000685401	0.000664452	15	25.6287	25.5832	4	4	0.230772	0.685856	-0.0455637	-0.162965
O16264	F40A3.3	PEBPH_CAEEL	Phosphatidylethanolamine-binding protein homolog F40A3.3	25.0088	24.9481	24.9759	25.1258	24.562	24.9116	24.4706	24.4454	+	defense response to Gram-negative bacterium;regulation of antimicrobial humoral response;response to bacterium	lipid binding	mitochondrion		PBP	MAP2K and MAPK activation;Negative regulation of MAPK pathway	0.000685401	0.000664452	7	25.0146	24.5974	4	4	1.96632	0.0413004	-0.41723	-1.32642
O16294	F32D1.5	GMPR_CAEEL	GMP reductase	24.6224	24.5852	24.852	24.5481	25.097	24.7228	24.8532	25.0091		purine nucleobase metabolic process;purine ribonucleotide interconversion	GMP reductase activity;metal ion binding	GMP reductase complex	Metabolic pathways;Purine metabolism	IMPDH	Purine salvage	0.000685401	0.000664452	8	24.6519	24.9205	4	4	1.33086	0.117249	0.268592	0.873354
O16368	rpt-2	PRS4_CAEEL	Probable 26S proteasome regulatory subunit 4	27.3866	27.4463	27.3776	27.5089	27.5291	27.581	27.5723	27.505		negative regulation of gene expression;protein catabolic process	ATP binding;proteasome-activating ATPase activity;TBP-class protein binding;ubiquitin protein ligase binding	cytoplasm;nucleus;proteasome regulatory particle, base subcomplex	Proteasome	AAA;Prot_ATP_ID_OB		0.000685401	0.000664452	10	27.4298	27.5468	4	4	1.78959	0.296148	0.116992	0.497078
O16466	atg-18	ATG18_CAEEL	Autophagy-related protein 18	23.4761	23.549	23.3496	23.5072	23.5033	23.6258	23.761	23.7025		apoptotic cell clearance;autophagosome assembly;autophagy;autophagy of mitochondrion;dauer larval development;determination of adult lifespan;embryo development ending in birth or egg hatching;embryonic morphogenesis;germ cell proliferation;germ-line stem cell division;positive regulation of autophagy;positive regulation of triglyceride lipase activity;programmed cell death;protein catabolic proc…	phosphatidylinositol-3,5-bisphosphate binding;phosphatidylinositol-3-phosphate binding;phosphatidylinositol-4-phosphate binding;phosphatidylinositol-5-phosphate binding	cytoplasm;cytosol;extrinsic component of membrane;phagocytic vesicle;phagophore assembly site membrane		WD40	Macroautophagy	0.000685401	0.000664452	3	23.4705	23.6482	4	4	1.34782	0.215766	0.177675	0.657262
O16519	gad-1	GAD1_CAEEL	Gastrulation defective protein 1	23.4845	23.3958	23.5799	23.4523	23.6613	23.6898	23.7542	23.7884		cell migration involved in gastrulation;establishment of mitotic spindle orientation;regulation of DNA double-strand break processing;regulation of histone H2B conserved C-terminal lysine ubiquitination;regulation of mitotic cell cycle		nucleus;site of double-strand break		WD40		0.000685401	0.000664452	7	23.4781	23.7234	4	4	2.64407	0.0729216	0.245287	0.987858
O16520	erfa-1	ERF1_CAEEL	Eukaryotic peptide chain release factor subunit 1	23.9397	24.0414	23.7465	23.7885	24.3773	24.2704	24.3831	24.1642	+	cytoplasmic translational termination	sequence-specific mRNA binding;translation release factor activity, codon specific	cytosol;translation release factor complex		eRF1_1;eRF1_2;eRF1_3	Eukaryotic Translation Termination;Nonsense Mediated Decay (NMD) enhanced by the Exon Junction Complex (EJC);Nonsense Mediated Decay (NMD) independent of the Exon Junction Complex (EJC)	0.000685401	0.000664452	8	23.879	24.2987	4	4	2.56705	0.0338605	0.419713	1.46933
O16580	gba-1	GLCM1_CAEEL	Putative glucosylceramidase 1	22.657	22.2586	22.695	22.4882	22.1627	22.3898	22.7743	22.6418		glucosylceramide catabolic process	glucosylceramidase activity;hydrolase activity		Lysosome;Metabolic pathways;Other glycan degradation;Sphingolipid metabolism	Glyco_hydro_30;Glyco_hydro_30C		0.000685401	0.000664452	6	22.5247	22.4921	4	4	0.0691418	0.814861	-0.0325837	-0.088485
O16686	K07E8.7	YK27_CAEEL	Uncharacterized protein K07E8.7	20.2281	20.0871	20.4807	20.2472	20.9848	20.2785	20.3276	20.4918		enzyme-directed rRNA pseudouridine synthesis	pseudouridine synthase activity;RNA binding			PseudoU_synth_2		0.00133779	0.000664452	2	20.2608	20.5207	4	4	0.698046	0.20838	0.259919	0.682691
O16785	pat-6	PARV_CAEEL	Paralyzed arrest at two-fold protein 6	22.8444	22.8755	23.0341	22.9219	22.9624	22.6773	22.6445	22.7824		actin cytoskeleton reorganization;cell projection assembly;establishment or maintenance of cell polarity;mitochondrion organization;muscle cell cellular homeostasis;positive regulation of locomotion;positive regulation of sarcomere organization;striated muscle cell development;substrate adhesion-dependent cell spreading	actin binding	actin cytoskeleton;axon;basal plasma membrane;cytoplasm;focal adhesion;M band;perikaryon;striated muscle dense body		CH	Regulation of cytoskeletal remodeling and cell spreading by IPP complex components	0.000685401	0.000664452	5	22.919	22.7666	4	4	0.93818	0.275609	-0.152324	-0.538701
O16999	W03F9.1	ZPR1_CAEEL	Zinc finger protein ZPR1 homolog	23.9248	23.9494	23.8993	23.9296	23.1855	23.8492	23.9082	23.6064			zinc ion binding	cytoplasm;endoplasmic reticulum;nucleus;sarcomere;striated muscle dense body		zf-ZPR1		0.000685401	0.000664452	9	23.9258	23.6373	4	4	0.885878	0.162578	-0.288452	-0.791369
O17071	rpt-4	PRS10_CAEEL	Probable 26S proteasome regulatory subunit 10B	25.5885	25.6001	25.6214	25.6911	25.6497	25.9544	25.8912	25.5716		positive regulation of RNA polymerase II transcriptional preinitiation complex assembly;proteasome-mediated ubiquitin-dependent protein catabolic process;regulation of protein stability;ubiquitin-dependent ERAD pathway	ATP binding;identical protein binding;proteasome-activating ATPase activity	cytosolic proteasome complex;nucleus;proteasome regulatory particle, base subcomplex	Proteasome	AAA;Prot_ATP_ID_OB	Antigen processing: Ubiquitination & Proteasome degradation;Asymmetric localization of PCP proteins;CDK-mediated phosphorylation and removal of Cdc6;Cross-presentation of soluble exogenous antigens (endosomes);Degradation of DVL;Hedgehog 'on' state;Orc1 removal from chromatin;Oxygen-dependent proline hydroxylation of Hypoxia-inducible Factor Alpha;Regulation of PTEN stability and activity;Regulat…	0.000685401	0.000664452	11	25.6253	25.7667	4	4	0.725836	0.31053	0.141445	0.479102
O17087	gld-2	GLD2_CAEEL	Poly(A) RNA polymerase gld-2	20.16	20.2475	19.9466	19.9332	19.2871	20.3911	20.1074	20.2328		embryo development ending in birth or egg hatching;meiotic cell cycle;mRNA processing;nucleus organization;positive regulation of meiosis I;regulation of cell division;RNA polyadenylation	ATP binding;metal ion binding;polynucleotide adenylyltransferase activity	cytoplasm;P granule;protein-containing complex;RNA-directed RNA polymerase complex		PAP_assoc		0.000685401	0.000664452	5	20.0719	20.0046	4	4	0.0951962	0.714666	-0.0672851	-0.146828
O17214	fum-1	FUMH_CAEEL	Probable fumarate hydratase, mitochondrial	27.5988	27.4463	27.4436	27.4595	27.1529	27.4357	27.4038	27.2079		fumarate metabolic process;malate metabolic process;tricarboxylic acid cycle	fumarate hydratase activity	mitochondrion;tricarboxylic acid cycle enzyme complex	Carbon metabolism;Citrate cycle (TCA cycle);Metabolic pathways;Pyruvate metabolism	FumaraseC_C;Lyase_1	Citric acid cycle (TCA cycle)	0.000685401	0.000664452	12	27.487	27.3001	4	4	1.2426	0.212673	-0.186968	-0.668645
O17389	tth-1	TYB_CAEEL	Thymosin beta	25.819	25.9864	25.7922	25.8512	25.6547	25.9887	25.7606	25.713		actin filament organization	actin monomer binding	cell cortex;cell junction;cytoskeleton;cytosol		Thymosin		0.000685401	0.000664452	8	25.8622	25.7792	4	4	0.436505	0.489925	-0.0829716	-0.291261
O17403	cpsf-2	CPSF2_CAEEL	Probable cleavage and polyadenylation specificity factor subunit 2	22.4742	22.6258	22.7955	22.6231	22.575	22.4811	22.4746	22.6991		mRNA 3'-end processing;mRNA cleavage;mRNA polyadenylation	RNA binding	mRNA cleavage and polyadenylation specificity factor complex	mRNA surveillance pathway	Beta-Casp;CPSF100_C;Lactamase_B_6;RMMBL	Cleavage of Growing Transcript in the Termination Region;mRNA 3'-end processing;mRNA Splicing - Major Pathway;Processing of Intronless Pre-mRNAs	0.000685401	0.000664452	3	22.6297	22.5574	4	4	0.37344	0.532758	-0.0722265	-0.254264
O17528	sel-9	TMED2_CAEEL	Suppressor/enhancer of lin-12 protein 9	21.9162	22.2797	22.0901	22.1787	21.7853	22.2226	22.3102	22.3202		endoplasmic reticulum to Golgi vesicle-mediated transport;Golgi organization;intracellular protein transport;regulation of Notch signaling pathway	transporter activity	COPI-coated vesicle membrane;COPII-coated ER to Golgi transport vesicle;endoplasmic reticulum;endoplasmic reticulum-Golgi intermediate compartment;ER to Golgi transport vesicle membrane;Golgi apparatus;Golgi membrane;integral component of membrane		EMP24_GP25L	COPI-dependent Golgi-to-ER retrograde traffic;COPI-mediated anterograde transport;Pre-NOTCH Processing in Golgi	0.000685401	0.000664452	2	22.1162	22.1596	4	4	0.108141	0.753903	0.0434084	0.124636
O17570	rpl-38	RL38_CAEEL	60S ribosomal protein L38	25.6898	25.4855	25.7224	25.5819	25.2456	25.3597	25.3031	25.218	+	translation	structural constituent of ribosome	cytosolic large ribosomal subunit	Ribosome	Ribosomal_L38e	Formation of a pool of free 40S subunits;GTP hydrolysis and joining of the 60S ribosomal subunit;L13a-mediated translational silencing of Ceruloplasmin expression;Nonsense Mediated Decay (NMD) enhanced by the Exon Junction Complex (EJC);Nonsense Mediated Decay (NMD) independent of the Exon Junction Complex (EJC);SRP-dependent cotranslational protein targeting to membrane	0.000685401	0.000664452	2	25.6199	25.2816	4	4	2.78577	0.0425856	-0.338281	-1.28893
O17580	pro-2	NOC2L_CAEEL	Nucleolar complex protein 2 homolog	23.8372	23.8122	24.1159	23.8821	24.1966	23.9739	24.0966	24.1043		cell differentiation;gonadal mesoderm development;negative regulation of histone acetylation;negative regulation of transcription by RNA polymerase II;ribosomal large subunit biogenesis	histone binding;repressing transcription factor binding;transcription corepressor activity	Noc1p-Noc2p complex;Noc2p-Noc3p complex;nucleolus;nucleoplasm		Noc2		0.000685401	0.000664452	7	23.9118	24.0928	4	4	1.13951	0.223114	0.181002	0.639117
O17583	lin-10	LIN10_CAEEL	Protein lin-10	21.1974	21.3163	21.0836	21.3518	21.2662	21.4203	21.3777	21.1655		chemical synaptic transmission;nervous system development;neuron-neuron synaptic transmission;positive regulation of backward locomotion;positive regulation of vulval development;protein localization;protein localization to basolateral plasma membrane;protein localization to early endosome;receptor localization to synapse;regulation of backward locomotion;response to mechanical stimulus;sensory p…	Rab GTPase binding	cell junction;cytoplasm;dendrite;dendritic spine;Golgi apparatus;Golgi cisterna membrane;Golgi trans cisterna;neuron projection;neuronal cell body;plasma membrane;synapse;trans-Golgi network transport vesicle		PDZ;PID	Dopamine Neurotransmitter Release Cycle	0.000685401	0.000664452	2	21.2373	21.3074	4	4	0.36215	0.543728	0.0701165	0.247138
O17586	pas-1	PSA6_CAEEL	Proteasome subunit alpha type-6	27.6442	27.6445	27.6396	27.6691	27.6003	27.6663	27.6289	27.4992		proteasomal protein catabolic process;proteasomal ubiquitin-independent protein catabolic process;proteasome-mediated ubiquitin-dependent protein catabolic process	endopeptidase activity;threonine-type endopeptidase activity	cytoplasm;nucleus;proteasome core complex;proteasome core complex, alpha-subunit complex	Proteasome	Proteasome;Proteasome_A_N	Antigen processing: Ubiquitination & Proteasome degradation;Asymmetric localization of PCP proteins;CDK-mediated phosphorylation and removal of Cdc6;Cross-presentation of soluble exogenous antigens (endosomes);Degradation of DVL;Hedgehog 'on' state;Orc1 removal from chromatin;Oxygen-dependent proline hydroxylation of Hypoxia-inducible Factor Alpha;Regulation of PTEN stability and activity;Regulat…	0.000685401	0.000664452	9	27.6493	27.5987	4	4	0.670082	0.597764	-0.0506449	-0.214214
O17606	C27H6.8	YK4P_CAEEL	MYG1 protein C27H6.8	24.9047	25.016	24.8439	25.0375	24.8738	24.9481	24.9381	24.9699				nucleus		UPF0160		0.000685401	0.000664452	7	24.9505	24.9325	4	4	0.135443	0.844731	-0.0180655	-0.0721583
O17607	ruvb-1	RUVB1_CAEEL	RuvB-like 1	24.3044	24.3422	24.3144	24.355	23.9367	24.4923	24.4463	24.3015		box C/D snoRNP assembly;chromatin remodeling;DNA repair;histone acetylation;nematode larval development;positive regulation of translation;regulation of transcription by RNA polymerase II;TOR signaling	ATP binding;ATP-dependent 5'-3' DNA helicase activity;ATP-dependent DNA helicase activity	cytoplasm;Ino80 complex;NuA4 histone acetyltransferase complex;nucleus;R2TP complex;Swr1 complex	Wnt signaling pathway	TIP49	Ub-specific processing proteases	0.000685401	0.000664452	12	24.329	24.2942	4	4	0.100885	0.780882	-0.0347471	-0.106436
O17622	C29F7.3	KCY1_CAEEL	UMP-CMP kinase 1	23.6351	23.8345	24.0608	23.9026	24.1995	23.7164	23.8958	23.9995		'de novo' pyrimidine nucleobase biosynthetic process;UDP biosynthetic process	ATP binding;cytidylate kinase activity;UMP kinase activity	cytoplasm;nucleus	Drug metabolism - other enzymes;Metabolic pathways;Pyrimidine metabolism		Interconversion of nucleotide di- and triphosphates	0.000685401	0.000664452	4	23.8583	23.9528	4	4	0.295067	0.502173	0.0945601	0.283097
O17680	sams-1	METK1_CAEEL	Probable S-adenosylmethionine synthase 1	27.4136	27.3784	27.5689	27.5025	27.2199	27.1725	27.2663	27.3314		negative regulation of lipid storage;one-carbon metabolic process;S-adenosylmethionine biosynthetic process	ATP binding;metal ion binding;methionine adenosyltransferase activity	cytosol	Biosynthesis of amino acids;Cysteine and methionine metabolism;Metabolic pathways	S-AdoMet_synt_C;S-AdoMet_synt_M;S-AdoMet_synt_N	Metabolism of ingested SeMet, Sec, MeSec into H2Se;Methylation;Sulfur amino acid metabolism	0.000685401	0.000664452	15	27.4659	27.2475	4	4	2.13723	0.126607	-0.218332	-0.856643
O17695	hda-1	HDA1_CAEEL	Histone deacetylase 1	24.52	24.5322	24.4795	24.4553	24.6479	24.9761	24.9252	24.7139		cell differentiation;embryo development ending in birth or egg hatching;embryonic digestive tract morphogenesis;gonad development;histone deacetylation;histone H3 deacetylation;histone H4 deacetylation;negative regulation of Notch signaling pathway;negative regulation of Ras protein signal transduction;negative regulation of stress response to copper ion;negative regulation of transcription by RN…	histone deacetylase activity;NAD-dependent histone deacetylase activity (H3-K14 specific);RNA polymerase II repressing transcription factor binding	cytoplasm;germ cell nucleus;histone deacetylase complex;nucleus;NuRD complex;Sin3-type complex	Longevity regulating pathway - multiple species;Notch signaling pathway	Hist_deacetyl	Deactivation of the beta-catenin transactivating complex;G0 and Early G1;Regulation of PTEN gene transcription;RUNX1 regulates genes involved in megakaryocyte differentiation and platelet function;SUMOylation of chromatin organization proteins	0.000685401	0.000664452	9	24.4967	24.8158	4	4	2.10096	0.0500179	0.319058	1.13271
O17730	mpst-1	THT2_CAEEL	Putative thiosulfate sulfurtransferase mpst-1	22.4472	22.3078	22.3998	22.4356	23.0682	22.6789	22.8199	22.8636	+		thiosulfate sulfurtransferase activity		Cysteine and methionine metabolism;Metabolic pathways;Sulfur metabolism;Sulfur relay system	Rhodanese	Degradation of cysteine and homocysteine	0.000685401	0.000664452	2	22.3976	22.8577	4	4	2.74602	0.0167407	0.460062	1.60595
O17732	pyc-1	PYC1_CAEEL	Pyruvate carboxylase 1	25.3598	25.1945	25.2513	25.2491	25.486	25.4349	25.408	25.4422		gluconeogenesis;pyruvate metabolic process	ATP binding;biotin binding;metal ion binding;pyruvate carboxylase activity	cytoplasm;mitochondrion	Biosynthesis of amino acids;Carbon metabolism;Citrate cycle (TCA cycle);Metabolic pathways;Pyruvate metabolism	Biotin_carb_C;Biotin_carb_N;Biotin_lipoyl;CPSase_L_D2;HMGL-like;PYC_OADA	Biotin transport and metabolism;Gluconeogenesis	0.000685401	0.000664452	17	25.2637	25.4428	4	4	2.47174	0.180087	0.179129	0.751927
O17861	F37H8.5	YVRI_CAEEL	GILT-like protein F37H8.5	24.8914	24.8579	24.8074	24.8311	24.6178	24.7072	24.485	24.3933				cytoplasm;extracellular region		GILT	MHC class II antigen presentation	0.000685401	0.000664452	8	24.847	24.5508	4	4	2.20626	0.0559887	-0.296142	-1.08921
O17883	strl-1	STAL1_CAEEL	Steroidogenic acute regulatory-like protein 1	23.4932	23.2636	23.5509	23.346	23.7156	23.6636	23.8671	23.961	+		lipid binding			START		0.000685401	0.000664452	5	23.4134	23.8018	4	4	2.19022	0.0420161	0.388396	1.31642
O17915	ran-1	RAN_CAEEL	GTP-binding nuclear protein ran-1	27.5426	27.6466	27.6699	27.6547	27.5985	27.7432	27.7375	27.7592		cell cycle;cell division;embryo development ending in birth or egg hatching;oogenesis;protein import into nucleus	GTP binding;GTPase activity	condensed chromosome kinetochore;cytoplasm;nucleus	Ribosome biogenesis in eukaryotes;RNA transport	Ras	Regulation of cholesterol biosynthesis by SREBP (SREBF)	0.000685401	0.000664452	9	27.6284	27.7096	4	4	0.863907	0.444664	0.0811591	0.328221
O17919	K01G5.5	DKC1_CAEEL	Putative H/ACA ribonucleoprotein complex subunit 4	26.6162	26.7257	26.7618	26.7722	26.5657	26.7396	26.707	26.6459		box H/ACA snoRNA 3'-end processing;mRNA pseudouridine synthesis;rRNA pseudouridine synthesis;snRNA pseudouridine synthesis	pseudouridine synthase activity;RNA binding	box H/ACA snoRNP complex	Ribosome biogenesis in eukaryotes	DKCLD;PUA;TruB_C_2;TruB_N		0.000685401	0.000664452	13	26.719	26.6646	4	4	0.470846	0.595366	-0.0544205	-0.215698
O17953	dld-1	DLDH_CAEEL	Dihydrolipoyl dehydrogenase, mitochondrial	23.9569	23.8552	24.3463	23.4339	24.9485	23.1831	23.8291	24.2243		cell redox homeostasis;fatty acid biosynthetic process	dihydrolipoyl dehydrogenase activity;electron transfer activity;flavin adenine dinucleotide binding	mitochondrial matrix	Carbon metabolism;Citrate cycle (TCA cycle);Glycine, serine and threonine metabolism;Glycolysis / Gluconeogenesis;Glyoxylate and dicarboxylate metabolism;Lysine degradation;Metabolic pathways;Propanoate metabolism;Pyruvate metabolism;Tryptophan metabolism;Valine, leucine and isoleucine degradation	Pyr_redox_2;Pyr_redox_dim	Branched-chain amino acid catabolism;Citric acid cycle (TCA cycle);Glycine degradation;Glyoxylate metabolism and glycine degradation;Lysine catabolism;Pyruvate metabolism;Regulation of pyruvate dehydrogenase (PDH) complex;Signaling by Retinoic Acid	0.000685401	0.000664452	12	23.8981	24.0463	4	4	0.135004	0.552958	0.148186	0.241235
O17966	top-1	TOP1_CAEEL	DNA topoisomerase 1	22.8466	22.7854	22.8381	22.8937	22.7956	22.7866	22.6952	22.6358		chromatin remodeling;chromosome segregation;DNA replication;DNA topological change	DNA binding;DNA topoisomerase type I activity	nucleolus;nucleus;replication fork protection complex;spindle pole centrosome		Topo_C_assoc;Topoisom_I;Topoisom_I_N	SUMOylation of DNA replication proteins	0.000685401	0.000664452	3	22.841	22.7283	4	4	1.35976	0.32267	-0.112673	-0.461321
O18023	igdb-2	IGDB2_CAEEL	Ig-like and fibronectin type-III domain-containing protein 2	22.4153	22.4906	22.6737	22.4927	22.8148	22.6607	22.9181	22.9993				integral component of membrane;plasma membrane;sarcomere		DB;fn3;I-set		0.000685401	0.000664452	5	22.5181	22.8482	4	4	1.95105	0.0501677	0.33012	1.13297
O18054	pfd-3	PFD3_CAEEL	Probable prefoldin subunit 3	23.7095	23.7513	23.7354	23.7989	23.6175	23.6677	23.6102	23.7088		microtubule-based process;protein folding;tubulin complex assembly	tubulin binding	cytoplasm;polysome;prefoldin complex		Prefoldin		0.000685401	0.000664452	2	23.7488	23.651	4	4	1.77565	0.347511	-0.0977249	-0.425319
O18158	ogt-1	OGT1_CAEEL	UDP-N-acetylglucosamine--peptide N-acetylglucosaminyltransferase	21.2814	21.2165	21.3551	21.1161	21.947	21.8178	21.7962	21.8123	+	dauer larval development;energy reserve metabolic process;glycogen metabolic process;lipid storage;protein dephosphorylation;protein O-linked glycosylation;reproduction	protein N-acetylglucosaminyltransferase activity;protein serine/threonine phosphatase activity	nucleus;perinuclear region of cytoplasm	Other types of O-glycan biosynthesis	Glyco_transf_41;TPR_1;TPR_8		0.000685401	0.000664452	4	21.2423	21.8433	4	4	4.17953	0.00102326	0.601047	2.29827
O18178	pptr-1	2A51_CAEEL	Serine/threonine-protein phosphatase 2A regulatory subunit pptr-1	25.1383	25.0296	25.0104	24.9553	24.545	25.0864	25.1068	25.0024		dauer larval development;determination of adult lifespan;negative regulation of insulin receptor signaling pathway;P granule assembly;protein dephosphorylation;regulation of lipid storage;regulation of protein autophosphorylation;response to heat;signal transduction	protein kinase binding;protein phosphatase activator activity	cytosol;nucleus;protein phosphatase type 2A complex	mRNA surveillance pathway	B56	CTLA4 inhibitory signaling;Degradation of beta-catenin by the destruction complex;Negative regulation of MAPK pathway;PI5P, PP2A and IER3 Regulate PI3K/AKT Signaling;RAF activation	0.000685401	0.000664452	9	25.0334	24.9352	4	4	0.29966	0.489575	-0.0982633	-0.291178
O18195	ddl-2	WASH1_CAEEL	WASH complex subunit homolog 1	18.0972	21.1627	21.0042	20.8355	20.699	21.1584	21.1803	21.0251		Arp2/3 complex-mediated actin nucleation;cytoplasmic sequestering of protein;determination of adult lifespan;regulation of transcription regulatory region DNA binding	alpha-tubulin binding	early endosome;WASH complex		WASH_WAHD		0.000685401	0.000664452	2	21.0008	21.0157	3	4	0.451219	0.162636	0.740832	0.790342
O18211	mop-25.2	MO25M_CAEEL	MO25-like protein 2	25.2357	25.2525	25.4264	25.4034	25.4453	25.4245	25.6377	25.6709		asymmetric neuroblast division;signal transduction by protein phosphorylation		cytoplasm;spindle pole	mTOR signaling pathway	Mo25	Energy dependent regulation of mTOR by LKB1-AMPK;Neutrophil degranulation	0.000685401	0.000664452	5	25.3295	25.5446	4	4	1.42572	0.172244	0.215114	0.765889
O18229	Y57G11C.3	6PGL_CAEEL	Putative 6-phosphogluconolactonase	25.1679	25.0717	25.2219	25.1645	25.3364	25.1941	25.2575	25.3489		carbohydrate metabolic process;pentose-phosphate shunt, oxidative branch	6-phosphogluconolactonase activity	endoplasmic reticulum;sarcomere;striated muscle dense body	Carbon metabolism;Metabolic pathways;Pentose phosphate pathway	Glucosamine_iso	Pentose phosphate pathway	0.000685401	0.000664452	7	25.1565	25.2842	4	4	1.43328	0.287134	0.127729	0.515488
O18282	frg-1	FRG1_CAEEL	Protein FRG1 homolog	21.1227	18.3292	20.9379	20.929	21.0784	21.4059	21.3053	21.296		actin filament bundle assembly;muscle organ development;rRNA processing	actin filament binding;protein homodimerization activity;RNA binding	Cajal body;catalytic step 2 spliceosome;nucleolus;striated muscle dense body		FRG1		0.000685401	0.000664452	3	20.9965	21.2714	3	4	0.676607	0.0565525	0.941731	1.08013
O18650	rps-19	RS19_CAEEL	40S ribosomal protein S19	23.2087	23.3564	23.759	23.7482	22.8789	23.0736	23.3257	24.0422		ribosomal small subunit assembly;translation	structural constituent of ribosome	cytosolic small ribosomal subunit	Ribosome	Ribosomal_S19e	Formation of a pool of free 40S subunits;Formation of the ternary complex, and subsequently, the 43S complex;GTP hydrolysis and joining of the 60S ribosomal subunit;L13a-mediated translational silencing of Ceruloplasmin expression;Major pathway of rRNA processing in the nucleolus and cytosol;Nonsense Mediated Decay (NMD) enhanced by the Exon Junction Complex (EJC);Nonsense Mediated Decay (NMD) in…	0.000685401	0.000664452	6	23.5181	23.3301	4	4	0.266896	0.384447	-0.187969	-0.383603
O44156	pas-6	PSA1_CAEEL	Proteasome subunit alpha type-1	26.1798	26.1991	26.2983	26.1728	26.2953	26.2781	26.355	26.5134		proteasomal protein catabolic process;proteasomal ubiquitin-independent protein catabolic process;proteasome-mediated ubiquitin-dependent protein catabolic process	endopeptidase activity;threonine-type endopeptidase activity	cytoplasm;nucleus;proteasome core complex;proteasome core complex, alpha-subunit complex	Proteasome	Proteasome;Proteasome_A_N	Antigen processing: Ubiquitination & Proteasome degradation;Asymmetric localization of PCP proteins;CDK-mediated phosphorylation and removal of Cdc6;Cross-presentation of soluble exogenous antigens (endosomes);Degradation of DVL;Hedgehog 'on' state;Orc1 removal from chromatin;Oxygen-dependent proline hydroxylation of Hypoxia-inducible Factor Alpha;Regulation of PTEN stability and activity;Regulat…	0.000685401	0.000664452	10	26.2125	26.3604	4	4	1.2888	0.259724	0.147933	0.566851
O44199	rad-50	RAD50_CAEEL	DNA repair protein rad-50	20.2845	20.2815	19.9634	20.3205	20.1571	20.3879	20.4226	20.4756		chromosome organization involved in meiotic cell cycle;DNA duplex unwinding;DNA repair;nucleic acid phosphodiester bond hydrolysis;telomere capping;telomere maintenance via recombination;telomere maintenance via telomerase	adenylate kinase activity;ATP binding;ATPase activity;double-stranded telomeric DNA binding;G-quadruplex DNA binding;metal ion binding;single-stranded telomeric DNA binding	condensed nuclear chromosome;Mre11 complex;nuclear chromatin;nuclear chromosome, telomeric region;site of double-strand break		Rad50_zn_hook	Sensing of DNA Double Strand Breaks	0.000685401	0.000664452	4	20.2125	20.3608	4	4	0.651961	0.309891	0.148333	0.479872
O44326	hmp-2	HMP2_CAEEL	Beta-catenin-like protein hmp-2	18.0972	18.3292	21.1081	21.2474	21.2272	21.1799	21.4098	21.4512	+	canonical Wnt signaling pathway;cell migration;cell migration involved in gastrulation;desmosome assembly;embryo development ending in birth or egg hatching;embryonic body morphogenesis;establishment of mitotic spindle orientation;left/right axis specification;negative regulation of cell division;positive regulation of transcription by RNA polymerase II;regulation of actin cytoskeleton organizati…	alpha-catenin binding;cadherin binding;nuclear hormone receptor binding;protein domain specific binding;protein kinase binding;protein phosphatase binding;structural molecule activity;transcription coactivator activity	catenin complex;cell-cell adherens junction;nucleus		Arm	Neutrophil degranulation	0.000685401	0.000664452	2	21.1777	21.317	2	4	0.965077	0.0238182	1.62154	1.52954
O44400	F37C4.5	F37C4_CAEEL	Protein F37C4.5	25.2791	25.3379	25.3449	25.3802	25.2125	25.3449	25.2825	25.1853						DUF4139;DUF4140		0.000685401	0.000664452	20	25.3355	25.2563	4	4	0.976221	0.444976	-0.0792093	-0.327842
O44408	kgb-1	KGB1_CAEEL	GLH-binding kinase 1	24.3415	24.4417	24.3759	24.4725	24.1145	24.3142	24.277	24.3699		activation of MAPK activity;cellular response to arsenite ion;cellular response to organic substance;cellular response to toxic substance;defense response to Gram-negative bacterium;determination of adult lifespan;intracellular signal transduction;JNK cascade;JUN phosphorylation;male meiotic nuclear division;negative regulation of defense response to bacterium;negative regulation of gene expressi…	ATP binding;DEAD/H-box RNA helicase binding;JUN kinase activity;MAP kinase activity;protein C-terminus binding;protein kinase activity;protein serine/threonine kinase activity;RNA polymerase II repressing transcription factor binding	cytoplasm;nucleus	AGE-RAGE signaling pathway in diabetic complications;Apoptosis - multiple species;Autophagy - animal;Axon regeneration;ErbB signaling pathway;FoxO signaling pathway;Longevity regulating pathway - worm;MAPK signaling pathway;Mitophagy - animal;Protein processing in endoplasmic reticulum;Wnt signaling pathway	Pkinase		0.000685401	0.000664452	8	24.4079	24.2689	4	4	1.16836	0.280235	-0.139003	-0.529507
O44410	T07A9.8	RRP8_CAEEL	Ribosomal RNA-processing protein 8	20.3933	20.3011	20.6209	20.2414	20.7351	20.6787	21.034	20.7391	+	cellular response to glucose starvation;chromatin silencing at rDNA;regulation of transcription by glucose;rRNA processing	methylated histone binding;methyltransferase activity	chromatin silencing complex;nucleolus;rDNA heterochromatin		Methyltransf_8	SIRT1 negatively regulates rRNA expression	0.00173511	0.000664452	2	20.3892	20.7967	4	4	1.90357	0.0425344	0.407553	1.2909
O44411	nog-1	NOG1_CAEEL	Nucleolar GTP-binding protein 1	24.5464	24.7078	24.589	24.6411	24.2503	24.465	24.5204	24.3972		determination of adult lifespan;negative regulation of lipid storage;regulation of insulin receptor signaling pathway involved in determination of adult lifespan;regulation of reproductive process;ribosome biogenesis	GTP binding	nucleolus;nucleus	Ribosome biogenesis in eukaryotes	NOG1;NOGCT		0.000685401	0.000664452	14	24.6211	24.4082	4	4	1.6941	0.161383	-0.212876	-0.794528
O44441	mai-2	ATIF2_CAEEL	ATPase inhibitor mai-2, mitochondrial	27.0248	26.9913	27.179	27.0147	26.8991	26.8959	26.8058	26.8897		heme biosynthetic process;negative regulation of ATPase activity;negative regulation of nucleotide metabolic process	ATPase binding;ATPase inhibitor activity	mitochondrion		IATP		0.000685401	0.000664452	8	27.0525	26.8726	4	4	2.00899	0.191643	-0.179805	-0.724229
O44451	pdhb-1	ODPB_CAEEL	Pyruvate dehydrogenase E1 component subunit beta, mitochondrial	27.2329	27.3661	27.314	27.2413	27.3105	27.0251	27.0623	27.1904		glycolytic process	pyruvate dehydrogenase (acetyl-transferring) activity	mitochondrial matrix;mitochondrion	Carbon metabolism;Citrate cycle (TCA cycle);Glycolysis / Gluconeogenesis;Metabolic pathways;Pyruvate metabolism	Transket_pyr;Transketolase_C	Glyoxylate metabolism and glycine degradation;Pyruvate metabolism;Regulation of pyruvate dehydrogenase (PDH) complex;Signaling by Retinoic Acid	0.000685401	0.000664452	6	27.2886	27.1471	4	4	1.00906	0.2852	-0.141473	-0.519653
O44476	hoe-1	RNZ2_CAEEL	Zinc phosphodiesterase ELAC protein 2 homolog	24.4776	24.4527	24.3856	24.3614	24.0716	24.2396	24.2826	24.1923		germ cell development;meiotic cell cycle;mitochondrial tRNA 3'-trailer cleavage, endonucleolytic;nematode larval development;positive regulation of vulval development	endonuclease activity;metal ion binding	mitochondrion;nucleus	RNA transport	Lactamase_B_2		0.000685401	0.000664452	10	24.4193	24.1965	4	4	2.24103	0.11448	-0.222787	-0.880045
O44480	rpl-20	RL18A_CAEEL	60S ribosomal protein L18a	28.3135	28.317	28.242	28.2485	28.0071	28.1797	28.1426	28.1163		translation	structural constituent of ribosome	cytosolic large ribosomal subunit	Ribosome	Ribosomal_L18A	Formation of a pool of free 40S subunits;GTP hydrolysis and joining of the 60S ribosomal subunit;L13a-mediated translational silencing of Ceruloplasmin expression;Nonsense Mediated Decay (NMD) enhanced by the Exon Junction Complex (EJC);Nonsense Mediated Decay (NMD) independent of the Exon Junction Complex (EJC);SRP-dependent cotranslational protein targeting to membrane	0.000685401	0.000664452	9	28.2803	28.1114	4	4	2.14293	0.204006	-0.168815	-0.69671
O44502	cogc-8	COG8_CAEEL	Conserved oligomeric Golgi complex subunit 8	19.1956	19.0682	19.2424	19.1128	18.4647	19.4362	19.4331	19.2999		gonad morphogenesis;intra-Golgi vesicle-mediated transport;protein transport;regulation of cell migration		Golgi membrane;Golgi transport complex		Dor1	COPI-mediated anterograde transport;Intra-Golgi traffic	0.000685401	0.000664452	2	19.1547	19.3897	4	3	0.0052835	0.979645	0.00373983	0.00856321
O44568	W03F8.3	RF1M_CAEEL	Probable peptide chain release factor 1, mitochondrial	19.9363	20.3296	18.5694	20.3964	19.6566	20.1958	20.2779	20.0901		mitochondrial translational termination;translational termination	ribosome binding;translation release factor activity, codon specific	mitochondrion		PCRF;RF-1		0.000685401	0.000664452	3	20.2208	20.0551	3	4	0.221613	0.386129	0.24717	0.381987
O44730	zig-7	ZIG7_CAEEL	Zwei Ig domain protein zig-7	22.9547	22.1779	26.2458	22.4631	22.9643	22.6135	25.2507	24.7532		axon guidance;dendrite self-avoidance;homophilic cell adhesion via plasma membrane adhesion molecules	cell-cell adhesion mediator activity	axon;extracellular region;plasma membrane				0.000685401	0.000664452	2	23.4604	23.8954	4	4	0.144427	0.451016	0.435068	0.323434
O44739	bag-1	BAG1_CAEEL	BAG family molecular chaperone regulator 1	24.5217	24.4774	24.4601	24.5454	24.48	24.7075	24.6746	24.5425		chaperone cofactor-dependent protein refolding	chaperone binding		Protein processing in endoplasmic reticulum	BAG		0.000685401	0.000664452	7	24.5011	24.6012	4	4	0.880353	0.378982	0.100036	0.388718
O44750	app-1	XPP_CAEEL	Xaa-Pro aminopeptidase app-1	25.2606	25.2665	25.4485	25.363	24.884	24.5086	24.6949	24.7609	+	proteolysis	metalloaminopeptidase activity;protein homodimerization activity;zinc ion binding	cytoplasm		Creatinase_N;Peptidase_M24;Peptidase_M24_C		0.000685401	0.000664452	15	25.3347	24.7121	4	4	3.34126	0.000733333	-0.622539	-2.14559
O44952	lonp-1	LONM_CAEEL	Lon protease homolog, mitochondrial	22.5411	22.9938	22.7276	22.785	22.7864	22.8682	22.6551	22.8208		cellular response to oxidative stress;chaperone-mediated protein complex assembly;mitochondrion organization;oxidation-dependent protein catabolic process;protein catabolic process;protein quality control for misfolded or incompletely synthesized proteins	ATP binding;ATP-dependent peptidase activity;sequence-specific DNA binding;serine-type endopeptidase activity;single-stranded DNA binding	mitochondrial matrix		AAA;Lon_C;LON_substr_bdg		0.000685401	0.000664452	7	22.7618	22.7826	4	4	0.0716354	0.853682	0.020781	0.0684031
O44959	riok-1	RIOK1_CAEEL	Serine/threonine-protein kinase RIO1	22.5519	22.5956	22.6564	22.7071	22.872	22.7318	22.4997	22.7463		germ cell development;germ cell proliferation;gonad development;maturation of SSU-rRNA;meiotic cell cycle;negative regulation of MAPK cascade;nematode larval development;oogenesis;positive regulation of Ras protein signal transduction;positive regulation of vulval development	ATP binding;hydrolase activity;metal ion binding;protein serine/threonine kinase activity	cytosol;preribosome, small subunit precursor	Ribosome biogenesis in eukaryotes		Major pathway of rRNA processing in the nucleolus and cytosol	0.000685401	0.000664452	7	22.6278	22.7124	4	4	0.448238	0.483981	0.084671	0.297368
O45100	mec-17	ATAT1_CAEEL	Alpha-tubulin N-acetyltransferase 1	20.8053	20.6286	21.1293	20.7448	21.1763	20.8719	20.6561	18.4866		alpha-tubulin acetylation;mechanoreceptor differentiation;neuron development;protein acetylation;regulation of microtubule cytoskeleton organization;thigmotaxis	lysine N-acetyltransferase activity, acting on acetyl phosphate as donor;tubulin N-acetyltransferase activity	microtubule		Acetyltransf_16		0.000685401	0.000664452	2	20.827	20.9014	4	3	0.368847	0.221303	-0.529275	-0.643603
O45218	ads-1	ADAS_CAEEL	Alkyldihydroxyacetonephosphate synthase	24.8558	24.9646	24.965	25.0507	24.6956	24.6611	24.6608	24.776		ether lipid biosynthetic process	alkylglycerone-phosphate synthase activity;FAD binding;oxidoreductase activity	peroxisome	Ether lipid metabolism;Metabolic pathways;Peroxisome	FAD_binding_4;FAD-oxidase_C	Plasmalogen biosynthesis	0.000685401	0.000664452	10	24.959	24.6984	4	4	2.77835	0.0617351	-0.260635	-1.04978
O45241	C04H5.1	TR112_CAEEL	Multifunctional methyltransferase subunit TRM112-like protein	22.4565	22.8927	22.6116	22.7426	22.4572	22.9276	22.7148	22.1406		peptidyl-glutamine methylation;rRNA (guanine-N7)-methylation;tRNA methylation	protein heterodimerization activity			Trm112p	Eukaryotic Translation Termination;Methylation	0.000685401	0.000664452	2	22.6758	22.56	4	4	0.243039	0.485552	-0.115798	-0.294278
O45244	mog-4	DHX16_CAEEL	Probable pre-mRNA-splicing factor ATP-dependent RNA helicase mog-4	21.8033	21.8529	21.6436	21.9291	21.7651	21.9335	21.739	21.8754		developmental growth;embryonic body morphogenesis;feminization of hermaphroditic germ-line;germ cell development;mRNA processing;RNA splicing	ATP binding;ATP-dependent 3'-5' RNA helicase activity;RNA binding	spliceosomal complex	Spliceosome	HA2;Helicase_C;OB_NTP_bind	mRNA Splicing - Major Pathway	0.000685401	0.000664452	6	21.8072	21.8283	4	4	0.101976	0.837393	0.0210395	0.0762791
O45293	gly-8	GALT8_CAEEL	Probable N-acetylgalactosaminyltransferase 8	22.4277	22.4742	22.5088	22.5327	21.9697	22.1691	22.1509	22.0247	+	protein glycosylation;regulation of Notch signaling pathway	metal ion binding;Notch binding;transferase activity, transferring glycosyl groups	Golgi apparatus;Golgi membrane;integral component of membrane		Glycos_transf_2		0.000685401	0.000664452	5	22.4858	22.0786	4	4	3.57014	0.0168657	-0.407254	-1.60623
O45307	ddo-1	OXDD1_CAEEL	D-aspartate oxidase 1	22.3583	22.3576	22.6035	22.5749	22.2866	22.0232	21.9154	22.0782	+	D-amino acid metabolic process;oxidation-reduction process	cofactor binding;D-amino-acid oxidase activity;D-aspartate oxidase activity;D-glutamate oxidase activity;FAD binding	peroxisome	Alanine, aspartate and glutamate metabolism;Metabolic pathways;Peroxisome	DAO	Glyoxylate metabolism and glycine degradation	0.000685401	0.000664452	4	22.4736	22.0759	4	4	2.08171	0.041888	-0.397701	-1.31333
O45346	osm-11	OSM11_CAEEL	Notch ligand osm-11	22.8047	22.9331	22.9165	23.0256	22.4971	22.5215	22.514	22.4453	+	cell fate specification;positive regulation of Notch signaling pathway;response to osmotic stress;vulval development	Notch binding	apical part of cell;extracellular space				0.000685401	0.000664452	5	22.92	22.4945	4	4	3.91835	0.00687273	-0.425515	-1.71274
O45379	arl-3	ARL3_CAEEL	ADP-ribosylation factor-like protein 3	22.4195	22.4766	22.5185	22.4012	18.4647	22.2201	18.5423	22.3188	+	cilium assembly;protein transport;vesicle-mediated transport	GTP binding	Golgi apparatus;microtubule cytoskeleton		Arf	Trafficking of myristoylated proteins to the cilium	0.000685401	0.000664452	2	22.454	22.2694	4	2	0.974426	0.0166176	-2.06751	-1.60551
O45380	tps-2	TPS2_CAEEL	Alpha,alpha-trehalose-phosphate synthase [UDP-forming] 2	21.107	21.445	21.3605	21.2009	20.6415	21.5011	21.5573	21.2204		dephosphorylation;trehalose biosynthetic process;trehalose metabolism in response to stress	alpha,alpha-trehalose-phosphate synthase (UDP-forming) activity	alpha,alpha-trehalose-phosphate synthase complex (UDP-forming);cytoplasm;cytosol		Glyco_transf_20		0.000685401	0.000664452	6	21.2784	21.2301	4	4	0.0778645	0.77319	-0.0482583	-0.114078
O45405	exl-1	EXL1_CAEEL	Chloride intracellular channel exl-1	22.7725	22.7138	22.9526	22.8193	22.6749	22.7132	22.7808	22.7301		regulation of ion transmembrane transport	chloride channel activity;voltage-gated ion channel activity	apical plasma membrane;chloride channel complex;endoplasmic reticulum;Golgi apparatus;Golgi membrane;lysosomal membrane;lysosome;muscle cell projection membrane;nucleus;striated muscle dense body			Ion homeostasis;Stimuli-sensing channels	0.000685401	0.000664452	3	22.8145	22.7247	4	4	0.807256	0.417397	-0.0898223	-0.351738
O45495	uev-1	UB2V1_CAEEL	Ubiquitin-conjugating enzyme E2 variant 1	26.0434	26.1816	26.2102	26.1584	25.6842	26.3257	26.3229	26.2317		postreplication repair;protein K63-linked ubiquitination;regulation of locomotion involved in locomotory behavior;regulation of protein localization to cell surface	ubiquitin conjugating enzyme activity;ubiquitin conjugating enzyme binding	cytosol;dendrite;neuron projection;nucleus;perikaryon		UQ_con	Antigen processing: Ubiquitination & Proteasome degradation;Formation of Incision Complex in GG-NER;Interleukin-1 signaling	0.000685401	0.000664452	4	26.1484	26.1411	4	4	0.0155578	0.95718	-0.0072732	-0.0203078
O45551	ife-1	IF4E1_CAEEL	Eukaryotic translation initiation factor 4E-1	24.38	24.2317	24.4585	24.3532	24.9549	24.55	24.5252	24.8622	+	embryo development ending in birth or egg hatching;oocyte maturation;regulation of translation;spermatid development	RNA 7-methylguanosine cap binding;RNA trimethylguanosine cap binding;translation initiation factor activity	cytoplasm;eukaryotic translation initiation factor 4F complex;P granule		IF4E	Activation of the mRNA upon binding of the cap-binding complex and eIFs, and subsequent binding to 43S;ISG15 antiviral mechanism;L13a-mediated translational silencing of Ceruloplasmin expression;Ribosomal scanning and start codon recognition;Translation initiation complex formation	0.000685401	0.000664452	2	24.3559	24.7231	4	4	1.67338	0.0493003	0.367194	1.15257
O45599	cbd-1	CBD1_CAEEL	Chitin-binding domain protein cbd-1	21.5649	21.5236	21.5815	21.5886	21.5319	21.3875	21.4218	21.4161		chitin metabolic process;eggshell formation;multicellular organism development;positive regulation of protein localization to cell cortex;positive regulation of protein localization to plasma membrane	chitin binding	cell periphery;extracellular region		CBM_14		0.000685401	0.000664452	4	21.5646	21.4393	4	4	1.93669	0.279084	-0.12529	-0.533274
O45679	cysl-2	CYSK2_CAEEL	Bifunctional L-3-cyanoalanine synthase/cysteine synthase	24.3913	24.2259	24.4843	24.4357	24.1148	24.1184	24.1534	24.2802		cysteine biosynthetic process from serine	cysteine synthase activity;L-3-cyanoalanine synthase activity;pyridoxal phosphate binding	cytoplasm	Biosynthesis of amino acids;Carbon metabolism;Cysteine and methionine metabolism;Metabolic pathways;Sulfur metabolism	PALP		0.000685401	0.000664452	6	24.3843	24.1667	4	4	1.72454	0.151505	-0.217605	-0.811253
O45686	asah-1	ASAH1_CAEEL	Acid ceramidase	22.3493	22.3603	22.2822	22.4237	21.9691	22.0825	21.8495	21.8736	+	sphingolipid metabolic process	ceramidase activity;hydrolase activity, acting on carbon-nitrogen (but not peptide) bonds;N-acylsphingosine amidohydrolase activity	lysosome	Lysosome;Metabolic pathways;Sphingolipid metabolism	CBAH;NAAA-beta	Glycosphingolipid metabolism;Neutrophil degranulation	0.000685401	0.000664452	3	22.3539	21.9437	4	4	3.30186	0.0184828	-0.410201	-1.57524
O45717	nud-2	NUD2_CAEEL	Protein nud-2	21.4955	21.6136	21.6761	21.5944	22.0502	21.8415	21.7971	21.8396		cell migration;centrosome localization;chromosome segregation;establishment of chromosome localization;establishment of mitotic spindle orientation;microtubule nucleation;mitotic centrosome separation;nuclear migration;regulation of microtubule motor activity;synaptic transmission, GABAergic;synaptic vesicle transport;vesicle transport along microtubule	microtubule binding	centrosome;kinesin complex;kinetochore;nuclear envelope;synapse				0.000685401	0.000664452	5	21.5949	21.8821	4	4	2.25195	0.0595519	0.287222	1.07109
O45734	cpl-1	CPL1_CAEEL	Cathepsin L-like	26.9692	26.8477	27.0138	26.9948	27.1665	26.9967	26.9304	27.0633		proteolysis involved in cellular protein catabolic process	cysteine-type endopeptidase activity	extracellular space;lysosome;vesicle lumen;yolk granule		Inhibitor_I29;Peptidase_C1	Collagen degradation;Degradation of the extracellular matrix;MHC class II antigen presentation;Neutrophil degranulation	0.000685401	0.000664452	13	26.9564	27.0392	4	4	0.629753	0.460817	0.0828414	0.315349
O45766	cwc-15	CWC15_CAEEL	Spliceosome-associated protein CWC15 homolog	23.3623	23.5408	23.1202	23.2648	22.5984	23.2491	23.0726	18.4866		mRNA cis splicing, via spliceosome;mRNA splicing, via spliceosome	RNA binding	catalytic step 2 spliceosome;nucleus	Spliceosome	Cwf_Cwc_15	mRNA Splicing - Major Pathway	0.000685401	0.000664452	2	23.322	22.9734	4	3	0.6158	0.0549164	-1.47036	-1.10262
O45830	ndx-1	NDX1_CAEEL	Putative nudix hydrolase 1	21.7158	21.7525	22.2782	22.03	22.2218	21.8974	21.9451	22.3127			hydrolase activity;metal ion binding	sarcoplasmic reticulum		NUDIX	Phosphate bond hydrolysis by NUDT proteins	0.000685401	0.000664452	2	21.9441	22.0943	4	4	0.395728	0.361827	0.150142	0.409619
O45903	W09H1.5	MECR1_CAEEL	Enoyl-[acyl-carrier-protein] reductase, mitochondrial	23.658	23.5263	23.5004	23.5161	23.2171	23.2979	23.3999	23.329		fatty acid biosynthetic process;fatty acid metabolic process	trans-2-enoyl-CoA reductase (NADPH) activity	mitochondrion	Fatty acid biosynthesis;Fatty acid elongation;Fatty acid metabolism;Metabolic pathways	ADH_N;ADH_zinc_N	Beta oxidation of decanoyl-CoA to octanoyl-CoA-CoA	0.000685401	0.000664452	5	23.5502	23.311	4	4	2.41452	0.0844071	-0.239236	-0.947613
O45924	bckd-1A	ODBA_CAEEL	2-oxoisovalerate dehydrogenase subunit alpha, mitochondrial	25.3113	25.2231	25.2615	25.1687	24.9715	25.1033	25.1413	25.049		branched-chain amino acid catabolic process;fatty acid biosynthetic process	3-methyl-2-oxobutanoate dehydrogenase (2-methylpropanoyl-transferring) activity;alpha-ketoacid dehydrogenase activity;metal ion binding	mitochondrial alpha-ketoglutarate dehydrogenase complex		E1_dh	Branched-chain amino acid catabolism;Glyoxylate metabolism and glycine degradation	0.000685401	0.000664452	15	25.2412	25.0663	4	4	1.98239	0.199473	-0.174901	-0.706342
O45933	npp-18	SEH1_CAEEL	Nucleoporin SEH1	24.4054	24.5232	24.5742	24.5602	24.5938	24.4967	24.3988	24.5544		cellular protein-containing complex localization;cellular response to amino acid starvation;mRNA transport;positive regulation of TORC1 signaling;protein transport	structural molecule activity	lysosomal membrane;nuclear pore outer ring;Seh1-associated complex	mTOR signaling pathway;RNA transport	WD40		0.000685401	0.000664452	5	24.5158	24.5109	4	4	0.0291305	0.959977	-0.004848	-0.0188549
O45946	rpl-18	RL18_CAEEL	60S ribosomal protein L18	27.4307	27.7246	27.7996	27.5356	27.5714	27.5016	27.6557	28.1786		translation	structural constituent of ribosome	cytosolic large ribosomal subunit	Ribosome	Ribosomal_L18	Formation of a pool of free 40S subunits;GTP hydrolysis and joining of the 60S ribosomal subunit;L13a-mediated translational silencing of Ceruloplasmin expression;Nonsense Mediated Decay (NMD) enhanced by the Exon Junction Complex (EJC);Nonsense Mediated Decay (NMD) independent of the Exon Junction Complex (EJC);SRP-dependent cotranslational protein targeting to membrane	0.000685401	0.000664452	9	27.6226	27.7268	4	4	0.240604	0.507208	0.104211	0.277421
O45952	csc-1	CSC1_CAEEL	Chromosome segregation and cytokinesis defective protein 1	25.4943	25.2639	25.5533	25.3044	25.4918	25.4467	25.5683	25.6383		meiotic chromosome segregation;mitotic chromosome movement towards spindle pole;mitotic cleavage furrow ingression;mitotic cytokinesis;mitotic metaphase plate congression;polar body extrusion after meiotic divisions		chromosome, centromeric region;condensed chromosome;condensed nuclear chromosome;cytoplasm;meiotic spindle midzone;mitotic spindle midzone				0.000685401	0.000664452	3	25.404	25.5363	4	4	0.797308	0.317498	0.132285	0.468452
O45962	rle-1	RLE1_CAEEL	Regulation of longevity by E3 ubiquitin-protein ligase	20.0691	20.052	19.0801	19.7722	19.2617	19.992	19.606	19.2971		determination of adult lifespan;proteasome-mediated ubiquitin-dependent protein catabolic process;response to heat;ubiquitin-dependent protein catabolic process	metal ion binding;ubiquitin-protein transferase activity					0.000685401	0.000664452	3	19.7434	19.5392	4	4	0.298155	0.352217	-0.204154	-0.419362
O61199	ogdh-1	ODO1_CAEEL	2-oxoglutarate dehydrogenase, mitochondrial	26.9136	26.8582	27.126	27.0532	26.8233	26.7261	26.745	26.8865		generation of precursor metabolites and energy;glycolytic process;tricarboxylic acid cycle	oxoglutarate dehydrogenase (succinyl-transferring) activity;thiamine pyrophosphate binding	mitochondrial matrix;mitochondrial membrane;mitochondrion;oxoglutarate dehydrogenase complex	Carbon metabolism;Citrate cycle (TCA cycle);Metabolic pathways	2-oxogl_dehyd_N;E1_dh;OxoGdeHyase_C;Transket_pyr	Citric acid cycle (TCA cycle);Glyoxylate metabolism and glycine degradation;Lysine catabolism	0.000685401	0.000664452	33	26.9877	26.7952	4	4	1.43518	0.198342	-0.192501	-0.707916
O61219	daf-31	DAF31_CAEEL	N-alpha-acetyltransferase daf-31	22.1653	21.9487	21.7757	21.929	21.6305	22.0634	21.9266	21.4847		dauer exit;dauer larval development;determination of adult lifespan;multicellular organism reproduction;nematode larval development;N-terminal peptidyl-glutamic acid acetylation;N-terminal peptidyl-serine acetylation;N-terminal protein amino acid acetylation;positive regulation of DNA-binding transcription factor activity	peptide alpha-N-acetyltransferase activity;peptide-glutamate-N-acetyltransferase activity;peptide-serine-N-acetyltransferase activity	NatA complex		Acetyltransf_1		0.000685401	0.000664452	4	21.9547	21.7763	4	4	0.532193	0.296118	-0.178388	-0.502468
O61235	ctl-1	CATA2_CAEEL	Catalase-2	25.0498	25.0034	25.1787	25.0629	24.8487	24.9502	25.0277	25.0047		hydrogen peroxide catabolic process;response to hydrogen peroxide	catalase activity;heme binding;metal ion binding	peroxisome	Carbon metabolism;FoxO signaling pathway;Glyoxylate and dicarboxylate metabolism;Longevity regulating pathway - multiple species;Longevity regulating pathway - worm;Metabolic pathways;Peroxisome;Tryptophan metabolism	Catalase;Catalase-rel	Detoxification of Reactive Oxygen Species;Neutrophil degranulation	0.000685401	0.000664452	20	25.0737	24.9578	4	4	1.10855	0.325588	-0.115869	-0.455174
O61742	rpn-10	PSMD4_CAEEL	26S proteasome non-ATPase regulatory subunit 4	24.7984	24.6624	24.609	24.743	24.6848	24.83	24.5456	24.3869		proteasome assembly;proteasome-mediated ubiquitin-dependent protein catabolic process;spermatogenesis;ubiquitin-dependent protein catabolic process	polyubiquitin modification-dependent protein binding	cytoplasm;cytosol;nucleus;proteasome regulatory particle, base subcomplex	Proteasome	UIM;VWA_2	Antigen processing: Ubiquitination & Proteasome degradation;Asymmetric localization of PCP proteins;CDK-mediated phosphorylation and removal of Cdc6;Cross-presentation of soluble exogenous antigens (endosomes);Degradation of DVL;Hedgehog 'on' state;Orc1 removal from chromatin;Oxygen-dependent proline hydroxylation of Hypoxia-inducible Factor Alpha;Regulation of PTEN stability and activity;Regulat…	0.000685401	0.000664452	7	24.7032	24.6118	4	4	0.384994	0.479259	-0.0914006	-0.300937
O61749	F37F2.2	SRP19_CAEEL	Probable signal recognition particle 19 kDa protein	22.9634	22.8025	18.5694	23.1919	23.378	23.0708	23.1267	23.2559		SRP-dependent cotranslational protein targeting to membrane, signal sequence recognition;SRP-dependent cotranslational protein targeting to membrane, translocation	7S RNA binding	signal recognition particle, endoplasmic reticulum targeting	Protein export	SRP19	SRP-dependent cotranslational protein targeting to membrane	0.00133779	0.000664452	2	22.9859	23.2079	3	4	0.55757	0.0655468	1.32606	1.01292
O61790	R12E2.11	PYRE_CAEEL	Orotate phosphoribosyltransferase	23.7935	23.5264	23.3798	23.4772	23.3775	23.6961	23.3237	22.9889		'de novo' UMP biosynthetic process;UMP biosynthetic process;UMP salvage	orotate phosphoribosyltransferase activity;uracil phosphoribosyltransferase activity			Pribosyltran	Pyrimidine biosynthesis	0.000685401	0.000664452	2	23.5443	23.3465	4	4	0.540358	0.277583	-0.197725	-0.534835
O61820	eif-3.E	EIF3E_CAEEL	Eukaryotic translation initiation factor 3 subunit E	24.3694	24.453	24.355	24.3331	24.5306	24.6043	24.5289	24.5043		formation of cytoplasmic translation initiation complex;translational initiation	translation initiation factor activity	eukaryotic 43S preinitiation complex;eukaryotic 48S preinitiation complex;eukaryotic translation initiation factor 3 complex;eukaryotic translation initiation factor 3 complex, eIF3e;nucleus	RNA transport	eIF3_N;PCI	Formation of a pool of free 40S subunits;Formation of the ternary complex, and subsequently, the 43S complex;L13a-mediated translational silencing of Ceruloplasmin expression;Ribosomal scanning and start codon recognition;Translation initiation complex formation	0.000685401	0.000664452	11	24.3776	24.5421	4	4	2.54081	0.20069	0.16441	0.702715
O61856	T26C12.1	HACL2_CAEEL	2-hydroxyacyl-CoA lyase 2	21.7826	21.6496	21.5604	21.8031	18.4647	21.5017	18.5423	18.4866	+		magnesium ion binding;thiamine pyrophosphate binding;transferase activity	integral component of membrane		TPP_enzyme_C;TPP_enzyme_M;TPP_enzyme_N		0.000685401	0.00130804	2	21.699	21.5017	4	1	1.7591	0	-2.45011	-2.57006
O61887	rnst-2	RNST2_CAEEL	Ribonuclease T2 protein rnst-2	24.0587	24.3419	24.2812	24.2223	24.0704	24.1832	24.1048	24.2597		RNA catabolic process	endoribonuclease activity;ribonuclease T2 activity;RNA binding	extracellular region		Ribonuclease_T2	Neutrophil degranulation	0.000685401	0.000664452	2	24.226	24.1545	4	4	0.429586	0.520805	-0.071506	-0.260864
O61902	ndx-2	NDX2_CAEEL	Putative nudix hydrolase 2	23.1751	23.4354	23.5916	23.4431	23.2905	23.3744	23.111	23.3832		nucleoside phosphate metabolic process;ribose phosphate metabolic process	ADP-ribose diphosphatase activity;metal ion binding	nucleus		NUDIX	Phosphate bond hydrolysis by NUDT proteins	0.000685401	0.000664452	3	23.4113	23.2897	4	4	0.523138	0.37378	-0.12156	-0.395784
O61931	ergo-1	ERGO1_CAEEL	Piwi-like protein ergo-1	25.1609	25.1364	25.1376	25.1703	25.1296	25.1893	25.2128	25.2856		production of siRNA involved in RNA interference;regulation of translation;RNA interference	DEAD/H-box RNA helicase binding;nucleic acid binding	cytoplasm	Axon regeneration	Piwi		0.000685401	0.000664452	7	25.1513	25.2043	4	4	0.787499	0.574789	0.0530314	0.227242
O61955	ife-3	IF4E3_CAEEL	Eukaryotic translation initiation factor 4E-3	26.2113	26.544	26.1781	26.552	25.8068	26.4142	26.1205	26.0672		embryo development ending in birth or egg hatching;regulation of translation	RNA 7-methylguanosine cap binding;translation initiation factor activity	eukaryotic translation initiation factor 4F complex	mTOR signaling pathway;RNA transport	IF4E	Activation of the mRNA upon binding of the cap-binding complex and eIFs, and subsequent binding to 43S;ISG15 antiviral mechanism;L13a-mediated translational silencing of Ceruloplasmin expression;Ribosomal scanning and start codon recognition;Translation initiation complex formation	0.000685401	0.000664452	5	26.3713	26.1022	4	4	0.83602	0.183007	-0.26917	-0.745335
O62053	ule-4	ULE4_CAEEL	UPF0375 protein ule-4	24.8083	24.9452	24.7566	24.7947	25.119	25.0511	25.1435	25.1801	+			extracellular region		DUF1505		0.000685401	0.000664452	3	24.8262	25.1234	4	4	3.02612	0.0478933	0.297212	1.19214
O62106	eif-6	IF6_CAEEL	Eukaryotic translation initiation factor 6	28.7275	28.7094	29.0977	28.7649	29.4337	28.8162	28.8328	29.0543		assembly of large subunit precursor of preribosome;gene silencing by miRNA;mature ribosome assembly;ribosomal large subunit biogenesis;ribosomal subunit export from nucleus	ribosomal large subunit binding;ribosome binding;translation initiation factor activity	cytosol;nucleolus;preribosome, large subunit precursor	Ribosome biogenesis in eukaryotes	eIF-6		0.000685401	0.000664452	4	28.8249	29.0343	4	4	0.57589	0.260769	0.209368	0.565044
O62140	acox-1.1	ACX11_CAEEL	Acyl-coenzyme A oxidase acox-1.1	22.5998	22.546	22.4483	22.6051	21.9755	22.0715	22.0957	22.2028	+	ascaroside biosynthetic process;fatty acid beta-oxidation using acyl-CoA oxidase;lipid homeostasis	acyl-CoA oxidase activity;ATP binding;FAD binding;fatty acid binding;flavin adenine dinucleotide binding	peroxisomal matrix;peroxisome		ACOX;Acyl-CoA_dh_M;Acyl-CoA_ox_N	alpha-linolenic acid (ALA) metabolism;Beta-oxidation of very long chain fatty acids	0.000685401	0.000664452	6	22.5498	22.0864	4	4	3.64042	0.00456566	-0.463413	-1.78807
O62146	F09B12.3	PLBL2_CAEEL	Putative phospholipase B-like 2	25.2788	25.3368	25.3427	25.3277	24.7417	24.7425	24.7403	24.7339	+	lipid catabolic process	hydrolase activity	extracellular region		Phospholip_B	Acyl chain remodelling of PC;Acyl chain remodelling of PE;Acyl chain remodelling of PI;Hydrolysis of LPC	0.000685401	0.000664452	16	25.3215	24.7396	4	4	7.76213	0	-0.581872	-2.71031
O62193	psf-2	PSF2_CAEEL	Probable DNA replication complex GINS protein PSF2	22.956	22.8483	23.0238	22.671	22.8182	23.2031	22.9477	22.7156		DNA duplex unwinding;DNA replication;double-strand break repair via break-induced replication		GINS complex;replication fork protection complex		Sld5		0.000685401	0.000664452	5	22.8748	22.9212	4	4	0.134143	0.724693	0.0463824	0.140376
O62203	phm-2	PHM2_CAEEL	Pharyngeal muscle protein 2	21.2112	21.5766	21.6122	21.4836	21.4418	21.4038	21.4048	21.6187		regulation of mRNA processing;regulation of transcription by RNA polymerase II	RNA binding;sequence-specific DNA binding	nucleus		RRM_1;SAP		0.000685401	0.000664452	4	21.4709	21.4673	4	4	0.0118019	0.974964	-0.00364971	-0.0119984
O62220	F33H2.3	AN321_CAEEL	Acidic leucine-rich nuclear phosphoprotein 32-related protein 1	26.5016	26.6344	26.6821	26.7541	26.6452	26.6724	26.6955	26.6743			histone binding	nucleus				0.000685401	0.000664452	3	26.643	26.6719	4	4	0.211964	0.774215	0.0288248	0.113404
O62275	wago-4	WAGO4_CAEEL	Argonaute protein wago-4	23.0574	23.144	23.0758	23.0389	22.95	23.1304	23.1923	23.0712		chromatin silencing by small RNA	nucleic acid binding			PAZ;Piwi		0.000685401	0.000664452	9	23.079	23.086	4	4	0.0428962	0.945399	0.00696182	0.0271422
O62301	smg-8	SMG8_CAEEL	Nonsense-mediated mRNA decay factor SMG8	23.4417	23.5193	23.8027	23.6203	24.3013	24.0292	24.2756	24.5328	+	nuclear-transcribed mRNA catabolic process, nonsense-mediated decay		cytoplasm;striated muscle dense body		Smg8_Smg9	Nonsense Mediated Decay (NMD) enhanced by the Exon Junction Complex (EJC)	0.000685401	0.000664452	5	23.596	24.2847	4	4	2.75109	0.0006875	0.688723	2.0924
O62305	unc-43	KCC2D_CAEEL	Calcium/calmodulin-dependent protein kinase type II	24.9976	24.7561	25.1828	25.0569	24.4436	24.2784	24.5273	24.7986	+	MAPK cascade;medium-term memory;peptidyl-serine phosphorylation;peptidyl-threonine phosphorylation;positive regulation of gene expression;protein phosphorylation	ATP binding;calmodulin binding;calmodulin-dependent protein kinase activity;identical protein binding;ion channel binding;metal ion binding	axon cytoplasm;cytoplasm;neuron projection;perikaryon		CaMKII_AD;Pkinase		0.000685401	0.000664452	6	24.9984	24.512	4	4	1.86827	0.0373476	-0.486358	-1.4273
O62327	gpx-2	GPX2_CAEEL	Glutathione peroxidase 2	25.9929	26.1157	26.1508	26.0839	25.7636	26.1721	26.039	26.0705		response to oxidative stress	glutathione peroxidase activity	cytoplasm		GSHPx	Biosynthesis of aspirin-triggered D-series resolvins;Biosynthesis of D-series resolvins;Biosynthesis of E-series 18(R)-resolvins;Biosynthesis of E-series 18(S)-resolvins;Synthesis of 12-eicosatetraenoic acid derivatives;Synthesis of 15-eicosatetraenoic acid derivatives	0.000685401	0.000664452	7	26.0858	26.0113	4	4	0.340722	0.532632	-0.0745468	-0.253867
O62431	qars-1	SYQ_CAEEL	Probable glutamine--tRNA ligase	25.8171	25.8844	25.941	25.9263	25.8694	26.0638	25.9527	26.082		glutaminyl-tRNA aminoacylation;negative regulation of stress-activated MAPK cascade;negative regulation of transcription, DNA-templated	ATP binding;glutamine-tRNA ligase activity;protein kinase binding;protein kinase inhibitor activity	aminoacyl-tRNA synthetase multienzyme complex;cytosol	Aminoacyl-tRNA biosynthesis;Metabolic pathways	tRNA_synt_1c_R1;tRNA_synt_1c_R2;tRNA-synt_1c;tRNA-synt_1c_C		0.000685401	0.000664452	21	25.8922	25.992	4	4	0.882978	0.379556	0.0997858	0.388177
O62461	seld-1	SELD_CAEEL	Probable selenide, water dikinase	21.3725	21.3551	21.4402	21.3979	21.0861	21.153	20.9127	18.4866	+	selenium compound metabolic process;selenocysteine biosynthetic process;tRNA seleno-modification	ATP binding;selenide, water dikinase activity	cytoplasm	Metabolic pathways;Selenocompound metabolism	AIRS;AIRS_C	Selenocysteine synthesis	0.00133779	0.000664452	2	21.3914	21.0506	4	3	0.750102	0.0490794	-0.981801	-1.1643
O62515	ZK550.6	PAHX_CAEEL	Probable phytanoyl-CoA dioxygenase	22.2198	22.0521	22.3507	22.219	22.3374	22.3564	22.3898	22.4726		fatty acid alpha-oxidation	L-ascorbic acid binding;metal ion binding;phytanoyl-CoA dioxygenase activity		Peroxisome	PhyH	Alpha-oxidation of phytanate	0.000685401	0.000664452	4	22.2104	22.389	4	4	1.40498	0.212311	0.178639	0.666391
O62518	ZK795.3	YHPK_CAEEL	Brix domain-containing protein ZK795.3	22.1067	22.185	22.4561	22.2222	22.763	22.5767	22.5742	22.825	+	rRNA processing	rRNA primary transcript binding;snoRNA binding	Mpp10 complex;nucleolus;small-subunit processome	Ribosome biogenesis in eukaryotes	Brix		0.000685401	0.000664452	3	22.2425	22.6847	4	4	2.37281	0.0329647	0.442196	1.47927
O76360	egl-4	EGL4_CAEEL	cGMP-dependent protein kinase egl-4	23.9021	23.9056	23.9583	23.8568	23.9865	24.0224	24.0821	23.9945		chemosensory behavior;chemotaxis;chemotropism;determination of adult lifespan;insulin receptor signaling pathway;larval feeding behavior;negative regulation of calcium-mediated signaling;negative regulation of cell growth;negative regulation of cGMP-mediated signaling;negative regulation of cyclic nucleotide-gated ion channel activity;negative regulation of dauer larval development;negative regul…	ATP binding;cGMP binding;cGMP-dependent protein kinase activity;metal ion binding	cytoplasm;cytosol;nucleus		cNMP_binding;Pkinase	Rap1 signalling	0.000685401	0.000664452	8	23.9057	24.0214	4	4	2.07566	0.295901	0.115664	0.502898
O76365	tut-1	CTU1_CAEEL	Cytoplasmic tRNA 2-thiolation protein 1	23.939	23.8169	23.9431	23.9373	23.4961	23.7719	23.8148	23.6548		embryonic morphogenesis;oocyte development;protein urmylation;spermatogenesis;translation;tRNA thio-modification;tRNA wobble position uridine thiolation;tRNA wobble uridine modification;vulval development	nucleotidyltransferase activity;sulfurtransferase activity;tRNA binding	cytosol;cytosolic tRNA wobble base thiouridylase complex	Sulfur relay system	ATP_bind_3;zn-ribbon_14		0.000685401	0.000664452	2	23.9091	23.6844	4	4	1.56002	0.15257	-0.224705	-0.809342
O76371	rpt-5	PRS6A_CAEEL	26S protease regulatory subunit 6A	26.9127	26.9882	26.8942	26.8769	26.4372	27.0014	26.9346	26.7369		positive regulation of RNA polymerase II transcriptional preinitiation complex assembly;protein catabolic process	ATP binding;proteasome-activating ATPase activity	cytoplasm;nucleus;proteasome regulatory particle, base subcomplex	Proteasome	AAA;Prot_ATP_ID_OB	Antigen processing: Ubiquitination & Proteasome degradation;Asymmetric localization of PCP proteins;CDK-mediated phosphorylation and removal of Cdc6;Cross-presentation of soluble exogenous antigens (endosomes);Degradation of DVL;Hedgehog 'on' state;Neutrophil degranulation;Orc1 removal from chromatin;Oxygen-dependent proline hydroxylation of Hypoxia-inducible Factor Alpha;Regulation of PTEN stabi…	0.000685401	0.000664452	18	26.918	26.7775	4	4	0.497912	0.346598	-0.140477	-0.427061
O76463	nft-1	NFT1_CAEEL	Nitrilase and fragile histidine triad fusion protein NitFhit	24.2478	24.3	24.2015	24.1802	24.3603	24.217	24.0318	24.0723		nucleobase-containing compound metabolic process	bis(5'-adenosyl)-triphosphatase activity;hydrolase activity, acting on carbon-nitrogen (but not peptide) bonds;nucleotide binding			CN_hydrolase;HIT		0.000685401	0.000664452	9	24.2324	24.1703	4	4	0.333523	0.583771	-0.062048	-0.222118
O76512	smg-2	RENT1_CAEEL	Regulator of nonsense transcripts 1	22.8539	23.0587	23.0599	22.9922	22.8924	23.1127	23.0731	23.1753		embryonic genitalia morphogenesis;ncRNA metabolic process;nuclear mRNA surveillance of spliceosomal pre-mRNA splicing;nuclear-transcribed mRNA catabolic process;nuclear-transcribed mRNA catabolic process, nonsense-mediated decay;RNA interference	ATP binding;ATP-dependent RNA helicase activity;DNA binding;protein phosphatase 2A binding;RNA binding;zinc ion binding	cytoplasm;nucleus	mRNA surveillance pathway;RNA transport	UPF1_Zn_bind	Nonsense Mediated Decay (NMD) enhanced by the Exon Junction Complex (EJC);Nonsense Mediated Decay (NMD) independent of the Exon Junction Complex (EJC)	0.000685401	0.000664452	12	22.9912	23.0634	4	4	0.410637	0.522045	0.0722189	0.260068
O76577	rpn-11	PSDE_CAEEL	26S proteasome non-ATPase regulatory subunit 14	24.5925	24.5318	24.4948	24.5058	24.2677	24.5362	24.415	24.2169		proteasome-mediated ubiquitin-dependent protein catabolic process;protein deubiquitination	metal ion binding;metallopeptidase activity;proteasome binding;thiol-dependent ubiquitin-specific protease activity	proteasome regulatory particle;proteasome regulatory particle, lid subcomplex	Proteasome	JAB;MitMem_reg	Antigen processing: Ubiquitination & Proteasome degradation;Asymmetric localization of PCP proteins;CDK-mediated phosphorylation and removal of Cdc6;Cross-presentation of soluble exogenous antigens (endosomes);Degradation of DVL;Hedgehog 'on' state;Metalloprotease DUBs;Neutrophil degranulation;Orc1 removal from chromatin;Oxygen-dependent proline hydroxylation of Hypoxia-inducible Factor Alpha;Reg…	0.000685401	0.000664452	8	24.5312	24.359	4	4	1.19939	0.229439	-0.172273	-0.624844
O76616	pid-3	PID3_CAEEL	Protein pid-3	22.8669	22.9333	23.0822	22.9508	23.2038	23.3934	23.3454	23.4208	+							0.000685401	0.000664452	6	22.9583	23.3408	4	4	2.93598	0.0373111	0.382575	1.43802
O76743	glh-4	GLH4_CAEEL	ATP-dependent RNA helicase glh-4	22.4152	22.6666	22.5576	22.8198	22.677	22.8802	22.6494	22.7049		gamete generation;regulation of cell proliferation	ATP binding;JUN kinase binding;RNA binding;RNA helicase activity;zinc ion binding	cytoplasm;P granule		DEAD;Helicase_C;zf-CCHC		0.000685401	0.000664452	7	22.6148	22.7279	4	4	0.520342	0.391608	0.113097	0.376841
O76840	mig-6	PPN1_CAEEL	Papilin	26.5364	26.442	26.5395	26.4916	26.158	26.218	26.1433	26.1226	+	cell morphogenesis;embryo development ending in birth or egg hatching;embryonic morphogenesis;multicellular organism reproduction;nematode larval development	peptidase activity;serine-type endopeptidase inhibitor activity	basement membrane		ADAM_spacer1;Kunitz_BPTI;PLAC;TSP_1		0.000685401	0.000664452	36	26.5024	26.1605	4	4	4.50224	0.0324551	-0.341918	-1.48185
P02513	hsp-16.49	HSP17_CAEEL	Heat shock protein Hsp-16.48/Hsp-16.49	24.1845	24.5426	24.2013	24.2685	24.0676	24.7261	24.5404	24.4559		determination of adult lifespan;endoplasmic reticulum unfolded protein response;response to heat	unfolded protein binding		Longevity regulating pathway - multiple species;Longevity regulating pathway - worm	HSP20	HSF1-dependent transactivation	0.000685401	0.000664452	3	24.2992	24.4475	4	4	0.40401	0.361994	0.148258	0.409942
P02566	unc-54	MYO4_CAEEL	Myosin-4	29.2445	29.2435	29.2885	29.2825	28.7287	28.8364	28.7622	28.6555	+	inositol lipid-mediated signaling;locomotion;muscle contraction;oviposition;pharyngeal pumping;skeletal muscle myosin thick filament assembly	actin filament binding;ATP binding;microfilament motor activity;structural constituent of muscle	A band;muscle myosin complex;striated muscle myosin thick filament		Myosin_head;Myosin_N;Myosin_tail_1	Striated Muscle Contraction	0.000685401	0.000664452	107	29.2647	28.7457	4	4	4.92567	0.000758621	-0.51904	-2.1678
P02567	myo-1	MYO1_CAEEL	Myosin-1	26.84	26.8065	26.9168	26.9375	26.2869	26.5058	26.4303	26.404	+	inositol lipid-mediated signaling;muscle contraction;pharyngeal pumping	actin filament binding;ATP binding;motor activity;structural constituent of muscle	striated muscle myosin thick filament		Myosin_head;Myosin_N;Myosin_tail_1	Striated Muscle Contraction	0.000685401	0.000664452	53	26.8752	26.4068	4	4	3.84278	0.00224176	-0.468451	-1.837
P04255;Q27484;Q27876;Q27894	his-41;his-44;his-54;his-66	H2B1_CAEEL;H2B2_CAEEL;H2B3_CAEEL;H2B4_CAEEL	Histone H2B 1	28.4566	28.3284	28.7265	28.5639	28.6952	28.1446	28.3196	28.6937		nucleosome assembly	DNA binding;protein heterodimerization activity;protein-containing complex binding	chromatin;nucleosome;nucleus		Histone	Activated PKN1 stimulates transcription of AR (androgen receptor) regulated genes KLK2 and KLK3;Condensation of Prophase Chromosomes;Estrogen-dependent gene expression;Oxidative Stress Induced Senescence;PRC2 methylates histones and DNA;Recruitment and ATM-mediated phosphorylation of repair and signaling proteins at DNA double strand breaks;RUNX1 regulates genes involved in megakaryocyte differen…	0.000685401	0.000664452	5	28.5188	28.4633	4	4	0.12898	0.7062	-0.055572	-0.153574
P04970	gpd-1	G3P1_CAEEL	Glyceraldehyde-3-phosphate dehydrogenase 1	27.7942	27.9707	27.6157	27.8413	27.1639	27.7263	27.5875	27.5542		glucose metabolic process;glycolytic process	glyceraldehyde-3-phosphate dehydrogenase (NAD+) (phosphorylating) activity;NAD binding;NADP binding	cytosol	Biosynthesis of amino acids;Carbon metabolism;Glycolysis / Gluconeogenesis;Metabolic pathways	Gp_dh_C;Gp_dh_N	Gluconeogenesis;Glycolysis	0.000685401	0.000664452	10	27.8055	27.508	4	4	1.09878	0.117381	-0.297538	-0.87207
P05690	vit-2	VIT2_CAEEL	Vitellogenin-2	30.5667	30.6735	30.719	30.6713	30.8808	31.0558	31.0577	31.0547	+		lipid transporter activity;nutrient reservoir activity	cytoplasmic vesicle;extracellular region;vesicle lumen;yolk granule		DUF1943;Vitellogenin_N;VWD		0.000685401	0.000664452	89	30.6576	31.0122	4	4	3.20631	0.0392692	0.354637	1.39397
P06125	vit-5	VIT5_CAEEL	Vitellogenin-5	30.4025	30.4386	30.5743	30.5278	30.8224	30.8968	30.8738	30.9005	+		lipid transporter activity;nutrient reservoir activity	extracellular region		DUF1943;Vitellogenin_N;VWD		0.000685401	0.000664452	100	30.4858	30.8734	4	4	3.95588	0.017844	0.387592	1.59207
P06582;P34696	hsp-16.11;hsp-16.2	HSP11_CAEEL;HSP12_CAEEL	Heat shock protein hsp-16.2	24.8277	24.6539	24.8922	24.7303	25.4667	25.0357	25.055	25.1561	+	endoplasmic reticulum unfolded protein response;response to heat	unfolded protein binding	cytoplasm;Golgi medial cisterna	Longevity regulating pathway - multiple species;Longevity regulating pathway - worm	HSP20		0.000685401	0.000664452	2	24.776	25.1784	4	4	1.92883	0.0422642	0.402328	1.28667
P09446	hsp-1	HSP1_CAEEL	Heat shock protein hsp-1	29.4338	29.3716	29.5121	29.5031	29.3696	29.4859	29.3606	29.2508		cellular response to heat;cellular response to unfolded protein;chaperone cofactor-dependent protein refolding;determination of adult lifespan;protein refolding;response to heat;response to unfolded protein;retrograde transport, endosome to Golgi;vesicle-mediated transport	ATP binding;ATPase activity;ATPase activity, coupled;heat shock protein binding;misfolded protein binding;protein binding involved in protein folding;unfolded protein binding	cytoplasm;cytosol;nucleus;plasma membrane	Endocytosis;Longevity regulating pathway - multiple species;MAPK signaling pathway;Protein processing in endoplasmic reticulum;Spliceosome	HSP70	Attenuation phase;Clathrin-mediated endocytosis;HSF1-dependent transactivation;HSP90 chaperone cycle for steroid hormone receptors (SHR);mRNA Splicing - Major Pathway;Neutrophil degranulation;Protein methylation;Regulation of HSF1-mediated heat shock response	0.000685401	0.000664452	29	29.4551	29.3667	4	4	0.745943	0.426211	-0.0884376	-0.342503
P10299	gst-1	GSTP1_CAEEL	Glutathione S-transferase P	28.452	28.5247	28.3903	28.487	28.5325	28.5332	28.4121	28.3358		defense response to Gram-negative bacterium;innate immune response;negative regulation of cellular response to manganese ion;negative regulation of neuron death;positive regulation of cellular response to manganese ion;positive regulation of neuron death	glutathione transferase activity		Drug metabolism - cytochrome P450;Drug metabolism - other enzymes;Glutathione metabolism;Metabolic pathways;Metabolism of xenobiotics by cytochrome P450	GST_C_3;GST_N	Biosynthesis of maresin conjugates in tissue regeneration (MCTR);Detoxification of Reactive Oxygen Species;Glutathione conjugation;Neutrophil degranulation	0.000685401	0.000664452	7	28.4635	28.4534	4	4	0.0638294	0.918434	-0.0101042	-0.0394334
P10567	unc-15	MYSP_CAEEL	Paramyosin	26.8107	26.7879	26.7645	26.8207	25.7494	26.0522	26.0739	25.8026	+	locomotion;positive regulation of ovulation;positive regulation of sarcomere organization;regulation of cytoskeleton organization;skeletal muscle myosin thick filament assembly	cytoskeletal protein binding;motor activity;protein kinase binding;SH3 domain binding	A band;microtubule organizing center;myosin filament		Myosin_tail_1		0.000685401	0.000664452	47	26.796	25.9195	4	4	4.32415	0	-0.876435	-3.07927
P10771	his-24	H24_CAEEL	Histone 24	22.8168	22.7273	22.8392	22.7679	22.8197	22.6864	22.7051	22.7927		chromosome condensation;negative regulation of chromatin silencing;negative regulation of DNA recombination;nucleosome assembly;nucleosome positioning;regulation of transcription, DNA-templated	double-stranded DNA binding;nucleosomal DNA binding	cytoplasm;nuclear chromosome, telomeric region;nucleosome;nucleus		Linker_histone		0.000685401	0.000664452	3	22.7878	22.751	4	4	0.392576	0.707486	-0.0368228	-0.152718
P10986	act-4	ACT4_CAEEL	Actin-4	30.7544	30.8628	30.8374	30.8907	30.2282	30.5811	30.4458	30.4295	+	actin cytoskeleton organization	ATP binding;structural constituent of cytoskeleton	cytoskeleton;membrane raft;striated muscle thin filament	Phagosome	Actin		0.000685401	0.000664452	19	30.8363	30.4211	4	4	2.73424	0.0323902	-0.415211	-1.49109
P11141	hsp-6	HSP6_CAEEL	Heat shock protein hsp-6	26.8506	27.0652	26.8931	27.0429	26.3214	26.8177	26.7198	26.496	+	cellular response to heat;cellular response to unfolded protein;chaperone cofactor-dependent protein refolding;mitochondrial unfolded protein response;protein refolding;response to unfolded protein	ATP binding;ATPase activity;ATPase activity, coupled;heat shock protein binding;misfolded protein binding;protein binding involved in protein folding;unfolded protein binding	cytoplasm;mitochondrion	Longevity regulating pathway - worm;RNA degradation	HSP70	Regulation of HSF1-mediated heat shock response	0.000685401	0.000664452	24	26.9629	26.5887	4	4	1.63187	0.0494	-0.374188	-1.15552
P12456	mec-7	TBB1_CAEEL	Tubulin beta-1 chain	23.7528	23.7486	23.7106	23.695	23.6219	23.6372	23.5931	23.5681		cytoplasmic microtubule organization;detection of mechanical stimulus involved in sensory perception;detection of mechanical stimulus involved in sensory perception of touch;mechanosensory behavior;microtubule cytoskeleton organization;microtubule-based process;mitotic cell cycle;positive regulation of detection of mechanical stimulus involved in sensory perception of touch;positive regulation of…	GTP binding;GTPase activity;structural constituent of cytoskeleton	cytoplasm;microtubule;neuron projection;neuronal cell body	Phagosome	Tubulin;Tubulin_C	COPI-independent Golgi-to-ER retrograde traffic;COPI-mediated anterograde transport;Intraflagellar transport	0.000685401	0.000664452	3	23.7267	23.6051	4	4	2.94458	0.268506	-0.121686	-0.550797
P12844	myo-3	MYO3_CAEEL	Myosin-3	26.0916	26.0629	26.0369	26.0667	25.1944	25.3686	25.3375	25.1288	+	locomotory behavior;positive regulation of ovulation	actin filament binding;ATP binding;motor activity	A band;striated muscle myosin thick filament		Myosin_head;Myosin_N;Myosin_tail_1	Striated Muscle Contraction	0.000685401	0.000664452	55	26.0645	25.2573	4	4	5.05392	0	-0.80721	-3.12514
P12845	myo-2	MYO2_CAEEL	Myosin-2	25.5162	25.5555	25.6061	25.5898	24.981	25.1923	25.0971	24.9799	+		actin filament binding;ATP binding;motor activity	myofibril;myosin filament;myosin II complex		Myosin_head;Myosin_N;Myosin_tail_1	Striated Muscle Contraction	0.000685401	0.000664452	67	25.5669	25.0625	4	4	4.02447	0.00060274	-0.504319	-1.97791
P16356	ama-1	RPB1_CAEEL	DNA-directed RNA polymerase II subunit RPB1	23.272	23.3514	23.3555	23.3339	23.6077	23.568	23.5324	23.6043		embryo development ending in birth or egg hatching;gastrulation;mRNA transcription by RNA polymerase II;positive regulation of gastrulation;positive regulation of transcription, DNA-templated;transcription, DNA-templated	DNA binding;DNA-directed 5'-3' RNA polymerase activity;metal ion binding	chromosome;nucleus;RNA polymerase II, core complex;transcriptionally active chromatin	RNA polymerase	RNA_pol_Rpb1_1;RNA_pol_Rpb1_2;RNA_pol_Rpb1_3;RNA_pol_Rpb1_4;RNA_pol_Rpb1_5;RNA_pol_Rpb1_6;RNA_pol_Rpb1_7;RNA_pol_Rpb1_R	Dual incision in TC-NER;Estrogen-dependent gene expression;FGFR2 alternative splicing;Formation of TC-NER Pre-Incision Complex;Formation of the Early Elongation Complex;Gap-filling DNA repair synthesis and ligation in TC-NER;mRNA Capping;mRNA Splicing - Major Pathway;mRNA Splicing - Minor Pathway;RNA Pol II CTD phosphorylation and interaction with CE;RNA Polymerase II Pre-transcription Events;RNA…	0.000685401	0.000664452	9	23.3282	23.5781	4	4	4.12204	0.0546899	0.249874	1.10476
P17330	gpd-3	G3P3_CAEEL	Glyceraldehyde-3-phosphate dehydrogenase 3	28.6804	28.6519	28.7324	28.7605	28.2982	28.4641	28.4628	28.261	+	glucose metabolic process;glycolytic process	glyceraldehyde-3-phosphate dehydrogenase (NAD+) (phosphorylating) activity;NAD binding;NADP binding	cytosol	Biosynthesis of amino acids;Carbon metabolism;Glycolysis / Gluconeogenesis;Metabolic pathways	Gp_dh_C;Gp_dh_N	Gluconeogenesis;Glycolysis	0.000685401	0.000664452	11	28.7063	28.3715	4	4	2.89016	0.0426308	-0.33477	-1.29266
P17343	gpb-1	GBB1_CAEEL	Guanine nucleotide-binding protein subunit beta-1	22.8566	23.1461	22.7797	22.9754	22.9184	22.7448	22.6725	22.7536		cell division;embryo development ending in birth or egg hatching;establishment of mitotic spindle orientation;negative regulation of locomotion;regulation of oviposition;signal transduction		heterotrimeric G-protein complex		WD40	Activation of G protein gated Potassium channels;Cooperation of PDCL (PhLP1) and TRiC/CCT in G-protein beta folding;G alpha (i) signalling events;G alpha (s) signalling events;G alpha (z) signalling events;Inhibition of voltage gated Ca2+ channels via Gbeta/gamma subunits	0.000685401	0.000664452	5	22.9394	22.7723	4	4	0.886641	0.260485	-0.167103	-0.566018
P17511	mtl-1	MT1_CAEEL	Metallothionein-1	19.8095	18.9854	19.4451	19.3881	20.6343	20.1598	19.492	19.113		response to lead ion;response to mercury ion	cadmium ion binding;copper ion binding;zinc ion binding	cytoplasm	Longevity regulating pathway - worm			0.000685401	0.000664452	2	19.407	19.8498	4	4	0.542033	0.172668	0.442761	0.764665
P18334	kin-3	CSK2A_CAEEL	Casein kinase II subunit alpha	25.2227	25.2521	25.3436	25.3426	25.5196	25.3668	25.3615	25.4751		peptidyl-serine phosphorylation;protein phosphorylation;response to hermaphrodite contact;vulval location;Wnt signaling pathway	ATP binding;protein kinase activity;protein serine/threonine kinase activity	axon;cilium;dendrite;neuronal cell body;non-motile cilium;nucleus;perikaryon;protein kinase CK2 complex	Mitophagy - animal;Ribosome biogenesis in eukaryotes;Wnt signaling pathway	Pkinase	Cooperation of PDCL (PhLP1) and TRiC/CCT in G-protein beta folding;Regulation of PTEN stability and activity;Regulation of TP53 Activity through Phosphorylation;Signal transduction by L1;Synthesis of PC;WNT mediated activation of DVL	0.000685401	0.000664452	11	25.2903	25.4307	4	4	1.50249	0.262305	0.14049	0.561296
P18947	vit-4	VIT4_CAEEL	Vitellogenin-4	28.6759	28.7551	28.782	28.7502	28.9953	29.1175	28.9207	28.9298			lipid transporter activity;nutrient reservoir activity	extracellular region		DUF1943;Vitellogenin_N;VWD		0.000685401	0.000664452	18	28.7408	28.9908	4	4	2.57901	0.0694696	0.250025	0.997153
P18948	vit-6	VIT6_CAEEL	Vitellogenin-6	32.0563	32.1409	32.1946	32.1954	32.2507	32.4329	32.3515	32.4326		negative regulation of protein oxidation;negative regulation of reactive oxygen species biosynthetic process;positive regulation of cholesterol import	lipid transporter activity;nutrient reservoir activity	extracellular region		DUF1943;Vitellogenin_N;VWD		0.000685401	0.000664452	90	32.1468	32.3669	4	4	2.1763	0.121055	0.22008	0.865674
P19625;P19626	mlc-1;mlc-2	MLR1_CAEEL;MLR2_CAEEL	Myosin regulatory light chain 1	27.4845	27.5713	27.5313	27.4332	26.652	27.0169	26.8911	26.7616	+	locomotion;muscle organ development;nematode larval development;regulation of muscle contraction;regulation of pharyngeal pumping	calcium ion binding	muscle myosin complex;myosin complex		EF-hand_6		0.000685401	0.000664452	11	27.5051	26.8304	4	4	3.68621	0.00122222	-0.674645	-2.3712
P19826	deb-1	VINC_CAEEL	Vinculin	24.1407	24.1199	24.1757	24.1144	23.6381	23.8103	23.7661	23.8201	+	cell adhesion;cytoskeletal anchoring at plasma membrane;positive regulation of ovulation	actin filament binding;structural constituent of cytoskeleton	actin cytoskeleton;cytoskeleton;focal adhesion;plasma membrane;striated muscle dense body		Vinculin	MAP2K and MAPK activation;Neutrophil degranulation;Platelet degranulation;Smooth Muscle Contraction	0.000685401	0.000664452	19	24.1377	23.7586	4	4	3.86615	0.0225135	-0.379032	-1.55288
P19974	cyc-2.1	CYC21_CAEEL	Cytochrome c 2.1	28.9736	28.8013	29.2377	29.0121	29.7055	28.5231	29.0275	29.1899		electron transport chain;mitochondrial electron transport, cytochrome c to oxygen;mitochondrial electron transport, ubiquinol to cytochrome c	electron transfer activity;heme binding;metal ion binding	mitochondrial intermembrane space;respirasome	Apoptosis - multiple species	Cytochrom_C	Detoxification of Reactive Oxygen Species;Release of apoptotic factors from the mitochondria	0.000685401	0.000664452	7	29.0062	29.1115	4	4	0.155492	0.572289	0.10533	0.229158
P20163	hsp-4	BIBH_CAEEL	Endoplasmic reticulum chaperone BiP homolog	24.6456	24.9891	24.6841	24.9159	24.3301	24.9326	24.6038	24.3082		cellular response to heat;cellular response to unfolded protein;chaperone cofactor-dependent protein refolding;endoplasmic reticulum unfolded protein response;protein refolding;response to unfolded protein;ubiquitin-dependent ERAD pathway	ATP binding;ATPase activity;ATPase activity, coupled;heat shock protein binding;misfolded protein binding;protein binding involved in protein folding;RNA polymerase II transcription factor binding;unfolded protein binding	cytoplasm;endoplasmic reticulum chaperone complex;endoplasmic reticulum lumen;membrane;nucleus;rough endoplasmic reticulum	Protein export;Protein processing in endoplasmic reticulum	HSP70		0.000685401	0.000664452	9	24.8087	24.5436	4	4	0.775806	0.193732	-0.265012	-0.718493
P21137	kin-1	KAPC1_CAEEL	cAMP-dependent protein kinase catalytic subunit	24.257	24.343	24.1537	24.1544	24.0702	24.0759	24.0685	24.044		positive regulation of oocyte maturation;protein phosphorylation	ATP binding;cAMP-dependent protein kinase activity	cAMP-dependent protein kinase complex	Autophagy - animal;Axon regeneration;Calcium signaling pathway;Longevity regulating pathway - multiple species;MAPK signaling pathway;Wnt signaling pathway	Pkinase	DARPP-32 events;Factors involved in megakaryocyte development and platelet production;Glucagon-like Peptide-1 (GLP1) regulates insulin secretion;Hedgehog 'off' state;PKA activation;PKA activation in glucagon signalling;Rap1 signalling;Vasopressin regulates renal water homeostasis via Aquaporins;VEGFA-VEGFR2 Pathway	0.000685401	0.000664452	5	24.227	24.0646	4	4	1.90005	0.215124	-0.1624	-0.659636
P22981	let-60	LET60_CAEEL	Ras protein let-60	22.4261	22.4679	22.4121	22.5477	22.5512	18.8034	22.4456	22.4214		associative learning;epidermal growth factor receptor signaling pathway;muscle organ development;nematode larval development;oogenesis;positive regulation of GTPase activity;positive regulation of receptor localization to synapse;positive regulation of vulval development;regulation of cell fate specification;regulation of cell projection organization;regulation of vulval development;reproduction;…	GTP binding;GTPase activity;phospholipase binding;protein kinase binding;Rap guanyl-nucleotide exchange factor activity	cell cortex;plasma membrane	AGE-RAGE signaling pathway in diabetic complications;Autophagy - animal;ErbB signaling pathway;FoxO signaling pathway;Longevity regulating pathway - multiple species;MAPK signaling pathway;Mitophagy - animal;mTOR signaling pathway	Ras	Activation of RAS in B cells;CD209 (DC-SIGN) signaling;DAP12 signaling;EGFR Transactivation by Gastrin;EPHB-mediated forward signaling;FCERI mediated MAPK activation;FRS-mediated FGFR2 signaling;FRS-mediated FGFR3 signaling;GRB2 events in EGFR signaling;GRB2 events in ERBB2 signaling;MAP2K and MAPK activation;MET activates RAS signaling;NCAM signaling for neurite out-growth;Negative regulation of…	0.000685401	0.000664452	3	22.4635	22.4728	4	3	0.442585	0.151949	-0.908031	-0.811994
P24887	nduo-1	NU1M_CAEEL	NADH-ubiquinone oxidoreductase chain 1	23.6385	23.5025	23.6969	23.4617	23.6719	23.3551	23.803	23.7127		aerobic respiration;mitochondrial electron transport, NADH to ubiquinone	NADH dehydrogenase (ubiquinone) activity	integral component of membrane;mitochondrial respiratory chain complex I		NADHdh		0.000685401	0.000664452	2	23.5749	23.6357	4	4	0.216431	0.629443	0.0607543	0.19463
P25807	cpr-1	CPR1_CAEEL	Gut-specific cysteine proteinase	23.7744	23.6326	23.6094	23.8116	23.2987	23.6307	23.4899	23.6872		proteolysis involved in cellular protein catabolic process	cysteine-type endopeptidase activity	extracellular space;lysosome	Autophagy - animal;Lysosome	Peptidase_C1	Collagen degradation;MHC class II antigen presentation;Neutrophil degranulation	0.000685401	0.000664452	5	23.707	23.5266	4	4	0.913831	0.242647	-0.18035	-0.600782
P27420	hsp-3	HSP7C_CAEEL	Heat shock 70 kDa protein C	27.4007	27.4463	27.6305	27.5357	27.1758	27.3268	27.2177	27.2279		cellular response to heat;cellular response to unfolded protein;chaperone cofactor-dependent protein refolding;endoplasmic reticulum unfolded protein response;protein refolding;response to unfolded protein;ubiquitin-dependent ERAD pathway	ATP binding;ATPase activity;ATPase activity, coupled;heat shock protein binding;misfolded protein binding;protein binding involved in protein folding;unfolded protein binding	cytoplasm;endoplasmic reticulum chaperone complex;endoplasmic reticulum lumen;membrane;nucleus	Protein export;Protein processing in endoplasmic reticulum	HSP70	Regulation of HSF1-mediated heat shock response	0.000685401	0.000664452	17	27.5033	27.2371	4	4	2.35608	0.0643383	-0.26627	-1.0239
P27604	ahcy-1	SAHH_CAEEL	Adenosylhomocysteinase	30.3504	30.4028	30.5167	30.4291	30.4699	30.401	30.4729	30.4668		one-carbon metabolic process;S-adenosylhomocysteine catabolic process;S-adenosylmethionine cycle	adenosylhomocysteinase activity;NAD binding	cytosol	Cysteine and methionine metabolism;Metabolic pathways	AdoHcyase;AdoHcyase_NAD	Methylation;Sulfur amino acid metabolism	0.000685401	0.000664452	21	30.4247	30.4527	4	4	0.302257	0.768415	0.0279245	0.116945
P27639	inf-1	IF4A_CAEEL	Eukaryotic initiation factor 4A	27.3134	27.1731	27.3486	27.288	27.3516	27.5407	27.5157	27.3399			ATP binding;helicase activity;translation initiation factor activity		RNA transport	DEAD;Helicase_C	Activation of the mRNA upon binding of the cap-binding complex and eIFs, and subsequent binding to 43S;ISG15 antiviral mechanism;L13a-mediated translational silencing of Ceruloplasmin expression;Ribosomal scanning and start codon recognition;Translation initiation complex formation	0.000685401	0.000664452	16	27.2808	27.437	4	4	1.27113	0.249765	0.156188	0.58899
P27798	crt-1	CALR_CAEEL	Calreticulin	29.8295	29.693	29.8193	29.6903	29.4313	29.5131	29.5768	29.4622		defecation;endoplasmic reticulum unfolded protein response;hemidesmosome assembly;multicellular organismal reproductive process;programmed cell death;protein folding;regulation of gene expression;response to ethanol;response to heat	calcium ion binding;carbohydrate binding;unfolded protein binding	cytoplasm;endoplasmic reticulum lumen	Phagosome;Protein processing in endoplasmic reticulum	Calreticulin	Calnexin/calreticulin cycle	0.000685401	0.000664452	16	29.758	29.4958	4	4	2.72079	0.0616995	-0.262193	-1.0494
P28548	kin-10	CSK2B_CAEEL	Casein kinase II subunit beta	24.725	25.0605	24.5266	24.8121	24.4148	24.7623	24.5238	24.5752		protein phosphorylation;response to hermaphrodite contact;vulval location;Wnt signaling pathway	protein kinase regulator activity	axon;cilium;cytoplasm;dendrite;neuronal cell body;non-motile cilium;nucleus;perikaryon;protein kinase CK2 complex	Mitophagy - animal;Ribosome biogenesis in eukaryotes;Wnt signaling pathway	CK_II_beta	Cooperation of PDCL (PhLP1) and TRiC/CCT in G-protein beta folding;Neutrophil degranulation;Regulation of PTEN stability and activity;Regulation of TP53 Activity through Phosphorylation;Signal transduction by L1;Synthesis of PC;WNT mediated activation of DVL	0.000685401	0.000664452	3	24.781	24.569	4	4	0.795183	0.223711	-0.212013	-0.637948
P29355	sem-5	SEM5_CAEEL	Sex muscle abnormal protein 5	23.2229	23.1145	23.457	23.2024	23.9056	23.433	23.5628	23.4952		cell migration;male genitalia development;muscle organ development;nematode larval development;Ras protein signal transduction;regulation of cell projection organization;regulation of vulval development	epidermal growth factor receptor binding;SH3/SH2 adaptor activity	plasma membrane	ErbB signaling pathway;FoxO signaling pathway;MAPK signaling pathway;mTOR signaling pathway	SH2;SH3_1	Cargo recognition for clathrin-mediated endocytosis;Clathrin-mediated endocytosis;DAP12 signaling;EGFR downregulation;EGFR Transactivation by Gastrin;FCERI mediated MAPK activation;FRS-mediated FGFR2 signaling;FRS-mediated FGFR3 signaling;GRB2 events in EGFR signaling;GRB2 events in ERBB2 signaling;GRB2:SOS provides linkage to MAPK signaling for Integrins;Insulin receptor signalling cascade;MET a…	0.000685401	0.000664452	4	23.2492	23.5992	4	4	1.46347	0.0600214	0.349941	1.06559
P29691	eef-2	EF2_CAEEL	Elongation factor 2	30.4005	30.3801	30.3647	30.4142	30.2907	30.2915	30.2552	30.1522		defense response to Gram-negative bacterium;negative regulation of gene expression;translational elongation	GTP binding;GTPase activity;ribosome binding;translation elongation factor activity	cytosol;ribonucleoprotein complex		EFG_C;EFG_IV;GTP_EFTU;GTP_EFTU_D2	Neutrophil degranulation;Peptide chain elongation;Protein methylation;Synthesis of diphthamide-EEF2	0.000685401	0.000664452	42	30.3899	30.2474	4	4	2.205	0.238568	-0.142466	-0.607261
P30625	kin-2	KAPR_CAEEL	cAMP-dependent protein kinase regulatory subunit	24.307	24.4928	24.3354	24.3112	24.1893	24.1945	24.0519	23.9353		cGMP-mediated signaling;medium-term memory;negative regulation of oocyte maturation;negative regulation of protein kinase C signaling;regulation of establishment of cell polarity	3',5'-cyclic-GMP phosphodiesterase activity;cAMP binding;cAMP-dependent protein kinase regulator activity	cAMP-dependent protein kinase complex;cytosol;membrane		cNMP_binding;RIIa	DARPP-32 events;Factors involved in megakaryocyte development and platelet production;Hedgehog 'off' state;PKA activation;PKA activation in glucagon signalling;Vasopressin regulates renal water homeostasis via Aquaporins	0.000685401	0.000664452	7	24.3616	24.0928	4	4	1.90827	0.076	-0.268868	-0.973654
P30627	glb-1	GLBH_CAEEL	Globin-like protein	24.9487	25.1101	25.2354	25.0421	24.8936	24.8969	24.9073	24.8327			heme binding;iron ion binding;oxygen binding;oxygen carrier activity	cytoplasm		Globin		0.000685401	0.000664452	5	25.0841	24.8826	4	4	1.73923	0.172129	-0.20144	-0.766989
P30629	ZK637.2	YOU2_CAEEL	Uncharacterized protein ZK637.2	24.7943	24.7429	24.8351	24.8756	24.4798	24.3623	24.3165	24.6193	+			cytoplasm;striated muscle dense body		DUF842		0.000685401	0.000664452	4	24.812	24.4445	4	4	2.61409	0.0412426	-0.367508	-1.34433
P30632	asna-1	ASNA_CAEEL	ATPase asna-1	24.8371	24.9219	24.7567	24.7464	24.4169	25.042	25.1004	24.8435		detoxification of arsenic-containing substance;positive regulation of insulin secretion;posttranslational protein targeting to endoplasmic reticulum membrane;protein insertion into ER membrane;tail-anchored membrane protein insertion into ER membrane	ATP binding;ATPase activity;metal ion binding	axon;GET complex;neuronal cell body		ArsA_ATPase	XBP1(S) activates chaperone genes	0.000685401	0.000664452	7	24.8155	24.8507	4	4	0.0791566	0.798411	0.035152	0.0976465
P30640	R08D7.1	BUD13_CAEEL	BUD13 homolog	22.2469	22.1938	21.9276	22.1663	21.5879	21.996	21.7885	21.7948		mRNA splicing, via spliceosome		RES complex;U2-type spliceosomal complex		Bud13		0.000685401	0.000664452	3	22.1336	21.7918	4	4	1.69122	0.0546628	-0.341842	-1.10535
P30642	eif-3.D	EIF3D_CAEEL	Eukaryotic translation initiation factor 3 subunit D	25.6307	25.5169	25.623	25.4799	25.5617	25.5832	25.5163	25.4578		cap-dependent translational initiation;formation of cytoplasmic translation initiation complex;translational initiation	mRNA cap binding;translation initiation factor activity	eukaryotic 43S preinitiation complex;eukaryotic 48S preinitiation complex;eukaryotic translation initiation factor 3 complex	RNA transport	eIF-3_zeta	Formation of a pool of free 40S subunits;Formation of the ternary complex, and subsequently, the 43S complex;L13a-mediated translational silencing of Ceruloplasmin expression;Ribosomal scanning and start codon recognition;Translation initiation complex formation	0.000685401	0.000664452	8	25.5626	25.5298	4	4	0.292558	0.738878	-0.0328898	-0.133183
P30645	pde-2	PDE2_CAEEL	Probable 3',5'-cyclic phosphodiesterase pde-2	19.2041	18.3292	19.6989	19.6648	20.0501	19.7175	19.8939	20.2183	+	cAMP-mediated signaling;cGMP catabolic process;cGMP-mediated signaling;chemosensory behavior;chemotaxis;determination of adult lifespan;negative regulation of cAMP-mediated signaling;negative regulation of cGMP-mediated signaling;negative regulation of cyclic nucleotide-gated ion channel activity;phototransduction;positive regulation of cGMP-mediated signaling;positive regulation of gene expressi…	3',5'-cyclic-AMP phosphodiesterase activity;3',5'-cyclic-GMP phosphodiesterase activity;cAMP binding;cGMP binding;cGMP-stimulated cyclic-nucleotide phosphodiesterase activity;metal ion binding;protein homodimerization activity	cytosol;mitochondrial inner membrane;mitochondrial matrix;mitochondrial outer membrane;nucleus;perinuclear region of cytoplasm	Metabolic pathways;Purine metabolism	GAF;PDEase_I	cGMP effects;G alpha (s) signalling events	0.000685401	0.000664452	3	19.5226	19.9699	3	4	1.164	0.0388952	0.745683	1.39001
P31161	sod-2	SODM1_CAEEL	Superoxide dismutase [Mn] 1, mitochondrial	26.3816	26.4425	26.6916	26.4172	26.7171	26.6573	26.6042	26.5694		aging;removal of superoxide radicals	metal ion binding;protein homodimerization activity;superoxide dismutase activity	mitochondrial matrix;mitochondrial respirasome;mitochondrion	FoxO signaling pathway;Longevity regulating pathway - multiple species;Longevity regulating pathway - worm;Peroxisome	Sod_Fe_C;Sod_Fe_N	Detoxification of Reactive Oxygen Species	0.000685401	0.000664452	3	26.4833	26.637	4	4	1.02301	0.266541	0.153755	0.553874
P32744	cls-2	CLAS2_CAEEL	Protein CLASP-2	21.6845	21.6996	21.9659	21.7337	21.6604	22.0372	22.4015	22.3306		astral microtubule organization;attachment of spindle microtubules to kinetochore involved in meiotic chromosome segregation;cytoplasmic streaming;establishment of mitotic spindle localization;meiotic chromosome separation;meiotic spindle midzone assembly;meiotic spindle organization;microtubule polymerization;mitotic cytokinesis;mitotic sister chromatid separation;mitotic spindle midzone assembl…	microtubule binding	centrosome;condensed chromosome kinetochore;cytoplasm;cytosol;kinetochore;microtubule;mitotic spindle;nucleus;spindle midzone		CLASP_N		0.000685401	0.000664452	3	21.7709	22.1074	4	4	0.949512	0.111551	0.336506	0.883259
P34183	hars-1	SYH_CAEEL	Histidine--tRNA ligase	25.3316	25.4149	25.3578	25.3886	25.6987	25.6821	25.5292	25.3955		germ cell development;histidyl-tRNA aminoacylation;mitochondrial translation;negative regulation of transcription by RNA polymerase II;nematode larval development;translation	ATP binding;histidine-tRNA ligase activity;protein homodimerization activity	cytoplasm;cytosol;mitochondrion	Aminoacyl-tRNA biosynthesis	HGTP_anticodon		0.000685401	0.000664452	8	25.3732	25.5764	4	4	1.48335	0.184413	0.203148	0.74248
P34255	B0303.3	ECHH_CAEEL	Probable 3-ketoacyl-CoA thiolase	25.3239	25.2949	25.3335	25.404	25.0839	25.5106	25.5831	25.3002		fatty acid beta-oxidation	acetyl-CoA C-acyltransferase activity;enoyl-CoA hydratase activity;long-chain-3-hydroxyacyl-CoA dehydrogenase activity;long-chain-enoyl-CoA hydratase activity	mitochondrion	Fatty acid degradation;Fatty acid elongation;Fatty acid metabolism;Metabolic pathways;Valine, leucine and isoleucine degradation	Thiolase_C;Thiolase_N	Acyl chain remodeling of CL;Beta oxidation of decanoyl-CoA to octanoyl-CoA-CoA;Beta oxidation of hexanoyl-CoA to butanoyl-CoA;Beta oxidation of lauroyl-CoA to decanoyl-CoA-CoA;Beta oxidation of myristoyl-CoA to lauroyl-CoA;Beta oxidation of octanoyl-CoA to hexanoyl-CoA;Beta oxidation of palmitoyl-CoA to myristoyl-CoA	0.000685401	0.000664452	10	25.3391	25.3695	4	4	0.0967082	0.800284	0.0303607	0.0964261
P34260	vps-33.1	VP33A_CAEEL	Vacuolar protein sorting-associated protein 33A	21.1444	21.5048	21.5225	21.6801	21.8214	22.0056	21.6935	21.8616	+	protein transport;vesicle docking involved in exocytosis		apical plasma membrane;early endosome;HOPS complex;late endosome;lysosome		Sec1		0.000685401	0.000664452	4	21.4629	21.8455	4	4	1.58453	0.0495268	0.382585	1.15851
P34268	fli-1	FLII_CAEEL	Protein flightless-1 homolog	21.0308	20.6622	21.0535	20.9213	21.1185	20.8948	20.949	20.8303		actin cytoskeleton organization;actin filament severing;multicellular organism development	actin filament binding	nucleus		Gelsolin;LRR_8		0.000685401	0.000664452	3	20.9169	20.9481	4	4	0.105594	0.791891	0.0311909	0.100979
P34274	C02C2.6	TIPRL_CAEEL	TIP41-like protein	22.8405	22.7535	23.1232	22.8004	23.7393	23.2796	23.1981	23.2719	+	signal transduction;TOR signaling		cytosol		TIP41		0.000685401	0.000664452	7	22.8794	23.3722	4	4	1.7878	0.0376683	0.492807	1.41166
P34280	C02F5.3	YKK3_CAEEL	Uncharacterized GTP-binding protein C02F5.3	23.2035	23.2524	23.311	23.31	23.65	23.532	23.5121	23.6334	+	cytoplasmic translation	GTP binding	cytoplasm		MMR_HSR1;MMR_HSR1_Xtn;TGS		0.000685401	0.000664452	9	23.2692	23.5819	4	4	3.43797	0.041791	0.312634	1.28416
P34281	cids-1	CIDS1_CAEEL	CID domain-containing protein 1	21.0402	21.1076	21.4835	21.2533	21.5227	21.574	21.6542	21.5201	+	mRNA 3'-end processing				CREPT;CTD_bind		0.000685401	0.000664452	2	21.2212	21.5677	4	4	1.82011	0.0493739	0.346577	1.14386
P34283	henn-1	HENMT_CAEEL	Small RNA 2'-O-methyltransferase	22.0976	22.128	22.2127	22.0699	22.6847	22.4458	22.5985	22.5456	+	piRNA metabolic process;production of siRNA involved in RNA interference;RNA methylation	metal ion binding;O-methyltransferase activity;RNA binding;RNA methyltransferase activity	cytoplasm;nucleoplasm;nucleus;perinuclear region of cytoplasm				0.000685401	0.000664452	6	22.1271	22.5686	4	4	3.54058	0.00810619	0.441558	1.70631
P34286	pbs-6	PSB1_CAEEL	Proteasome subunit beta type-1	28.2989	28.4085	28.3129	28.3333	27.967	28.4232	28.4501	28.2813		proteasomal protein catabolic process;proteasomal ubiquitin-independent protein catabolic process;proteasome-mediated ubiquitin-dependent protein catabolic process	endopeptidase activity;threonine-type endopeptidase activity	cytoplasm;nucleus;proteasome core complex;proteasome core complex, beta-subunit complex	Proteasome	Proteasome	Antigen processing: Ubiquitination & Proteasome degradation;Asymmetric localization of PCP proteins;CDK-mediated phosphorylation and removal of Cdc6;Cross-presentation of soluble exogenous antigens (endosomes);Degradation of DVL;Hedgehog 'on' state;Neutrophil degranulation;Orc1 removal from chromatin;Oxygen-dependent proline hydroxylation of Hypoxia-inducible Factor Alpha;Regulation of PTEN stabi…	0.000685401	0.000664452	2	28.3384	28.2804	4	4	0.20257	0.646096	-0.0580564	-0.185194
P34305	rha-2	RHA2_CAEEL	Putative ATP-dependent RNA helicase rha-2	20.9758	21.2564	21.0931	21.2097	20.7001	21.1891	21.0745	21.108		maturation of SSU-rRNA from tricistronic rRNA transcript (SSU-rRNA, 5.8S rRNA, LSU-rRNA)	ATP binding;ATP-dependent 3'-5' RNA helicase activity;RNA binding	nucleolus;nucleus		DEAD;HA2;Helicase_C;OB_NTP_bind		0.000685401	0.000664452	4	21.1337	21.0179	4	4	0.407051	0.414451	-0.115822	-0.35582
P34308	clp-1	CAN_CAEEL	Calpain clp-1	26.1386	26.0606	26.1075	26.0857	25.5661	25.7441	25.774	25.7335	+	mitochondrion organization;muscle cell cellular homeostasis;positive regulation of necrotic cell death;positive regulation of sarcomere organization;proteolysis	calcium-dependent cysteine-type endopeptidase activity	cytoplasm;M band;sarcomere		Calpain_III;Peptidase_C2	Neutrophil degranulation	0.000685401	0.000664452	14	26.0981	25.7044	4	4	3.66601	0.0186111	-0.39368	-1.5764
P34313	bud-31	BUD31_CAEEL	Protein BUD31 homolog	23.9825	23.9773	23.7856	23.8505	24.2994	24.203	24.121	24.1047		mRNA splicing, via spliceosome		spliceosomal complex	Spliceosome	G10	mRNA Splicing - Major Pathway	0.000685401	0.000664452	5	23.899	24.182	4	4	2.28823	0.0595225	0.283048	1.06417
P34314	tlk-1	TLK1_CAEEL	Serine/threonine-protein kinase tousled-like 1	20.7663	20.5961	20.7913	20.5418	20.5503	21.1799	21.2513	21.0102		multicellular organism development;positive regulation of protein kinase activity;protein autophosphorylation;protein phosphorylation;regulation of transcription by RNA polymerase II	ATP binding;protein kinase activity;protein serine/threonine kinase activity	nuclear chromatin;nucleus		Pkinase		0.000685401	0.000664452	4	20.6739	20.9979	4	4	0.983033	0.114889	0.324069	0.877696
P34328	hsp-12.2	HSP10_CAEEL	Heat shock protein Hsp-12.2	25.8926	25.588	25.8247	25.6236	25.3626	25.4021	25.1947	24.9781	+		heat shock protein binding	cytoplasm		HSP20	HSF1-dependent transactivation	0.000685401	0.000664452	3	25.7322	25.2344	4	4	2.18675	0.0224371	-0.497846	-1.54595
P34329	C14B9.2	PDIA4_CAEEL	Probable protein disulfide-isomerase A4	24.0777	24.0458	24.0523	24.1236	24.0491	23.9494	23.8858	23.7251		cell redox homeostasis;endoplasmic reticulum unfolded protein response;protein folding;response to endoplasmic reticulum stress	protein disulfide isomerase activity	cell surface;endoplasmic reticulum;endoplasmic reticulum lumen	Protein processing in endoplasmic reticulum	Thioredoxin		0.000685401	0.000664452	14	24.0749	23.9024	4	4	1.30653	0.22375	-0.172515	-0.638389
P34331	plk-1	PLK1_CAEEL	Serine/threonine-protein kinase plk-1	22.1667	22.2316	22.3904	22.0994	23.201	23.0989	23.025	23.1222	+	centrosome cycle;female meiosis II;meiotic chromosome segregation;mitotic nuclear envelope disassembly;mitotic spindle organization;polar body extrusion after meiotic divisions;protein phosphorylation;regulation of cell cycle	ATP binding;protein kinase activity;protein serine/threonine kinase activity	centrosome;condensed chromosome;condensed chromosome kinetochore;cytoplasm;midbody;nucleus;spindle midzone	FoxO signaling pathway	Pkinase;POLO_box	Condensation of Prophase Chromosomes;Cyclin A/B1/B2 associated events during G2/M transition;Golgi Cisternae Pericentriolar Stack Reorganization;Mitotic Telophase/Cytokinesis;Polo-like kinase mediated events;Regulation of PLK1 Activity at G2/M Transition;Resolution of Sister Chromatid Cohesion	0.000685401	0.000664452	8	22.222	23.1118	4	4	4.76446	0	0.889779	3.2706
P34333	gei-8	NCOR1_CAEEL	Nuclear receptor corepressor 1	19.4991	19.519	19.4639	19.5339	19.3142	19.4718	19.7912	19.2561			DNA binding	nucleus				0.000685401	0.000664452	4	19.504	19.4583	4	4	0.143473	0.72201	-0.0456667	-0.142303
P34334	rpl-21	RL21_CAEEL	60S ribosomal protein L21	27.2493	27.2017	27.405	27.3978	27.0614	27.0739	27.0721	27.3589		translation	structural constituent of ribosome	cytosolic large ribosomal subunit	Ribosome	Ribosomal_L21e	Formation of a pool of free 40S subunits;GTP hydrolysis and joining of the 60S ribosomal subunit;L13a-mediated translational silencing of Ceruloplasmin expression;Nonsense Mediated Decay (NMD) enhanced by the Exon Junction Complex (EJC);Nonsense Mediated Decay (NMD) independent of the Exon Junction Complex (EJC);SRP-dependent cotranslational protein targeting to membrane	0.000685401	0.000664452	7	27.3135	27.1416	4	4	0.991942	0.246029	-0.171877	-0.594598
P34339	egl-45	EIF3A_CAEEL	Eukaryotic translation initiation factor 3 subunit A	25.3988	25.43	25.5072	25.42	25.5702	25.698	25.6722	25.6605		embryo development ending in birth or egg hatching;formation of cytoplasmic translation initiation complex;oviposition;translation reinitiation	mRNA binding;translation initiation factor activity;translation regulator activity	eukaryotic 43S preinitiation complex;eukaryotic 48S preinitiation complex;eukaryotic translation initiation factor 3 complex, eIF3e;eukaryotic translation initiation factor 3 complex, eIF3m;multi-eIF complex	RNA transport	PCI	Formation of a pool of free 40S subunits;Formation of the ternary complex, and subsequently, the 43S complex;L13a-mediated translational silencing of Ceruloplasmin expression;Ribosomal scanning and start codon recognition;Translation initiation complex formation	0.000685401	0.000664452	30	25.439	25.6502	4	4	2.93444	0.105648	0.21123	0.893192
P34341	kle-2	KLE2_CAEEL	Condensin-2 complex subunit kle-2	18.0972	20.6025	20.7983	18.5678	20.6474	21.4996	21.623	21.5975	+	cell division;chromosome organization;meiotic chromosome condensation;mitotic sister chromatid segregation;mitotic sister chromatid separation	chromatin binding	chromosome, centromeric region;condensed chromosome;condensin complex;nucleus		CNDH2_C;CNDH2_N		0.000685401	0.000664452	3	20.7004	21.3419	2	4	1.33331	0.000556962	1.82539	1.96354
P34342	ran-2	RGP2_CAEEL	Ran GTPase-activating protein 2	23.8216	23.9599	23.924	23.9508	24.1498	24.1953	24.2189	24.1872	+	cell cycle;cell division;embryo development ending in birth or egg hatching	GTPase activator activity	nucleus	RNA transport	LRR_6		0.000685401	0.000664452	11	23.9141	24.1878	4	4	3.6475	0.0492141	0.273729	1.16556
P34343	npp-15	NU133_CAEEL	Nuclear pore complex protein 15	23.1615	23.1251	23.1916	23.0963	23.3578	23.4329	23.3103	23.3021		mRNA transport;multicellular organism development;nuclear pore distribution;protein import into nucleus	structural constituent of nuclear pore	kinetochore;nuclear membrane;nuclear pore;nuclear pore outer ring	RNA transport	Nucleoporin_C;Nucleoporin_N		0.000685401	0.000664452	11	23.1436	23.3508	4	4	2.88824	0.115699	0.207136	0.875753
P34345	gsto-1	GSTO1_CAEEL	Glutathione transferase omega-1	25.3834	25.4227	25.3914	25.352	25.1224	25.0745	25.0193	24.8761	+	cellular response to extracellular stimulus;oxidation-reduction process;protein glutathionylation;response to oxidative stress;response to superoxide	glutathione dehydrogenase (ascorbate) activity;glutathione transferase activity;methylarsonate reductase activity	cytoplasm	Drug metabolism - cytochrome P450;Drug metabolism - other enzymes;Glutathione metabolism;Metabolic pathways;Metabolism of xenobiotics by cytochrome P450	GST_C;GST_N	Glutathione conjugation;Methylation;Vitamin C (ascorbate) metabolism	0.000685401	0.000664452	3	25.3874	25.0231	4	4	3.23233	0.0371489	-0.364317	-1.42718
P34346	let-754	KAD2_CAEEL	Adenylate kinase	26.8932	26.7736	26.8786	26.9134	26.5012	26.7028	26.4322	26.4188	+	ADP biosynthetic process;AMP metabolic process;ATP metabolic process;negative regulation of protein kinase C signaling;regulation of establishment of cell polarity	adenylate kinase activity;ATP binding	cytosol;mitochondrial intermembrane space	Metabolic pathways;Purine metabolism;Thiamine metabolism	ADK_lid	Interconversion of nucleotide di- and triphosphates	0.000685401	0.000664452	15	26.8647	26.5138	4	4	2.53747	0.0424242	-0.350931	-1.2873
P34355	acox-1.5	ACX15_CAEEL	Probable acyl-coenzyme A oxidase acox-1.5	23.4977	23.4361	23.3491	23.2605	23.6022	23.6777	23.707	23.6387		fatty acid beta-oxidation using acyl-CoA oxidase;lipid homeostasis;pheromone biosynthetic process	acyl-CoA oxidase activity;FAD binding;fatty acid binding;flavin adenine dinucleotide binding	peroxisome	alpha-Linolenic acid metabolism;beta-Alanine metabolism;Biosynthesis of unsaturated fatty acids;Carbon metabolism;Fatty acid degradation;Fatty acid metabolism;Metabolic pathways;Peroxisome;Propanoate metabolism	ACOX;Acyl-CoA_dh_1;Acyl-CoA_dh_M;Acyl-CoA_ox_N	alpha-linolenic acid (ALA) metabolism;Beta-oxidation of very long chain fatty acids	0.000685401	0.000664452	11	23.3858	23.6564	4	4	2.5166	0.0609215	0.270604	1.05482
P34369	prp-8	PRP8_CAEEL	Pre-mRNA-splicing factor 8 homolog	24.6019	24.6161	24.6686	24.5813	24.7635	24.8167	24.8233	24.7647		spliceosomal tri-snRNP complex assembly	pre-mRNA intronic binding;second spliceosomal transesterification activity;U1 snRNA binding;U2 snRNA binding;U5 snRNA binding;U6 snRNA binding	catalytic step 2 spliceosome;U5 snRNP	Spliceosome	JAB;PRO8NT;PROCN;PROCT;PRP8_domainIV;RRM_4;U5_2-snRNA_bdg;U6-snRNA_bdg	mRNA Splicing - Major Pathway;mRNA Splicing - Minor Pathway	0.000685401	0.000664452	34	24.617	24.7921	4	4	3.40297	0.166646	0.175072	0.77915
P34378	mrpl-18	RM18_CAEEL	39S ribosomal protein L18, mitochondrial	20.2459	20.8077	19.9651	20.6012	18.4647	20.2529	18.5423	18.4866	+	translation	5S rRNA binding;structural constituent of ribosome	mitochondrial large ribosomal subunit;mitochondrion	Ribosome			0.000685401	0.000664452	2	20.405	20.2529	4	1	1.66257	0.00077193	-1.46832	-2.16821
P34382	far-1	FAR1_CAEEL	Fatty-acid and retinol-binding protein 1	27.4555	27.1924	27.8227	26.6401	28.2903	26.3799	27.6456	27.3298			lipid binding	extracellular region		Gp-FAR-1		0.000685401	0.000664452	17	27.2777	27.4114	4	4	0.105048	0.62054	0.133736	0.199882
P34383	far-2	FAR2_CAEEL	Fatty-acid and retinol-binding protein 2	28.6593	28.1888	28.8621	28.0401	29.137	27.437	28.426	28.4551			fatty acid binding;retinol binding	extracellular region		Gp-FAR-1		0.000685401	0.000664452	11	28.4376	28.3638	4	4	0.0656752	0.75593	-0.0737901	-0.12302
P34384	mrpl-44	RM44_CAEEL	Ribosomal protein L44, mitochondrial	23.6526	23.5869	23.8772	23.7419	23.7064	23.7758	23.8336	23.8334		RNA processing	ribonuclease III activity	cytoplasm			Biotin transport and metabolism;Branched-chain amino acid catabolism	0.000685401	0.000664452	5	23.7147	23.7873	4	4	0.471493	0.51412	0.0726137	0.269234
P34385	F02A9.10	MCCB_CAEEL	Probable methylcrotonoyl-CoA carboxylase beta chain, mitochondrial	25.8747	25.861	26.0964	25.8626	25.6402	25.6514	25.7236	25.825		leucine catabolic process	ATP binding;methylcrotonoyl-CoA carboxylase activity	cytoplasm;mitochondrial matrix		Carboxyl_trans	Biotin transport and metabolism;Branched-chain amino acid catabolism	0.000685401	0.000664452	11	25.9237	25.7101	4	4	1.6095	0.163833	-0.213649	-0.786492
P34388	mrps-9	RT09_CAEEL	Probable 40S ribosomal protein S9, mitochondrial	23.8383	23.9049	23.8822	23.8814	23.499	23.6753	23.8765	23.8248		maturation of SSU-rRNA from tricistronic rRNA transcript (SSU-rRNA, 5.8S rRNA, LSU-rRNA);translation	RNA binding;structural constituent of ribosome	mitochondrial small ribosomal subunit	Ribosome	Ribosomal_S9		0.000685401	0.000664452	8	23.8767	23.7189	4	4	0.935685	0.26781	-0.157823	-0.551937
P34416	F42H10.3	LASP1_CAEEL	LIM and SH3 domain protein F42H10.3	22.3036	22.3205	22.1726	22.2547	21.3414	21.8565	21.634	21.4657	+		metal ion binding	cell junction;striated muscle dense body		LIM;Nebulin;SH3_1	Striated Muscle Contraction	0.000685401	0.000664452	4	22.2628	21.5744	4	4	2.98436	0.0008	-0.688431	-2.17631
P34419	F42H10.6	YLZ6_CAEEL	Putative esterase F42H10.6	23.0551	22.7756	22.7305	22.775	22.3895	22.7945	22.9655	22.7816			acyl-CoA hydrolase activity;identical protein binding			4HBT	Mitochondrial Fatty Acid Beta-Oxidation	0.000685401	0.000664452	3	22.8341	22.7327	4	4	0.297012	0.485637	-0.101304	-0.295532
P34427	lin-36	LIN36_CAEEL	Protein lin-36	18.6444	18.7247	19.0823	18.9081	18.9296	18.9922	18.6448	19.0164		embryonic digestive tract morphogenesis	DNA binding;metal ion binding	nucleus				0.000685401	0.000664452	3	18.8399	18.8957	4	4	0.165979	0.676453	0.055881	0.169323
P34436	F44E2.6	MSRB_CAEEL	Probable methionine-R-sulfoxide reductase B	23.4659	23.387	23.3851	23.3723	23.2515	23.5193	23.4819	23.2275		cellular response to oxidative stress;protein repair	metal ion binding;peptide-methionine (R)-S-oxide reductase activity			SelR		0.000685401	0.000664452	4	23.4026	23.37	4	4	0.158625	0.768263	-0.0325642	-0.116774
P34438	F44E2.8	YL58_CAEEL	Uncharacterized protein F44E2.8	22.5442	22.1568	22.2828	22.2258	22.652	22.6265	22.6106	22.5808		RNA processing				DUF1768		0.000685401	0.000664452	4	22.3024	22.6175	4	4	1.9795	0.0548966	0.315082	1.10204
P34442	F54C8.4	PTP5_CAEEL	Probable tyrosine-protein phosphatase F54C8.4	21.231	21.0894	20.8146	20.8124	18.4647	21.4555	21.4539	20.4256			polynucleotide 5'-phosphatase activity;protein tyrosine phosphatase activity;protein tyrosine/serine/threonine phosphatase activity	nucleus		DSPc		0.000685401	0.000664452	2	20.9868	21.1117	4	3	0.319108	0.249852	-0.536901	-0.58841
P34445	F54C8.7	YL87_CAEEL	Uncharacterized protein F54C8.7	22.4073	22.3778	22.4562	22.4151	22.1674	22.3582	22.2038	22.499		intracellular protein transport	phospholipid binding;protein domain specific binding	cytoplasm;mitochondrion;trans-Golgi network membrane		Arfaptin	Retrograde transport at the Trans-Golgi-Network	0.000685401	0.000664452	3	22.4141	22.3071	4	4	0.66046	0.382987	-0.106986	-0.385032
P34447	zfp-1	ZFP1_CAEEL	Zinc finger protein zfp-1	21.3271	21.3564	21.4305	21.38	20.8911	20.8477	20.9885	21.1869	+	RNA interference	chromatin binding;DNA binding;metal ion binding;methylated histone binding	chromatin;condensed chromosome;nucleus				0.000685401	0.000664452	3	21.3735	20.9785	4	4	2.62306	0.0381347	-0.394942	-1.41796
P34454	F54F2.9	YMA9_CAEEL	Uncharacterized protein F54F2.9	22.9261	23.1212	22.7179	22.8113	22.636	22.9353	22.8584	22.5656			DNA binding	integral component of membrane;nuclear membrane	Protein processing in endoplasmic reticulum	DnaJ;Myb_DNA-binding		0.00173511	0.000664452	2	22.8941	22.7488	4	4	0.545903	0.328887	-0.145334	-0.448992
P34455	aco-2	ACON_CAEEL	Probable aconitate hydratase, mitochondrial	28.2485	28.2951	28.1605	28.256	27.8306	28.2359	28.2109	27.9902		tricarboxylic acid cycle	4 iron, 4 sulfur cluster binding;aconitate hydratase activity;metal ion binding	cytosol;mitochondrion	2-Oxocarboxylic acid metabolism;Biosynthesis of amino acids;Carbon metabolism;Citrate cycle (TCA cycle);Glyoxylate and dicarboxylate metabolism;Metabolic pathways	Aconitase;Aconitase_C	Citric acid cycle (TCA cycle)	0.000685401	0.000664452	25	28.24	28.0669	4	4	0.869637	0.255127	-0.173147	-0.576601
P34461	sod-4	SODE_CAEEL	Extracellular superoxide dismutase [Cu-Zn]	19.3194	19.9692	19.6578	19.7799	19.6459	19.7106	19.4261	19.5676		removal of superoxide radicals;superoxide metabolic process	copper ion binding;superoxide dismutase activity;superoxide dismutase copper chaperone activity;zinc ion binding	cytoplasm;extracellular space;membrane		Sod_Cu	Detoxification of Reactive Oxygen Species;Platelet degranulation	0.000685401	0.000664452	3	19.6816	19.5875	4	4	0.257101	0.514154	-0.0940313	-0.268843
P34462	vha-14	VATD_CAEEL	V-type proton ATPase subunit D	26.5494	26.543	26.5358	26.5244	26.519	26.4369	26.3577	26.2268		regulation of intracellular pH	proton-transporting ATPase activity, rotational mechanism	cell;membrane;proton-transporting V-type ATPase complex	Metabolic pathways;mTOR signaling pathway;Oxidative phosphorylation;Phagosome	ATP-synt_D	Insulin receptor recycling;Neutrophil degranulation;ROS, RNS production in phagocytes;Transferrin endocytosis and recycling	0.000685401	0.000664452	8	26.5381	26.3851	4	4	1.30415	0.251832	-0.153045	-0.583225
P34466	clu-1	CLU_CAEEL	Clustered mitochondria protein homolog	24.0314	24.1367	23.8889	23.9835	23.589	24.0297	24.0245	23.889		intracellular distribution of mitochondria	mRNA binding	cytoplasm		CLU;CLU_N;DUF727;eIF3_p135		0.000685401	0.000664452	23	24.0101	23.883	4	4	0.504121	0.368663	-0.127053	-0.402786
P34471	pri-1	PRI1_CAEEL	DNA primase small subunit	21.4229	21.3346	21.964	21.4317	22.8377	22.5324	22.6236	22.7329	+	DNA replication, synthesis of RNA primer	DNA primase activity;metal ion binding;single-stranded DNA binding	alpha DNA polymerase:primase complex	DNA replication	DNA_primase_S	Activation of the pre-replicative complex;DNA replication initiation;Inhibition of replication initiation of damaged DNA by RB1/E2F1;Polymerase switching;Polymerase switching on the C-strand of the telomere;Processive synthesis on the lagging strand;Removal of the Flap Intermediate;Telomere C-strand synthesis initiation	0.000685401	0.000664452	5	21.5383	22.6816	4	4	3.44977	0	1.14332	3.19254
P34475	tbg-1	TBG_CAEEL	Tubulin gamma chain	22.9596	22.9909	22.7602	22.8561	23.22	23.2244	23.2588	23.243	+	cytoplasmic microtubule organization;detection of temperature stimulus;maintenance of centrosome location;meiotic spindle organization;microtubule cytoskeleton organization;microtubule nucleation;microtubule-based process;mitotic cell cycle;mitotic sister chromatid segregation;mitotic spindle organization;regulation of mitotic cell cycle, embryonic;regulation of mitotic cytokinetic process	GTP binding;GTPase activity;structural constituent of cytoskeleton	adherens junction;centrosome;cytoplasm;gamma-tubulin complex;hemidesmosome;microtubule;nucleus;spindle		Tubulin;Tubulin_C		0.000685401	0.000664452	4	22.8917	23.2365	4	4	3.193	0.0407207	0.344831	1.36186
P34476	rpac-19	RPAC2_CAEEL	Probable DNA-directed RNA polymerases I and III subunit RPAC2	23.7436	23.9411	23.4676	23.6976	18.4647	23.7066	23.4509	23.2681		transcription by RNA polymerase I;transcription by RNA polymerase III	DNA binding;DNA-directed 5'-3' RNA polymerase activity;protein dimerization activity	RNA polymerase I complex;RNA polymerase III complex	RNA polymerase	RNA_pol_L_2		0.000685401	0.000664452	3	23.7125	23.4752	4	3	0.55034	0.0644554	-1.4899	-1.02075
P34477	ubc-7	UBC7_CAEEL	Probable ubiquitin-conjugating enzyme E2 7	25.4817	25.4122	25.5113	25.4425	25.9074	25.8598	25.8636	25.5741	+	proteasome-mediated ubiquitin-dependent protein catabolic process;protein polyubiquitination;ubiquitin-dependent protein catabolic process	ATP binding;ubiquitin conjugating enzyme activity		Protein processing in endoplasmic reticulum;Ubiquitin mediated proteolysis	UQ_con	Antigen processing: Ubiquitination & Proteasome degradation;Synthesis of active ubiquitin: roles of E1 and E2 enzymes	0.000685401	0.000664452	4	25.4619	25.8012	4	4	2.27728	0.0463151	0.339315	1.21391
P34480	F59B2.3	NAGA_CAEEL	N-acetylglucosamine-6-phosphate deacetylase	23.4019	23.3498	23.2048	23.1967	23.0722	23.4216	23.3934	23.1119		carbohydrate metabolic process;N-acetylglucosamine catabolic process	metal ion binding;N-acetylgalactosamine-6-phosphate deacetylase activity;N-acetylglucosamine-6-phosphate deacetylase activity		Amino sugar and nucleotide sugar metabolism;Metabolic pathways	Amidohydro_1	Synthesis of UDP-N-acetyl-glucosamine	0.000685401	0.000664452	4	23.2883	23.2498	4	4	0.138524	0.750463	-0.0384965	-0.126146
P34492	K02D10.1	YMQ1_CAEEL	Putative NipSnap protein K02D10.1	22.161	22.2595	22.0562	22.1109	22.7291	22.0928	21.9673	22.3429			phosphatase activity	mitochondrion		Hydrolase_6;NIPSNAP		0.000685401	0.000664452	7	22.1469	22.283	4	4	0.335089	0.404429	0.136126	0.36456
P34496	mtss-1	MTSS1_CAEEL	Single-stranded DNA-binding protein, mitochondrial	24.3612	24.1935	24.3782	24.1345	24.1199	24.2191	24.2222	24.1514		mitochondrial DNA replication;positive regulation of helicase activity	single-stranded DNA binding	mitochondrial nucleoid;mitochondrion;nucleoid		SSB		0.000685401	0.000664452	4	24.2668	24.1782	4	4	0.645486	0.437906	-0.0886927	-0.33371
P34498	mog-1	MOG1_CAEEL	Probable pre-mRNA-splicing factor ATP-dependent RNA helicase mog-1	21.5377	21.6446	21.6757	21.5236	21.9148	18.8034	21.8641	21.9314		feminization of hermaphroditic germ-line;mRNA splicing, via spliceosome	ATP binding;ATP-dependent 3'-5' RNA helicase activity;RNA binding	nucleus	Spliceosome	DEAD;HA2;Helicase_C;OB_NTP_bind	Cleavage of Growing Transcript in the Termination Region;mRNA 3'-end processing;mRNA Splicing - Major Pathway	0.000685401	0.000664452	2	21.5954	21.9035	4	3	0.244583	0.310397	-0.466958	-0.478405
P34500	ttr-2	TTR2_CAEEL	Transthyretin-like protein 2	23.185	23.207	23.3867	23.2278	23.3273	23.3543	23.3134	23.5266				extracellular space		TTR-52		0.000685401	0.000664452	5	23.2516	23.3804	4	4	0.979499	0.309065	0.128806	0.481574
P34511	vms-1	VMS1_CAEEL	Protein vms-1	22.8876	23.1392	22.8691	22.8778	22.922	23.1878	23.1159	23.2276		mitochondria-associated ubiquitin-dependent protein catabolic process;nuclear protein quality control by the ubiquitin-proteasome system;ubiquitin-dependent ERAD pathway	metal ion binding;nucleic acid binding	Cdc48p-Npl4p-Vms1p AAA ATPase complex;cytoplasm;dendrite				0.000685401	0.000664452	5	22.9434	23.1133	4	4	0.915778	0.254965	0.16988	0.577418
P34512	grp-1	GRP1_CAEEL	GTP exchange factor for ARFs 1	21.6723	18.3292	21.6822	21.4365	22.0775	22.1563	21.9284	21.8152	+	regulation of ARF protein signal transduction	ARF guanyl-nucleotide exchange factor activity	midbody;nucleus	Endocytosis	PH;Sec7		0.000685401	0.000664452	4	21.597	21.9944	3	4	0.720597	0.0477492	1.2143	1.18764
P34517	gpdh-2	GPDH2_CAEEL	Probable glycerol-3-phosphate dehydrogenase 2	26.5789	26.6093	26.6848	26.6369	26.9363	26.8514	26.8654	26.8829		carbohydrate metabolic process;glycerol-3-phosphate catabolic process;glycerol-3-phosphate metabolic process;hyperosmotic response;intracellular accumulation of glycerol	glycerol-3-phosphate dehydrogenase (quinone) activity;glycerol-3-phosphate dehydrogenase [NAD(P)+] activity;glycerol-3-phosphate dehydrogenase [NAD+] activity;NAD binding;protein homodimerization activity	cytosol;glycerol-3-phosphate dehydrogenase complex		NAD_Gly3P_dh_C;NAD_Gly3P_dh_N	Synthesis of PA	0.000685401	0.000664452	14	26.6274	26.884	4	4	3.92164	0.0527765	0.256553	1.1195
P34519	K11H3.3	TXTP_CAEEL	Putative tricarboxylate transport protein, mitochondrial	22.2003	22.1134	22.208	22.1706	22.2136	22.2334	22.4009	22.4864		mitochondrial citrate transmembrane transport	transmembrane transporter activity	integral component of membrane;mitochondrial inner membrane		Mito_carr	Fatty acyl-CoA biosynthesis;Gluconeogenesis	0.000685401	0.000664452	4	22.1731	22.3336	4	4	1.22079	0.245625	0.160485	0.595648
P34524	K12H4.3	BRX1_CAEEL	Ribosome biogenesis protein BRX1 homolog	25.2729	25.2367	25.4564	25.2918	25.4882	25.1604	25.1605	25.3428		ribosomal large subunit assembly		nucleolus		Brix		0.000685401	0.000664452	7	25.3144	25.288	4	4	0.104648	0.811929	-0.0264602	-0.090267
P34525	spcs-3	SPCS3_CAEEL	Signal peptidase complex subunit 3	18.0972	18.3292	18.5694	21.7794	22.754	22.0801	22.2595	22.4478	+	protein targeting to ER;signal peptide processing	peptidase activity	integral component of membrane;organelle membrane;signal peptidase complex	Protein export	SPC22		0.000685401	0.000664452	2	21.7794	22.3854	1	4	1.9602	0	3.19155	2.95757
P34526	K12H4.5	YM65_CAEEL	Uncharacterized protein K12H4.5	22.9367	23.1155	23.1658	22.9458	22.8413	22.4863	23.0707	23.0881								0.000685401	0.000664452	3	23.0409	22.8716	4	4	0.511887	0.308995	-0.169315	-0.481126
P34528	K12H4.7	YM67_CAEEL	Putative serine protease K12H4.7	25.7679	25.3647	25.8236	25.6695	25.6812	25.3938	25.5066	25.5726		innate immune response;proteolysis	dipeptidyl-peptidase activity;serine-type peptidase activity			Peptidase_S28		0.000685401	0.000664452	2	25.6564	25.5385	4	4	0.444929	0.399264	-0.117898	-0.369923
P34529	dcr-1	DCR1_CAEEL	Endoribonuclease dcr-1	21.8972	21.656	21.5115	21.6713	20.1223	21.7021	21.6318	21.6352		apoptotic DNA fragmentation;DNA catabolic process, endonucleolytic;dsRNA processing;gonad morphogenesis;nematode larval development;olfactory learning;positive regulation of primary miRNA processing;pre-miRNA processing;production of siRNA involved in RNA interference;regulation of development, heterochronic;reproduction;RNA catabolic process;rRNA catabolic process	ATP binding;deoxyribonuclease I activity;DNA binding;helicase activity;metal ion binding;ribonuclease III activity;RNA binding	cytoplasm;cytosol;nucleus;RISC complex		Dicer_dimer;Helicase_C;PAZ;ResIII;Ribonuclease_3		0.000685401	0.000664452	5	21.684	21.2729	4	4	0.475363	0.204255	-0.411144	-0.694465
P34531	clip-1	CLP1H_CAEEL	CAP-Gly domain-containing linker protein 1 homolog	20.6312	20.7994	20.6267	20.5163	18.8983	20.3606	20.3342	19.9269	+	nucleus localization;nucleus organization	microtubule binding	nuclear envelope		CAP_GLY		0.000685401	0.000664452	2	20.6434	19.88	4	4	1.15463	0.0387246	-0.763422	-1.39587
P34537	rfp-1	BRE1_CAEEL	E3 ubiquitin-protein ligase bre-1	23.0919	22.9697	22.9815	23.038	23.0186	23.1495	23.0787	23.0166		glycolipid metabolic process;histone monoubiquitination	metal ion binding;ubiquitin conjugating enzyme binding;ubiquitin-protein transferase activity	nucleus				0.000685401	0.000664452	13	23.0202	23.0659	4	4	0.493878	0.640091	0.04562	0.188393
P34539	ZC262.5	ATP5E_CAEEL	Putative ATP synthase subunit epsilon, mitochondrial	23.7587	23.8982	23.7505	23.891	23.0183	23.1737	23.1738	23.0536	+	ATP synthesis coupled proton transport	proton-transporting ATP synthase activity, rotational mechanism	mitochondrial inner membrane;mitochondrial proton-transporting ATP synthase complex, catalytic core F(1);mitochondrion	Metabolic pathways;Oxidative phosphorylation	ATP-synt_Eps		0.000685401	0.000664452	2	23.8246	23.1049	4	4	4.81128	0	-0.719752	-2.79827
P34540	unc-116	KINH_CAEEL	Kinesin heavy chain	23.6656	23.7473	23.7305	23.7659	23.7139	24.0232	23.9126	23.7762		anterograde dendritic transport of neurotransmitter receptor complex;axon guidance;embryo development ending in birth or egg hatching;establishment of meiotic spindle localization;establishment of meiotic spindle orientation;establishment or maintenance of microtubule cytoskeleton polarity;locomotion;meiotic cytokinesis;microtubule-based movement;nuclear migration along microtubule;polar body ext…	ATP binding;ATPase activity;ATP-dependent microtubule motor activity, plus-end-directed;microtubule binding;microtubule motor activity	cytoplasm;dendrite cytoplasm;kinesin complex;kinesin I complex;microtubule;neuron projection;nuclear envelope;synapse	Endocytosis	Kinesin		0.000685401	0.000664452	10	23.7273	23.8565	4	4	0.899816	0.314718	0.129183	0.473705
P34542	R05D3.9/R05D3.10	YNC9_CAEEL	Uncharacterized protein R05D3.9	22.3009	22.1182	22.1736	22.2431	21.8369	22.1201	22.1066	22.1047								0.000685401	0.000664452	3	22.209	22.0421	4	4	1.09788	0.244341	-0.16688	-0.597615
P34544	met-2	MET2_CAEEL	Histone-lysine N-methyltransferase met-2	20.3771	20.4234	20.3225	20.3431	20.9733	21.0125	20.9533	20.916	+	histone H3-K36 methylation;histone H3-K9 methylation;meiotic cell cycle;negative regulation of gene expression;negative regulation of meiotic nuclear division;negative regulation of transcription by RNA polymerase II;negative regulation of vulval development;regulation of gene expression, epigenetic;sex differentiation;vulval cell fate commitment	DNA binding;histone-lysine N-methyltransferase activity;zinc ion binding	chromosome;cytoplasm;nucleus	Lysine degradation	MBD;Pre-SET;SET		0.000685401	0.000664452	4	20.3665	20.9638	4	4	5.99536	0	0.59725	2.59849
P34545	cbp-1	CBP1_CAEEL	Protein cbp-1	23.5546	23.5294	23.3397	23.6046	23.5277	23.657	23.6321	23.6411		apoptotic process;embryo development ending in birth or egg hatching;histone acetylation;internal peptidyl-lysine acetylation;positive regulation of apoptotic process;positive regulation of transcription by RNA polymerase II;regulation of neuron projection development;regulation of transcription, DNA-templated;spermatogenesis	histone acetyltransferase activity;lysine N-acetyltransferase activity, acting on acetyl phosphate as donor;peptide-lysine-N-acetyltransferase activity;RNA polymerase II sequence-specific DNA-binding transcription factor binding;transcription coregulator activity;transcription factor binding;zinc ion binding	cytoplasm;nucleus	FoxO signaling pathway;Notch signaling pathway;TGF-beta signaling pathway;Wnt signaling pathway	Bromodomain;DUF902;HAT_KAT11;KIX;zf-TAZ;ZZ	Attenuation phase;Dual incision in TC-NER;Estrogen-dependent gene expression;Formation of TC-NER Pre-Incision Complex;Gap-filling DNA repair synthesis and ligation in TC-NER;Regulation of gene expression by Hypoxia-inducible Factor;RUNX1 regulates genes involved in megakaryocyte differentiation and platelet function;RUNX3 regulates NOTCH signaling;SUMOylation of transcription cofactors	0.000685401	0.000664452	9	23.5071	23.6145	4	4	0.826034	0.36695	0.107412	0.405402
P34547	usp-46	UBP46_CAEEL	Ubiquitin carboxyl-terminal hydrolase 46	22.5355	22.4526	22.4246	22.2988	22.8433	22.7715	22.7613	22.6953	+	anterior/posterior axis specification, embryo;positive regulation of gene expression;positive regulation of locomotion involved in locomotory behavior;protein deubiquitination;protein deubiquitination involved in ubiquitin-dependent protein catabolic process;regulation of AMPA receptor activity	cysteine-type endopeptidase activity;ionotropic glutamate receptor binding;thiol-dependent ubiquitin-specific protease activity	cytoplasm;endosome;neuronal cell body;perikaryon		UCH	Ub-specific processing proteases	0.00173511	0.000664452	2	22.4279	22.7679	4	4	2.97593	0.042082	0.339971	1.31945
P34552	alx-1	ALXA_CAEEL	Apoptosis-linked gene 2-interacting protein X 1	25.0063	24.9671	24.9211	25.0084	24.7426	25.1103	25.1446	24.9296		endocytic recycling;endosome organization;protein localization to organelle;regulation of protein catabolic process	Notch binding;protein C-terminus binding	basolateral plasma membrane;cytoplasmic vesicle;multivesicular body;organelle;recycling endosome	Endocytosis	ALIX_LYPXL_bnd;BRO1		0.000685401	0.000664452	19	24.9757	24.9818	4	4	0.0216845	0.957446	0.00604153	0.0204883
P34556	cdk-1	CDK1_CAEEL	Cyclin-dependent kinase 1	23.7385	23.7282	23.5708	23.5206	24.2457	24.0684	23.9547	23.7617	+	anterior/posterior axis specification, embryo;cell division;meiotic cell cycle;mitotic cell cycle;mitotic cell cycle phase transition;oocyte maturation;positive regulation of meiotic cell cycle;positive regulation of meiotic nuclear division;positive regulation of proteasomal ubiquitin-dependent protein catabolic process;positive regulation of protein serine/threonine kinase activity;protein phos…	ATP binding;cyclin-dependent protein serine/threonine kinase activity;protein kinase binding;RNA polymerase II CTD heptapeptide repeat kinase activity	cytoplasm;microtubule organizing center;mitotic spindle;nucleus		Pkinase	Condensation of Prophase Chromosomes;Cyclin A/B1/B2 associated events during G2/M transition;Depolymerisation of the Nuclear Lamina;G2/M DNA replication checkpoint;MAPK3 (ERK1) activation;Regulation of APC/C activators between G1/S and early anaphase;Resolution of Sister Chromatid Cohesion;TP53 Regulates Transcription of Genes Involved in G2 Cell Cycle Arrest	0.000685401	0.000664452	5	23.6395	24.0076	4	4	1.72304	0.0490256	0.368122	1.16669
P34559	ech-6	ECHM_CAEEL	Probable enoyl-CoA hydratase, mitochondrial	23.592	23.9088	23.4975	23.7947	23.1484	23.6105	23.456	23.3706		fatty acid beta-oxidation	enoyl-CoA hydratase activity	mitochondrial matrix;mitochondrion	beta-Alanine metabolism;Butanoate metabolism;Carbon metabolism;Fatty acid degradation;Fatty acid elongation;Fatty acid metabolism;Lysine degradation;Metabolic pathways;Propanoate metabolism;Tryptophan metabolism;Valine, leucine and isoleucine degradation	ECH_1	Beta oxidation of butanoyl-CoA to acetyl-CoA;Beta oxidation of decanoyl-CoA to octanoyl-CoA-CoA;Beta oxidation of hexanoyl-CoA to butanoyl-CoA;Beta oxidation of lauroyl-CoA to decanoyl-CoA-CoA;Beta oxidation of octanoyl-CoA to hexanoyl-CoA	0.000685401	0.000664452	7	23.6983	23.3964	4	4	1.18177	0.100253	-0.301883	-0.902739
P34562	gcc-2	GCC2_CAEEL	GRIP and coiled-coil domain-containing protein 2	20.271	19.5773	19.4842	19.5118	19.2628	20.0608	19.8602	18.4866				Golgi apparatus		GRIP;Rab_bind	Retrograde transport at the Trans-Golgi-Network	0.000685401	0.000664452	3	19.7111	19.7279	4	3	0.308842	0.30313	-0.293481	-0.488906
P34563	iff-1	IF5A1_CAEEL	Eukaryotic translation initiation factor 5A-1	27.436	27.5803	27.9169	27.7682	28.1364	27.7584	27.955	28.1899		gamete generation;positive regulation of translational elongation;positive regulation of translational termination;protein localization;translational frameshifting	ribosome binding;translation elongation factor activity	cytoplasm		eIF-5a	Hypusine synthesis from eIF5A-lysine	0.000685401	0.000664452	4	27.6754	28.0099	4	4	1.23027	0.0759627	0.334532	0.973227
P34567	gtf-2H2C	TF2H2_CAEEL	General transcription factor IIH subunit 2	22.5653	22.3849	22.4096	22.4604	22.3695	22.6136	22.652	22.6442		nucleotide-excision repair;regulation of transcription by RNA polymerase II;transcription, DNA-templated	nucleic acid binding;zinc ion binding	transcription factor TFIIH core complex;transcription factor TFIIH holo complex	Basal transcription factors;Nucleotide excision repair	C1_4;Ssl1	Dual Incision in GG-NER;Dual incision in TC-NER;Formation of Incision Complex in GG-NER;Formation of TC-NER Pre-Incision Complex;Formation of the Early Elongation Complex;Gap-filling DNA repair synthesis and ligation in TC-NER;mRNA Capping;RNA Pol II CTD phosphorylation and interaction with CE;RNA Polymerase II Pre-transcription Events;RNA Polymerase II Promoter Escape;RNA Polymerase II Transcrip…	0.000685401	0.000664452	6	22.455	22.5698	4	4	0.715213	0.358767	0.11482	0.41265
P34574	chc-1	CLH_CAEEL	Probable clathrin heavy chain 1	25.8452	25.8678	25.9465	25.8481	26.1327	26.1453	26.1545	26.175	+	apical protein localization;clathrin coat assembly;cortical actin cytoskeleton organization;determination of adult lifespan;embryo development ending in birth or egg hatching;intracellular protein transport;positive regulation of clathrin-dependent endocytosis;protein localization;receptor-mediated endocytosis	clathrin light chain binding;structural molecule activity	apical plasma membrane;cell cortex;clathrin coat of coated pit;clathrin coat of trans-Golgi network vesicle;clathrin complex;clathrin-coated endocytic vesicle;cytoplasm;cytoplasmic side of plasma membrane;cytoplasmic vesicle;endocytic vesicle;mitotic spindle;plasma membrane	Endocytosis;Lysosome	Clathrin;Clathrin_propel;Clathrin-link	Cargo recognition for clathrin-mediated endocytosis;Clathrin-mediated endocytosis;Golgi Associated Vesicle Biogenesis;Lysosome Vesicle Biogenesis;Recycling pathway of L1;WNT5A-dependent internalization of FZD4	0.000685401	0.000664452	34	25.8769	26.1519	4	4	4.44003	0.046439	0.275012	1.2204
P34575	cts-1	CISY_CAEEL	Probable citrate synthase, mitochondrial	29.3808	29.3822	29.3228	29.3155	29.0063	29.1496	29.2717	29.1564		carbohydrate metabolic process;tricarboxylic acid cycle	citrate (Si)-synthase activity	mitochondrial matrix;mitochondrion	2-Oxocarboxylic acid metabolism;Biosynthesis of amino acids;Carbon metabolism;Citrate cycle (TCA cycle);Glyoxylate and dicarboxylate metabolism;Metabolic pathways	Citrate_synt	Citric acid cycle (TCA cycle)	0.000685401	0.000664452	13	29.3503	29.146	4	4	1.92805	0.161099	-0.204344	-0.794313
P34576	mua-3	MUA3_CAEEL	Transmembrane cell adhesion receptor mua-3	21.9727	21.9009	21.8128	21.8177	20.9921	21.7273	21.6123	21.1175	+	cell-matrix adhesion	calcium ion binding;collagen binding;extracellular matrix structural constituent;intermediate filament binding	collagen-containing extracellular matrix;hemidesmosome;integral component of membrane;intermediate filament;plasma membrane		EGF;EGF_CA;hEGF;Ldl_recept_a;SEA;VWA	Post-translational protein phosphorylation;Regulation of Insulin-like Growth Factor (IGF) transport and uptake by Insulin-like Growth Factor Binding Proteins (IGFBPs)	0.000685401	0.000664452	5	21.876	21.3623	4	4	1.49445	0.0417573	-0.513753	-1.33493
P34580	T26G10.1	DDX47_CAEEL	Putative ATP-dependent RNA helicase T26G10.1	22.7784	22.3937	22.5233	22.2113	22.6282	18.8034	22.5884	22.4306		rRNA processing	ATP binding;helicase activity;RNA binding	nucleus		DEAD;Helicase_C		0.00173511	0.000664452	2	22.4767	22.5491	4	3	0.402534	0.178624	-0.864001	-0.754629
P34604	ZK1098.4	EI2BA_CAEEL	Probable translation initiation factor eIF-2B subunit alpha	22.9148	22.9772	22.5877	22.8323	22.9401	23.1704	22.967	22.5882			identical protein binding;translation initiation factor activity		RNA transport	IF-2B	Recycling of eIF2:GDP	0.000685401	0.000664452	4	22.828	22.9164	4	4	0.242501	0.532811	0.0884147	0.25405
P34609	unc-16	JIP_CAEEL	JNK-interacting protein	22.2379	22.137	22.2445	22.133	22.0764	22.0213	22.1401	22.2331		activation of JUN kinase activity;defecation;locomotion;oviposition;regulation of JNK cascade;synaptic vesicle transport;vesicle-mediated transport	JUN kinase binding;kinase binding;kinesin binding;MAP-kinase scaffold activity;receptor signaling complex scaffold activity	axon;axon initial segment;axon terminus;cell body;cytoplasm;perinuclear region of cytoplasm		JIP_LZII;Jnk-SapK_ap_N		0.000685401	0.000664452	5	22.1881	22.1177	4	4	0.60733	0.507912	-0.0703778	-0.276126
P34621	ZK1236.5	YO85_CAEEL	Uncharacterized protein ZK1236.5	20.234	20.6186	19.9367	20.0118	20.0837	20.6521	20.397	20.2228								0.000685401	0.000664452	2	20.2003	20.3389	4	4	0.295895	0.420128	0.138652	0.35009
P34629	lap-1	AMPL_CAEEL	Leucine aminopeptidase 1	22.4947	22.2644	23.3628	21.4644	24.4982	18.8034	23.0022	23.7592		regulation of growth rate;regulation of oviposition	aminopeptidase activity;identical protein binding;manganese ion binding;metalloexopeptidase activity	cytoplasm		Peptidase_M17		0.000685401	0.000664452	7	22.3966	23.7532	4	3	0.0307368	0.834502	0.119176	0.0777383
P34630	cutc-1	CUTC_CAEEL	Copper homeostasis protein cutC homolog	18.0972	21.9752	21.8729	18.5678	22.1411	21.7329	22.0002	21.9925	+	copper ion homeostasis;multicellular organism growth;multicellular organism reproduction;oviposition;response to copper ion;vulval development	copper ion binding	cell junction;cytoplasm;cytosol;nucleus;striated muscle dense body		CutC		0.000685401	0.000664452	2	21.924	21.9667	2	4	0.889407	0.0333567	1.83842	1.47675
P34640	ZK512.2	DDX55_CAEEL	Probable ATP-dependent RNA helicase DDX55 homolog	23.0309	22.8292	22.98	22.8183	22.8683	23.008	23.1724	22.9311			ATP binding;helicase activity;RNA binding			DEAD;DUF4217;Helicase_C		0.000685401	0.000664452	6	22.9146	22.995	4	4	0.420836	0.503084	0.0803738	0.28228
P34643	sec-16A.1	SC161_CAEEL	Protein transport protein sec-16A.1	20.2204	20.3948	20.1724	20.3295	19.1911	20.3234	20.0622	19.8215		COPII vesicle coating;endoplasmic reticulum organization;endoplasmic reticulum to Golgi vesicle-mediated transport;Golgi organization;positive regulation of protein exit from endoplasmic reticulum;protein localization to endoplasmic reticulum exit site		endoplasmic reticulum exit site;ER to Golgi transport vesicle membrane;Golgi membrane		Sec16;Sec16_C		0.000685401	0.000664452	3	20.2792	19.8495	4	4	0.875605	0.0800091	-0.429694	-0.960299
P34647	mcm-6	MCM6_CAEEL	DNA replication licensing factor mcm-6	23.7744	23.8787	23.8787	23.7619	24.2887	24.5183	24.3729	24.3841	+	cell cycle;DNA replication initiation	ATP binding;DNA binding;DNA helicase activity	MCM complex;nucleus	DNA replication	MCM;MCM_N;MCM_OB	Switching of origins to a post-replicative state	0.000685401	0.000664452	9	23.8234	24.391	4	4	4.2156	0.000862745	0.567608	2.20638
P34648	ZK632.2	YOT2_CAEEL	Uncharacterized protein ZK632.2	23.2974	23.5046	23.5734	23.4854	23.2366	23.5206	23.5032	23.5685			mRNA binding			dsrm;FHA		0.000685401	0.000664452	5	23.4652	23.4572	4	4	0.0286303	0.945313	-0.0079546	-0.0269362
P34649	riok-3	RIOK3_CAEEL	Serine/threonine-protein kinase RIO3	22.4559	22.7399	22.4307	22.685	22.3915	22.7262	22.6531	22.7144		maturation of SSU-rRNA	ATP binding;metal ion binding;protein serine/threonine kinase activity	cytosol;preribosome, small subunit precursor			Major pathway of rRNA processing in the nucleolus and cytosol	0.000685401	0.000664452	5	22.5779	22.6213	4	4	0.149384	0.725608	0.0434437	0.139706
P34650	ZK632.4	MPI_CAEEL	Probable mannose-6-phosphate isomerase	24.0781	24.0208	24.1216	24.0914	24.1091	24.0542	24.0478	24.2299		carbohydrate metabolic process;cell wall mannoprotein biosynthetic process;GDP-mannose biosynthetic process;protein glycosylation	mannose-6-phosphate isomerase activity;zinc ion binding	cytoplasm	Amino sugar and nucleotide sugar metabolism;Fructose and mannose metabolism;Metabolic pathways	PMI_typeI	Synthesis of GDP-mannose	0.000685401	0.000664452	8	24.078	24.1103	4	4	0.284629	0.74321	0.0322876	0.130627
P34654	ZK632.9	YOT9_CAEEL	Uncharacterized protein ZK632.9	18.9212	18.7757	19.0259	18.9559	18.8808	18.7408	18.4819	18.2938						Phospho_p8		0.000685401	0.000664452	3	18.9197	18.5993	4	4	1.19394	0.0866667	-0.320334	-0.938462
P34657	ZK632.12	YOTB_CAEEL	Uncharacterized protein ZK632.12	18.5621	18.4185	18.7386	18.6588	18.8111	18.9249	19.1092	18.4866			metal ion binding;phosphatidylinositol binding;phosphatidylinositol-3-phosphate binding	early endosome		FYVE;PH		0.000685401	0.000664452	2	18.5945	18.9484	4	3	0.801964	0.20751	0.238449	0.685615
P34661	ufm-1	UFM1_CAEEL	Ubiquitin-fold modifier 1	25.0128	25.3007	24.6032	25.1556	24.1574	25.0957	24.7532	23.993		protein K69-linked ufmylation		cytoplasm;nucleus		Ufm1		0.000685401	0.000664452	4	25.0181	24.4998	4	4	0.877795	0.0624898	-0.518243	-1.04101
P34662	rpl-35	RL35_CAEEL	60S ribosomal protein L35	28.7866	28.5486	28.8065	28.5533	28.5621	28.3625	28.6418	28.5255		maturation of LSU-rRNA from tricistronic rRNA transcript (SSU-rRNA, 5.8S rRNA, LSU-rRNA);translation	mRNA binding;structural constituent of ribosome	cytosolic large ribosomal subunit	Ribosome	Ribosomal_L29	Formation of a pool of free 40S subunits;GTP hydrolysis and joining of the 60S ribosomal subunit;L13a-mediated translational silencing of Ceruloplasmin expression;Nonsense Mediated Decay (NMD) enhanced by the Exon Junction Complex (EJC);Nonsense Mediated Decay (NMD) independent of the Exon Junction Complex (EJC);SRP-dependent cotranslational protein targeting to membrane	0.000685401	0.000664452	4	28.6737	28.523	4	4	0.815258	0.287601	-0.150761	-0.516006
P34666	coq-5	COQ5_CAEEL	2-methoxy-6-polyprenyl-1,4-benzoquinol methylase, mitochondrial	22.7394	22.5883	23.1824	22.7095	23.32	22.6833	23.13	23.8745		ubiquinone biosynthetic process	2-octaprenyl-6-methoxy-1,4-benzoquinone methylase activity	extrinsic component of mitochondrial inner membrane;mitochondrion	Metabolic pathways;Ubiquinone and other terpenoid-quinone biosynthesis	Ubie_methyltran		0.000685401	0.000664452	3	22.8049	23.2519	4	4	0.795703	0.0883355	0.447025	0.933488
P34668	ZK686.2	YO12_CAEEL	Putative ATP-dependent RNA helicase ZK686.2	23.0745	23.1385	23.3118	23.2256	23.0491	23.2746	23.0754	23.1426			ATP binding;helicase activity;RNA binding			DEAD;Helicase_C		0.000685401	0.000664452	3	23.1876	23.1354	4	4	0.30368	0.633801	-0.0521884	-0.191731
P34669	ZK686.3	OST3_CAEEL	Probable dolichyl-diphosphooligosaccharide--protein glycosyltransferase subunit 3	21.1647	21.3833	21.309	21.162	20.9767	18.8034	21.3541	21.0052		protein N-linked glycosylation via asparagine		integral component of membrane;oligosaccharyltransferase complex	Metabolic pathways;N-Glycan biosynthesis;Protein processing in endoplasmic reticulum	OST3_OST6	Miscellaneous transport and binding events;Neutrophil degranulation	0.000685401	0.000664452	2	21.2547	21.112	4	3	0.576249	0.0954812	-0.719892	-0.915819
P34675	ZK688.5	YO25_CAEEL	Uncharacterized protein ZK688.5	21.7688	21.7184	21.8718	21.622	21.7386	21.7303	21.8956	21.649		signal transduction				ubiquitin		0.000685401	0.000664452	7	21.7452	21.7534	4	4	0.0384497	0.938882	0.00812483	0.0297364
P34676	pcp-5	PCP5_CAEEL	Prolyl carboxy peptidase like protein 5	23.9762	24.0895	24.2682	23.8441	24.0212	23.8951	24.0858	24.1225		proteolysis	dipeptidyl-peptidase activity;serine-type peptidase activity			Peptidase_S28	Neutrophil degranulation	0.000685401	0.000664452	4	24.0445	24.0311	4	4	0.0452411	0.908773	-0.0133295	-0.0440206
P34685	cap-1	CAPZA_CAEEL	F-actin-capping protein subunit alpha	24.7213	24.6766	24.9284	24.9578	24.6382	24.7126	24.7327	24.8873		actin cytoskeleton organization;barbed-end actin filament capping	actin filament binding	actin cortical patch;dynactin complex;F-actin capping protein complex	Endocytosis	F-actin_cap_A	COPI-independent Golgi-to-ER retrograde traffic;COPI-mediated anterograde transport;Factors involved in megakaryocyte development and platelet production	0.000685401	0.000664452	9	24.821	24.7427	4	4	0.387076	0.513875	-0.0782905	-0.271421
P34686	cap-2	CAPZB_CAEEL	F-actin-capping protein subunit beta	25.2334	25.1262	25.2108	25.3088	25.0212	25.179	25.0922	25.0909		actin cytoskeleton organization;barbed-end actin filament capping;cell morphogenesis;embryonic axis specification;negative regulation of filopodium assembly;regulation of lamellipodium assembly	actin filament binding	actin filament;cytoplasm;dynactin complex;F-actin capping protein complex	Endocytosis	F_actin_cap_B	COPI-independent Golgi-to-ER retrograde traffic;COPI-mediated anterograde transport;Factors involved in megakaryocyte development and platelet production	0.000685401	0.000664452	8	25.2198	25.0958	4	4	1.33347	0.296051	-0.124007	-0.496898
P34689	glh-1	GLH1_CAEEL	ATP-dependent RNA helicase glh-1	25.7984	25.8664	25.8283	25.8256	25.9421	25.9668	25.9222	25.9231		germ cell development;post-embryonic development;RNA metabolic process	ATP binding;DEAD/H-box RNA helicase binding;JUN kinase binding;protein self-association;RNA binding;RNA helicase activity;zinc ion binding	cytoplasm;P granule;perinuclear region of cytoplasm		DEAD;Helicase_C;zf-CCHC		0.000685401	0.000664452	16	25.8297	25.9385	4	4	3.10142	0.295326	0.108846	0.500502
P34690	tba-2	TBA2_CAEEL	Tubulin alpha-2 chain	30.0088	30.0147	30.2302	30.1193	30.0732	30.0284	30.0837	30.1731		centrosome localization;embryo development ending in birth or egg hatching;establishment of mitotic spindle orientation;microtubule cytoskeleton organization;microtubule-based process;mitotic cell cycle;protein localization;regulation of cytokinesis	GTP binding;GTPase activity;structural constituent of cytoskeleton	cytoplasm;microtubule	Phagosome	Tubulin;Tubulin_C		0.000685401	0.000664452	21	30.0932	30.0896	4	4	0.0205611	0.9714	-0.00365019	-0.0140186
P34697	sod-1	SODC_CAEEL	Superoxide dismutase [Cu-Zn]	24.9731	25.3378	24.6722	25.1666	24.3886	24.9825	24.641	24.5879		age-dependent response to oxidative stress;oxidation-reduction process;regulation of brood size;regulation of vulval development;removal of superoxide radicals;superoxide metabolic process	copper ion binding;protein homodimerization activity;superoxide dismutase activity;superoxide dismutase copper chaperone activity;zinc ion binding	cytoplasm;cytosol;extracellular space;mitochondrion	Longevity regulating pathway - multiple species;Peroxisome	Sod_Cu		0.000685401	0.000664452	3	25.0374	24.65	4	4	1.06606	0.069301	-0.3874	-0.996648
P34703	emb-5	SPT6H_CAEEL	Suppressor of Ty 6 homolog	22.9278	23.1058	22.7691	23.0022	23.1573	23.472	23.4865	23.364	+	chromatin maintenance;mRNA transcription by RNA polymerase II;nucleosome organization;positive regulation of transcription elongation from RNA polymerase II promoter;regulation of mRNA processing;transcription elongation from RNA polymerase II promoter	DNA binding;histone binding;nucleosome binding	transcription elongation factor complex;transcriptionally active chromatin		HHH_7;HTH_44;S1;SH2_2;SPT6_acidic;YqgF	RNA Polymerase II Pre-transcription Events;RNA Polymerase II Transcription Elongation	0.000685401	0.000664452	10	22.9512	23.37	4	4	2.16312	0.0387963	0.418754	1.37806
P34714	ost-1	SPRC_CAEEL	SPARC	23.5357	23.3715	23.5903	23.3931	22.9685	23.0036	23.129	23.0626	+	multicellular organism development	calcium ion binding;collagen binding;extracellular matrix binding	basement membrane;extracellular space		FOLN;Kazal_2;SPARC_Ca_bdg	Platelet degranulation;Post-translational protein phosphorylation;Regulation of Insulin-like Growth Factor (IGF) transport and uptake by Insulin-like Growth Factor Binding Proteins (IGFBPs)	0.000685401	0.000664452	6	23.4726	23.0409	4	4	3.28465	0.0133543	-0.431738	-1.63508
P34748	mrps-23	RT23_CAEEL	Probable 28S ribosomal protein S23, mitochondrial	24.6422	24.8123	24.8799	24.9039	24.3338	24.3108	24.4133	24.6208	+	translation	structural constituent of ribosome	mitochondrial small ribosomal subunit;mitochondrion		MRP-S23		0.000685401	0.000664452	2	24.8096	24.4197	4	4	2.26331	0.0419328	-0.389915	-1.33527
P34808	mei-1	KTNA1_CAEEL	Meiotic spindle formation protein mei-1	22.569	22.581	22.6776	22.4878	22.9926	22.8081	22.8466	22.6814		cell division;cytoplasmic microtubule organization;embryo development ending in birth or egg hatching;female meiotic nuclear division;meiotic spindle disassembly;meiotic spindle organization;microtubule depolymerization;microtubule severing;negative regulation of meiotic spindle elongation;protein hexamerization;striated muscle myosin thick filament assembly	ATP binding;ATPase activity;identical protein binding;isomerase activity;MATH domain binding;microtubule binding;microtubule-severing ATPase activity;protein phosphatase binding	centrosome;chromosome;katanin complex;microtubule;nucleus;spindle;spindle pole		AAA		0.000685401	0.000664452	3	22.5788	22.8322	4	4	1.8279	0.0928186	0.253308	0.921291
P34815	unc-18	UNC18_CAEEL	Putative acetylcholine regulator unc-18	21.8329	22.2038	22.1406	21.8542	21.8274	22.3949	22.1315	22.3279		positive regulation of neurotransmitter secretion;protein transport;synaptic transmission, cholinergic;synaptic vesicle docking	syntaxin binding	axon;presynapse		Sec1		0.000685401	0.000664452	7	22.0079	22.1704	4	4	0.459691	0.32576	0.162541	0.452358
P35129	let-70	UBC2_CAEEL	Ubiquitin-conjugating enzyme E2 2	25.3051	25.6039	25.3929	25.1483	25.0082	25.4622	25.2723	25.1535		protein ubiquitination;ubiquitin-dependent protein catabolic process	ATP binding;ubiquitin conjugating enzyme activity;ubiquitin protein ligase binding;ubiquitin-protein transferase activity	chromosome;nucleus;ubiquitin ligase complex	Protein processing in endoplasmic reticulum;Ubiquitin mediated proteolysis	UQ_con		0.000685401	0.000664452	3	25.3626	25.2241	4	4	0.462523	0.358218	-0.138519	-0.41338
P35603	dpy-23	AP2M_CAEEL	AP-2 complex subunit mu	22.6008	22.8179	22.5726	22.883	18.4647	22.7745	22.7609	18.4866	+	body morphogenesis;clathrin-dependent endocytosis;intracellular protein transport;positive regulation of necrotic cell death;positive regulation of Wnt protein secretion;protein localization to non-motile cilium;receptor-mediated endocytosis		clathrin adaptor complex;clathrin-coated pit;periciliary membrane compartment;synapse;synaptic vesicle	Endocytosis	Adap_comp_sub;Clat_adaptor_s	Cargo recognition for clathrin-mediated endocytosis;Clathrin-mediated endocytosis;Recycling pathway of L1;WNT5A-dependent internalization of FZD4	0.000685401	0.000664452	2	22.7186	22.7677	4	2	0.847215	0.0340674	-2.09691	-1.45474
P36573	lec-1	LEC1_CAEEL	32 kDa beta-galactoside-binding lectin	26.3513	26.3929	26.7311	26.5245	26.3101	26.0129	26.2231	26.5053			carbohydrate binding;galactoside binding	collagen and cuticulin-based cuticle extracellular matrix;membrane raft		Gal-bind_lectin	Neutrophil degranulation	0.000685401	0.000664452	12	26.5	26.2629	4	4	0.902517	0.196237	-0.237117	-0.711805
P36609	ncs-2	NCS2_CAEEL	Neuronal calcium sensor 2	22.0632	22.0497	22.1632	21.9624	21.7936	21.8524	21.6673	21.7527	+		calcium ion binding			EF-hand_7;EF-hand_8	Inactivation, recovery and regulation of the phototransduction cascade	0.000685401	0.000664452	3	22.0596	21.7665	4	4	2.68693	0.0492242	-0.293114	-1.14232
P37165	ubl-1	RS27A_CAEEL	Ubiquitin-like protein 1-40S ribosomal protein S27a	23.3231	23.6255	23.9674	23.8782	23.2869	23.677	23.9739	23.9986		modification-dependent protein catabolic process;protein ubiquitination;translation	metal ion binding;protein tag;structural constituent of ribosome;ubiquitin protein ligase binding	cytoplasm;nucleus;ribosome	Ribosome	Ribosomal_S27;ubiquitin	ABC-family proteins mediated transport;activated TAK1 mediates p38 MAPK activation;Antigen processing: Ubiquitination & Proteasome degradation;Cargo recognition for clathrin-mediated endocytosis;CDK-mediated phosphorylation and removal of Cdc6;Clathrin-mediated endocytosis;Cyclin D associated events in G1;Degradation of DVL;DNA Damage Recognition in GG-NER;Downregulation of ERBB4 signaling;Downre…	0.000685401	0.000664452	3	23.6986	23.7341	4	4	0.0569534	0.821856	0.0355287	0.0845594
P37806	unc-87	UNC87_CAEEL	Protein unc-87	27.3117	27.2903	27.2496	27.2845	26.9594	26.7905	26.771	26.963	+	actin filament bundle assembly;actomyosin structure organization;myosin filament assembly;negative regulation of muscle filament sliding;negative regulation of plus-end directed microfilament motor activity	actin binding;actin filament binding;myosin binding	actomyosin, actin portion;actomyosin, myosin complex part;I band;stress fiber;striated muscle thin filament		Calponin		0.000685401	0.000664452	13	27.284	26.871	4	4	3.59189	0.0138321	-0.413079	-1.62744
P39055	dyn-1	DYN1_CAEEL	Dynamin	26.1909	26.2484	26.3429	26.2395	26.2632	26.4284	26.4097	26.451		embryo development ending in birth or egg hatching;endocytosis;locomotion;phagosome maturation involved in apoptotic cell clearance;positive regulation of necrotic cell death;postsynaptic neurotransmitter receptor internalization;receptor internalization;receptor-mediated endocytosis;regulation of synapse structure or activity;synaptic vesicle budding from presynaptic endocytic zone membrane	GTP binding;GTPase activity;microtubule binding	apical part of cell;axon;cleavage furrow;cytoplasm;cytoplasmic vesicle;dendritic spine;dendritic spine head;membrane;midbody;periciliary membrane compartment;phagocytic cup;phagocytic vesicle;phagocytic vesicle membrane;plasma membrane;postsynaptic density;postsynaptic endocytic zone membrane;postsynaptic membrane;presynaptic active zone;pseudopodium;spindle microtubule;synapse	Endocytosis	Dynamin_M;Dynamin_N;GED;PH	Clathrin-mediated endocytosis;Golgi Associated Vesicle Biogenesis;Lysosome Vesicle Biogenesis;Recycling pathway of L1	0.000685401	0.000664452	15	26.2554	26.388	4	4	1.33245	0.281674	0.132622	0.52411
P39745	mpk-1	MPK1_CAEEL	Mitogen-activated protein kinase mpk-1	22.923	22.7419	22.866	22.6723	22.4782	22.7	22.9212	22.7786		cellular response to organic substance;defense response to Gram-positive bacterium;determination of adult lifespan;intracellular signal transduction;MAPK cascade;meiotic cell cycle;oocyte maturation;peptidyl-serine phosphorylation;positive regulation of gene expression;positive regulation of proteasomal ubiquitin-dependent protein catabolic process;protein phosphorylation;Ras protein signal trans…	ATP binding;MAP kinase activity;metal ion binding;protein serine/threonine kinase activity	cytoplasm;nucleus	AGE-RAGE signaling pathway in diabetic complications;Autophagy - animal;ErbB signaling pathway;FoxO signaling pathway;MAPK signaling pathway;mTOR signaling pathway;TGF-beta signaling pathway	Pkinase	CREB phosphorylation through the activation of Ras;ERK/MAPK targets;ERKs are inactivated;Gastrin-CREB signalling pathway via PKC and MAPK;ISG15 antiviral mechanism;MAP2K and MAPK activation;MAPK1 (ERK2) activation;MAPK3 (ERK1) activation;NCAM signaling for neurite out-growth;Negative feedback regulation of MAPK pathway;Neutrophil degranulation;RAF/MAP kinase cascade;RAF-independent MAPK1/3 activa…	0.000685401	0.000664452	3	22.8008	22.7195	4	4	0.31632	0.518232	-0.0813513	-0.263486
P40614	F01G4.6	MPCP_CAEEL	Phosphate carrier protein, mitochondrial	26.3675	26.3694	26.3645	26.3865	26.1734	26.2129	26.3485	26.2525		phosphate ion transmembrane transport	inorganic phosphate transmembrane transporter activity	integral component of mitochondrial inner membrane		Mito_carr		0.000685401	0.000664452	9	26.372	26.2468	4	4	1.78642	0.280733	-0.125124	-0.525983
P41842	trd-1	TTC27_CAEEL	Tetratricopeptide repeat-containing protein trd-1	22.3375	22.3431	22.3603	22.149	22.7538	22.5483	22.457	22.5493		cell differentiation		cytoplasm		PPR;TPR_8		0.000685401	0.000664452	5	22.2975	22.5771	4	4	1.88791	0.069522	0.279645	0.998478
P41843	T20B12.3	YO93_CAEEL	Uncharacterized protein T20B12.3	21.9744	21.8547	21.818	21.7826	21.1725	21.5962	21.6902	21.3772	+	ribosome biogenesis		Noc4p-Nop14p complex;nucleolus;small-subunit processome		CBF		0.000685401	0.000664452	3	21.8574	21.459	4	4	1.75022	0.0460993	-0.398409	-1.23303
P41847	T20B12.7	DRE2_CAEEL	Anamorsin homolog	24.393	24.4437	24.3444	24.4089	24.1457	24.3988	24.1857	24.0328		iron-sulfur cluster assembly	2 iron, 2 sulfur cluster binding;4 iron, 4 sulfur cluster binding;electron transfer activity;metal ion binding	cytoplasm;mitochondrial intermembrane space		CIAPIN1		0.000685401	0.000664452	6	24.3975	24.1908	4	4	1.39572	0.18567	-0.206748	-0.740339
P41848	hmg-4	SSP1A_CAEEL	FACT complex subunit SSRP1-A	23.3804	23.1796	23.2026	23.154	23.5453	23.6305	23.6384	23.4029	+	DNA repair;DNA replication;pharynx development;regulation of embryonic development	DNA binding	chromosome;nucleus		HMG_box;POB3_N;Rtt106;SSrecog	Regulation of TP53 Activity through Phosphorylation;RNA Polymerase II Pre-transcription Events;RNA Polymerase II Transcription Elongation;TP53 Regulates Transcription of DNA Repair Genes	0.000685401	0.000664452	6	23.2292	23.5543	4	4	2.3085	0.0483377	0.325105	1.18204
P41877	isw-1	ISW1_CAEEL	Chromatin-remodeling complex ATPase chain isw-1	21.9633	21.978	22.0579	21.8709	22.1019	22.2825	22.3909	22.289		ATP-dependent chromatin remodeling;multicellular organism development;positive regulation of transcription by RNA polymerase II;positive regulation of vulval development	ATP binding;ATPase activity;DNA binding;helicase activity;nucleosome binding	nuclear chromatin;NURF complex		HAND;Helicase_C;SLIDE;SNF2_N	Recruitment and ATM-mediated phosphorylation of repair and signaling proteins at DNA double strand breaks	0.000685401	0.000664452	7	21.9675	22.2661	4	4	2.23968	0.0548997	0.298571	1.10059
P41932	par-5	14331_CAEEL	14-3-3-like protein 1	29.1142	29.1563	29.258	29.1502	28.9409	29.1886	29.1608	29.0288		asymmetric protein localization involved in cell fate determination;cell fate specification;determination of adult lifespan;embryo development ending in birth or egg hatching;establishment of mitotic spindle orientation;first cell cycle pseudocleavage;heat acclimation;meiotic cell cycle;polarity specification of anterior/posterior axis;pronuclear migration;protein export from nucleus;regulation o…	protein domain specific binding	cell cortex;cytoplasm;nucleus		2003-03-14	Butyrate Response Factor 1 (BRF1) binds and destabilizes mRNA;Chk1/Chk2(Cds1) mediated inactivation of Cyclin B:Cdk1 complex;GP1b-IX-V activation signalling;KSRP (KHSRP) binds and destabilizes mRNA;MAP2K and MAPK activation;Negative regulation of MAPK pathway;NOTCH4 Activation and Transmission of Signal to the Nucleus;RAF activation;Rap1 signalling;RHO GTPases activate PKNs;TP53 Regulates Transcr…	0.000685401	0.000664452	13	29.1697	29.0798	4	4	0.65781	0.432511	-0.089922	-0.338485
P41938	B0272.3	HCDH2_CAEEL	Probable 3-hydroxyacyl-CoA dehydrogenase B0272.3	24.929	25.1224	25.0483	25.1087	24.3403	24.8255	24.7938	24.6901	+	fatty acid beta-oxidation	3-hydroxyacyl-CoA dehydrogenase activity;NAD+ binding	mitochondrial matrix	Butanoate metabolism;Fatty acid degradation;Fatty acid elongation;Fatty acid metabolism;Lysine degradation;Metabolic pathways;Tryptophan metabolism;Valine, leucine and isoleucine degradation	3HCDH;3HCDH_N	Beta oxidation of butanoyl-CoA to acetyl-CoA;Beta oxidation of decanoyl-CoA to octanoyl-CoA-CoA;Beta oxidation of hexanoyl-CoA to butanoyl-CoA;Beta oxidation of lauroyl-CoA to decanoyl-CoA-CoA;Beta oxidation of octanoyl-CoA to hexanoyl-CoA	0.000685401	0.000664452	7	25.0521	24.6624	4	4	1.76199	0.0462778	-0.389682	-1.21921
P41949	D1044.1	YLK1_CAEEL	Uncharacterized kinase-like protein D1044.1	21.723	21.5081	21.5638	21.3914	21.5403	21.8197	21.9241	21.7285			kinase activity			DUF1679		0.000685401	0.000664452	4	21.5466	21.7532	4	4	0.996209	0.209438	0.206603	0.673703
P41956	mev-1	C560_CAEEL	Succinate dehydrogenase cytochrome b560 subunit, mitochondrial	23.6109	23.7189	23.5343	23.7656	23.7514	23.592	23.533	23.4892		aerobic respiration;defense response to Gram-negative bacterium;determination of adult lifespan;innate immune response;mitochondrial electron transport, succinate to ubiquinone;negative regulation of response to oxidative stress;positive regulation of response to oxidative stress;response to oxidative stress;tricarboxylic acid cycle	electron transfer activity;heme binding;metal ion binding;succinate dehydrogenase (ubiquinone) activity	integral component of membrane;mitochondrial inner membrane;mitochondrial respiratory chain complex II, succinate dehydrogenase complex (ubiquinone);mitochondrion	Carbon metabolism;Citrate cycle (TCA cycle);Metabolic pathways;Oxidative phosphorylation	Sdh_cyt		0.000685401	0.000664452	2	23.6574	23.5914	4	4	0.36888	0.558218	-0.0660086	-0.237773
P41977	sod-3	SODM2_CAEEL	Superoxide dismutase [Mn] 2, mitochondrial	20.8206	21.1322	21.2817	21.1969	21.6491	21.6077	21.4902	21.6798	+	aging;removal of superoxide radicals	metal ion binding;protein homodimerization activity;superoxide dismutase activity	mitochondrial respirasome;mitochondrion	FoxO signaling pathway;Longevity regulating pathway - multiple species;Longevity regulating pathway - worm;Peroxisome	Sod_Fe_C;Sod_Fe_N	Detoxification of Reactive Oxygen Species	0.000685401	0.000664452	2	21.1079	21.6067	4	4	2.42633	0.0143759	0.498857	1.61558
P41988	cct-1	TCPA_CAEEL	T-complex protein 1 subunit alpha	26.7202	26.8249	26.7275	26.8181	26.4866	26.8331	26.8228	26.6606		protein folding	ATP binding;unfolded protein binding	chaperonin-containing T-complex;nucleus		Cpn60_TCP1	Association of TriC/CCT with target proteins during biosynthesis;Cooperation of PDCL (PhLP1) and TRiC/CCT in G-protein beta folding	0.000685401	0.000664452	16	26.7727	26.7008	4	4	0.359567	0.537558	-0.0718951	-0.251074
P41992	ggtb-1	GGTB2_CAEEL	Probable geranylgeranyl transferase type-2 subunit beta	22.9482	22.8281	23.0899	22.9734	22.7857	22.9401	23.0057	23.0958		protein geranylgeranylation;protein prenylation	Rab geranylgeranyltransferase activity;Rab GTPase binding;zinc ion binding	Rab-protein geranylgeranyltransferase complex		Prenyltrans	RAB geranylgeranylation;TP53 regulates transcription of several additional cell death genes whose specific roles in p53-dependent apoptosis remain uncertain	0.000685401	0.000664452	5	22.9599	22.9569	4	4	0.0121934	0.976332	-0.00305986	-0.0107523
P41996	cpg-2	CPG2_CAEEL	Chondroitin proteoglycan-2	26.7431	26.7445	26.6869	26.7732	25.8359	26.7272	26.7777	26.5402		chitin metabolic process;eggshell formation;embryo development ending in birth or egg hatching;mitotic cytokinesis;regulation of cytokinesis	chitin binding	external encapsulating structure;perivitelline space		CBM_14		0.000685401	0.000664452	3	26.7369	26.4703	4	4	0.572431	0.223352	-0.26666	-0.637522
P42000	B0280.9	UTP18_CAEEL	U3 small nucleolar RNA-associated protein 18 homolog	23.6161	23.7412	23.4379	23.6115	23.2321	23.4979	23.49	23.435		rRNA processing		Pwp2p-containing subcomplex of 90S preribosome;small-subunit processome	Ribosome biogenesis in eukaryotes	WD40		0.000685401	0.000664452	7	23.6017	23.4138	4	4	1.11554	0.217343	-0.187924	-0.6525
P42168	kin-19	KC1A_CAEEL	Casein kinase I isoform alpha	25.8645	26.0194	26.0651	26.0432	25.7487	25.9987	26.0887	26.0544		negative regulation of canonical Wnt signaling pathway;peptidyl-serine phosphorylation;peptidyl-threonine phosphorylation;positive regulation of proteasomal ubiquitin-dependent protein catabolic process;Wnt signaling pathway;Wnt signaling pathway, regulating spindle positioning	ATP binding;protein serine/threonine kinase activity	centrosome;cytoplasm;nucleus	Wnt signaling pathway	Pkinase	Degradation of beta-catenin by the destruction complex	0.000685401	0.000664452	11	25.998	25.9726	4	4	0.104691	0.81577	-0.0253968	-0.0877702
P42170	rnr-2	RIR2_CAEEL	Ribonucleoside-diphosphate reductase small chain	25.3337	25.3743	25.4229	25.4749	25.7445	25.8311	25.7547	25.7123	+	deoxyribonucleotide biosynthetic process;DNA replication;embryo development ending in birth or egg hatching	metal ion binding;ribonucleoside-diphosphate reductase activity, thioredoxin disulfide as acceptor	cytosol	Drug metabolism - other enzymes;Glutathione metabolism;Metabolic pathways;Purine metabolism;Pyrimidine metabolism	Ribonuc_red_sm	Interconversion of nucleotide di- and triphosphates	0.000685401	0.000664452	12	25.4015	25.7607	4	4	3.9991	0.030087	0.359187	1.49935
P43508	cpr-4	CPR4_CAEEL	Cathepsin B-like cysteine proteinase 4	25.8006	25.6617	26.0695	25.7797	25.6597	25.5233	25.6733	26.0566		cellular response to gamma radiation;cellular response to UV;proteolysis involved in cellular protein catabolic process	cysteine-type endopeptidase activity	extracellular region;extracellular space;lysosome	Autophagy - animal;Lysosome	Peptidase_C1	Collagen degradation;MHC class II antigen presentation;Neutrophil degranulation	0.000685401	0.000664452	6	25.8279	25.7282	4	4	0.28986	0.491674	-0.0996423	-0.290198
P43509	cpr-5	CPR5_CAEEL	Cathepsin B-like cysteine proteinase 5	22.2606	22.6693	22.5454	22.7399	21.6274	22.2992	22.4097	22.2636		proteolysis involved in cellular protein catabolic process	cysteine-type endopeptidase activity	extracellular space;lysosome	Autophagy - animal;Lysosome	Peptidase_C1	Collagen degradation;MHC class II antigen presentation;Neutrophil degranulation	0.000685401	0.000664452	4	22.5538	22.15	4	4	1.00974	0.0692788	-0.40382	-0.994389
P43510	cpr-6	CPR6_CAEEL	Cathepsin B-like cysteine proteinase 6	24.3348	24.3194	24.7299	24.4016	24.9322	24.5993	24.7448	24.7513		proteolysis involved in cellular protein catabolic process	cysteine-type endopeptidase activity	extracellular space;lysosome	Autophagy - animal;Lysosome	Peptidase_C1	Collagen degradation;MHC class II antigen presentation;Neutrophil degranulation	0.000685401	0.000664452	7	24.4464	24.7569	4	4	1.41068	0.0755493	0.310488	0.976776
P45895	mig-22	CHSSB_CAEEL	Chondroitin sulfate synthase mig-22	21.4756	18.3292	21.9261	20.9812	22.6124	21.8482	21.8443	22.2375	+		enzyme binding;glucuronosyl-N-acetylgalactosaminyl-proteoglycan 4-beta-N-acetylgalactosaminyltransferase activity;N-acetylgalactosaminyl-proteoglycan 3-beta-glucuronosyltransferase activity	Golgi cisterna membrane;integral component of membrane	Glycosaminoglycan biosynthesis - chondroitin sulfate / dermatan sulfate;Metabolic pathways	CHGN		0.000685401	0.000664452	3	21.461	22.1356	3	4	0.891195	0.0377708	1.45756	1.41919
P45965	T09A5.5	YNZ5_CAEEL	Uncharacterized protein T09A5.5	18.0972	18.3292	21.1483	20.9642	21.2631	21.0205	21.2	21.3165	+			mitochondrion				0.000685401	0.000664452	2	21.0562	21.2	2	4	0.971791	0.0244129	1.5653	1.52648
P45967	mdmh-35	MIS35_CAEEL	Uncharacterized protein mdmh-35	22.1165	22.2265	22.3078	22.1883	21.3944	22.1727	22.0785	22.291						UPF0203		0.000685401	0.000664452	2	22.2098	21.9842	4	4	0.503343	0.264916	-0.225619	-0.55674
P45969	sds-22	SDS22_CAEEL	Protein phosphatase 1 regulatory subunit SDS22 homolog	24.8543	24.8971	24.8367	24.9704	24.739	25.0206	24.8645	24.935		positive regulation of mitotic metaphase/anaphase transition	protein phosphatase regulator activity	cytoplasm;nucleus;PTW/PP1 phosphatase complex		LRR_8		0.000685401	0.000664452	8	24.8896	24.8898	4	4	0.000753179	0.999131	0.000150681	0.000565268
P45970	lin-5	LIN5_CAEEL	Spindle apparatus protein lin-5	22.9395	23.0229	22.9892	23.0134	23.1393	23.3499	23.3205	23.3635	+	cell division;establishment of meiotic spindle orientation;establishment of mitotic spindle localization;gonad development;locomotion;mitotic spindle elongation;nervous system development;regulation of protein localization;reproduction	dynein complex binding	cell cortex;condensed chromosome;condensed chromosome kinetochore;cytoplasm;kinetochore microtubule;microtubule organizing center;spindle;spindle midzone;spindle pole				0.000685401	0.000664452	9	22.9912	23.2933	4	4	2.80273	0.0477394	0.302072	1.18301
P45971	ostb-1	OST48_CAEEL	Dolichyl-diphosphooligosaccharide--protein glycosyltransferase 48 kDa subunit	23.8181	23.9085	23.5191	23.6304	23.1778	23.7704	23.6798	23.4889		protein N-linked glycosylation via asparagine	transferase activity, transferring glycosyl groups	endoplasmic reticulum;integral component of membrane;oligosaccharyltransferase complex	Metabolic pathways;N-Glycan biosynthesis;Protein processing in endoplasmic reticulum	DDOST_48kD	Neutrophil degranulation	0.000685401	0.000664452	5	23.719	23.5292	4	4	0.560869	0.280073	-0.189811	-0.530206
P46502	rpt-3	PRS6B_CAEEL	Probable 26S proteasome regulatory subunit 6B	26.7788	26.7058	26.6569	26.6358	26.6107	26.8183	26.8669	26.6		positive regulation of RNA polymerase II transcriptional preinitiation complex assembly;protein catabolic process	ATP binding;proteasome-activating ATPase activity	cytosolic proteasome complex;nucleus;proteasome regulatory particle, base subcomplex;synapse	Proteasome	AAA;Prot_ATP_ID_OB	Antigen processing: Ubiquitination & Proteasome degradation;Asymmetric localization of PCP proteins;CDK-mediated phosphorylation and removal of Cdc6;Cross-presentation of soluble exogenous antigens (endosomes);Degradation of DVL;Hedgehog 'on' state;Orc1 removal from chromatin;Oxygen-dependent proline hydroxylation of Hypoxia-inducible Factor Alpha;Regulation of PTEN stability and activity;Regulat…	0.000685401	0.000664452	14	26.6943	26.724	4	4	0.148504	0.779326	0.029664	0.107413
P46548	nmt-1	NMT_CAEEL	Probable glycylpeptide N-tetradecanoyltransferase	25.3654	25.5535	25.4674	25.5227	25.0622	25.4964	25.4375	25.4177		N-terminal peptidyl-glycine N-myristoylation	glycylpeptide N-tetradecanoyltransferase activity	cytoplasm		NMT;NMT_C	Inactivation, recovery and regulation of the phototransduction cascade	0.000685401	0.000664452	11	25.4773	25.3535	4	4	0.536684	0.368139	-0.123795	-0.403449
P46550	cct-6	TCPZ_CAEEL	T-complex protein 1 subunit zeta	26.2593	26.2837	26.2278	26.2436	26.2206	26.3701	26.291	26.1868		protein folding	ATP binding;unfolded protein binding	chaperonin-containing T-complex		Cpn60_TCP1	Association of TriC/CCT with target proteins during biosynthesis;Cooperation of PDCL (PhLP1) and TRiC/CCT in G-protein beta folding	0.000685401	0.000664452	16	26.2536	26.2671	4	4	0.119393	0.882541	0.013555	0.0559371
P46551	cdk-12	CDK12_CAEEL	Cyclin-dependent kinase 12	21.7196	21.4108	21.4738	18.5678	21.5353	21.4053	21.6113	21.5227		nematode larval development;phosphorylation of RNA polymerase II C-terminal domain;positive regulation of transcription by RNA polymerase II;positive regulation of transcription elongation from RNA polymerase II promoter;protein phosphorylation;regulation of histone H3-K36 trimethylation;transcription elongation from RNA polymerase II promoter	ATP binding;cyclin binding;cyclin-dependent protein serine/threonine kinase activity;RNA polymerase II CTD heptapeptide repeat kinase activity;transcription factor binding;transcription regulatory region DNA binding	chromosome;cyclin/CDK positive transcription elongation factor complex;cyclin-dependent protein kinase holoenzyme complex;nuclear chromatin;nucleus		Pkinase	Neutrophil degranulation;TP53 Regulates Transcription of DNA Repair Genes	0.00173511	0.000664452	2	21.5347	21.5187	3	4	0.433906	0.172421	0.72567	0.767144
P46554	lcmt-1	LCMT1_CAEEL	Leucine carboxyl methyltransferase 1	22.0325	22.1164	22.6294	22.386	23.0033	22.7632	22.8836	23.3369	+	C-terminal protein methylation	protein C-terminal leucine carboxyl O-methyltransferase activity	cytosol		LCM	Cyclin A/B1/B2 associated events during G2/M transition	0.000685401	0.000664452	5	22.2911	22.9968	4	4	2.07083	0.00226667	0.705691	1.8403
P46561	atp-2	ATPB_CAEEL	ATP synthase subunit beta, mitochondrial	29.7909	29.7287	29.8485	29.814	29.4024	29.471	29.4414	29.3536	+	ATP synthesis coupled proton transport;dauer larval development;defecation;defense response to Gram-negative bacterium;determination of adult lifespan;embryonic morphogenesis;gonad development;inductive cell migration;mating behavior;negative regulation of gene expression;nematode larval development;pharyngeal pumping	ATP binding;protein domain specific binding;proton-transporting ATP synthase activity, rotational mechanism	cilium;mitochondrial inner membrane;mitochondrion;non-motile cilium;proton-transporting ATP synthase complex, catalytic core F(1)	Metabolic pathways;Oxidative phosphorylation	ATP-synt_ab;ATP-synt_ab_N		0.000685401	0.000664452	19	29.7955	29.4171	4	4	4.37478	0.0164964	-0.378411	-1.60479
P46562	alh-9	AL7A1_CAEEL	Putative aldehyde dehydrogenase family 7 member A1 homolog	26.5254	26.5091	26.5478	26.5163	26.0965	26.3447	26.2845	26.2203		cellular aldehyde metabolic process	aldehyde dehydrogenase (NAD) activity;glyceraldehyde-3-phosphate dehydrogenase (NAD+) (non-phosphorylating) activity;L-aminoadipate-semialdehyde dehydrogenase activity		Arginine and proline metabolism;Ascorbate and aldarate metabolism;beta-Alanine metabolism;Fatty acid degradation;Glycerolipid metabolism;Glycine, serine and threonine metabolism;Glycolysis / Gluconeogenesis;Histidine metabolism;Lysine degradation;Metabolic pathways;Pyruvate metabolism;Tryptophan metabolism;Valine, leucine and isoleucine degradation	Aldedh	Choline catabolism;Lysine catabolism	0.000685401	0.000664452	15	26.5246	26.2365	4	4	2.76125	0.0501141	-0.288108	-1.13527
P46563	aldo-2	ALF2_CAEEL	Fructose-bisphosphate aldolase 2	28.4019	28.4461	28.3859	28.4094	28.3234	28.3283	28.2757	28.2375		glycolytic process	fructose-bisphosphate aldolase activity	cytoplasm;nuclear heterochromatin		Glycolytic	Fructose catabolism;Gluconeogenesis;Glycolysis;Neutrophil degranulation;Platelet degranulation	0.000685401	0.000664452	19	28.4108	28.2912	4	4	2.51688	0.280118	-0.119594	-0.531566
P46577	gop-2	GPN1_CAEEL	GPN-loop GTPase 1	23.506	23.4921	23.4236	23.4748	22.5578	23.434	23.0233	22.9251	+		GTP binding;GTPase activity	cytoplasm;nucleus		ATP_bind_1		0.000685401	0.000664452	3	23.4741	22.985	4	4	1.45031	0.0416357	-0.489086	-1.28378
P46580	prmt-5	ANM5_CAEEL	Protein arginine N-methyltransferase 5	25.0256	24.9692	25.0117	24.9689	24.9928	24.9792	25.0057	24.9466		histone arginine methylation;intrinsic apoptotic signaling pathway in response to DNA damage;locomotory behavior;negative regulation of DNA damage response, signal transduction by p53 class mediator;negative regulation of transcription, DNA-templated;peptidyl-arginine methylation, to symmetrical-dimethyl arginine;peptidyl-arginine N-methylation;response to odorant	[myelin basic protein]-arginine N-methyltransferase activity;activating transcription factor binding;histone methyltransferase activity (H4-R3 specific);histone-arginine N-methyltransferase activity;p53 binding;protein-arginine N-methyltransferase activity;protein-arginine omega-N monomethyltransferase activity;protein-arginine omega-N symmetric methyltransferase activity	cytosol;nucleus	RNA transport	PRMT5;PRMT5_C;PRMT5_TIM	RMTs methylate histone arginines	0.000685401	0.000664452	8	24.9939	24.9811	4	4	0.27318	0.877143	-0.012785	-0.0582884
P46582	sumv-1	SUMV1_CAEEL	Protein sumv-1	22.2795	22.3574	22.0842	22.1326	18.4647	22.4167	22.081	21.7867		multicellular organism development		axon;cytoplasm;neuron projection;nucleus		zf-C3Hc3H		0.000685401	0.000664452	3	22.2134	22.0948	4	3	0.513183	0.0949266	-1.02617	-0.917205
P46769	rps-0	RSSA_CAEEL	40S ribosomal protein SA	28.6522	28.6482	28.7334	28.6044	28.4978	28.4355	28.6063	28.5968		endonucleolytic cleavage in ITS1 to separate SSU-rRNA from 5.8S rRNA and LSU-rRNA from tricistronic rRNA transcript (SSU-rRNA, 5.8S rRNA, LSU-rRNA);endonucleolytic cleavage to generate mature 3'-end of SSU-rRNA from (SSU-rRNA, 5.8S rRNA, LSU-rRNA);ribosomal small subunit assembly;rRNA export from nucleus;translation	structural constituent of ribosome	cytosolic small ribosomal subunit	Ribosome	Ribosomal_S2	Formation of a pool of free 40S subunits;Formation of the ternary complex, and subsequently, the 43S complex;GTP hydrolysis and joining of the 60S ribosomal subunit;L13a-mediated translational silencing of Ceruloplasmin expression;Major pathway of rRNA processing in the nucleolus and cytosol;Nonsense Mediated Decay (NMD) enhanced by the Exon Junction Complex (EJC);Nonsense Mediated Decay (NMD) in…	0.000685401	0.000664452	11	28.6596	28.5341	4	4	1.36651	0.295196	-0.125453	-0.503756
P46822	klc-2	KLC_CAEEL	Kinesin light chain	23.9409	24.1429	24.0297	24.105	23.5552	24.1598	23.8923	23.7361		axon extension;establishment of meiotic spindle localization;locomotion;nematode larval development;nuclear migration along microtubule;polar body extrusion after meiotic divisions;synaptic vesicle transport	kinesin binding;microtubule motor activity	cytoplasm;kinesin I complex;microtubule;nuclear envelope;synapse			Trafficking of myristoylated proteins to the cilium	0.000685401	0.000664452	14	24.0546	23.8358	4	4	0.801713	0.21798	-0.21875	-0.651789
P46975	stt-3	STT3_CAEEL	Dolichyl-diphosphooligosaccharide--protein glycosyltransferase subunit stt-3	22.5957	22.546	22.7478	22.5941	22.9046	22.6638	18.5423	22.8867		post-translational protein modification;protein N-linked glycosylation via asparagine	dolichyl-diphosphooligosaccharide-protein glycotransferase activity;metal ion binding	integral component of membrane;oligosaccharyltransferase complex	Metabolic pathways;N-Glycan biosynthesis;Protein processing in endoplasmic reticulum	STT3		0.000685401	0.000664452	2	22.6209	22.8184	4	3	0.349692	0.207301	-0.871523	-0.685528
P47207	cct-2	TCPB_CAEEL	T-complex protein 1 subunit beta	26.6139	26.5589	26.6736	26.6519	26.6462	26.6439	26.5074	26.537		protein folding	ATP binding;unfolded protein binding	chaperonin-containing T-complex		Cpn60_TCP1	Association of TriC/CCT with target proteins during biosynthesis;Cooperation of PDCL (PhLP1) and TRiC/CCT in G-protein beta folding;Neutrophil degranulation	0.000685401	0.000664452	15	26.6246	26.5836	4	4	0.41275	0.678745	-0.0409455	-0.167904
P47208	cct-4	TCPD_CAEEL	T-complex protein 1 subunit delta	27.0365	27.1371	27.2209	27.2239	27.1233	27.232	27.2501	27.1165		post-embryonic body morphogenesis;protein folding	ATP binding;unfolded protein binding	chaperonin-containing T-complex		Cpn60_TCP1	Association of TriC/CCT with target proteins during biosynthesis;Cooperation of PDCL (PhLP1) and TRiC/CCT in G-protein beta folding	0.000685401	0.000664452	14	27.1546	27.1805	4	4	0.178536	0.791559	0.025887	0.100926
P47209	cct-5	TCPE_CAEEL	T-complex protein 1 subunit epsilon	26.9539	26.9505	26.9556	27.0689	26.9621	27.0307	26.9752	27.031		protein folding	ATP binding;unfolded protein binding	chaperonin-containing T-complex		Cpn60_TCP1	Association of TriC/CCT with target proteins during biosynthesis;Cooperation of PDCL (PhLP1) and TRiC/CCT in G-protein beta folding	0.000685401	0.000664452	19	26.9822	26.9998	4	4	0.203356	0.839815	0.0175261	0.0748516
P47991	rpl-6	RL6_CAEEL	60S ribosomal protein L6	29.8592	30.0855	30.0474	29.8219	29.3671	29.7921	29.7826	29.6952		cytoplasmic translation;determination of adult lifespan;ribosomal large subunit assembly	RNA binding;structural constituent of ribosome	cytosolic large ribosomal subunit;rough endoplasmic reticulum	Ribosome	Ribosomal_L6e	Formation of a pool of free 40S subunits;GTP hydrolysis and joining of the 60S ribosomal subunit;L13a-mediated translational silencing of Ceruloplasmin expression;Nonsense Mediated Decay (NMD) enhanced by the Exon Junction Complex (EJC);Nonsense Mediated Decay (NMD) independent of the Exon Junction Complex (EJC);SRP-dependent cotranslational protein targeting to membrane	0.000685401	0.000664452	8	29.9535	29.6592	4	4	1.30765	0.0932379	-0.294254	-0.92039
P48053	C05D11.1	YPD1_CAEEL	Uncharacterized protein C05D11.1	25.5173	25.5285	25.594	25.5772	25.2082	25.4233	25.5573	25.3831			metal ion binding;metalloendopeptidase activity			Peptidase_M16;Peptidase_M16_C		0.000685401	0.000664452	9	25.5543	25.393	4	4	1.13625	0.25004	-0.161299	-0.587965
P48150	rps-14	RS14_CAEEL	40S ribosomal protein S14	26.0382	26.1853	26.5027	26.4605	25.8508	25.8279	25.9015	26.462		maturation of SSU-rRNA from tricistronic rRNA transcript (SSU-rRNA, 5.8S rRNA, LSU-rRNA);ribosomal small subunit assembly;translation	mRNA 5'-UTR binding;small ribosomal subunit rRNA binding;structural constituent of ribosome	cytosolic small ribosomal subunit	Ribosome	Ribosomal_S11	Formation of a pool of free 40S subunits;Formation of the ternary complex, and subsequently, the 43S complex;GTP hydrolysis and joining of the 60S ribosomal subunit;L13a-mediated translational silencing of Ceruloplasmin expression;Major pathway of rRNA processing in the nucleolus and cytosol;Nonsense Mediated Decay (NMD) enhanced by the Exon Junction Complex (EJC);Nonsense Mediated Decay (NMD) in…	0.000685401	0.000664452	6	26.2967	26.0106	4	4	0.748564	0.186654	-0.286102	-0.737819
P48152	rps-3	RS3_CAEEL	40S ribosomal protein S3	29.477	29.3312	29.501	29.473	29.4023	29.3146	29.2445	29.305		DNA repair;positive regulation of apoptotic signaling pathway;positive regulation of DNA repair;translation	damaged DNA binding;DNA-(apurinic or apyrimidinic site) endonuclease activity;oxidized purine DNA binding;oxidized purine nucleobase lesion DNA N-glycosylase activity;RNA binding;structural constituent of ribosome	cytosolic small ribosomal subunit;nucleus	Ribosome	KH_2;Ribosomal_S3_C	Formation of a pool of free 40S subunits;Formation of the ternary complex, and subsequently, the 43S complex;GTP hydrolysis and joining of the 60S ribosomal subunit;L13a-mediated translational silencing of Ceruloplasmin expression;Major pathway of rRNA processing in the nucleolus and cytosol;Nonsense Mediated Decay (NMD) enhanced by the Exon Junction Complex (EJC);Nonsense Mediated Decay (NMD) in…	0.000685401	0.000664452	12	29.4456	29.3166	4	4	1.36477	0.287618	-0.128952	-0.514856
P48154	rps-1	RS3A_CAEEL	40S ribosomal protein S3a	29.3582	29.1813	29.5691	29.2777	29.3185	29.1126	29.2144	29.3207		translation	structural constituent of ribosome	cytosol;cytosolic small ribosomal subunit	Ribosome	Ribosomal_S3Ae	Formation of a pool of free 40S subunits;Formation of the ternary complex, and subsequently, the 43S complex;GTP hydrolysis and joining of the 60S ribosomal subunit;L13a-mediated translational silencing of Ceruloplasmin expression;Major pathway of rRNA processing in the nucleolus and cytosol;Nonsense Mediated Decay (NMD) enhanced by the Exon Junction Complex (EJC);Nonsense Mediated Decay (NMD) in…	0.000685401	0.000664452	18	29.3466	29.2415	4	4	0.498652	0.415438	-0.105037	-0.354505
P48156	rps-8	RS8_CAEEL	40S ribosomal protein S8	27.4661	27.5863	27.5813	27.679	27.212	27.4352	27.4337	27.3245		maturation of SSU-rRNA from tricistronic rRNA transcript (SSU-rRNA, 5.8S rRNA, LSU-rRNA);translation	structural constituent of ribosome	cytosolic small ribosomal subunit	Ribosome	Ribosomal_S8e	Formation of a pool of free 40S subunits;Formation of the ternary complex, and subsequently, the 43S complex;GTP hydrolysis and joining of the 60S ribosomal subunit;L13a-mediated translational silencing of Ceruloplasmin expression;Major pathway of rRNA processing in the nucleolus and cytosol;Nonsense Mediated Decay (NMD) enhanced by the Exon Junction Complex (EJC);Nonsense Mediated Decay (NMD) in…	0.000685401	0.000664452	10	27.5782	27.3513	4	4	1.7844	0.133247	-0.226861	-0.844083
P48158	rpl-23	RL23_CAEEL	60S ribosomal protein L23	28.55	28.4503	28.5408	28.5359	28.6587	28.4161	28.3833	28.396		translation	large ribosomal subunit rRNA binding;structural constituent of ribosome	cytosolic large ribosomal subunit	Ribosome	Ribosomal_L14	Formation of a pool of free 40S subunits;GTP hydrolysis and joining of the 60S ribosomal subunit;L13a-mediated translational silencing of Ceruloplasmin expression;Nonsense Mediated Decay (NMD) enhanced by the Exon Junction Complex (EJC);Nonsense Mediated Decay (NMD) independent of the Exon Junction Complex (EJC);SRP-dependent cotranslational protein targeting to membrane	0.000685401	0.000664452	4	28.5192	28.4635	4	4	0.344243	0.608702	-0.0557189	-0.206829
P48162	rpl-25.1	R23A1_CAEEL	60S ribosomal protein L23a 1	25.0657	25.0117	25.1883	25.0496	25.2992	24.2269	24.8738	25.0355		ribosomal large subunit assembly;translation	rRNA binding;structural constituent of ribosome	cytosolic large ribosomal subunit	Ribosome	Ribosomal_L23;Ribosomal_L23eN	Formation of a pool of free 40S subunits;GTP hydrolysis and joining of the 60S ribosomal subunit;L13a-mediated translational silencing of Ceruloplasmin expression;Nonsense Mediated Decay (NMD) enhanced by the Exon Junction Complex (EJC);Nonsense Mediated Decay (NMD) independent of the Exon Junction Complex (EJC);SRP-dependent cotranslational protein targeting to membrane	0.000685401	0.000664452	4	25.0788	24.8588	4	4	0.422104	0.290597	-0.219996	-0.510023
P48166	rpl-36.A	RL36A_CAEEL	Ribosomal protein rpl-36.A	25.37	24.9809	26.1702	25.4833	25.0348	24.7196	25.5632	26.2778		translation	structural constituent of ribosome	cytosolic large ribosomal subunit	Ribosome	Ribosomal_L44	Formation of a pool of free 40S subunits;GTP hydrolysis and joining of the 60S ribosomal subunit;L13a-mediated translational silencing of Ceruloplasmin expression;Nonsense Mediated Decay (NMD) enhanced by the Exon Junction Complex (EJC);Nonsense Mediated Decay (NMD) independent of the Exon Junction Complex (EJC);SRP-dependent cotranslational protein targeting to membrane	0.000685401	0.000664452	5	25.5011	25.3988	4	4	0.0881551	0.684488	-0.102251	-0.164593
P48376	clk-1	COQ7_CAEEL	5-demethoxyubiquinone hydroxylase, mitochondrial	21.9183	22.1551	22.3382	22.0883	22.1275	22.4033	22.3539	22.3562		adult behavior;cellular respiration;determination of adult lifespan;mitochondrial ATP synthesis coupled electron transport;negative regulation of gene expression;negative regulation of protein phosphorylation;negative regulation of transcription by RNA polymerase II;oxidative phosphorylation;positive regulation of behavior;positive regulation of developmental process;positive regulation of gene e…	2-octoprenyl-3-methyl-6-methoxy-1,4-benzoquinone hydroxylase activity;metal ion binding;oxidoreductase activity, acting on paired donors, with incorporation or reduction of molecular oxygen, NAD(P)H as one donor, and incorporation of one atom of oxygen;transcription regulatory region DNA binding	extrinsic component of mitochondrial inner membrane;mitochondrial inner membrane;mitochondrion;nucleus	Metabolic pathways;Ubiquinone and other terpenoid-quinone biosynthesis	COQ7		0.000685401	0.000664452	3	22.125	22.3102	4	4	0.87566	0.240638	0.185218	0.603985
P48727	gsp-2	GLC7B_CAEEL	Serine/threonine-protein phosphatase PP1-beta	26.7014	26.717	26.7965	26.6884	27.0649	26.7574	26.7633	26.9189		cell division;chromatin organization;meiotic cell cycle;multicellular organism development;peptidyl-serine dephosphorylation	metal ion binding;protein serine/threonine phosphatase activity	chromosome;cytoplasm;nuclear membrane;nucleus;protein phosphatase type 1 complex;PTW/PP1 phosphatase complex	mRNA surveillance pathway	Metallophos;STPPase_N		0.000685401	0.000664452	11	26.7258	26.8761	4	4	1.00342	0.273744	0.150292	0.542341
P49029	mag-1	MGN_CAEEL	Protein mago nashi homolog	25.2429	25.2823	25.2217	25.1179	25.2181	25.455	25.4706	25.3566		multicellular organism development;oogenesis;RNA splicing		catalytic step 2 spliceosome;exon-exon junction complex	mRNA surveillance pathway;RNA transport;Spliceosome	Mago_nashi	Cleavage of Growing Transcript in the Termination Region;mRNA 3'-end processing;mRNA Splicing - Major Pathway;Nonsense Mediated Decay (NMD) enhanced by the Exon Junction Complex (EJC)	0.000685401	0.000664452	6	25.2162	25.375	4	4	1.23808	0.247443	0.158851	0.593018
P49041	rps-5	RS5_CAEEL	40S ribosomal protein S5	26.7296	26.7937	26.8827	26.9279	26.8398	26.6122	26.5803	26.7241		ribosomal small subunit assembly;translation	mRNA binding;rRNA binding;structural constituent of ribosome	cytosolic small ribosomal subunit	Ribosome	Ribosomal_S7	Formation of a pool of free 40S subunits;Formation of the ternary complex, and subsequently, the 43S complex;GTP hydrolysis and joining of the 60S ribosomal subunit;L13a-mediated translational silencing of Ceruloplasmin expression;Major pathway of rRNA processing in the nucleolus and cytosol;Nonsense Mediated Decay (NMD) enhanced by the Exon Junction Complex (EJC);Nonsense Mediated Decay (NMD) in…	0.000685401	0.000664452	9	26.8335	26.6891	4	4	1.00748	0.280603	-0.144393	-0.527298
P49049	imp-2	IMP2_CAEEL	Intramembrane protease 2	21.4727	21.6436	21.6991	18.5678	21.5519	21.4579	21.5308	21.4932		membrane protein proteolysis;signal peptide processing	aspartic endopeptidase activity, intramembrane cleaving	integral component of cytoplasmic side of endoplasmic reticulum membrane;integral component of lumenal side of endoplasmic reticulum membrane		Peptidase_A22B		0.00173511	0.000664452	2	21.6051	21.5085	3	4	0.379425	0.205333	0.662681	0.689469
P49180	rpl-33	RL35A_CAEEL	60S ribosomal protein L35a	25.2434	25.1329	25.2245	25.3581	25.2972	25.1433	25.359	25.7501		cytoplasmic translation;ribosomal large subunit biogenesis	structural constituent of ribosome	cytosolic large ribosomal subunit	Ribosome	Ribosomal_L35Ae	Formation of a pool of free 40S subunits;GTP hydrolysis and joining of the 60S ribosomal subunit;L13a-mediated translational silencing of Ceruloplasmin expression;Nonsense Mediated Decay (NMD) enhanced by the Exon Junction Complex (EJC);Nonsense Mediated Decay (NMD) independent of the Exon Junction Complex (EJC);SRP-dependent cotranslational protein targeting to membrane	0.000685401	0.000664452	5	25.2397	25.3874	4	4	0.490833	0.338902	0.147676	0.438012
P49181	rpl-36	RL36_CAEEL	60S ribosomal protein L36	27.2311	27.1023	27.4526	27.3923	26.9385	27.4094	27.4721	27.2086		cytoplasmic translation	structural constituent of ribosome	cytosolic large ribosomal subunit	Ribosome	Ribosomal_L36e	Formation of a pool of free 40S subunits;GTP hydrolysis and joining of the 60S ribosomal subunit;L13a-mediated translational silencing of Ceruloplasmin expression;Nonsense Mediated Decay (NMD) enhanced by the Exon Junction Complex (EJC);Nonsense Mediated Decay (NMD) independent of the Exon Junction Complex (EJC);SRP-dependent cotranslational protein targeting to membrane	0.000685401	0.000664452	3	27.2946	27.2571	4	4	0.0949803	0.779245	-0.0374355	-0.108828
P49196	rps-12	RS12_CAEEL	40S ribosomal protein S12	29.1815	29.1456	28.9337	29.1131	28.296	28.6963	28.6496	28.6483	+	translation	structural constituent of ribosome	cytosolic small ribosomal subunit	Ribosome	Ribosomal_L7Ae	Formation of a pool of free 40S subunits;Formation of the ternary complex, and subsequently, the 43S complex;GTP hydrolysis and joining of the 60S ribosomal subunit;L13a-mediated translational silencing of Ceruloplasmin expression;Major pathway of rRNA processing in the nucleolus and cytosol;Nonsense Mediated Decay (NMD) enhanced by the Exon Junction Complex (EJC);Nonsense Mediated Decay (NMD) in…	0.000685401	0.000664452	8	29.0935	28.5726	4	4	2.53377	0.00782906	-0.520909	-1.69146
P49197	rps-21	RS21_CAEEL	40S ribosomal protein S21	28.1431	28.019	28.283	28.0609	27.6507	27.412	27.7439	28.0324	+	endonucleolytic cleavage in ITS1 to separate SSU-rRNA from 5.8S rRNA and LSU-rRNA from tricistronic rRNA transcript (SSU-rRNA, 5.8S rRNA, LSU-rRNA);endonucleolytic cleavage to generate mature 3'-end of SSU-rRNA from (SSU-rRNA, 5.8S rRNA, LSU-rRNA);translation	structural constituent of ribosome	cytosolic small ribosomal subunit;rough endoplasmic reticulum	Ribosome	Ribosomal_S21e	Formation of a pool of free 40S subunits;Formation of the ternary complex, and subsequently, the 43S complex;GTP hydrolysis and joining of the 60S ribosomal subunit;L13a-mediated translational silencing of Ceruloplasmin expression;Major pathway of rRNA processing in the nucleolus and cytosol;Nonsense Mediated Decay (NMD) enhanced by the Exon Junction Complex (EJC);Nonsense Mediated Decay (NMD) in…	0.000685401	0.000664452	3	28.1265	27.7097	4	4	1.59653	0.0461818	-0.416754	-1.22269
P49404	mrps-18C	RM03_CAEEL	Putative 39S ribosomal protein L3, mitochondrial	22.2789	21.8904	22.5148	22.3943	22.5394	22.3117	22.5232	22.5489		translation	structural constituent of ribosome	mitochondrial large ribosomal subunit;mitochondrion	Ribosome	Ribosomal_L3		0.000685401	0.000664452	2	22.2696	22.4808	4	4	0.69941	0.237738	0.211215	0.609346
P49405	rpl-5	RL5_CAEEL	60S ribosomal protein L5	28.4766	28.3533	28.5732	28.4654	28.0451	28.2542	28.2684	28.3052		ribosomal large subunit assembly;translation	5S rRNA binding;structural constituent of ribosome	cytosolic large ribosomal subunit;nucleus	Ribosome	Ribosomal_L18_c;Ribosomal_L5e	Formation of a pool of free 40S subunits;GTP hydrolysis and joining of the 60S ribosomal subunit;L13a-mediated translational silencing of Ceruloplasmin expression;Nonsense Mediated Decay (NMD) enhanced by the Exon Junction Complex (EJC);Nonsense Mediated Decay (NMD) independent of the Exon Junction Complex (EJC);SRP-dependent cotranslational protein targeting to membrane	0.000685401	0.000664452	13	28.4671	28.2182	4	4	1.82021	0.0983934	-0.248901	-0.908534
P49583	F08C6.2	PCY1_CAEEL	Putative choline-phosphate cytidylyltransferase	24.0584	23.92	24.1507	24.1769	23.7673	24.0784	24.0948	24.1138		phosphatidylcholine biosynthetic process	choline-phosphate cytidylyltransferase activity;phosphatidylcholine binding		Glycerophospholipid metabolism;Metabolic pathways;Phosphonate and phosphinate metabolism	CTP_transf_like	Synthesis of PC	0.000685401	0.000664452	6	24.0765	24.0136	4	4	0.255384	0.605697	-0.0629177	-0.20918
P49594	fem-2	FEM2_CAEEL	Protein phosphatase fem-2	22.935	22.8397	22.7858	22.8045	22.6798	22.7287	23.0261	22.9886		apoptotic process;cell differentiation;male sex determination;masculinization of hermaphroditic germ-line;nematode male tail tip morphogenesis;peptidyl-threonine dephosphorylation;positive regulation of cysteine-type endopeptidase activity involved in apoptotic process;protein dephosphorylation	calmodulin-dependent protein phosphatase activity;magnesium-dependent protein serine/threonine phosphatase activity;metal ion binding;phosphoprotein phosphatase activity;protein serine/threonine phosphatase activity	protein-containing complex		PP2C		0.000685401	0.000664452	3	22.8412	22.8558	4	4	0.0543205	0.897785	0.0145702	0.0494871
P49595	ppm-1.G	PPM1G_CAEEL	Protein phosphatase ppm-1.G	25.6039	25.6097	25.5544	25.6316	25.6697	25.869	25.8825	25.7327			magnesium-dependent protein serine/threonine phosphatase activity;metal ion binding;protein serine/threonine phosphatase activity			PP2C		0.000685401	0.000664452	9	25.5999	25.7885	4	4	1.86893	0.185863	0.188603	0.74089
P49596	ppm-2	PP2C2_CAEEL	Probable protein phosphatase 2C T23F11.1	25.408	25.3269	25.3843	25.3285	25.4223	25.4756	25.4358	25.3146		cellular response to osmotic stress;negative regulation of axon extension;negative regulation of stress-activated MAPK cascade;positive regulation of synapse assembly;regulation of cyclin-dependent protein serine/threonine kinase activity	magnesium-dependent protein serine/threonine phosphatase activity;MAP kinase serine/threonine phosphatase activity;metal ion binding;protein serine/threonine phosphatase activity;ubiquitin protein ligase binding	cytoplasm;nucleus;presynaptic active zone		PP2C		0.000685401	0.000664452	13	25.362	25.4121	4	4	0.590805	0.605908	0.0501118	0.208826
P49622	rpl-37	RL37_CAEEL	60S ribosomal protein L37	24.5177	24.6091	24.6837	24.8629	24.3283	24.2667	24.5251	24.8543		translation	metal ion binding;rRNA binding;structural constituent of ribosome	cytosolic large ribosomal subunit	Ribosome	Ribosomal_L37e	Formation of a pool of free 40S subunits;GTP hydrolysis and joining of the 60S ribosomal subunit;L13a-mediated translational silencing of Ceruloplasmin expression;Nonsense Mediated Decay (NMD) enhanced by the Exon Junction Complex (EJC);Nonsense Mediated Decay (NMD) independent of the Exon Junction Complex (EJC);SRP-dependent cotranslational protein targeting to membrane	0.000685401	0.000664452	2	24.6684	24.4936	4	4	0.535199	0.296312	-0.174757	-0.497646
P49632	ubq-2	RL40_CAEEL	Ubiquitin-60S ribosomal protein L40	27.0804	26.5345	26.905	25.991	27.9436	24.5752	26.8034	27.0886		modification-dependent protein catabolic process;polarity specification of anterior/posterior axis;protein ubiquitination;translation	protein tag;structural constituent of ribosome;ubiquitin protein ligase binding	cytoplasm;nucleus;ribosome	Ribosome	Ribosomal_L40e;ubiquitin	ABC-family proteins mediated transport;activated TAK1 mediates p38 MAPK activation;Antigen processing: Ubiquitination & Proteasome degradation;Cargo recognition for clathrin-mediated endocytosis;CDK-mediated phosphorylation and removal of Cdc6;Clathrin-mediated endocytosis;Cyclin D associated events in G1;Degradation of DVL;DNA Damage Recognition in GG-NER;Downregulation of ERBB4 signaling;Downre…	0.000685401	0.000664452	6	26.6277	26.6027	4	4	0.0111078	0.94742	-0.0249863	-0.0261025
P49958	dph-1	DPH1_CAEEL	2-(3-amino-3-carboxypropyl)histidine synthase subunit 1	23.7851	23.9983	23.7395	23.8497	23.0032	23.823	23.858	23.4681		peptidyl-diphthamide biosynthetic process from peptidyl-histidine	transferase activity			Diphthamide_syn	Synthesis of diphthamide-EEF2	0.000685401	0.000664452	4	23.8432	23.5381	4	4	0.720399	0.180233	-0.305102	-0.750203
P50093	phb-2	PHB2_CAEEL	Mitochondrial prohibitin complex protein 2	24.936	25.0181	24.8685	24.9526	24.6239	24.9599	24.898	24.6836		defecation;embryo development ending in birth or egg hatching;gonad development;mitochondrion morphogenesis;oogenesis;positive regulation of multicellular organism growth;regulation of oxidative phosphorylation;regulation of pharyngeal pumping;response to oxidative stress;spermatogenesis		integral component of membrane;mitochondrial membrane;mitochondrial prohibitin complex;mitochondrion		Band_7		0.000685401	0.000664452	8	24.9438	24.7913	4	4	0.885789	0.279701	-0.152472	-0.531338
P50140	hsp-60	CH60_CAEEL	Chaperonin homolog Hsp-60, mitochondrial	27.4951	27.4771	27.5799	27.5745	27.1327	27.1789	27.0096	27.0062	+	apoptotic mitochondrial changes;'de novo' protein folding;embryo development ending in birth or egg hatching;mitochondrial unfolded protein response;mitochondrion organization;nematode larval development;protein import into mitochondrial intermembrane space;protein refolding	ATP binding;transcription factor binding;unfolded protein binding	cytosol;mitochondrial matrix;mitochondrion	Longevity regulating pathway - worm;RNA degradation	Cpn60_TCP1		0.000685401	0.000664452	27	27.5316	27.0818	4	4	3.9207	0.00465979	-0.449803	-1.79093
P50305	sams-3	METK3_CAEEL	Probable S-adenosylmethionine synthase 3	23.438	23.5345	23.9499	18.5678	23.9164	23.7716	23.6426	23.8777		one-carbon metabolic process;S-adenosylmethionine biosynthetic process	ATP binding;metal ion binding;methionine adenosyltransferase activity	cytosol	Biosynthesis of amino acids;Cysteine and methionine metabolism;Metabolic pathways	S-AdoMet_synt_C;S-AdoMet_synt_M;S-AdoMet_synt_N	Metabolism of ingested SeMet, Sec, MeSec into H2Se;Methylation;Sulfur amino acid metabolism	0.000685401	0.000664452	4	23.6408	23.8021	3	4	0.515816	0.0765885	1.42953	0.969444
P50306	sams-4	METK4_CAEEL	Probable S-adenosylmethionine synthase 4	25.5304	25.5357	25.8	25.6168	25.6449	25.571	25.664	25.6303		one-carbon metabolic process;S-adenosylmethionine biosynthetic process	ATP binding;metal ion binding;methionine adenosyltransferase activity	cytosol	Biosynthesis of amino acids;Cysteine and methionine metabolism;Metabolic pathways	S-AdoMet_synt_C;S-AdoMet_synt_M;S-AdoMet_synt_N	Metabolism of ingested SeMet, Sec, MeSec into H2Se;Methylation;Sulfur amino acid metabolism	0.000685401	0.000664452	10	25.6207	25.6276	4	4	0.0358846	0.947584	0.00685835	0.0257776
P50432	mel-32	GLYC_CAEEL	Serine hydroxymethyltransferase	26.6435	26.7987	26.8337	26.8223	26.7851	26.7747	26.7353	26.8443		cellular response to tetrahydrofolate;embryo development ending in birth or egg hatching;folic acid metabolic process;glycine biosynthetic process from serine;glycine metabolic process;L-serine catabolic process;one-carbon metabolic process;protein homotetramerization;purine nucleobase biosynthetic process;serine family amino acid metabolic process;tetrahydrofolate interconversion;tetrahydrofolat…	amino acid binding;cobalt ion binding;glycine hydroxymethyltransferase activity;mRNA 5'-UTR binding;protein homodimerization activity;pyridoxal phosphate binding;serine binding;translation repressor activity, mRNA regulatory element binding;zinc ion binding	cytosol;mitochondrion;nucleus	Biosynthesis of amino acids;Carbon metabolism;Glycine, serine and threonine metabolism;Glyoxylate and dicarboxylate metabolism;Metabolic pathways;One carbon pool by folate	SHMT	Carnitine synthesis;Metabolism of folate and pterines	0.000685401	0.000664452	21	26.7746	26.7849	4	4	0.0742818	0.914178	0.0102911	0.0412149
P50464	unc-97	UNC97_CAEEL	LIM domain-containing protein unc-97	23.0541	23.0032	23.3422	23.1413	22.9361	22.7926	22.9693	23.1254		cell-cell junction organization;mitochondrion organization;muscle cell cellular homeostasis;muscle organ development;positive regulation of locomotion;positive regulation of sarcomere organization;sensory perception of mechanical stimulus	metal ion binding;myosin binding	adherens junction;basal plasma membrane;M band;nucleoplasm;nucleus;striated muscle dense body		LIM		0.000685401	0.000664452	8	23.1352	22.9559	4	4	0.897429	0.245532	-0.179355	-0.595522
P50880	rpl-3	RL3_CAEEL	60S ribosomal protein L3	29.2633	29.3469	29.3851	29.3663	29.0829	29.0802	29.1901	29.2538		ribosomal large subunit assembly;translation	structural constituent of ribosome	cytosolic large ribosomal subunit	Ribosome	Ribosomal_L3	Formation of a pool of free 40S subunits;GTP hydrolysis and joining of the 60S ribosomal subunit;L13a-mediated translational silencing of Ceruloplasmin expression;Nonsense Mediated Decay (NMD) enhanced by the Exon Junction Complex (EJC);Nonsense Mediated Decay (NMD) independent of the Exon Junction Complex (EJC);SRP-dependent cotranslational protein targeting to membrane	0.000685401	0.000664452	19	29.3404	29.1517	4	4	2.02101	0.17929	-0.18863	-0.753546
P51403	rps-2	RS2_CAEEL	40S ribosomal protein S2	27.2788	27.2993	27.4507	27.4019	27.2283	27.1054	27.1731	27.1898		translation	RNA binding;structural constituent of ribosome	cytosolic small ribosomal subunit	Ribosome	Ribosomal_S5;Ribosomal_S5_C	Formation of a pool of free 40S subunits;Formation of the ternary complex, and subsequently, the 43S complex;GTP hydrolysis and joining of the 60S ribosomal subunit;L13a-mediated translational silencing of Ceruloplasmin expression;Major pathway of rRNA processing in the nucleolus and cytosol;Nonsense Mediated Decay (NMD) enhanced by the Exon Junction Complex (EJC);Nonsense Mediated Decay (NMD) in…	0.000685401	0.000664452	12	27.3577	27.1742	4	4	2.04219	0.186638	-0.183508	-0.738702
P51404	rps-13	RS13_CAEEL	40S ribosomal protein S13	29.2147	29.2302	29.3481	29.3005	29.3721	29.1877	29.1213	29.1809		translation	small ribosomal subunit rRNA binding;structural constituent of ribosome	cytosolic small ribosomal subunit;nucleolus	Ribosome	Ribosomal_S13_N;Ribosomal_S15	Formation of a pool of free 40S subunits;Formation of the ternary complex, and subsequently, the 43S complex;GTP hydrolysis and joining of the 60S ribosomal subunit;L13a-mediated translational silencing of Ceruloplasmin expression;Major pathway of rRNA processing in the nucleolus and cytosol;Nonsense Mediated Decay (NMD) enhanced by the Exon Junction Complex (EJC);Nonsense Mediated Decay (NMD) in…	0.000685401	0.000664452	8	29.2733	29.2155	4	4	0.408011	0.586043	-0.0578699	-0.220383
P51875	goa-1	GNAO_CAEEL	Guanine nucleotide-binding protein G(o) subunit alpha	23.0331	23.1356	23.1783	23.3676	22.7837	23.1741	23.2363	23.111		adenylate cyclase-modulating G protein-coupled receptor signaling pathway;cell cycle;cell division;chemotaxis;defense response to Gram-negative bacterium;dopamine receptor signaling pathway;G protein-coupled receptor signaling pathway;negative regulation of axon regeneration;negative regulation of synaptic transmission, cholinergic;regulation of feeding behavior;regulation of locomotion;regulatio…	G protein-coupled acetylcholine receptor activity;G protein-coupled receptor binding;G-protein beta/gamma-subunit complex binding;GTP binding;GTPase activity;metal ion binding;protein kinase binding;protein membrane anchor	cell cortex;heterotrimeric G-protein complex	Axon regeneration	G-alpha	G-protein activation;PLC beta mediated events	0.000685401	0.000664452	4	23.1786	23.0763	4	4	0.360375	0.458678	-0.102365	-0.317196
P52009	cyn-1	CYP1_CAEEL	Peptidyl-prolyl cis-trans isomerase 1	26.2644	26.2195	26.1664	26.1904	25.8591	26.0891	26.2031	26.0584		protein refolding	cyclosporin A binding;peptidyl-prolyl cis-trans isomerase activity;unfolded protein binding	mitochondrion		Pro_isomerase		0.000685401	0.000664452	4	26.2102	26.0524	4	4	1.10292	0.255762	-0.157763	-0.574484
P52011	cyn-3	CYP3_CAEEL	Peptidyl-prolyl cis-trans isomerase 3	26.233	26.0881	26.3263	26.099	26.3524	26.1865	26.0547	25.7588		protein folding;protein peptidyl-prolyl isomerization;protein refolding	cyclosporin A binding;peptidyl-prolyl cis-trans isomerase activity;unfolded protein binding	cell		Pro_isomerase		0.000685401	0.000664452	5	26.1866	26.0881	4	4	0.299384	0.490088	-0.0984778	-0.291462
P52013	cyn-5	CYP5_CAEEL	Peptidyl-prolyl cis-trans isomerase 5	28.869	28.7935	28.8415	28.7923	28.8648	28.8127	28.8069	28.6383		protein peptidyl-prolyl isomerization;protein refolding	cyclosporin A binding;peptidyl-prolyl cis-trans isomerase activity;unfolded protein binding	cytoplasm		Pro_isomerase		0.000685401	0.000664452	8	28.8241	28.7807	4	4	0.354898	0.671586	-0.0434046	-0.171762
P52014	cyn-6	CYP6_CAEEL	Peptidyl-prolyl cis-trans isomerase 6	25.4974	25.3813	25.4797	25.5316	25.9045	25.8408	25.7773	25.7894	+	protein refolding	cyclosporin A binding;peptidyl-prolyl cis-trans isomerase activity;unfolded protein binding			Pro_isomerase		0.000685401	0.000664452	4	25.4725	25.828	4	4	3.75101	0.0345434	0.355475	1.46074
P52015	cyn-7	CYP7_CAEEL	Peptidyl-prolyl cis-trans isomerase 7	27.8539	27.7437	27.83	27.7415	27.8323	27.8889	27.8891	27.6225		protein refolding	cyclosporin A binding;peptidyl-prolyl cis-trans isomerase activity;unfolded protein binding			Pro_isomerase		0.000685401	0.000664452	10	27.7923	27.8082	4	4	0.0824729	0.876141	0.0159078	0.0589836
P52017	cyn-10	CYP10_CAEEL	Peptidyl-prolyl cis-trans isomerase 10	17.9599	18.6682	18.896	19.2643	19.537	19.202	19.4591	19.3514	+	protein folding;protein peptidyl-prolyl isomerization	peptidyl-prolyl cis-trans isomerase activity			Pro_isomerase	mRNA Splicing - Major Pathway	0.000685401	0.000664452	2	18.6971	19.3874	4	4	1.29072	0.0369524	0.690286	1.42582
P52018	cyn-11	CYP11_CAEEL	Peptidyl-prolyl cis-trans isomerase 11	24.6257	24.5789	24.9632	24.8421	24.8876	24.743	24.9919	25.2577		angiogenesis;positive regulation of viral genome replication;protein refolding	cyclosporin A binding;peptidyl-prolyl cis-trans isomerase activity;ribonucleoprotein complex binding;unfolded protein binding		Spliceosome	Pro_isomerase		0.000685401	0.000664452	4	24.7525	24.9701	4	4	0.756971	0.223286	0.217579	0.637165
P52275	tbb-2	TBB2_CAEEL	Tubulin beta-2 chain	29.6648	29.82	29.8648	29.8369	29.7173	29.7459	29.7243	29.7726		meiotic spindle organization;microtubule cytoskeleton organization;microtubule-based process;mitotic cell cycle	GTP binding;GTPase activity;structural constituent of cytoskeleton	cytoplasm;microtubule;spindle microtubule;tubulin complex	Phagosome	Tubulin;Tubulin_C		0.000685401	0.000664452	25	29.7966	29.7401	4	4	0.56825	0.572285	-0.056572	-0.22942
P52554	pfd-6	PFD6_CAEEL	Probable prefoldin subunit 6	25.7108	25.7686	25.9304	25.8567	25.664	25.777	25.597	25.486		chaperone-mediated protein complex assembly;protein folding	chaperone binding;unfolded protein binding	cytoplasm;prefoldin complex		Prefoldin_2		0.000685401	0.000664452	5	25.8166	25.631	4	4	1.26515	0.21251	-0.18566	-0.668309
P52652	T24H10.1	TFS2_CAEEL	Putative transcription elongation factor S-II	24.0057	24.149	23.9949	24.118	24.0984	24.2898	24.2618	24.3419		regulation of transcription, DNA-templated;transcription, DNA-templated	DNA binding;zinc ion binding	nucleus		Med26;TFIIS_C;TFIIS_M	Dual incision in TC-NER;Formation of TC-NER Pre-Incision Complex;Gap-filling DNA repair synthesis and ligation in TC-NER;RNA Polymerase II Pre-transcription Events;RNA Polymerase II Transcription Elongation;TP53 Regulates Transcription of DNA Repair Genes	0.000685401	0.000664452	7	24.0669	24.248	4	4	1.487	0.20771	0.181052	0.682056
P52709	tars-1	SYTC_CAEEL	Threonine--tRNA ligase, cytoplasmic	26.1949	26.2868	26.1517	26.1776	26.0824	26.1111	26.024	25.8985		determination of adult lifespan;threonyl-tRNA aminoacylation	ATP binding;threonine-tRNA ligase activity	cytoplasm	Aminoacyl-tRNA biosynthesis	HGTP_anticodon;TGS;tRNA_SAD;tRNA-synt_2b		0.000685401	0.000664452	21	26.2028	26.029	4	4	1.69092	0.207501	-0.173754	-0.679931
P52713	alh-8	MMSA_CAEEL	Probable methylmalonate-semialdehyde dehydrogenase [acylating], mitochondrial	28.4638	28.4273	28.4266	28.4295	28.1129	28.35	28.2588	28.1572		thymine catabolic process;thymine metabolic process;valine catabolic process;valine metabolic process	fatty-acyl-CoA binding;malonate-semialdehyde dehydrogenase (acetylating) activity;methylmalonate-semialdehyde dehydrogenase (acylating) activity	mitochondrion	beta-Alanine metabolism;Carbon metabolism;Inositol phosphate metabolism;Metabolic pathways;Propanoate metabolism;Valine, leucine and isoleucine degradation	Aldedh	Branched-chain amino acid catabolism	0.000685401	0.000664452	10	28.4368	28.2197	4	4	2.16308	0.126814	-0.217073	-0.855138
P52715	ctsa-1.2	CTS12_CAEEL	Serine carboxypeptidase ctsa-1.2	26.1676	26.3285	26.2572	26.3028	25.8855	25.7458	25.8984	26.057	+	proteolysis involved in cellular protein catabolic process	serine-type carboxypeptidase activity		Lysosome	Peptidase_S10	MHC class II antigen presentation;Neutrophil degranulation	0.000685401	0.000664452	7	26.264	25.8967	4	4	2.63042	0.0412414	-0.367343	-1.3466
P52717	ctsa-1.1	CTS11_CAEEL	Serine carboxypeptidase ctsa-1.1	28.5856	28.5818	28.8839	28.5936	28.6504	28.5886	28.7007	28.882		proteolysis involved in cellular protein catabolic process	serine-type carboxypeptidase activity		Lysosome	Peptidase_S10	MHC class II antigen presentation;Neutrophil degranulation	0.000685401	0.000664452	15	28.6612	28.7054	4	4	0.176182	0.712167	0.0441585	0.148433
P52819	rpl-22	RL22_CAEEL	60S ribosomal protein L22	27.8847	27.8304	28.0506	27.8783	27.2784	27.6471	27.8014	28.0184		translation	RNA binding;structural constituent of ribosome	cytosolic large ribosomal subunit	Ribosome	Ribosomal_L22e	Formation of a pool of free 40S subunits;GTP hydrolysis and joining of the 60S ribosomal subunit;L13a-mediated translational silencing of Ceruloplasmin expression;Nonsense Mediated Decay (NMD) enhanced by the Exon Junction Complex (EJC);Nonsense Mediated Decay (NMD) independent of the Exon Junction Complex (EJC);SRP-dependent cotranslational protein targeting to membrane	0.000685401	0.000664452	5	27.911	27.6863	4	4	0.662491	0.2325	-0.224669	-0.618761
P52821	rps-25	RS25_CAEEL	40S ribosomal protein S25	28.7687	28.7237	28.8063	28.6636	28.183	28.4671	28.4338	28.4493	+			ribosome	Ribosome	Ribosomal_S25	Formation of a pool of free 40S subunits;Formation of the ternary complex, and subsequently, the 43S complex;GTP hydrolysis and joining of the 60S ribosomal subunit;L13a-mediated translational silencing of Ceruloplasmin expression;Major pathway of rRNA processing in the nucleolus and cytosol;Nonsense Mediated Decay (NMD) enhanced by the Exon Junction Complex (EJC);Nonsense Mediated Decay (NMD) in…	0.000685401	0.000664452	3	28.7406	28.3833	4	4	2.54066	0.0423557	-0.357293	-1.30487
P52874	clpf-1	CLP1_CAEEL	Protein clpf-1	22.7711	22.8593	22.7415	22.8617	22.5484	22.6019	22.7039	22.8336		mRNA polyadenylation;nucleotide phosphorylation;tRNA splicing, via endonucleolytic cleavage and ligation	ATP binding;ATP-dependent polyribonucleotide 5'-hydroxyl-kinase activity	mRNA cleavage factor complex;nucleus	mRNA surveillance pathway	Clp1;CLP1_N;CLP1_P	Cleavage of Growing Transcript in the Termination Region;mRNA 3'-end processing;mRNA Splicing - Major Pathway;Processing of Intronless Pre-mRNAs	0.000685401	0.000664452	4	22.8084	22.6719	4	4	1.00575	0.29334	-0.136467	-0.505649
P52899	T05H10.6	ODPA_CAEEL	Probable pyruvate dehydrogenase E1 component subunit alpha, mitochondrial	27.7636	27.7719	27.818	27.7405	27.4829	27.5775	27.6001	27.5448		acetyl-CoA biosynthetic process from pyruvate;glycolytic process	pyruvate dehydrogenase (acetyl-transferring) activity	mitochondrial matrix;mitochondrion		E1_dh	Glyoxylate metabolism and glycine degradation;Pyruvate metabolism;Regulation of pyruvate dehydrogenase (PDH) complex;Signaling by Retinoic Acid	0.000685401	0.000664452	10	27.7735	27.5513	4	4	3.48963	0.0778947	-0.222173	-0.965068
P53013	eft-4	EF1A_CAEEL	Elongation factor 1-alpha	33.2668	33.2009	33.3603	33.2812	33.1389	33.2294	33.2068	33.1831		translation;translational elongation	GTP binding;GTPase activity;translation elongation factor activity;translation factor activity, RNA binding	cytoplasm	RNA transport	GTP_EFTU;GTP_EFTU_D2;GTP_EFTU_D3	Eukaryotic Translation Elongation;HSF1 activation;Neutrophil degranulation;Protein methylation	0.000685401	0.000664452	25	33.2773	33.1896	4	4	1.21893	0.399968	-0.0877495	-0.368674
P53014	mlc-3	MLE_CAEEL	Myosin, essential light chain	27.1717	27.2412	27.3348	27.2905	26.7509	26.6948	26.7421	26.6273	+		calcium ion binding	striated muscle myosin thick filament		EF-hand_8	RHO GTPases activate PAKs;Smooth Muscle Contraction;Striated Muscle Contraction	0.000685401	0.000664452	14	27.2596	26.7038	4	4	4.76489	0.00093617	-0.555755	-2.26842
P53015	F31E3.4	YPO4_CAEEL	Uncharacterized protein F31E3.4	22.1374	21.8937	22.0807	22.0516	18.4647	22.2506	22.2898	22.3331		nuclear-transcribed mRNA poly(A) tail shortening;reproduction;RNA phosphodiester bond hydrolysis, exonucleolytic	nucleic acid binding	PAN complex;P-body	RNA degradation	RNase_T;UCH_1		0.000685401	0.000664452	3	22.0408	22.2912	4	3	0.310812	0.237443	-0.706293	-0.609825
P53016	rfc-4	RFC4_CAEEL	Replication factor C subunit 4	22.2615	21.8412	22.156	21.9271	22.5079	22.4603	22.6074	22.7924	+	DNA replication;DNA-dependent DNA replication	ATP binding	DNA replication factor C complex;nucleus	DNA replication;Mismatch repair;Nucleotide excision repair	AAA	Activation of ATR in response to replication stress;Dual Incision in GG-NER;Dual incision in TC-NER;Gap-filling DNA repair synthesis and ligation in TC-NER;Polymerase switching;Polymerase switching on the C-strand of the telomere;Recognition of DNA damage by PCNA-containing replication complex;Translesion Synthesis by POLH	0.000685401	0.000664452	3	22.0465	22.592	4	4	2.36921	0.00789655	0.545568	1.6929
P53489	arx-2	ARP2_CAEEL	Actin-related protein 2	24.2439	24.2061	24.1659	24.2123	24.1331	24.3257	24.2765	24.2844		Arp2/3 complex-mediated actin nucleation;epithelial cell migration;gastrulation;morphogenesis of embryonic epithelium	actin binding;ATP binding	Arp2/3 protein complex;cytoplasm		Actin	Clathrin-mediated endocytosis;Neutrophil degranulation;Regulation of actin dynamics for phagocytic cup formation;RHO GTPases Activate WASPs and WAVEs	0.000685401	0.000664452	9	24.2071	24.2549	4	4	0.484066	0.628634	0.047873	0.195423
P53585	acly-1	ACLY_CAEEL	Probable ATP-citrate synthase	23.001	23.1836	23.0806	23.0498	23.0835	23.5441	23.5765	23.4809		acetyl-CoA biosynthetic process;citrate metabolic process;fatty acid biosynthetic process	ATP binding;ATP citrate synthase activity;cofactor binding;metal ion binding	citrate lyase complex;cytosol	Citrate cycle (TCA cycle);Metabolic pathways	ATP-grasp_2;Citrate_bind;Citrate_synt;CoA_binding;Ligase_CoA	ChREBP activates metabolic gene expression;Fatty acyl-CoA biosynthesis;Neutrophil degranulation	0.000685401	0.000664452	10	23.0788	23.4212	4	4	1.52833	0.0603686	0.342463	1.06803
P53588	suca-1	SUCB1_CAEEL	Succinate--CoA ligase [ADP-forming] subunit beta, mitochondrial	25.2455	25.3754	25.3191	25.3525	25.2926	25.4329	25.4338	25.4244		tricarboxylic acid cycle	ATP binding;magnesium ion binding;succinate-CoA ligase (ADP-forming) activity	mitochondrion	Carbon metabolism;Citrate cycle (TCA cycle);Metabolic pathways;Propanoate metabolism	ATP-grasp_2;Ligase_CoA	Citric acid cycle (TCA cycle)	0.000685401	0.000664452	13	25.3231	25.3959	4	4	0.811489	0.484281	0.072773	0.297442
P53589	sucg-1	SUCB2_CAEEL	Succinate--CoA ligase [GDP-forming] subunit beta, mitochondrial	24.9701	25.117	25.0003	25.0056	24.9108	25.0558	24.926	24.8618		succinyl-CoA metabolic process;tricarboxylic acid cycle	ATP binding;GTP binding;magnesium ion binding;succinate-CoA ligase (ADP-forming) activity;succinate-CoA ligase (GDP-forming) activity	mitochondrion	Carbon metabolism;Citrate cycle (TCA cycle);Metabolic pathways;Propanoate metabolism	ATP-grasp_2;Ligase_CoA	Citric acid cycle (TCA cycle)	0.000685401	0.000664452	14	25.0232	24.9386	4	4	0.802456	0.436286	-0.084661	-0.335364
P53596	sucl-1	SUCA_CAEEL	Succinate--CoA ligase [ADP/GDP-forming] subunit alpha, mitochondrial	26.8913	26.8514	26.9291	26.8706	26.4891	26.6484	26.6793	26.5049	+	nucleoside triphosphate biosynthetic process;succinate metabolic process;succinyl-CoA metabolic process;tricarboxylic acid cycle	cofactor binding;GDP binding;nucleoside diphosphate kinase activity;succinate-CoA ligase (ADP-forming) activity;succinate-CoA ligase (GDP-forming) activity	mitochondrion;succinate-CoA ligase complex (GDP-forming)	Carbon metabolism;Citrate cycle (TCA cycle);Metabolic pathways;Propanoate metabolism	CoA_binding;Ligase_CoA	Citric acid cycle (TCA cycle)	0.000685401	0.000664452	9	26.8856	26.5804	4	4	2.98911	0.046157	-0.305123	-1.21345
P53703	cchl-1	CCHL_CAEEL	Probable holocytochrome-c-type synthase	23.6347	23.9388	23.3191	23.5028	22.4996	23.5895	23.4937	23.1138		cytochrome c-heme linkage	holocytochrome-c synthase activity;metal ion binding	mitochondrial inner membrane;mitochondrion	Porphyrin and chlorophyll metabolism	Cyto_heme_lyase		0.000685401	0.000664452	4	23.5989	23.1741	4	4	0.74606	0.110169	-0.424723	-0.885729
P53795	hint-1	HINT_CAEEL	Histidine triad nucleotide-binding protein 1	23.4309	23.4512	23.6118	23.3609	23.3198	23.3799	23.2803	23.4091			catalytic activity			HIT		0.000685401	0.000664452	4	23.4637	23.3473	4	4	0.989678	0.33143	-0.116454	-0.447103
P54073	F44G4.1	YUY1_CAEEL	Brix domain-containing protein F44G4.1	23.5408	23.5097	23.4034	23.5299	23.2742	23.1897	23.0862	23.0917	+	ribosomal large subunit assembly;rRNA processing	rRNA primary transcript binding	nucleolus;preribosome, large subunit precursor		Brix		0.000685401	0.000664452	4	23.4959	23.1605	4	4	3.06444	0.0420243	-0.335482	-1.31699
P54216	aldo-1	ALF1_CAEEL	Fructose-bisphosphate aldolase 1	27.8084	27.7592	27.7391	27.6574	27.2849	27.4025	27.2423	27.2191	+	glycolytic process	fructose-bisphosphate aldolase activity;identical protein binding	cytoplasm;endoplasmic reticulum;nuclear heterochromatin;sarcomere;striated muscle dense body	Biosynthesis of amino acids;Carbon metabolism;Fructose and mannose metabolism;Glycolysis / Gluconeogenesis;Metabolic pathways;Pentose phosphate pathway	Glycolytic	Fructose catabolism;Gluconeogenesis;Glycolysis;Neutrophil degranulation;Platelet degranulation	0.000685401	0.000664452	12	27.741	27.2872	4	4	3.92605	0.00341667	-0.453824	-1.80446
P54412	eef-1G	EF1G_CAEEL	Probable elongation factor 1-gamma	27.3394	27.2653	27.4519	27.3293	27.5639	27.6403	27.5095	27.4401		translational elongation	translation elongation factor activity	cytoplasm;nucleus		EF1G;GST_C	Eukaryotic Translation Elongation	0.000685401	0.000664452	14	27.3465	27.5385	4	4	1.80857	0.183294	0.192008	0.745884
P54688	bcat-1	BCAT_CAEEL	Branched-chain-amino-acid aminotransferase, cytosolic	25.9364	26.0274	25.8169	25.9103	25.0857	25.5469	25.4584	25.2176	+	embryo development ending in birth or egg hatching;leucine biosynthetic process;nematode larval development;valine biosynthetic process	branched-chain-amino-acid transaminase activity;L-isoleucine transaminase activity;L-leucine transaminase activity;L-valine transaminase activity	mitochondrion	2-Oxocarboxylic acid metabolism;Biosynthesis of amino acids;Cysteine and methionine metabolism;Metabolic pathways;Pantothenate and CoA biosynthesis;Valine, leucine and isoleucine biosynthesis;Valine, leucine and isoleucine degradation	Aminotran_4	Branched-chain amino acid catabolism	0.000685401	0.000664452	7	25.9228	25.3272	4	4	2.68973	0.00181395	-0.595589	-1.89164
P54811	cdc-48.1	TERA1_CAEEL	Transitional endoplasmic reticulum ATPase homolog 1	26.6016	26.6195	26.614	26.6102	26.5181	26.7107	26.5576	26.5315		autophagosome maturation;determination of adult lifespan;embryo development ending in birth or egg hatching;ER-associated misfolded protein catabolic process;macroautophagy;mitotic spindle disassembly;positive regulation of mitotic cell cycle, embryonic;positive regulation of proteasomal ubiquitin-dependent protein catabolic process;regulation of protein localization to chromatin;retrograde prote…	ATP binding;ATPase activity;identical protein binding;polyubiquitin modification-dependent protein binding;protein-containing complex binding	cytoplasm;cytosol;nucleoplasm;nucleus;perinuclear region of cytoplasm;VCP-NPL4-UFD1 AAA ATPase complex	Protein processing in endoplasmic reticulum	AAA;CDC48_2;CDC48_N;Vps4_C	ABC-family proteins mediated transport;Hedgehog ligand biogenesis;Josephin domain DUBs;Neutrophil degranulation;N-glycan trimming in the ER and Calnexin/Calreticulin cycle;Protein methylation;Translesion Synthesis by POLH	0.000685401	0.000664452	23	26.6113	26.5795	4	4	0.298743	0.743531	-0.0318446	-0.130156
P54812	cdc-48.2	TERA2_CAEEL	Transitional endoplasmic reticulum ATPase homolog 2	22.6454	22.624	22.6028	22.6363	22.6973	22.9875	22.7241	22.7349		autophagosome maturation;embryo development ending in birth or egg hatching;ER-associated misfolded protein catabolic process;macroautophagy;mitotic spindle disassembly;negative regulation of protein localization to centrosome;protein localization to nucleus;retrograde protein transport, ER to cytosol;ubiquitin-dependent ERAD pathway	ATP binding;ATPase activity;identical protein binding;polyubiquitin modification-dependent protein binding	cytoplasm;cytosol;nucleus;VCP-NPL4-UFD1 AAA ATPase complex	Protein processing in endoplasmic reticulum	AAA;CDC48_2;CDC48_N;Vps4_C	ABC-family proteins mediated transport;Hedgehog ligand biogenesis;Josephin domain DUBs;Neutrophil degranulation;N-glycan trimming in the ER and Calnexin/Calreticulin cycle;Protein methylation;Translesion Synthesis by POLH	0.000685401	0.000664452	5	22.6271	22.786	4	4	1.23001	0.247317	0.158875	0.592208
P54816	lex-1	TBP7_CAEEL	Tat-binding homolog 7	20.1466	20.1411	19.9016	20.0864	19.2471	20.6201	20.5837	20.5609		negative regulation of chromatin silencing;positive regulation of transcription by RNA polymerase II;regulation of heterochromatin assembly	ATP binding;ATPase activity;chromatin binding;histone binding	nucleus		AAA;Bromodomain		0.000685401	0.000664452	4	20.0689	20.253	4	4	0.215928	0.428991	0.184022	0.340537
P54871	hmgs-1	HMCS_CAEEL	Hydroxymethylglutaryl-CoA synthase	18.0972	22.43	18.5694	22.1268	22.5534	22.6094	22.5377	21.8482	+	acetyl-CoA metabolic process;farnesyl diphosphate biosynthetic process, mevalonate pathway;sterol biosynthetic process	hydroxymethylglutaryl-CoA synthase activity		Butanoate metabolism;Metabolic pathways;Synthesis and degradation of ketone bodies;Terpenoid backbone biosynthesis;Valine, leucine and isoleucine degradation	HMG_CoA_synt_C;HMG_CoA_synt_N	Cholesterol biosynthesis;Synthesis of Ketone Bodies	0.000685401	0.000664452	2	22.2784	22.3872	2	4	0.911544	0.0236842	2.08133	1.53183
P54889	alh-13	ALH13_CAEEL	Probable delta-1-pyrroline-5-carboxylate synthase	24.1079	24.1196	24.1447	24.0916	23.981	24.2432	24.3301	24.2822		L-proline biosynthetic process	ATP binding;glutamate 5-kinase activity;glutamate-5-semialdehyde dehydrogenase activity	mitochondrion	Arginine and proline metabolism;Biosynthesis of amino acids;Metabolic pathways	AA_kinase;Aldedh	Amino acid synthesis and interconversion (transamination)	0.000685401	0.000664452	12	24.1159	24.2091	4	4	0.549363	0.43799	0.0931811	0.334111
P55155	vit-1	VIT1_CAEEL	Vitellogenin-1	25.9437	26.1533	26.0437	26.0744	26.3689	26.7204	26.7053	26.6802	+		lipid transporter activity;nutrient reservoir activity	extracellular region		DUF1943;Vitellogenin_N;VWD		0.000685401	0.000664452	27	26.0537	26.6187	4	4	3.01349	0.00121951	0.564941	1.91995
P55163	gex-3	GEX3_CAEEL	Membrane-associated protein gex-3	21.0018	20.7428	21.0266	20.6926	21.0429	21.3359	21.6267	21.4666	+	actin filament organization;cell migration;cell morphogenesis;cell projection assembly;collateral sprouting;cortical actin cytoskeleton organization;embryonic body morphogenesis;embryonic ectodermal digestive tract morphogenesis;neuron projection morphogenesis;oviposition;positive regulation of clathrin-dependent endocytosis;positive regulation of oviposition;positive regulation of protein locali…		cell junction;SCAR complex		Nckap1	Neutrophil degranulation;Regulation of actin dynamics for phagocytic cup formation;RHO GTPases Activate WASPs and WAVEs	0.00173511	0.000664452	2	20.8659	21.368	4	4	1.801	0.0370652	0.502058	1.43125
P55216	cth-2	CGL2_CAEEL	Putative cystathionine gamma-lyase 2	25.9833	26.1421	26.1499	26.1589	25.6488	25.8596	25.882	25.8497		cysteine biosynthetic process via cystathionine;'de novo' L-methionine biosynthetic process;transsulfuration	cystathionine gamma-lyase activity;cystathionine gamma-synthase activity;L-cysteine desulfhydrase activity;L-cystine L-cysteine-lyase (deaminating);pyridoxal phosphate binding	cytoplasm;endoplasmic reticulum	Biosynthesis of amino acids;Cysteine and methionine metabolism;Glycine, serine and threonine metabolism;Metabolic pathways;Selenocompound metabolism	Cys_Met_Meta_PP	Cysteine formation from homocysteine;Degradation of cysteine and homocysteine	0.000685401	0.000664452	9	26.1086	25.81	4	4	2.32162	0.053731	-0.298524	-1.11198
P55326	F13E6.1	YZG1_CAEEL	Uncharacterized protein F13E6.1	24.8419	24.5762	24.9672	24.8319	24.6405	24.82	24.6348	24.4362						TPD52	Golgi Associated Vesicle Biogenesis	0.000685401	0.000664452	6	24.8043	24.6329	4	4	0.740929	0.270296	-0.171437	-0.546896
P55853	smo-1	SUMO_CAEEL	Small ubiquitin-related modifier	27.3758	27.1209	27.122	27.1194	27.347	27.258	27.1153	26.9287		embryo development ending in birth or egg hatching;mitotic metaphase plate congression;mitotic sister chromatid separation;multicellular organismal locomotion;muscle cell cellular homeostasis;negative regulation of transcription by RNA polymerase II;negative regulation of transcription, DNA-templated;nematode larval development;protein localization to chromosome;protein sumoylation;regulation of …	identical protein binding;protein tag;ubiquitin-like protein ligase binding	chromosome;cytoplasm;microtubule organizing center;nucleus;spindle	RNA transport	Rad60-SLD	Formation of Incision Complex in GG-NER;Negative regulation of activity of TFAP2 (AP-2) family transcription factors;Regulation of IFNG signaling;SUMO is conjugated to E1 (UBA2:SAE1);SUMO is proteolytically processed;SUMO is transferred from E1 to E2 (UBE2I, UBC9);SUMOylation of chromatin organization proteins;SUMOylation of DNA damage response and repair proteins;SUMOylation of DNA replication p…	0.000685401	0.000664452	5	27.1845	27.1622	4	4	0.0716068	0.84549	-0.0222874	-0.0715788
P55954	cox-5A	COX5A_CAEEL	Cytochrome c oxidase subunit 5A, mitochondrial	23.0963	23.4038	22.9786	23.3947	22.9754	22.986	22.9898	22.5955		mitochondrial electron transport, cytochrome c to oxygen	cytochrome-c oxidase activity;metal ion binding	mitochondrial respiratory chain complex IV	Metabolic pathways;Oxidative phosphorylation	COX5A		0.000685401	0.000664452	3	23.2184	22.8867	4	4	1.20997	0.0798447	-0.331675	-0.962415
P55955	ttr-16	TTR16_CAEEL	Transthyretin-like protein 16	26.6382	26.4173	26.2976	26.2334	26.1144	26.2791	26.2482	25.8054				extracellular space		TTR-52		0.000685401	0.000664452	2	26.3966	26.1118	4	4	1.05362	0.135886	-0.284828	-0.837354
P55956	asp-3	ASP3_CAEEL	Aspartic protease 3	27.2727	27.5111	27.2276	27.4014	26.8661	27.1352	27.0403	27.2204		cell death;necrotic cell death;protein catabolic process;proteolysis	aspartic-type endopeptidase activity	cytoplasm;extracellular region;lysosome	Autophagy - animal;Lysosome	Asp	Collagen degradation;MHC class II antigen presentation;Neutrophil degranulation	0.000685401	0.000664452	5	27.3532	27.0655	4	4	1.55873	0.0801909	-0.287694	-0.960642
P58798	arx-6	ARPC4_CAEEL	Probable actin-related protein 2/3 complex subunit 4	24.658	25.0099	24.6623	24.7749	24.2061	24.9421	24.8402	24.5906		actin filament polymerization;Arp2/3 complex-mediated actin nucleation;epithelial cell migration;morphogenesis of embryonic epithelium	actin binding	Arp2/3 protein complex;cytoplasm	Endocytosis	ARPC4	Clathrin-mediated endocytosis;Regulation of actin dynamics for phagocytic cup formation;RHO GTPases Activate WASPs and WAVEs	0.000685401	0.000664452	4	24.7763	24.6448	4	4	0.300887	0.425538	-0.131529	-0.343083
P61866	rpl-12	RL12_CAEEL	60S ribosomal protein L12	28.7383	28.7631	28.7348	28.7855	28.6161	28.5512	28.4284	28.4825		regulation of alternative mRNA splicing, via spliceosome;ribosomal large subunit assembly;translation	large ribosomal subunit rRNA binding;rRNA binding;structural constituent of ribosome	cytosolic large ribosomal subunit;large ribosomal subunit	Ribosome	Ribosomal_L11;Ribosomal_L11_N	Formation of a pool of free 40S subunits;GTP hydrolysis and joining of the 60S ribosomal subunit;L13a-mediated translational silencing of Ceruloplasmin expression;Nonsense Mediated Decay (NMD) enhanced by the Exon Junction Complex (EJC);Nonsense Mediated Decay (NMD) independent of the Exon Junction Complex (EJC);SRP-dependent cotranslational protein targeting to membrane	0.000685401	0.000664452	5	28.7554	28.5196	4	4	2.83914	0.075768	-0.235866	-0.9726
P62784	his-67	H4_CAEEL	Histone H4	27.7699	28.0214	27.8505	27.9287	28.2576	28.1599	28.2299	28.1911	+	nucleosome assembly	DNA binding;protein heterodimerization activity	nucleosome;nucleus		CENP-T_C	Activated PKN1 stimulates transcription of AR (androgen receptor) regulated genes KLK2 and KLK3;Condensation of Prophase Chromosomes;Estrogen-dependent gene expression;HATs acetylate histones;HDMs demethylate histones;Oxidative Stress Induced Senescence;PKMTs methylate histone lysines;PRC2 methylates histones and DNA;Recruitment and ATM-mediated phosphorylation of repair and signaling proteins at…	0.000685401	0.000664452	5	27.8926	28.2096	4	4	2.80882	0.0462958	0.317011	1.22911
P90783	pafo-1	PAF1_CAEEL	RNA polymerase II-associated factor 1 homolog	23.5169	18.3292	23.5251	23.768	23.875	23.8185	23.7213	23.9232		histone modification;transcription elongation from RNA polymerase II promoter	chromatin binding;RNA polymerase II complex binding	Cdc73/Paf1 complex;transcriptionally active chromatin		Paf1	RNA Polymerase II Pre-transcription Events;RNA Polymerase II Transcription Elongation	0.000685401	0.000664452	2	23.6033	23.8345	3	4	0.545077	0.0645827	1.54968	1.01918
P90795	gpdh-3	GPDM_CAEEL	Probable glycerol-3-phosphate dehydrogenase, mitochondrial	19.9449	20.2202	19.849	19.8374	19.3979	19.9937	19.9245	19.822		glycerol catabolic process;glycerol-3-phosphate catabolic process	calcium ion binding;glycerol-3-phosphate dehydrogenase (quinone) activity;glycerol-3-phosphate dehydrogenase [NAD+] activity;sn-glycerol-3-phosphate:ubiquinone-8 oxidoreductase activity	glycerol-3-phosphate dehydrogenase complex;mitochondrion	Glycerophospholipid metabolism	DAO;DAO_C;EF-hand_7	Synthesis of PA;Triglyceride catabolism	0.000685401	0.000664452	5	19.9629	19.7845	4	4	0.509516	0.298303	-0.178332	-0.494521
P90815	F08B4.7	RU1C_CAEEL	U1 small nuclear ribonucleoprotein C	23.413	23.2912	23.5038	23.2151	23.5168	23.2615	23.2571	23.0763		mRNA 5'-splice site recognition;spliceosomal snRNP assembly	mRNA binding;pre-mRNA 5'-splice site binding;U1 snRNA binding;zinc ion binding	commitment complex;U1 snRNP;U2-type prespliceosome	Spliceosome	zf-U1		0.000685401	0.000664452	2	23.3558	23.2779	4	4	0.293217	0.537235	-0.0778217	-0.250325
P90829	F10C2.4	DPOD1_CAEEL	DNA polymerase delta catalytic subunit	23.1422	23.2778	22.8856	23.1632	22.9506	23.67	23.5966	23.319		base-excision repair, gap-filling;DNA replication proofreading;DNA-dependent DNA replication;nucleotide-excision repair, DNA gap filling	3'-5'-exodeoxyribonuclease activity;4 iron, 4 sulfur cluster binding;DNA binding;DNA-directed DNA polymerase activity;metal ion binding;nucleotide binding	delta DNA polymerase complex	Base excision repair;DNA replication;Homologous recombination;Mismatch repair;Nucleotide excision repair	DNA_pol_B;DNA_pol_B_exo1;zf-C4pol	Processive synthesis on the lagging strand;Removal of the Flap Intermediate	0.000685401	0.000664452	9	23.1172	23.384	4	4	0.710399	0.204	0.266826	0.696924
P90838	rtcb-1	RTCB_CAEEL	RNA-splicing ligase RtcB homolog	21.2882	21.117	21.458	21.2456	21.7197	21.5096	21.7599	21.9526	+	germ cell development;tRNA exon ligation utilizing 2',3' cyclic phosphate of 5'-exon as source of linkage phosphate;tRNA splicing, via endonucleolytic cleavage and ligation;vulval development	ATP binding;metal ion binding;RNA ligase (ATP) activity	cytoplasm;endoplasmic reticulum membrane;nuclear envelope;nucleus;tRNA-splicing ligase complex		RtcB		0.000685401	0.000664452	3	21.2772	21.7354	4	4	2.14133	0.0342599	0.458249	1.4551
P90897	rde-12	RDE12_CAEEL	DEAD-box ATP-dependent RNA helicase rde-12	23.8597	23.9117	23.5929	23.7128	23.3361	24.2161	24.0023	23.7226		production of siRNA involved in RNA interference;regulation of translation;response to exogenous dsRNA	ATP binding;enzyme binding;helicase activity;nucleic acid binding	cytoplasm;P granule;P-body;perinuclear region of cytoplasm;RNAi effector complex		DEAD;Helicase_C		0.000685401	0.000664452	21	23.7693	23.8193	4	4	0.0893683	0.754722	0.0500031	0.12395
P90900	ifa-4	IFA4_CAEEL	Intermediate filament protein ifa-4	25.4058	25.3781	25.4567	25.367	25.0445	25.1668	25.2048	25.1611			structural molecule activity	cytoplasm;intermediate filament		Filament;LTD	Caspase-mediated cleavage of cytoskeletal proteins;CREB phosphorylation through the activation of CaMKII;Striated Muscle Contraction;Unblocking of NMDA receptors, glutamate binding and activation	0.000685401	0.000664452	18	25.4019	25.1443	4	4	3.17725	0.0586593	-0.257596	-1.07324
P90901	ifa-1	IFA1_CAEEL	Intermediate filament protein ifa-1	25.2556	25.3091	25.1074	25.1975	24.5849	24.905	24.8258	24.627	+		structural molecule activity	cytoplasm;intermediate filament		Filament	Caspase-mediated cleavage of cytoskeletal proteins;CREB phosphorylation through the activation of CaMKII;Striated Muscle Contraction;Unblocking of NMDA receptors, glutamate binding and activation	0.000685401	0.000664452	11	25.2174	24.7357	4	4	2.79981	0.0101157	-0.481707	-1.67046
P90916	lin-53	LIN53_CAEEL	Probable histone-binding protein lin-53	26.6552	26.7316	26.7917	26.6774	27.1714	26.9928	27.1023	27.0275	+	cell fate specification;chromatin organization;embryo development ending in birth or egg hatching;embryonic digestive tract morphogenesis;hermaphrodite genitalia development;negative regulation of transcription, DNA-templated;nematode male tail tip morphogenesis	histone deacetylase binding	chromosome, centromeric region;DRM complex;nucleus;transcriptional repressor complex		CAF1C_H4-bd;WD40	HATs acetylate histones;Neddylation;Oxidative Stress Induced Senescence;PRC2 methylates histones and DNA;Regulation of PTEN gene transcription;RMTs methylate histone arginines;Transcriptional Regulation by E2F6	0.000685401	0.000664452	11	26.714	27.0735	4	4	3.42949	0.0373923	0.359517	1.43721
P90917	rba-1	RBA1_CAEEL	Probable histone-binding protein rba-1	22.6382	22.8062	22.7039	22.5147	23.0931	23.1027	23.3093	23.205	+	cell fate specification;chromatin organization;nematode male tail tip morphogenesis		nucleus		CAF1C_H4-bd;WD40	HATs acetylate histones;Neddylation;Oxidative Stress Induced Senescence;PRC2 methylates histones and DNA;Regulation of PTEN gene transcription;RMTs methylate histone arginines;Transcriptional Regulation by E2F6	0.000685401	0.000664452	4	22.6657	23.1775	4	4	3.18101	0.0027957	0.511774	1.83185
P90920	egg-6	EGG6_CAEEL	Leucine-rich repeat-containing protein egg-6	21.4892	21.4994	21.1217	21.3787	21.2384	21.5455	18.5423	21.236				apical plasma membrane;integral component of membrane;plasma membrane		LRR_8		0.000685401	0.000664452	2	21.3723	21.3399	4	3	0.466463	0.155446	-0.73173	-0.805299
P90921	asg-1	ATPL1_CAEEL	Probable ATP synthase subunit g 1, mitochondrial	24.0208	24.4196	24.3038	24.4485	24.1923	24.3317	24.4458	24.4556		ATP hydrolysis coupled cation transmembrane transport;ATP synthesis coupled proton transport	proton transmembrane transporter activity	mitochondrial proton-transporting ATP synthase complex, coupling factor F(o)	Metabolic pathways;Oxidative phosphorylation	ATP-synt_G		0.000685401	0.000664452	2	24.2982	24.3563	4	4	0.19919	0.647247	0.0581608	0.184423
P90925	pah-1	PH4H_CAEEL	Phenylalanine-4-hydroxylase	23.7594	23.7453	23.9303	23.8963	23.8039	23.7966	23.7521	23.8647		collagen and cuticulin-based cuticle development;determination of adult lifespan;L-phenylalanine catabolic process;melanin biosynthetic process;reproduction;response to oxidative stress;tryptophan catabolic process;tyrosine biosynthetic process	iron ion binding;phenylalanine 4-monooxygenase activity;tryptophan 5-monooxygenase activity	cytoplasm	Biosynthesis of amino acids;Folate biosynthesis;Metabolic pathways;Phenylalanine metabolism;Phenylalanine, tyrosine and tryptophan biosynthesis	ACT;Biopterin_H	Phenylalanine and tyrosine catabolism	0.000685401	0.000664452	13	23.8328	23.8043	4	4	0.217106	0.774646	-0.0284905	-0.112855
P90947	hmp-1	HMP1_CAEEL	Alpha-catenin-like protein hmp-1	21.431	21.5957	21.3742	21.3382	20.9595	21.6659	21.625	21.1102		cell adhesion;cell migration;cell migration involved in gastrulation;cytoskeletal anchoring at plasma membrane;embryonic body morphogenesis;regulation of actin cytoskeleton organization;regulation of protein localization	actin filament binding;beta-catenin binding;cadherin binding	apical junction complex;catenin complex;cell-cell adherens junction;cytoplasm		Vinculin		0.000685401	0.000664452	6	21.4348	21.3402	4	4	0.19889	0.548183	-0.0946393	-0.243935
P90978	uaf-1	U2AF2_CAEEL	Splicing factor U2AF 65 kDa subunit	24.458	24.4918	24.5784	24.5602	24.662	24.4758	24.4981	24.5995		developmental growth;embryo development ending in birth or egg hatching;embryonic body morphogenesis;germ cell development;mRNA 3'-splice site recognition;nematode larval development;regulation of mRNA splicing, via spliceosome	poly-pyrimidine tract binding;pre-mRNA 3'-splice site binding	commitment complex;nuclear speck;nucleoplasm;spliceosomal complex;U2AF;U2-type prespliceosome	Spliceosome	RRM_1	Cleavage of Growing Transcript in the Termination Region;mRNA 3'-end processing;mRNA Splicing - Major Pathway	0.000685401	0.000664452	8	24.5221	24.5589	4	4	0.294918	0.716287	0.0367174	0.145668
P90992	misc-1	M2OM_CAEEL	Mitochondrial 2-oxoglutarate/malate carrier protein	21.8825	22.1297	22.2387	22.3734	21.7638	21.9846	21.9416	22.0478			oxoglutarate:malate antiporter activity	integral component of membrane;mitochondrial inner membrane;mitochondrion		Mito_carr	Gluconeogenesis	0.000685401	0.000664452	3	22.1561	21.9344	4	4	0.937895	0.205078	-0.221668	-0.691697
P90994	djr-1.1	DJ11_CAEEL	Glutathione-independent glyoxalase DJR-1.1	24.4598	24.5002	24.4867	24.513	24.4435	24.4699	24.4398	24.3613		cellular response to glyoxal;cellular response to methylglyoxal;glycolate biosynthetic process;glyoxal metabolic process;guanine deglycation, glyoxal removal;lactate biosynthetic process;methylglyoxal metabolic process;negative regulation of neuron death;protein deglycation, glyoxal removal;response to toxic substance	protein deglycase activity	cytoplasm;cytosol;nucleus		DJ-1_PfpI	SUMOylation of transcription cofactors	0.000685401	0.000664452	3	24.4899	24.4286	4	4	1.24602	0.513024	-0.0613279	-0.271299
P91001	csn-5	CSN5_CAEEL	COP9 signalosome complex subunit 5	23.5513	23.7168	23.3045	23.5392	23.3192	23.7223	23.2826	23.1047		gonad development;oogenesis;protein deneddylation;reproduction	DEAD/H-box RNA helicase binding;metal ion binding;metalloendopeptidase activity;metallopeptidase activity;NEDD8-specific protease activity;protein C-terminus binding	A band;COP9 signalosome;cytoplasm;nucleus		JAB	Cargo recognition for clathrin-mediated endocytosis;Formation of TC-NER Pre-Incision Complex;Neddylation	0.000685401	0.000664452	4	23.5279	23.3572	4	4	0.502457	0.309642	-0.170758	-0.480241
P91079	sptl-1	SPTC1_CAEEL	Serine palmitoyltransferase 1	21.7382	21.7499	21.6319	21.755	21.5557	21.704	21.8082	21.8213		biosynthetic process;establishment or maintenance of epithelial cell apical/basal polarity;sphingolipid metabolic process	pyridoxal phosphate binding;serine C-palmitoyltransferase activity		Metabolic pathways;Sphingolipid metabolism	Aminotran_1_2		0.000685401	0.000664452	6	21.7188	21.7223	4	4	0.0175589	0.972907	0.00352144	0.0131401
P91127	tppp-1	TPPP_CAEEL	Tubulin polymerization-promoting protein homolog	23.2738	23.1496	23.4532	23.3252	23.1999	23.1951	23.1025	22.8505		microtubule bundle formation;microtubule polymerization;positive regulation of protein polymerization	tubulin binding			p25-alpha		0.000685401	0.000664452	4	23.3004	23.087	4	4	1.07389	0.200617	-0.213413	-0.70364
P91128	rpl-13	RL13_CAEEL	60S ribosomal protein L13	29.7781	29.4371	29.926	29.6987	29.5433	29.4909	29.6049	29.5288		translation	structural constituent of ribosome	cytosolic large ribosomal subunit	Ribosome	Ribosomal_L13e	Formation of a pool of free 40S subunits;GTP hydrolysis and joining of the 60S ribosomal subunit;L13a-mediated translational silencing of Ceruloplasmin expression;Nonsense Mediated Decay (NMD) enhanced by the Exon Junction Complex (EJC);Nonsense Mediated Decay (NMD) independent of the Exon Junction Complex (EJC);SRP-dependent cotranslational protein targeting to membrane	0.000685401	0.000664452	8	29.71	29.542	4	4	0.792621	0.268425	-0.167986	-0.550528
P91133	ubr-1	UBR1_CAEEL	E3 ubiquitin-protein ligase ubr-1	22.9786	23.0148	22.819	22.7568	22.8754	23.1621	23.133	22.6895		negative regulation of glutamate metabolic process;protein ubiquitination;regulation of backward locomotion;ubiquitin-dependent protein catabolic process via the N-end rule pathway	ubiquitin conjugating enzyme binding;ubiquitin protein ligase activity;zinc ion binding	cytoplasm;integral component of membrane;ubiquitin ligase complex		ClpS;zf-UBR	Antigen processing: Ubiquitination & Proteasome degradation	0.00173511	0.000664452	3	22.8923	22.965	4	4	0.228223	0.584256	0.07269	0.221485
P91134	adss-1	PURA_CAEEL	Adenylosuccinate synthetase	27.2983	27.1901	27.3718	27.2167	27.1602	27.0734	27.1766	27.2497		'de novo' AMP biosynthetic process;IMP metabolic process	adenylosuccinate synthase activity;GTP binding;magnesium ion binding	cytoplasm	Alanine, aspartate and glutamate metabolism;Metabolic pathways;Purine metabolism	Adenylsucc_synt	Purine ribonucleoside monophosphate biosynthesis	0.000685401	0.000664452	10	27.2692	27.165	4	4	0.974271	0.362395	-0.104255	-0.40907
P91240	srpa-72	SRP72_CAEEL	Signal recognition particle subunit SRP72	23.126	23.0734	23.0423	23.1023	22.5052	23.1046	23.1673	22.9101		SRP-dependent cotranslational protein targeting to membrane, translocation	7S RNA binding	signal recognition particle, endoplasmic reticulum targeting	Protein export	SRP_TPR_like;SRP72	SRP-dependent cotranslational protein targeting to membrane	0.000685401	0.000664452	7	23.086	22.9218	4	4	0.499265	0.317779	-0.164195	-0.468629
P91252	gst-6	GST6_CAEEL	Probable glutathione S-transferase 6	24.9072	25.1866	25.123	25.1019	25.0787	24.8649	24.8912	25.1203		innate immune response	glutathione transferase activity		Drug metabolism - cytochrome P450;Drug metabolism - other enzymes;Glutathione metabolism;Metabolic pathways;Metabolism of xenobiotics by cytochrome P450	GST_C_3;GST_N	Glutathione conjugation;Synthesis of Prostaglandins (PG) and Thromboxanes (TX)	0.000685401	0.000664452	2	25.0797	24.9887	4	4	0.464028	0.460728	-0.0909095	-0.315197
P91253	gst-7	GST7_CAEEL	Probable glutathione S-transferase 7	27.6148	27.7258	27.7488	27.6211	27.4013	27.4842	27.6527	27.5826		innate immune response	glutathione transferase activity		Drug metabolism - cytochrome P450;Drug metabolism - other enzymes;Glutathione metabolism;Metabolic pathways;Metabolism of xenobiotics by cytochrome P450	GST_C_3;GST_N	Glutathione conjugation;Synthesis of Prostaglandins (PG) and Thromboxanes (TX)	0.000685401	0.000664452	10	27.6776	27.5302	4	4	1.19058	0.265005	-0.147415	-0.555851
P91276	ima-2	IMA2_CAEEL	Importin subunit alpha-2	23.7022	23.6625	23.5709	23.5103	23.6894	24.1883	24.0072	24.0493	+	embryo development ending in birth or egg hatching;mitotic nuclear envelope reassembly;protein import into nucleus;regulation of chromosome segregation	nuclear import signal receptor activity;protein transporter activity	cytoplasm;nuclear envelope;nuclear pore;nucleus		Arm;Arm_3;IBB		0.000685401	0.000664452	7	23.6115	23.9835	4	4	1.76467	0.0476328	0.372065	1.18477
P91277	hrpk-1	HRPK1_CAEEL	Heterogeneous nuclear ribonucleoprotein K homolog	24.3722	24.3329	24.575	24.5686	24.5023	24.4455	24.5309	24.5781		cellular response to DNA damage stimulus;embryo development ending in birth or egg hatching	RNA binding			KH_1	mRNA Splicing - Major Pathway	0.000685401	0.000664452	6	24.4622	24.5142	4	4	0.316221	0.631625	0.0520277	0.193004
P91303	vha-10	VATG_CAEEL	Probable V-type proton ATPase subunit G	25.9049	26.1224	26.0653	26.0298	26.0624	25.975	25.8887	25.8875		ATP biosynthetic process;positive regulation of programmed cell death;programmed cell death;proton transmembrane transport	proton transmembrane transporter activity;proton-exporting ATPase activity, phosphorylative mechanism	vacuolar proton-transporting V-type ATPase complex	Metabolic pathways;mTOR signaling pathway;Oxidative phosphorylation;Phagosome	V-ATPase_G	Insulin receptor recycling;ROS, RNS production in phagocytes;Transferrin endocytosis and recycling	0.000685401	0.000664452	7	26.0306	25.9534	4	4	0.584272	0.486015	-0.0771995	-0.294499
P91309	F46F11.1	VIP1_CAEEL	Inositol hexakisphosphate and diphosphoinositol-pentakisphosphate kinase	21.4251	21.4097	21.486	21.4546	21.3598	21.6218	21.7056	21.4371		inositol metabolic process;inositol phosphate biosynthetic process	5-diphosphoinositol pentakisphosphate 3-kinase activity;ATP binding;diphosphoinositol-pentakisphosphate kinase activity;inositol heptakisphosphate kinase activity;inositol hexakisphosphate 1-kinase activity;inositol hexakisphosphate 3-kinase activity;inositol hexakisphosphate 5-kinase activity;inositol hexakisphosphate kinase activity;inositol-1,3,4,5,6-pentakisphosphate kinase activity	cytoplasm;cytosol	Phosphatidylinositol signaling system	His_Phos_2;RimK	Synthesis of pyrophosphates in the cytosol	0.000685401	0.000664452	6	21.4439	21.5311	4	4	0.485189	0.46775	0.0872226	0.309541
P91341	F55F8.3	PWP2_CAEEL	Periodic tryptophan protein 2 homolog	23.3589	23.5149	23.5967	23.6045	23.5945	23.5774	23.5248	23.6615		maturation of SSU-rRNA from tricistronic rRNA transcript (SSU-rRNA, 5.8S rRNA, LSU-rRNA);ribosomal small subunit assembly	snoRNA binding	Pwp2p-containing subcomplex of 90S preribosome;small-subunit processome	Ribosome biogenesis in eukaryotes	Utp12;WD40		0.000685401	0.000664452	10	23.5188	23.5896	4	4	0.511142	0.514323	0.0708036	0.268599
P91343	wdr-12	WDR12_CAEEL	Ribosome biogenesis protein WDR12 homolog	24.7505	24.5696	24.7735	24.6321	24.7846	24.7483	24.6271	24.7823		maturation of 5.8S rRNA from tricistronic rRNA transcript (SSU-rRNA, 5.8S rRNA, LSU-rRNA);maturation of LSU-rRNA from tricistronic rRNA transcript (SSU-rRNA, 5.8S rRNA, LSU-rRNA)	ribonucleoprotein complex binding	nucleoplasm;PeBoW complex;preribosome, large subunit precursor		NLE;WD40		0.000685401	0.000664452	7	24.6814	24.7356	4	4	0.388117	0.608547	0.054141	0.207414
P91349	spd-5	SPD5_CAEEL	Spindle-defective protein 5	23.7525	23.7877	23.6816	23.6907	23.6437	23.9473	23.8801	23.7892		centrosome cycle;multicellular organism development;positive regulation of mitotic cell cycle, embryonic;protein localization;protein localization to organelle	identical protein binding	centrosome;cytoplasm				0.000685401	0.000664452	16	23.7281	23.8151	4	4	0.580132	0.452819	0.0869427	0.321544
P91374	rpl-15	RL15_CAEEL	60S ribosomal protein L15	27.2204	27.4106	27.3473	27.5006	27.0979	27.15	27.2621	27.3315		cytoplasmic translation	RNA binding;structural constituent of ribosome	cytosolic large ribosomal subunit	Ribosome	Ribosomal_L15e	Formation of a pool of free 40S subunits;GTP hydrolysis and joining of the 60S ribosomal subunit;L13a-mediated translational silencing of Ceruloplasmin expression;Nonsense Mediated Decay (NMD) enhanced by the Exon Junction Complex (EJC);Nonsense Mediated Decay (NMD) independent of the Exon Junction Complex (EJC);SRP-dependent cotranslational protein targeting to membrane	0.000685401	0.000664452	4	27.3697	27.2104	4	4	1.0419	0.257692	-0.159377	-0.570871
P91375	K11H12.1	YN1I_CAEEL	Putative bolA-like protein K11H12.1	22.9091	23.1398	23.5242	23.3101	18.4647	23.1444	23.2729	23.6858						BolA		0.000685401	0.000664452	2	23.2208	23.3677	4	3	0.379842	0.180532	-1.07888	-0.750233
P91406	gcp-2.1	GCP2_CAEEL	Glutamate carboxypeptidase 2 homolog	22.9221	22.8498	23.101	22.7158	22.9209	22.1531	23.0938	22.8987		proteolysis	metal ion binding;metallocarboxypeptidase activity	integral component of membrane		PA;Peptidase_M28;TFR_dimer	Amino acid synthesis and interconversion (transamination)	0.000685401	0.000664452	5	22.8972	22.7666	4	4	0.235679	0.470042	-0.130553	-0.307927
P91408	eppl-1	AGT2L_CAEEL	Ethanolamine-phosphate phospho-lyase homolog 1	22.8593	22.8808	22.9204	22.8033	22.8127	22.6243	22.5392	22.6672			lyase activity;pyridoxal phosphate binding;transaminase activity		Glycerophospholipid metabolism;Metabolic pathways	Aminotran_3	Collagen degradation;Lysine catabolism;Synthesis of PE	0.000685401	0.000664452	7	22.866	22.6609	4	4	1.78399	0.165078	-0.205101	-0.782274
P91427	pgk-1	PGK_CAEEL	Probable phosphoglycerate kinase	27.7742	27.9913	27.7606	27.8948	27.4464	27.7514	27.728	27.639		chemical synaptic transmission;gluconeogenesis;glycolytic process;muscle cell cellular homeostasis;myoblast fusion;phosphorylation;positive regulation of oxidative phosphorylation;response to hypoxia;somatic muscle development	ADP binding;ATP binding;phosphoglycerate kinase activity	cytosol	Biosynthesis of amino acids;Carbon metabolism;Glycolysis / Gluconeogenesis;Metabolic pathways	PGK	Gluconeogenesis;Glycolysis	0.000685401	0.000664452	22	27.8552	27.6412	4	4	1.28971	0.184611	-0.214013	-0.742703
P91428	coq-4	COQ4_CAEEL	Ubiquinone biosynthesis protein coq-4, mitochondrial	20.8644	21.2749	21.0971	21.2043	18.4647	20.8973	18.5423	21.0436	+	ubiquinone biosynthetic process		extrinsic component of mitochondrial inner membrane;mitochondrion		Coq4		0.00173511	0.000664452	2	21.1102	20.9704	4	2	0.980654	0.0308466	-1.37321	-1.49496
P91430	uba-5	UBA5_CAEEL	Ubiquitin-like modifier-activating enzyme 5	22.5996	23.148	22.3501	22.8411	21.9645	22.9925	22.6419	22.4478		determination of adult lifespan;protein modification by small protein conjugation;protein ufmylation;reproduction;stress response to metal ion	ATP binding;metal ion binding;ubiquitin conjugating enzyme binding;UFM1 activating enzyme activity	cytoplasm;cytosol		ThiF	Antigen processing: Ubiquitination & Proteasome degradation	0.000685401	0.000664452	3	22.7347	22.5117	4	4	0.350219	0.316845	-0.223053	-0.470732
P91455	T19B4.3	APT_CAEEL	Adenine phosphoribosyltransferase	22.5195	22.9438	22.965	23.2373	23.5216	23.567	23.4138	23.7433	+	adenine salvage;AMP salvage;purine ribonucleoside salvage	adenine binding;adenine phosphoribosyltransferase activity;AMP binding	cytoplasm	Metabolic pathways;Purine metabolism	Pribosyltran	Neutrophil degranulation;Purine salvage	0.000685401	0.000664452	3	22.9164	23.5614	4	4	2.12233	0.0050297	0.645008	1.77527
P91477	pbs-4	PSB2_CAEEL	Proteasome subunit beta type-2	26.4335	26.3313	26.5218	26.3558	26.8817	26.3985	26.6032	26.7354		proteasomal protein catabolic process;proteasomal ubiquitin-independent protein catabolic process;proteasome-mediated ubiquitin-dependent protein catabolic process	endopeptidase activity;threonine-type endopeptidase activity	cytoplasm;nucleus;proteasome core complex;proteasome core complex, beta-subunit complex	Proteasome	Proteasome	Antigen processing: Ubiquitination & Proteasome degradation;Asymmetric localization of PCP proteins;CDK-mediated phosphorylation and removal of Cdc6;Cross-presentation of soluble exogenous antigens (endosomes);Degradation of DVL;Hedgehog 'on' state;Orc1 removal from chromatin;Oxygen-dependent proline hydroxylation of Hypoxia-inducible Factor Alpha;Regulation of PTEN stability and activity;Regulat…	0.000685401	0.000664452	8	26.4106	26.6547	4	4	1.15069	0.165042	0.244095	0.784228
P91478	mrrf-1	RRFM_CAEEL	Ribosome-recycling factor, mitochondrial	22.5538	22.5057	22.1906	22.5158	18.4647	22.7537	22.729	22.4439		translation	ribosomal large subunit binding	mitochondrion		RRF		0.00173511	0.000664452	2	22.4415	22.6422	4	3	0.344482	0.20905	-0.843654	-0.674857
P91856	F26H9.5	SERC_CAEEL	Probable phosphoserine aminotransferase	24.8204	24.7633	24.7733	24.7528	25.0675	24.934	24.8278	24.8475		L-serine biosynthetic process	O-phospho-L-serine:2-oxoglutarate aminotransferase activity		Biosynthesis of amino acids;Carbon metabolism;Cysteine and methionine metabolism;Glycine, serine and threonine metabolism;Metabolic pathways;Vitamin B6 metabolism	Aminotran_5	Serine biosynthesis	0.000685401	0.000664452	8	24.7774	24.9192	4	4	1.33638	0.267388	0.141756	0.552559
P91859	maph-1.1	MAP11_CAEEL	Microtubule-associated protein homolog maph-1.1	23.3079	23.1208	23.2759	23.2862	22.7244	22.9208	22.8204	22.6741	+	microtubule cytoskeleton organization	microtubule binding	axon;cytoplasm;dendrite;microtubule;microtubule cytoskeleton;perikaryon				0.000685401	0.000664452	11	23.2477	22.7849	4	4	3.26143	0.00693578	-0.462783	-1.71823
P91910	mec-12	TBA3_CAEEL	Tubulin alpha-3 chain	24.205	24.2689	24.3661	24.2759	24.0939	24.0254	24.0574	24.1225		detection of mechanical stimulus involved in sensory perception of touch;mechanosensory behavior;microtubule cytoskeleton organization;microtubule-based process;mitotic cell cycle;positive regulation of detection of mechanical stimulus involved in sensory perception of touch;positive regulation of mechanosensory behavior;response to mechanical stimulus;thigmotaxis	GTP binding;GTPase activity;structural constituent of cytoskeleton	axon;cytoplasm;microtubule;neuronal cell body	Phagosome	Tubulin;Tubulin_C		0.000685401	0.000664452	7	24.279	24.0748	4	4	2.69209	0.127691	-0.204171	-0.853095
P91913	rla-1	RLA1_CAEEL	60S acidic ribosomal protein P1	25.7817	26.1584	26.649	26.0279	25.0421	26.0945	26.051	26.3533		cytoplasmic translation;translational elongation	protein kinase activator activity;ribonucleoprotein complex binding;structural constituent of ribosome	cytosolic large ribosomal subunit	Ribosome		Formation of a pool of free 40S subunits;GTP hydrolysis and joining of the 60S ribosomal subunit;L13a-mediated translational silencing of Ceruloplasmin expression;Nonsense Mediated Decay (NMD) enhanced by the Exon Junction Complex (EJC);Nonsense Mediated Decay (NMD) independent of the Exon Junction Complex (EJC);SRP-dependent cotranslational protein targeting to membrane	0.000685401	0.000664452	2	26.1542	25.8852	4	4	0.336299	0.296144	-0.269034	-0.49668
P91914	rpl-27	RL27_CAEEL	60S ribosomal protein L27	27.1777	26.8983	27.3187	27.2369	27.1046	26.9572	26.9435	26.9324		translation	structural constituent of ribosome	cytoplasmic side of rough endoplasmic reticulum membrane;cytosolic large ribosomal subunit;large ribosomal subunit	Ribosome	KOW;Ribosomal_L27e	Formation of a pool of free 40S subunits;GTP hydrolysis and joining of the 60S ribosomal subunit;L13a-mediated translational silencing of Ceruloplasmin expression;Nonsense Mediated Decay (NMD) enhanced by the Exon Junction Complex (EJC);Nonsense Mediated Decay (NMD) independent of the Exon Junction Complex (EJC);SRP-dependent cotranslational protein targeting to membrane	0.000685401	0.000664452	6	27.1579	26.9844	4	4	0.877038	0.254464	-0.173471	-0.578693
P91917	ola-1	OLA1_CAEEL	Obg-like ATPase 1	26.0491	26.0589	25.9607	26.0107	26.2888	26.395	26.4359	26.3097	+		ATP binding;ATPase activity;GTP binding;metal ion binding;ribosomal large subunit binding;ribosome binding	cytoplasm;endoplasmic reticulum		MMR_HSR1;YchF-GTPase_C	Platelet degranulation	0.000685401	0.000664452	13	26.0199	26.3573	4	4	3.73927	0.0384902	0.33747	1.39822
P91918	snr-2	RSMB_CAEEL	Probable small nuclear ribonucleoprotein-associated protein B	27.9204	27.8858	27.9607	27.9121	28.1424	27.8842	27.7623	27.8967		mRNA splicing, via spliceosome	RNA binding	catalytic step 2 spliceosome;cytoplasm;U1 snRNP;U2 snRNP;U2-type prespliceosome;U4 snRNP;U4/U6 x U5 tri-snRNP complex;U5 snRNP	Spliceosome	LSM	mRNA Splicing - Major Pathway;mRNA Splicing - Minor Pathway	0.000685401	0.000664452	9	27.9197	27.9214	4	4	0.00689053	0.985937	0.00166893	0.00593604
P92172	daf-7	DAF7_CAEEL	Dauer larva development regulatory growth factor daf-7	21.1361	21.7459	21.9571	21.7566	21.5039	21.4104	21.5827	21.9852		cell development;cellular response to cGMP;cellular response to pheromone;dauer entry;dauer larval development;defense response to Gram-negative bacterium;detection of bacterium;detection of molecule of bacterial origin;determination of adult lifespan;larval feeding behavior;negative regulation of dauer larval development;negative regulation of gene expression;positive regulation of gene expressi…	cytokine activity;growth factor activity;transforming growth factor beta receptor binding	extracellular space		TGF_beta		0.000685401	0.000664452	2	21.6489	21.6206	4	4	0.0453811	0.854825	-0.0283713	-0.0678474
P92199	let-502	ROCK_CAEEL	Rho-associated protein kinase let-502	18.0972	18.3292	21.0091	18.5678	20.5221	20.9636	21.3141	21.8349	+	embryo development ending in birth or egg hatching;embryonic body morphogenesis;nematode larval development;oogenesis;pharyngeal gland morphogenesis;pharynx development;protein phosphorylation;regulation of cell shape;Rho protein signal transduction	ATP binding;metal ion binding;protein serine/threonine kinase activity	cell-cell adherens junction;cleavage furrow;contractile fiber;cytoplasm;cytoskeleton;nucleus	TGF-beta signaling pathway	Pkinase	EPHB-mediated forward signaling;G alpha (12/13) signalling events;Neutrophil degranulation;RHO GTPases Activate ROCKs;Sema4D induced cell migration and growth-cone collapse;VEGFA-VEGFR2 Pathway	0.000685401	0.000664452	4	21.0091	21.1587	1	4	1.59253	0.00107317	2.15785	2.31768
P98080	ucr-1	UCR1_CAEEL	Cytochrome b-c1 complex subunit 1, mitochondrial	26.8913	26.8998	27.0286	26.9767	26.6878	26.7854	26.8558	26.7508		aerobic respiration;mitochondrial electron transport, ubiquinol to cytochrome c	metal ion binding;metalloendopeptidase activity	mitochondrial matrix;mitochondrial respiratory chain complex III;mitochondrion		Peptidase_M16;Peptidase_M16_C		0.000685401	0.000664452	11	26.9491	26.77	4	4	2.01543	0.191474	-0.179135	-0.722524
Q01630	unc-33	UNC33_CAEEL	Protein unc-33	23.9694	23.7429	24.0069	23.7329	23.4391	23.8316	23.8681	23.6702		axon guidance	filamin binding;hydrolase activity, acting on carbon-nitrogen (but not peptide) bonds	cytoplasm;neuron projection		Amidohydro_1	Pyrimidine catabolism	0.000685401	0.000664452	7	23.863	23.7022	4	4	0.629325	0.294712	-0.1608	-0.499739
Q02328	hipr-1	SLAP2_CAEEL	Huntington interacting protein related 1	22.1022	22.0522	22.0135	22.1004	22.028	22.0737	22.1436	22.1916		actin filament organization;clathrin coat assembly;defecation;developmental process;neurotransmitter secretion;positive regulation of receptor-mediated endocytosis;protein localization;ultradian rhythm	actin filament binding;clathrin adaptor activity;clathrin binding;clathrin light chain binding;phosphatidylinositol binding;phosphatidylinositol-3,4-bisphosphate binding;phosphatidylinositol-3,5-bisphosphate binding	actin cortical patch;intracellular membrane-bounded organelle;presynapse		ANTH;I_LWEQ	Clathrin-mediated endocytosis;Golgi Associated Vesicle Biogenesis	0.000685401	0.000664452	8	22.0671	22.1092	4	4	0.449338	0.667519	0.042151	0.174107
Q02332	pdhk-2	PDHK2_CAEEL	Probable [pyruvate dehydrogenase (acetyl-transferring)] kinase, mitochondrial	23.3792	23.6855	23.6791	23.6527	23.3705	23.5692	23.5995	23.7951		glucose metabolic process	ATP binding;pyruvate dehydrogenase (acetyl-transferring) kinase activity	cytoplasm;mitochondrial matrix;perinuclear region of cytoplasm		BCDHK_Adom3;HATPase_c	Regulation of pyruvate dehydrogenase (PDH) complex;Signaling by Retinoic Acid	0.000685401	0.000664452	4	23.5991	23.5836	4	4	0.0477788	0.898246	-0.0155582	-0.0495639
Q02335	tomm-70	TOM70_CAEEL	Mitochondrial import receptor subunit tomm-70	18.0972	22.8123	23.2291	22.8754	23.5757	22.9708	23.3175	23.7773	+			integral component of membrane;mitochondrial outer membrane;mitochondrion				0.00133779	0.000664452	2	22.9723	23.4103	3	4	0.641803	0.0492461	1.6568	1.15493
Q03206	ced-10	RAC1_CAEEL	Ras-related protein ced-10	18.0972	18.3292	21.6641	21.7928	21.8438	21.7494	21.7708	21.8242	+	apoptotic process;axon extension involved in axon guidance;axon regeneration;body morphogenesis;cell migration;distal tip cell migration;dorsal/ventral axon guidance;embryonic body morphogenesis;embryonic morphogenesis;engulfment of apoptotic cell;establishment of mitotic spindle orientation;gastrulation;left/right axis specification;motor neuron axon guidance;nematode larval development;nematode…	GTP binding;GTPase activity	cytoplasmic side of plasma membrane;cytoplasmic vesicle;cytosol;integral component of membrane;neuronal cell body;plasma membrane	AGE-RAGE signaling pathway in diabetic complications;Axon regeneration;MAPK signaling pathway;Phagosome;Wnt signaling pathway	Ras	CD28 dependent Vav1 pathway;DCC mediated attractive signaling;EPHB-mediated forward signaling;EPH-ephrin mediated repulsion of cells;Ephrin signaling;Factors involved in megakaryocyte development and platelet production;FCERI mediated MAPK activation;GPVI-mediated activation cascade;MAPK6/MAPK4 signaling;MET activates RAP1 and RAC1;Neutrophil degranulation;NRAGE signals death through JNK;PCP/CE p…	0.000685401	0.000664452	2	21.7285	21.797	2	4	0.911783	0.029875	1.82619	1.50124
Q03560	ctr-9	CTR9_CAEEL	RNA polymerase-associated protein CTR9	19.4823	19.6434	19.4567	19.361	18.4647	20.4541	20.0866	20.4857		histone modification;regulation of histone H3-K4 methylation;regulation of transcription, DNA-templated	RNA polymerase II complex binding	Cdc73/Paf1 complex		TPR_8	RNA Polymerase II Pre-transcription Events;RNA Polymerase II Transcription Elongation	0.000685401	0.000664452	3	19.4859	20.3421	4	3	0.344493	0.259692	0.386924	0.567667
Q03563	spk-1	SPK1_CAEEL	Serine/threonine-protein kinase spk-1	23.3288	23.3791	23.2228	23.4099	23.6673	23.5119	23.3572	23.3391		embryo development ending in birth or egg hatching;intracellular signal transduction;protein phosphorylation;regulation of gene expression;regulation of mRNA processing;spliceosomal complex assembly	ATP binding;protein kinase activity;protein serine/threonine kinase activity	cytoplasm;nucleus		Pkinase		0.000685401	0.000664452	7	23.3351	23.4689	4	4	0.757128	0.319447	0.133722	0.466033
Q03565	baf-1	BAF1_CAEEL	Barrier-to-autointegration factor 1	25.368	25.5914	25.4543	25.6276	25.6008	25.8511	25.7636	25.2111		chromosome organization;chromosome segregation;DNA repair;embryo development ending in birth or egg hatching;response to X-ray	double-stranded DNA binding;identical protein binding	condensed chromosome;condensed chromosome, centromeric region;cytoplasm;nuclear envelope;nucleoplasm		BAF	Initiation of Nuclear Envelope Reformation	0.000685401	0.000664452	5	25.5103	25.6066	4	4	0.255888	0.513272	0.0963092	0.272052
Q03577	dars-1	SYDC_CAEEL	Aspartate--tRNA ligase, cytoplasmic	26.5409	26.5887	26.7386	26.6055	26.7341	26.8834	26.8821	26.9005		aspartyl-tRNA aminoacylation	aspartate-tRNA ligase activity;ATP binding;RNA binding	aminoacyl-tRNA synthetase multienzyme complex;cytosol	Aminoacyl-tRNA biosynthesis	tRNA_anti-codon;tRNA-synt_2		0.000685401	0.000664452	17	26.6184	26.85	4	4	2.16201	0.101837	0.231589	0.899455
Q03604	rnr-1	RIR1_CAEEL	Ribonucleoside-diphosphate reductase large subunit	24.777	24.8806	24.8605	24.7984	25.296	25.2382	25.3385	25.3786	+	deoxyribonucleotide biosynthetic process;DNA replication	ATP binding;ribonucleoside-diphosphate reductase activity, thioredoxin disulfide as acceptor	ribonucleoside-diphosphate reductase complex	Drug metabolism - other enzymes;Glutathione metabolism;Metabolic pathways;Purine metabolism;Pyrimidine metabolism	ATP-cone;Ribonuc_red_lgC;Ribonuc_red_lgN	Interconversion of nucleotide di- and triphosphates	0.000685401	0.000664452	17	24.8291	25.3128	4	4	4.7847	0.000637681	0.483709	2.0251
Q03606	T23G5.2	YN02_CAEEL	CRAL-TRIO domain-containing protein T23G5.2	20.5172	20.6193	20.6542	20.3602	20.793	20.8754	21.0268	21.0001	+					CRAL_TRIO;CRAL_TRIO_N;PRELI		0.000685401	0.000664452	3	20.5377	20.9238	4	4	2.39082	0.0415575	0.38612	1.35178
Q04457	ges-1	EST1_CAEEL	Gut esterase 1	24.6782	24.6901	24.6041	24.6129	24.3633	24.5883	24.5729	24.383			carboxylic ester hydrolase activity;methyl indole-3-acetate esterase activity	endoplasmic reticulum lumen;extracellular space;peroxisome	Drug metabolism - other enzymes	COesterase		0.000685401	0.000664452	5	24.6463	24.4769	4	4	1.41802	0.221989	-0.169424	-0.64173
Q04833	lrp-1	LRP_CAEEL	Low-density lipoprotein receptor-related protein	23.0406	22.8856	22.9088	22.9574	22.0649	22.5481	22.5686	22.3263	+	ecdysis, collagen and cuticulin-based cuticle;endocytosis;nematode larval development;positive regulation of locomotion;positive regulation of multicellular organism growth;regulation of cell migration;sterol transport	calcium ion binding;sterol transporter activity	apical plasma membrane;clathrin-coated pit;endocytic vesicle;integral component of membrane		Ldl_recept_a;Ldl_recept_b	Cargo recognition for clathrin-mediated endocytosis;Clathrin-mediated endocytosis	0.000685401	0.000664452	9	22.9481	22.377	4	4	2.4613	0.00498039	-0.571145	-1.77106
Q04907	mrpl-32	RM32_CAEEL	Probable 39S ribosomal protein L32, mitochondrial	20.7646	21.2036	20.292	20.8994	19.9096	20.6552	20.351	20.1875	+	translation	structural constituent of ribosome	mitochondrial inner membrane;mitochondrial large ribosomal subunit	Ribosome	Ribosomal_L32p		0.000685401	0.000664452	2	20.7899	20.2758	4	4	1.09063	0.0494534	-0.514042	-1.15385
Q04908	rpn-3	PSMD3_CAEEL	26S proteasome non-ATPase regulatory subunit 3	25.9687	26.1162	26.0407	26.1043	26.298	26.2534	26.2061	26.217		regulation of protein catabolic process;ubiquitin-dependent protein catabolic process	enzyme regulator activity	proteasome regulatory particle, lid subcomplex	Proteasome	PCI;Rpn3_C	Antigen processing: Ubiquitination & Proteasome degradation;Asymmetric localization of PCP proteins;CDK-mediated phosphorylation and removal of Cdc6;Cross-presentation of soluble exogenous antigens (endosomes);Degradation of DVL;Hedgehog 'on' state;Neutrophil degranulation;Orc1 removal from chromatin;Oxygen-dependent proline hydroxylation of Hypoxia-inducible Factor Alpha;Regulation of PTEN stabi…	0.000685401	0.000664452	12	26.0575	26.2436	4	4	2.46982	0.168157	0.18616	0.776433
Q05036	hsp-110	HS110_CAEEL	Heat shock protein 110	26.9322	27.0074	27.1025	26.9695	26.6853	26.9789	26.8849	26.8887		determination of adult lifespan;response to topologically incorrect protein	ATP binding	cytosol;nucleus	Protein processing in endoplasmic reticulum	HSP70	Regulation of HSF1-mediated heat shock response	0.000685401	0.000664452	21	27.0029	26.8594	4	4	1.03001	0.280814	-0.143442	-0.527416
Q05062	cdc-42	CDC42_CAEEL	Cell division control protein 42 homolog	21.2503	21.2374	21.897	21.5067	21.7723	21.4017	21.7022	21.6736		actin cytoskeleton organization;actin filament organization;Cdc42 protein signal transduction;cell division;cell projection assembly;endocytosis;epithelial tube morphogenesis;establishment of mitotic spindle localization;establishment of mitotic spindle orientation;establishment or maintenance of cell polarity;positive regulation of clathrin-dependent endocytosis;regulation of actin cytoskeleton …	GTP binding;GTPase activity;protein kinase binding	cell cortex;cell projection;centrosome;cytoplasm;cytosol;integral component of membrane;perinuclear region of cytoplasm;plasma membrane;recycling endosome	AGE-RAGE signaling pathway in diabetic complications;Endocytosis;MAPK signaling pathway	Ras	CD28 dependent Vav1 pathway;DCC mediated attractive signaling;EGFR downregulation;EPHB-mediated forward signaling;Factors involved in megakaryocyte development and platelet production;GPVI-mediated activation cascade;MAPK6/MAPK4 signaling;Regulation of actin dynamics for phagocytic cup formation;Rho GTPase cycle;RHO GTPases Activate Formins;RHO GTPases activate IQGAPs;RHO GTPases activate PAKs;VE…	0.000685401	0.000664452	4	21.4728	21.6374	4	4	0.41811	0.337317	0.164611	0.439586
Q06561	unc-52	UNC52_CAEEL	Basement membrane proteoglycan	21.3772	21.4253	21.3547	21.3756	20.8763	20.8006	20.9487	20.7142	+	cell migration;embryo development ending in birth or egg hatching;fibroblast growth factor receptor signaling pathway;hemidesmosome assembly;locomotion;mitochondrion organization;muscle cell cellular homeostasis;muscle organ development;muscle organ morphogenesis;myofibril assembly;nematode larval development;pharyngeal gland morphogenesis;pharynx development;positive regulation of locomotion;pos…	calcium ion binding;structural molecule activity	basement membrane;extracellular matrix;M band;striated muscle dense body		Ig_2;I-set;Laminin_B;Laminin_EGF;Laminin_G_2;Ldl_recept_a		0.000685401	0.000664452	8	21.3832	20.835	4	4	4.34354	0.000785714	-0.548221	-2.17098
Q07085	F13H6.3	EST2_CAEEL	Esterase CM06B1	21.6124	21.6875	21.4764	21.6857	21.3201	21.5564	21.3645	21.3343			methyl indole-3-acetate esterase activity	cytoplasm;plasma membrane	Drug metabolism - other enzymes	COesterase		0.000685401	0.000664452	4	21.6155	21.3938	4	4	1.61676	0.152973	-0.221678	-0.808988
Q07749	unc-60	ADF2_CAEEL	Actin-depolymerizing factor 2, isoform c	24.8185	24.7351	25.108	24.8797	24.731	24.5877	24.4156	24.4715		actin filament depolymerization;actin filament severing;embryo development ending in birth or egg hatching;locomotion;positive regulation of actin filament polymerization;skeletal muscle thin filament assembly	actin filament binding	cytoplasm;ribonucleoprotein complex;striated muscle thin filament		Cofilin_ADF		0.000685401	0.000664452	8	24.8853	24.5514	4	4	1.70163	0.0558867	-0.333898	-1.09087
Q07750	unc-60	ADF1_CAEEL	Actin-depolymerizing factor 1, isoforms a/b	23.3423	23.2735	23.5898	23.3655	23.3618	23.5502	23.2081	23.642		actin filament depolymerization;actin filament severing;embryo development ending in birth or egg hatching;locomotion;muscle thin filament assembly;positive regulation of actin filament polymerization;skeletal muscle thin filament assembly	actin filament binding	cytoplasm;ribonucleoprotein complex;striated muscle thin filament		Cofilin_ADF		0.000685401	0.000664452	6	23.3927	23.4405	4	4	0.15405	0.710635	0.0477724	0.149881
Q09165	dig-1	DIG1_CAEEL	Mesocentin	24.0132	24.0769	24.0738	23.9636	23.7327	23.7296	23.7238	23.4717	+	cell adhesion;gonad development;nervous system development	calcium ion binding;catalytic activity	extracellular region		fn3;ig;VWA		0.000685401	0.000664452	15	24.0319	23.6645	4	4	2.72433	0.040905	-0.367427	-1.36213
Q09214	B0495.5	YP65_CAEEL	Uncharacterized protein B0495.5	21.3768	21.5656	21.1826	21.5303	20.9166	21.3511	21.3635	21.4541			catalytic activity			Thioredox_DsbH		0.000685401	0.000664452	2	21.4138	21.2713	4	4	0.425912	0.362624	-0.142509	-0.408624
Q09217	B0495.8	YP68_CAEEL	Uncharacterized protein B0495.8	23.8288	23.6627	24.0033	23.7701	24.8939	24.0557	24.0656	24.4438	+	mRNA splice site selection	mRNA binding	U1 snRNP;U2-type prespliceosome		LUC7		0.000685401	0.000664452	3	23.8162	24.3648	4	4	1.39365	0.0421097	0.548515	1.33598
Q09227	C08B11.9	YP89_CAEEL	Uncharacterized protein C08B11.9	23.4956	23.6144	23.4684	23.5575	23.4822	23.6594	23.705	23.4255			identical protein binding			DUF2452		0.000685401	0.000664452	6	23.534	23.568	4	4	0.176493	0.754618	0.0340428	0.123771
Q09228	egl-27	EGL27_CAEEL	Egg-laying defective protein 27	19.7046	18.3292	19.9297	19.8462	19.9061	19.9329	19.8182	19.7453		body morphogenesis;cell adhesion;cell fate specification;embryo development ending in birth or egg hatching;epidermis development;establishment or maintenance of cell polarity;hemidesmosome assembly;mesoderm development;nematode larval development;nematode male tail tip morphogenesis;oviposition;regulation of asymmetric cell division;regulation of cell migration;regulation of transcription by RNA…	chromatin binding;DNA binding;enzyme binding;RNA polymerase II transcription factor binding;sequence-specific DNA binding;transcription corepressor activity;zinc ion binding	nucleus;NuRD complex		BAH;ELM2;GATA		0.000685401	0.000664452	2	19.8268	19.8506	3	4	0.475345	0.206916	0.398194	0.686905
Q09236	copd-1	COPD_CAEEL	Probable coatomer subunit delta	24.1898	24.3506	24.334	24.3542	24.2596	24.4104	24.3131	24.169		endoplasmic reticulum to Golgi vesicle-mediated transport;Golgi localization;protein transport;retrograde vesicle-mediated transport, Golgi to endoplasmic reticulum		COPI vesicle coat;COPI-coated vesicle;cytosol;Golgi membrane		Adap_comp_sub;Clat_adaptor_s	COPI-dependent Golgi-to-ER retrograde traffic;COPI-mediated anterograde transport	0.000685401	0.000664452	12	24.3072	24.288	4	4	0.110612	0.844571	-0.0191326	-0.0724648
Q09237	gyf-1	GYF1_CAEEL	GYF domain-containing protein gyf-1	24.8593	24.8001	24.7715	24.8349	24.4984	24.6984	24.6645	24.6738						GYF		0.000685401	0.000664452	16	24.8164	24.6338	4	4	1.98684	0.188929	-0.182646	-0.731735
Q09248	dnc-2	DCTN2_CAEEL	Probable dynactin subunit 2	24.5122	24.6043	24.4589	24.4441	24.2049	24.4248	24.4859	24.2704		centrosomal and pronuclear rotation;chromosome segregation;establishment of mitotic spindle orientation;mitotic spindle organization;nuclear migration;pronuclear migration	motor activity	centrosome;cytoplasm;dynactin complex;dynein complex;kinetochore;membrane;nucleus;pericentriolar material;spindle microtubule		Dynamitin	COPI-independent Golgi-to-ER retrograde traffic;COPI-mediated anterograde transport	0.000685401	0.000664452	8	24.5049	24.3465	4	4	1.10465	0.255165	-0.158343	-0.576236
Q09249	C16C10.3	YQ53_CAEEL	Uncharacterized protein C16C10.3	22.125	22.0882	22.0709	22.2053	21.808	21.9602	21.7387	21.682	+	germ cell development;RNA interference	nucleic acid binding	nucleus;RNAi effector complex		PAZ;Piwi		0.000685401	0.000664452	6	22.1224	21.7972	4	4	2.54196	0.0461517	-0.325142	-1.21716
Q09253	glod-4	GLOD4_CAEEL	Glyoxalase 1	23.1867	23.0201	23.3469	23.0988	22.3657	22.9795	23.2694	23.1086		determination of adult lifespan;methylglyoxal metabolic process				Glyoxalase		0.000685401	0.000664452	3	23.1631	22.9308	4	4	0.508697	0.259641	-0.232335	-0.56732
Q09261	mrps-31	RT31_CAEEL	28S ribosomal protein S31, mitochondrial	22.2803	22.5808	22.3751	22.3204	21.567	22.2194	21.9653	21.8152	+		structural constituent of ribosome	mitochondrial small ribosomal subunit		MRP-S31		0.000685401	0.000664452	2	22.3892	21.8917	4	4	1.76923	0.0380508	-0.497468	-1.41293
Q09278	C45G9.5	YQI5_CAEEL	Uncharacterized protein C45G9.5	23.2438	23.5921	23.236	23.3273	23.5465	23.4567	23.2816	23.185								0.000685401	0.000664452	3	23.3498	23.3675	4	4	0.0531754	0.882	0.0176826	0.0557928
Q09285	akap-1	AKAP1_CAEEL	KH domain-containing protein akap-1	20.6499	20.7993	20.7461	20.6882	20.4319	20.5922	20.864	20.8295		regulation of protein kinase A signaling	protein kinase A regulatory subunit binding;RNA binding	integral component of membrane;mitochondrion		KH_1;TUDOR	Factors involved in megakaryocyte development and platelet production	0.000685401	0.000664452	5	20.7208	20.6794	4	4	0.146935	0.735868	-0.0414319	-0.134784
Q09289	rpn-13	ADRM1_CAEEL	Proteasomal ubiquitin receptor ADRM1 homolog	24.418	24.3184	24.245	24.2295	24.2975	24.5234	24.2587	24.1441		proteasome assembly;ubiquitin-dependent protein catabolic process	endopeptidase activator activity;proteasome binding;ubiquitin binding;ubiquitin-specific protease binding	cytoplasm;nucleus;proteasome complex;proteasome regulatory particle, lid subcomplex	Proteasome	Proteasom_Rpn13;RPN13_C	Ub-specific processing proteases;UCH proteinases	0.000685401	0.000664452	8	24.3027	24.306	4	4	0.0121246	0.97598	0.00325108	0.0111964
Q09293	tofu-6	TOFU6_CAEEL	Embryonic developmental protein tofu-6	23.5218	23.4923	23.5553	23.559	23.9633	24.0338	24.0322	24.1492	+	cell division;DNA replication;embryo development ending in birth or egg hatching;embryonic cleavage;mitotic sister chromatid separation	RNA binding	nucleus		RRM_1		0.000685401	0.000664452	4	23.5321	24.0446	4	4	4.75766	0.000709677	0.512498	2.12114
Q09297	ndx-6	NDX6_CAEEL	Putative nudix hydrolase 6	24.3027	24.0151	24.445	24.2329	24.3966	24.2165	24.503	24.5503			adenosine-diphosphatase activity;ADP-ribose diphosphatase activity;metal ion binding	mitochondrion	Metabolic pathways;Purine metabolism	NUDIX	Phosphate bond hydrolysis by NUDT proteins	0.000685401	0.000664452	5	24.2489	24.4166	4	4	0.70094	0.28026	0.167697	0.530342
Q09309	rbbp-5	RBBP5_CAEEL	Retinoblastoma-binding protein homolog 5	23.3025	23.4478	23.2736	23.366	23.113	23.5795	23.5486	23.4432		germ cell development;histone H3-K4 dimethylation;histone H3-K4 trimethylation;oviposition;transdifferentiation		MLL3/4 complex;nucleus;Set1C/COMPASS complex		ANAPC4_WD40	Neddylation;PKMTs methylate histone lysines;RUNX1 regulates genes involved in megakaryocyte differentiation and platelet function	0.000685401	0.000664452	3	23.3475	23.4211	4	4	0.266987	0.563514	0.0736051	0.234763
Q09318	F36G3.2	YQY2_CAEEL	Uncharacterized protein F36G3.2	22.8604	23.0337	22.647	22.9769	22.4335	22.5545	22.5338	22.1863	+							0.000685401	0.000664452	4	22.8795	22.427	4	4	2.02955	0.038441	-0.452495	-1.41325
Q09345	pcf-11	PCF11_CAEEL	Polyadenylation and cleavage factor homolog 11	20.8712	21.1525	20.5158	20.907	20.4686	21.1684	20.8954	20.5641		mRNA polyadenylation;termination of RNA polymerase II transcription	mRNA binding;RNA polymerase II complex binding	cytoplasm;mRNA cleavage factor complex	mRNA surveillance pathway	CTD_bind	Cleavage of Growing Transcript in the Termination Region;mRNA 3'-end processing;mRNA Splicing - Major Pathway;Processing of Intronless Pre-mRNAs	0.000685401	0.000664452	5	20.8616	20.7741	4	4	0.162952	0.596062	-0.0875077	-0.215033
Q09348	T05H10.4	YRS4_CAEEL	Uncharacterized protein T05H10.4	24.3762	24.3001	24.4471	24.392	24.6433	24.7472	24.8354	24.7836	+							0.000685401	0.000664452	5	24.3789	24.7524	4	4	3.49419	0.0321939	0.373509	1.48987
Q09349	ufd-2	UBE4_CAEEL	Ubiquitin conjugation factor E4 ufd-2	22.8543	22.9672	22.8573	22.9745	23.0976	23.0946	23.0295	23.0722		determination of adult lifespan;positive regulation of proteasomal ubiquitin-dependent protein catabolic process;protein autoubiquitination;protein polyubiquitination;protein ubiquitination;ubiquitin-dependent ERAD pathway	chaperone binding;ubiquitin protein ligase binding;ubiquitin-ubiquitin ligase activity	cytoplasm;nuclear membrane;nucleolus;nucleus;ubiquitin ligase complex	Protein processing in endoplasmic reticulum;Ubiquitin mediated proteolysis	U-box;Ufd2P_core		0.000685401	0.000664452	6	22.9133	23.0735	4	4	2.3188	0.208421	0.160147	0.676359
Q09350	T09B9.4	YRU4_CAEEL	Uncharacterized protein T09B9.4	22.4342	22.3717	22.3506	22.3836	22.3325	22.6752	22.5023	22.3025						DUF2046		0.000685401	0.000664452	8	22.385	22.4531	4	4	0.329842	0.560533	0.0681129	0.236573
Q09359	ZK1307.1	YS11_CAEEL	Uncharacterized protein ZK1307.1	26.3718	26.1187	26.6292	26.3354	26.2819	25.9968	26.1962	26.4456								0.000685401	0.000664452	7	26.3638	26.2301	4	4	0.423096	0.377004	-0.133646	-0.392765
Q09364	ZK1320.2	YS22_CAEEL	Uncharacterized protein ZK1320.2	23.215	23.1973	23.2417	23.1635	18.4647	22.9986	23.0784	22.9715		innate immune response				DUF5352		0.000685401	0.000664452	3	23.2044	23.0161	4	3	0.540284	0.0708325	-1.32608	-0.990938
Q09365	ZK1320.3	YS23_CAEEL	Uncharacterized protein ZK1320.3	26.1989	26.2799	26.0683	26.0715	25.871	25.9377	25.9771	25.754						DUF5352		0.000685401	0.000664452	5	26.1547	25.885	4	4	2.04441	0.0696135	-0.269709	-0.994932
Q09372	npp-24	NPP24_CAEEL	Protein npp-24	21.7319	21.8373	21.7267	21.805	21.8837	22.0548	22.0803	22.1424				integral component of membrane		Nup88		0.000685401	0.000664452	5	21.7752	22.0403	4	4	2.28996	0.0653857	0.265068	1.01273
Q09373	fzy-1	FZY1_CAEEL	WD repeat-containing protein fzy-1	21.2063	21.2428	21.3947	21.0799	22.2622	21.9672	22.157	22.2234	+	asymmetric cell division;metaphase/anaphase transition of meiosis I;polar body extrusion after meiotic divisions;polarity specification of anterior/posterior axis;positive regulation of ubiquitin protein ligase activity	anaphase-promoting complex binding;ubiquitin-protein transferase activator activity	condensed chromosome;cytoplasm		WD40	Inactivation of APC/C via direct inhibition of the APC/C complex;Inhibition of the proteolytic activity of APC/C required for the onset of anaphase by mitotic spindle checkpoint components	0.000685401	0.000664452	3	21.2309	22.1525	4	4	4.23827	0	0.921528	3.15471
Q09374	ZK177.8	YS48_CAEEL	Uncharacterized protein ZK177.8	22.7339	22.5443	22.9167	22.9313	22.3882	22.8044	22.609	22.9468		dGTP catabolic process	dGTPase activity	nucleus		HD	Nucleobase catabolism	0.000685401	0.000664452	3	22.7815	22.6871	4	4	0.254635	0.513915	-0.0944276	-0.26854
Q09385	syf-2	SYF2_CAEEL	Pre-mRNA-splicing factor syf-2	20.8501	21.0878	20.9337	21.1188	20.7799	21.0742	21.0236	20.9292		mRNA processing;RNA splicing		catalytic step 2 spliceosome;post-mRNA release spliceosomal complex;Prp19 complex	Spliceosome	SYF2	mRNA Splicing - Major Pathway	0.000685401	0.000664452	4	20.9976	20.9517	4	4	0.199875	0.695808	-0.045887	-0.157823
Q09390	hmg-1.2	HMGBH_CAEEL	High mobility group protein 1.2	23.8201	24.015	23.9866	23.9104	23.8581	23.8802	23.8647	23.7841		cell fate specification;chromatin remodeling;DNA recombination;gonad development;positive regulation of innate immune response;positive regulation of transcription by RNA polymerase II;regulation of transcription by RNA polymerase II;vulval development;Wnt signaling pathway	DNA binding, bending;transcription factor binding;transcription regulatory region DNA binding	cytoplasm;nuclear chromatin;nucleus		HMG_box;HMG_box_2	Activation of DNA fragmentation factor;Neutrophil degranulation;Regulation of TLR by endogenous ligand	0.000685401	0.000664452	7	23.933	23.8468	4	4	0.899094	0.422638	-0.0862699	-0.347039
Q09415	set-14	SET14_CAEEL	SET domain-containing protein 14	18.0972	20.8216	21.0993	21.2144	21.8935	21.7948	21.3686	21.5308	+		DNA binding;metal ion binding	nucleus		zf-MYND	PKMTs methylate histone lysines	0.000685401	0.000664452	3	21.0451	21.6469	3	4	0.903028	0.03866	1.33878	1.40739
Q09422	pgam-5	PGAM5_CAEEL	Serine/threonine-protein phosphatase Pgam5, mitochondrial	23.6204	23.67	23.8057	23.7843	23.7163	23.855	23.8826	23.947		protein dephosphorylation	phosphoprotein phosphatase activity	integral component of membrane;mitochondrial outer membrane	Mitophagy - animal	His_Phos_1		0.000685401	0.000664452	4	23.7201	23.8502	4	4	1.01709	0.303115	0.130124	0.489186
Q09441	C08B11.3	SWSN7_CAEEL	SWI/SNF nucleosome remodeling complex component	20.9849	20.9439	20.9422	20.9371	21.3071	21.2861	21.252	21.2008	+	regulation of transcription, DNA-templated	DNA binding			ARID	RMTs methylate histone arginines	0.000685401	0.000664452	5	20.952	21.2615	4	4	4.70045	0.0401101	0.309465	1.3711
Q09444	ubh-4	UBH4_CAEEL	Ubiquitin carboxyl-terminal hydrolase ubh-4	26.2435	26.3368	26.096	26.1621	26.2	26.542	26.5704	26.4544		negative regulation of proteasomal ubiquitin-dependent protein catabolic process;protein deubiquitination;ubiquitin-dependent protein catabolic process	thiol-dependent ubiquitin-specific protease activity	cytoplasm		Peptidase_C12	UCH proteinases	0.000685401	0.000664452	5	26.2096	26.4417	4	4	1.23996	0.168143	0.232109	0.776196
Q09450	C05C10.3	SCOT_CAEEL	Probable succinyl-CoA:3-ketoacid coenzyme A transferase, mitochondrial	24.1011	24.4005	23.9289	24.1669	23.6125	24.2135	24.0568	23.819		ketone body catabolic process	3-oxoacid CoA-transferase activity	mitochondrion	Butanoate metabolism;Metabolic pathways;Synthesis and degradation of ketone bodies;Valine, leucine and isoleucine degradation	CoA_trans	Utilization of Ketone Bodies	0.000685401	0.000664452	7	24.1494	23.9254	4	4	0.654124	0.235137	-0.223935	-0.614746
Q09464	C16C10.8	YQ58_CAEEL	Uncharacterized protein C16C10.8	23.8823	24.0648	23.7544	24.0183	23.6423	23.6803	23.6521	23.5965			DNA binding;metal ion binding	nucleus		zf-LYAR		0.000685401	0.000664452	5	23.9299	23.6428	4	4	2.13378	0.0608668	-0.287127	-1.05451
Q09474	tdo-2	T23O_CAEEL	Tryptophan 2,3-dioxygenase	24.2504	24.3309	24.6227	24.4588	24.3289	24.298	24.3616	24.5679		tryptophan catabolic process to acetyl-CoA;tryptophan catabolic process to kynurenine	heme binding;metal ion binding;tryptophan 2,3-dioxygenase activity		Metabolic pathways;Tryptophan metabolism	Trp_dioxygenase	Tryptophan catabolism	0.000685401	0.000664452	6	24.4157	24.3891	4	4	0.0958222	0.81458	-0.0266328	-0.0883018
Q09475	C28H8.3	YP93_CAEEL	Uncharacterized helicase C28H8.3	25.6771	25.6195	25.8455	25.7045	25.8506	25.8109	25.8955	26.0368			ATP binding;helicase activity;nucleic acid binding	nucleus		DEAD;Helicase_C		0.000685401	0.000664452	27	25.7117	25.8985	4	4	1.45853	0.204194	0.186788	0.695015
Q09476	pxl-1	PXL1_CAEEL	Paxillin homolog 1	22.3836	22.5533	22.8201	22.6726	22.6638	22.3807	22.3172	22.5881		muscle structure development;nematode larval development;pharyngeal pumping	metal ion binding;vinculin binding	adherens junction;cell projection;M band;plasma membrane;podosome;striated muscle dense body		LIM	PTK6 Regulates RHO GTPases, RAS GTPase and MAP kinases;Smooth Muscle Contraction	0.000685401	0.000664452	5	22.6074	22.4874	4	4	0.431637	0.399044	-0.119986	-0.370473
Q09477	dpff-1	DPFF1_CAEEL	Zinc finger protein dpff-1	22.1134	21.6532	18.5694	18.5678	22.0847	21.8134	22.069	22.3427	+	negative regulation of transcription, DNA-templated;nervous system development;positive regulation of transcription by RNA polymerase II	histone acetyltransferase activity;histone binding;metal ion binding;nucleic acid binding	histone acetyltransferase complex;nBAF complex;nuclear chromatin;nucleus		PHD;Requiem_N		0.000685401	0.000664452	3	21.8833	22.0774	2	4	0.982227	0.0184225	1.85151	1.58585
Q09490	lgg-1	LGG1_CAEEL	Protein lgg-1	21.6888	21.5955	21.6517	21.6189	21.6348	21.8026	21.9401	21.8851		autophagosome assembly;autophagy;autophagy of mitochondrion;cellular response to nitrogen starvation;dauer larval development;defense response to Gram-positive bacterium;determination of adult lifespan;positive regulation of autophagosome assembly;positive regulation of necrotic cell death;programmed cell death	GABA receptor binding	autophagosome;autophagosome membrane;cytoplasm;cytoplasmic vesicle;cytosol;lysosomal lumen;mitochondrial outer membrane;nucleus;phagophore assembly site	Autophagy - animal;Autophagy - other;FoxO signaling pathway;Longevity regulating pathway - worm;Mitophagy - animal	Atg8	Macroautophagy	0.000685401	0.000664452	3	21.6387	21.8156	4	4	1.35679	0.216473	0.176925	0.656232
Q09496	pph-6	PPP6_CAEEL	Serine/threonine-protein phosphatase 6 catalytic subunit	24.1744	24.1966	23.9414	24.1182	23.8519	24.1686	24.1211	24.0369		cortical actin cytoskeleton organization;establishment of mitotic spindle localization;first cell cycle pseudocleavage	metal ion binding;phosphoprotein phosphatase activity	astral microtubule;cell cortex;cytoplasm		Metallophos		0.000685401	0.000664452	7	24.1076	24.0446	4	4	0.290093	0.593053	-0.0630164	-0.216847
Q09501	ifp-1	IFP1_CAEEL	Intermediate filament protein ifp-1	21.4928	21.3434	21.0817	21.0488	20.3098	20.6818	21.0522	21.1412			structural molecule activity	cytoplasm;intermediate filament		Filament		0.000685401	0.000664452	3	21.2417	20.7962	4	4	1.06002	0.059861	-0.445429	-1.06553
Q09506	txbp-3	TX1B3_CAEEL	Tax1-binding protein 3 homolog	21.4944	21.1482	21.7864	21.27	21.3012	21.4744	21.704	21.9935						PDZ	RHO GTPases Activate Rhotekin and Rhophilins	0.000685401	0.000664452	2	21.4248	21.6183	4	4	0.417763	0.311234	0.193517	0.47753
Q09508	sdha-1	SDHA_CAEEL	Succinate dehydrogenase [ubiquinone] flavoprotein subunit, mitochondrial	26.3191	26.2863	26.4768	26.2859	26.0708	26.0188	26.0268	26.187		mitochondrial electron transport, succinate to ubiquinone;tricarboxylic acid cycle	electron transfer activity;flavin adenine dinucleotide binding;succinate dehydrogenase (ubiquinone) activity;succinate dehydrogenase activity	mitochondrial respiratory chain complex II, succinate dehydrogenase complex (ubiquinone);mitochondrion;plasma membrane succinate dehydrogenase complex	Carbon metabolism;Citrate cycle (TCA cycle);Metabolic pathways;Oxidative phosphorylation	FAD_binding_2;Succ_DH_flav_C	Citric acid cycle (TCA cycle)	0.000685401	0.000664452	18	26.342	26.0758	4	4	2.36252	0.0644988	-0.266168	-1.02434
Q09510	mlc-4	MLRH_CAEEL	Myosin regulatory light chain	24.5709	24.6939	24.6057	24.7773	24.5009	24.8001	24.7323	24.4798		embryonic body morphogenesis;establishment of cell polarity;meiosis I cytokinesis;mitotic cytokinesis;nematode larval development;protein localization	calcium ion binding	cytoplasm;myosin complex		EF-hand_6;EF-hand_8	Ephrin signaling;RHO GTPases activate PAKs;Smooth Muscle Contraction	0.000685401	0.000664452	9	24.662	24.6283	4	4	0.136353	0.772085	-0.0336614	-0.114779
Q09511	rsp-4	RSP4_CAEEL	Probable splicing factor, arginine/serine-rich 4	23.2025	23.2346	23.3726	23.3494	23.4276	23.4952	23.2283	22.9288		mRNA cis splicing, via spliceosome;mRNA splicing, via spliceosome;multicellular organism development;regulation of alternative mRNA splicing, via spliceosome	RNA binding	cytoplasm;nuclear speck;nucleus	Spliceosome	RRM_1	Cleavage of Growing Transcript in the Termination Region;mRNA 3'-end processing;mRNA Splicing - Major Pathway;mRNA Splicing - Minor Pathway	0.000685401	0.000664452	7	23.2898	23.27	4	4	0.0520861	0.875354	-0.0198383	-0.0594335
Q09512	ttll-12	TTL12_CAEEL	Tubulin--tyrosine ligase-like protein 12	22.0903	21.789	22.2148	22.1639	22.8088	22.682	22.7482	22.5108	+	cellular protein modification process;oviposition	ATP binding;ligase activity	endoplasmic reticulum;sarcomere;striated muscle dense body		TTL		0.000685401	0.000664452	8	22.0645	22.6875	4	4	2.7858	0.000594595	0.622936	1.97758
Q09517	let-767	LE767_CAEEL	Very-long-chain 3-oxooacyl-coA reductase let-767	24.327	24.3311	24.232	24.181	24.1323	24.205	24.2573	24.1608		androgen metabolic process;embryo development ending in birth or egg hatching;establishment or maintenance of epithelial cell apical/basal polarity;estrogen metabolic process;fatty acid elongation;female genitalia development;long-chain fatty acid biosynthetic process;molting cycle;molting cycle, collagen and cuticulin-based cuticle;regulation of hormone metabolic process;reproduction;steroid bio…	3-oxo-arachidoyl-CoA reductase activity;3-oxo-behenoyl-CoA reductase activity;3-oxo-cerotoyl-CoA reductase activity;3-oxo-lignoceroyl-CoA reductase activity;long-chain-fatty-acyl-CoA reductase activity;oxidoreductase activity;testosterone dehydrogenase [NAD(P)] activity	apical cortex;endoplasmic reticulum		adh_short		0.000685401	0.000664452	4	24.2678	24.1889	4	4	0.865926	0.453358	-0.0789351	-0.321025
Q09527	E02H1.6	KAD6_CAEEL	Adenylate kinase isoenzyme 6 homolog	23.3316	23.2859	23.4502	23.4587	23.6813	23.6332	23.5975	23.4574			adenylate kinase activity;ATP binding;ATPase activity	cytoplasm;nucleus	Metabolic pathways;Purine metabolism;Ribosome biogenesis in eukaryotes		Interconversion of nucleotide di- and triphosphates	0.000685401	0.000664452	5	23.3816	23.5923	4	4	1.76306	0.160276	0.210718	0.796232
Q09530	mog-5	MOG5_CAEEL	Probable pre-mRNA-splicing factor ATP-dependent RNA helicase mog-5	21.713	21.9933	21.6914	21.9607	21.6559	22.1094	22.3107	22.0577		developmental growth;embryonic body morphogenesis;feminization of hermaphroditic germ-line;germ cell development;spliceosomal complex disassembly	ATP binding;ATP-dependent 3'-5' RNA helicase activity;RNA binding	catalytic step 2 spliceosome	Spliceosome	HA2;Helicase_C;OB_NTP_bind;S1		0.000685401	0.000664452	3	21.8396	22.0334	4	4	0.57237	0.274791	0.193803	0.540365
Q09531	F07F6.4	YQP4_CAEEL	Uncharacterized protein F07F6.4	23.4848	23.5106	23.3033	23.3513	23.2868	23.5611	23.4678	23.2202		COPI coating of Golgi vesicle;endoplasmic reticulum to Golgi vesicle-mediated transport;retrograde vesicle-mediated transport, Golgi to endoplasmic reticulum	GTPase activator activity;metal ion binding	endoplasmic reticulum-Golgi intermediate compartment;Golgi membrane;trans-Golgi network	Endocytosis	ArfGap	COPI-dependent Golgi-to-ER retrograde traffic;COPI-mediated anterograde transport	0.000685401	0.000664452	5	23.4125	23.384	4	4	0.113099	0.799486	-0.0285492	-0.0972288
Q09533	rpl-10	RL10_CAEEL	60S ribosomal protein L10	27.3362	27.5018	27.5617	27.5854	27.2889	27.4247	27.3877	27.5085		ribosomal large subunit assembly;translation	structural constituent of ribosome	cytosolic large ribosomal subunit	Ribosome	Ribosomal_L16	Formation of a pool of free 40S subunits;GTP hydrolysis and joining of the 60S ribosomal subunit;L13a-mediated translational silencing of Ceruloplasmin expression;Nonsense Mediated Decay (NMD) enhanced by the Exon Junction Complex (EJC);Nonsense Mediated Decay (NMD) independent of the Exon Junction Complex (EJC);SRP-dependent cotranslational protein targeting to membrane	0.000685401	0.000664452	9	27.4963	27.4024	4	4	0.615867	0.425145	-0.0938139	-0.344505
Q09535	pch-2	PCH2_CAEEL	Putative pachytene checkpoint protein 2	22.6701	22.7642	22.8481	22.7708	23.2327	23.3444	23.429	23.4046	+	meiotic recombination checkpoint;reciprocal meiotic recombination	ATP binding	chromosome;condensed chromosome kinetochore;nucleus		AAA		0.000685401	0.000664452	6	22.7633	23.3527	4	4	4.32247	0.001	0.589369	2.29376
Q09541	tpp-2	TPP2_CAEEL	Tripeptidyl-peptidase 2	25.0388	25.0309	25.1808	25.1602	25.0838	25.0803	25.1308	25.1648		positive regulation of lipid storage	aminopeptidase activity;serine-type endopeptidase activity;tripeptidyl-peptidase activity	cytosol		Peptidase_S8;TPPII	Antigen processing: Ubiquitination & Proteasome degradation	0.000685401	0.000664452	25	25.1027	25.1149	4	4	0.101556	0.89745	0.0122457	0.0501259
Q09543	paa-1	2AAA_CAEEL	Probable serine/threonine-protein phosphatase PP2A regulatory subunit	25.2336	25.2295	25.5106	25.2321	25.5505	25.4881	25.4855	25.6772		embryo development ending in birth or egg hatching;protein dephosphorylation	DEAD/H-box RNA helicase binding;protein phosphatase regulator activity	centrosome;cytoplasm;mitotic spindle;nuclear envelope;P granule;protein phosphatase type 2A complex	mRNA surveillance pathway;TGF-beta signaling pathway	HEAT	CTLA4 inhibitory signaling;Cyclin A/B1/B2 associated events during G2/M transition;Cyclin D associated events in G1;Degradation of beta-catenin by the destruction complex;ERK/MAPK targets;ERKs are inactivated;Inhibition of replication initiation of damaged DNA by RB1/E2F1;Initiation of Nuclear Envelope Reformation;Negative regulation of MAPK pathway;PI5P, PP2A and IER3 Regulate PI3K/AKT Signaling…	0.000685401	0.000664452	10	25.3014	25.5503	4	4	1.6204	0.114371	0.248879	0.879673
Q09544	F58F12.1	ATPD_CAEEL	ATP synthase subunit delta, mitochondrial	24.4579	24.0933	24.5647	24.2213	24.1143	24.3502	23.6446	22.7627		ATP synthesis coupled proton transport	proton-transporting ATP synthase activity, rotational mechanism	mitochondrial proton-transporting ATP synthase complex, catalytic core F(1);mitochondrion	Metabolic pathways;Oxidative phosphorylation	ATP-synt_DE_N		0.000685401	0.000664452	4	24.3343	23.718	4	4	0.842183	0.0558431	-0.616378	-1.08759
Q09545	sdhb-1	SDHB_CAEEL	Succinate dehydrogenase [ubiquinone] iron-sulfur subunit, mitochondrial	25.1909	25.1733	25.1761	25.171	24.7928	24.882	24.62	24.7024	+	aerobic respiration;respiratory electron transport chain;tricarboxylic acid cycle	2 iron, 2 sulfur cluster binding;3 iron, 4 sulfur cluster binding;4 iron, 4 sulfur cluster binding;electron transfer activity;metal ion binding;succinate dehydrogenase (ubiquinone) activity;ubiquinone binding	mitochondrial inner membrane;mitochondrial membrane;mitochondrial respiratory chain complex II, succinate dehydrogenase complex (ubiquinone);mitochondrion	Carbon metabolism;Citrate cycle (TCA cycle);Metabolic pathways;Oxidative phosphorylation	Fer2_3	Citric acid cycle (TCA cycle)	0.000685401	0.000664452	10	25.1778	24.7493	4	4	3.55245	0.00995122	-0.428524	-1.66895
Q09556	F33H1.3	YQW3_CAEEL	Uncharacterized protein F33H1.3	18.0972	18.3292	21.7148	21.7548	21.3994	21.5764	21.4471	21.6589	+	mRNA cis splicing, via spliceosome			Spliceosome	Wbp11		0.000685401	0.00188798	2	21.7348	21.5205	2	4	0.744558	0.0436324	1.54645	1.26816
Q09580	gmps-1	GUAA_CAEEL	Probable GMP synthase [glutamine-hydrolyzing]	25.3981	25.3504	25.3621	25.2853	25.1473	25.3721	25.4147	25.2831		glutamine metabolic process;GMP biosynthetic process	ATP binding;GMP synthase (glutamine-hydrolyzing) activity;GMP synthase activity;pyrophosphatase activity	cytosol	Drug metabolism - other enzymes;Metabolic pathways;Purine metabolism	GATase;GMP_synt_C;NAD_synthase	Purine ribonucleoside monophosphate biosynthesis	0.000685401	0.000664452	17	25.349	25.3043	4	4	0.293729	0.6765	-0.0446858	-0.169537
Q09581	lec-3	LEC3_CAEEL	32 kDa beta-galactoside-binding lectin lec-3	24.634	24.6355	24.6745	24.5182	24.3712	24.3474	24.5045	24.2555			carbohydrate binding	plasma membrane		Gal-bind_lectin	Neutrophil degranulation	0.000685401	0.000664452	7	24.6155	24.3697	4	4	2.14599	0.0867015	-0.245874	-0.940181
Q09582	metr-1	METH_CAEEL	Probable methionine synthase	22.6939	22.6935	22.5906	22.6126	21.8864	22.6161	22.635	22.2393		pteridine-containing compound metabolic process	cobalamin binding;methionine synthase activity;zinc ion binding	cytosol	Biosynthesis of amino acids;Cysteine and methionine metabolism;Metabolic pathways;One carbon pool by folate;Selenocompound metabolism	B12-binding;B12-binding_2;Met_synt_B12;Pterin_bind;S-methyl_trans	Cobalamin (Cbl, vitamin B12) transport and metabolism;Methylation;Sulfur amino acid metabolism	0.000685401	0.000664452	5	22.6477	22.3442	4	4	0.846529	0.159216	-0.303473	-0.799059
Q09583	pas-7	PSA3_CAEEL	Proteasome subunit alpha type-3	25.6083	25.6138	25.5354	25.4983	25.4354	25.5784	25.4569	25.3227		proteasomal protein catabolic process;proteasomal ubiquitin-independent protein catabolic process;proteasome-mediated ubiquitin-dependent protein catabolic process	endopeptidase activity;identical protein binding;threonine-type endopeptidase activity	cytoplasm;nucleus;proteasome core complex;proteasome core complex, alpha-subunit complex;synapse	Proteasome	Proteasome;Proteasome_A_N	Antigen processing: Ubiquitination & Proteasome degradation;Asymmetric localization of PCP proteins;CDK-mediated phosphorylation and removal of Cdc6;Cross-presentation of soluble exogenous antigens (endosomes);Degradation of DVL;Hedgehog 'on' state;Orc1 removal from chromatin;Oxygen-dependent proline hydroxylation of Hypoxia-inducible Factor Alpha;Regulation of PTEN stability and activity;Regulat…	0.000685401	0.000664452	8	25.564	25.4483	4	4	0.999534	0.331681	-0.115628	-0.445532
Q09591	mix-1	MIX1_CAEEL	Mitotic chromosome and X-chromosome-associated protein mix-1	22.4756	22.5556	22.4812	22.4851	22.9495	23.0909	23.0689	23.0917	+	cell division;dosage compensation by hypoactivation of X chromosome;embryo development ending in birth or egg hatching;meiotic cell cycle;mitotic chromosome condensation;mitotic sister chromatid segregation	ATP binding	chromosome, centromeric region;condensed chromosome;dosage compensation complex		SMC_hinge;SMC_N	Condensation of Prophase Chromosomes	0.000685401	0.000664452	7	22.4994	23.0503	4	4	5.1133	0.00104762	0.550874	2.30623
Q09596	gst-5	GST5_CAEEL	Probable glutathione S-transferase 5	25.2957	25.3936	25.4746	25.3915	24.9132	25.2545	25.3703	25.3222		innate immune response	glutathione transferase activity		Drug metabolism - cytochrome P450;Drug metabolism - other enzymes;Glutathione metabolism;Metabolic pathways;Metabolism of xenobiotics by cytochrome P450	GST_C_3;GST_N	Glutathione conjugation;Synthesis of Prostaglandins (PG) and Thromboxanes (TX)	0.000685401	0.000664452	10	25.3888	25.215	4	4	0.784917	0.261972	-0.173799	-0.561254
Q09599	cdl-1	SLBP_CAEEL	Histone RNA hairpin-binding protein	23.1947	23.006	23.0022	23.1168	22.5831	23.3036	23.4502	23.3251		apoptotic process;embryo development ending in birth or egg hatching;mitotic chromosome condensation;mRNA 3'-end processing by stem-loop binding and cleavage;mRNA transport	histone pre-mRNA stem-loop binding;mRNA 3'-UTR binding;mRNA binding	cytoplasm;histone pre-mRNA 3'end processing complex;nucleus		SLBP_RNA_bind	SLBP Dependent Processing of Replication-Dependent Histone Pre-mRNAs	0.000685401	0.000664452	3	23.0799	23.1655	4	4	0.163039	0.599222	0.0855627	0.212708
Q09601	npp-19	NUP35_CAEEL	Nucleoporin NUP35	21.7111	21.7579	21.8236	21.8636	21.9453	22.1292	22.0065	21.8552		cell cycle;cell division;embryo development ending in birth or egg hatching;mRNA transport;NLS-bearing protein import into nucleus;nuclear pore organization;nucleus organization;regulation of exit from mitosis	phospholipid binding;single-stranded DNA binding;structural constituent of nuclear pore	nuclear envelope;nuclear membrane;nuclear pore;nuclear pore central transport channel;nuclear pore nuclear basket	RNA transport	Nup35_RRM		0.000685401	0.000664452	5	21.789	21.9841	4	4	1.57507	0.188953	0.19501	0.731017
Q09607	gst-36	GST36_CAEEL	Probable glutathione S-transferase gst-36	25.6974	25.7808	25.7644	25.704	25.5206	25.5562	25.4332	25.4026		oxidation-reduction process	glutathione peroxidase activity;glutathione transferase activity		Drug metabolism - cytochrome P450;Drug metabolism - other enzymes;Glutathione metabolism;Metabolic pathways;Metabolism of xenobiotics by cytochrome P450	GST_C_3;GST_N	Glutathione conjugation	0.000685401	0.000664452	9	25.7367	25.4782	4	4	3.08596	0.060413	-0.258482	-1.06909
Q09610	lec-8	LEC8_CAEEL	Probable galaptin lec-8	25.3858	25.6499	25.5834	25.2637	25.1282	24.983	25.302	25.1892		defense response to Gram-positive bacterium;endoplasmic reticulum unfolded protein response;response to toxic substance	carbohydrate binding;glycolipid binding	cytoplasmic vesicle		Gal-bind_lectin		0.000685401	0.000664452	4	25.4707	25.1506	4	4	1.55406	0.0641508	-0.320129	-1.02931
Q09622	puf-12	PUF12_CAEEL	Pumilio domain-containing protein 12	26.0106	26.1869	26.1083	26.1466	25.6285	25.9872	25.9313	25.7448			RNA binding	nucleolus		CPL		0.000685401	0.000664452	20	26.1131	25.8229	4	4	1.72107	0.0691332	-0.290175	-0.996588
Q09629	ZK673.2	KADY_CAEEL	Probable adenylate kinase isoenzyme ZK673.2	24.4803	24.5928	24.5969	24.454	24.5683	24.5174	24.5616	24.3681			adenylate kinase activity;ATP binding	cytoplasm	Metabolic pathways;Purine metabolism;Thiamine metabolism	ADK_lid	Factors involved in megakaryocyte development and platelet production;Interconversion of nucleotide di- and triphosphates	0.000685401	0.000664452	6	24.531	24.5038	4	4	0.177068	0.785262	-0.027153	-0.10456
Q09639	grk-2	GRK2_CAEEL	G protein-coupled receptor kinase 2	20.9273	20.8817	20.8462	20.9326	20.748	20.6484	20.7094	20.527		chemotaxis;hyperosmotic response;multicellular organismal process;negative regulation of dopamine receptor signaling pathway;olfactory behavior;positive regulation of cation channel activity;positive regulation of chemotaxis;positive regulation of growth rate;positive regulation of locomotion;positive regulation of oviposition;protein phosphorylation;response to salt;serotonin catabolic process;s…	ATP binding;G protein-coupled receptor kinase activity		Endocytosis	Pkinase;RGS	Calmodulin induced events;G alpha (q) signalling events	0.000685401	0.000664452	3	20.8969	20.6582	4	4	2.41117	0.0851832	-0.238743	-0.94575
Q09646	ham-3	SWIC1_CAEEL	SWI/SNF chromatin-remodeling accessory subunit 1	22.5535	22.554	22.249	22.6122	22.8984	22.8653	22.7291	22.7333		regulation of transcription by RNA polymerase II	RNA polymerase II transcription factor binding	nucleus;SWI/SNF complex		SWIB	RMTs methylate histone arginines	0.000685401	0.000664452	5	22.4922	22.8065	4	4	1.8229	0.0595616	0.314384	1.07197
Q09665	tnc-2	TNNC2_CAEEL	Troponin C, isoform 2	25.0204	25.13	24.914	25.07	24.6441	24.5711	24.6217	24.1207	+	calcium-mediated signaling;spindle pole body organization	calcium ion binding;troponin I binding	nucleus		EF-hand_7		0.000685401	0.000664452	3	25.0336	24.4894	4	4	2.20785	0.013568	-0.544238	-1.63924
Q09931	K02C4.3	UBPY_CAEEL	Probable ubiquitin carboxyl-terminal hydrolase K02C4.3	20.8087	20.8332	20.9774	20.6747	20.4856	20.9924	21.0774	20.7963		protein deubiquitination;regulation of protein stability;ubiquitin-dependent protein catabolic process	cysteine-type endopeptidase activity;thiol-dependent ubiquitin-specific protease activity	cytosol		UCH	Ub-specific processing proteases	0.000685401	0.000664452	6	20.8235	20.8379	4	4	0.0342803	0.913005	0.014432	0.0417986
Q09936	C53C9.2	YSE2_CAEEL	Uncharacterized protein C53C9.2	25.3271	25.3658	25.3127	25.3792	24.794	24.9123	24.8711	24.9061	+					Calponin		0.000685401	0.000664452	11	25.3462	24.8709	4	4	5.28175	0.000666667	-0.475308	-2.0542
Q09958	C18A3.3	EBP2_CAEEL	Probable rRNA-processing protein EBP2 homolog	23.9603	23.8158	24.1374	23.8778	23.9106	23.6474	23.8043	23.9504		ribosomal large subunit biogenesis;rRNA processing		nuclear periphery;nucleolus;preribosome, large subunit precursor		Ebp2		0.000685401	0.000664452	5	23.9478	23.8282	4	4	0.57769	0.368512	-0.11965	-0.402581
Q09996	lars-1	SYLC_CAEEL	Leucine--tRNA ligase	26.0236	26.102	26.0065	26.1515	26.0464	26.0971	25.9907	25.991		leucyl-tRNA aminoacylation;negative regulation of transcription by RNA polymerase II;positive regulation of protein phosphorylation;translation	aminoacyl-tRNA editing activity;ATP binding;leucine-tRNA ligase activity	cytoplasm	Aminoacyl-tRNA biosynthesis	Anticodon_1;tRNA-synt_1		0.000685401	0.000664452	19	26.0709	26.0313	4	4	0.411676	0.68598	-0.0396032	-0.163301
Q0G819	tax-6	PP2B_CAEEL	Serine/threonine-protein phosphatase 2B catalytic subunit	23.6121	23.7277	23.4932	23.6351	23.6003	23.2352	23.3286	23.1253		calcineurin-mediated signaling;calcium-mediated signaling;chemosensory behavior;chemotaxis;dauer larval development;determination of adult lifespan;endocytosis;hyperosmotic response;olfactory behavior;olfactory learning;peptidyl-serine dephosphorylation;positive regulation of growth rate;positive regulation of multicellular organism growth;protein dephosphorylation;protein localization to non-mot…	calcium ion binding;calmodulin binding;calmodulin-dependent protein phosphatase activity;phosphoprotein phosphatase activity	axon;calcineurin complex;cytoplasm;dendrite;neuronal cell body;non-motile cilium;nucleus;perikaryon	Calcium signaling pathway;MAPK signaling pathway;Wnt signaling pathway	Metallophos	Ca2+ pathway;CLEC7A (Dectin-1) induces NFAT activation;FCERI mediated Ca+2 mobilization	0.000685401	0.000664452	6	23.617	23.3223	4	4	1.40328	0.0855492	-0.294676	-0.943232
Q10003	gpcp-2	GPCP2_CAEEL	Putative glycerophosphocholine phosphodiesterase GPCPD1 homolog 2	18.0972	19.6223	19.3441	19.5818	18.7907	19.463	19.201	19.2766		glycerophospholipid catabolic process	glycerophosphocholine phosphodiesterase activity;starch binding		Glycerophospholipid metabolism	CBM_20;GDPD		0.00133779	0.000664452	2	19.5161	19.1828	3	4	0.0188334	0.923605	0.0214634	0.0365705
Q10013	snr-3	SMD1_CAEEL	Probable small nuclear ribonucleoprotein Sm D1	23.415	23.5007	23.6819	23.6099	23.6649	23.6312	23.6553	23.672		spliceosomal snRNP assembly	RNA binding	catalytic step 2 spliceosome;commitment complex;P granule;pICln-Sm protein complex;SMN-Sm protein complex;U1 snRNP;U12-type spliceosomal complex;U2 snRNP;U4 snRNP;U5 snRNP	Spliceosome	LSM	mRNA Splicing - Major Pathway;mRNA Splicing - Minor Pathway	0.000685401	0.000664452	3	23.5519	23.6558	4	4	0.881109	0.370096	0.103968	0.400553
Q10020	T28D9.1	YSX1_CAEEL	Uncharacterized protein T28D9.1	24.4252	24.7612	24.7012	24.9315	23.6605	24.2986	24.0536	24.5272	+							0.000685401	0.000664452	3	24.7047	24.135	4	4	1.4335	0.0389767	-0.569788	-1.37921
Q10039	gars-1	GARS_CAEEL	Glycine--tRNA ligase	26.0609	26.054	26.1333	26.0909	26.0196	26.063	26.0229	26.0639		diadenosine tetraphosphate biosynthetic process;glycyl-tRNA aminoacylation;mitochondrial glycyl-tRNA aminoacylation	ATP binding;glycine-tRNA ligase activity;protein dimerization activity	axon;cytoplasm;extracellular exosome;mitochondrion	Aminoacyl-tRNA biosynthesis	HGTP_anticodon;tRNA-synt_2b;WHEP-TRS		0.000685401	0.000664452	22	26.0848	26.0423	4	4	1.00291	0.63413	-0.042449	-0.191392
Q10051	prp-19	PRP19_CAEEL	Pre-mRNA-processing factor 19	25.1822	25.2933	25.0531	25.1237	24.8696	25.3078	25.1812	24.9611		cell differentiation;DNA repair;generation of catalytic spliceosome for first transesterification step;multicellular organism development;protein K63-linked ubiquitination	ubiquitin protein ligase activity;ubiquitin-protein transferase activity	catalytic step 2 spliceosome;nucleoplasm;nucleus;Prp19 complex;U2-type catalytic step 1 spliceosome	Spliceosome;Ubiquitin mediated proteolysis	Prp19;U-box;WD40	Dual incision in TC-NER;Formation of TC-NER Pre-Incision Complex;Gap-filling DNA repair synthesis and ligation in TC-NER;mRNA Splicing - Major Pathway	0.000685401	0.000664452	14	25.1631	25.0799	4	4	0.312458	0.516409	-0.0831923	-0.266332
Q10121	C23G10.2	YSD2_CAEEL	RutC family protein C23G10.2	25.153	24.8599	25.4694	24.9622	25.9185	24.0596	24.6921	25.1589		organonitrogen compound catabolic process	deaminase activity	cytosol		Ribonuc_L-PSP	Threonine catabolism	0.000685401	0.000664452	5	25.1111	24.9573	4	4	0.14089	0.5373	-0.15383	-0.250556
Q10129	mrps-16	RT16_CAEEL	Probable 28S ribosomal protein S16, mitochondrial	23.2197	23.2115	23.5419	23.4094	23.3398	23.1605	23.3525	23.4297		mitochondrial translation	structural constituent of ribosome	mitochondrial small ribosomal subunit	Ribosome	Ribosomal_S16		0.000685401	0.000664452	2	23.3456	23.3206	4	4	0.0929164	0.822168	-0.0249848	-0.0838251
Q10131	cex-1	CEX1_CAEEL	Calexcitin-1	23.0017	23.3552	22.6778	23.1045	22.5748	22.9164	22.922	22.4288		calcium ion regulated exocytosis	calcium ion binding	endoplasmic reticulum				0.000685401	0.000664452	3	23.0348	22.7105	4	4	0.872598	0.135629	-0.324269	-0.837288
Q10454	F46H5.3	KARG1_CAEEL	Probable arginine kinase F46H5.3	28.9557	29.0335	28.9926	29.0208	28.9852	28.9778	28.9022	28.8961			arginine kinase activity;ATP binding		Arginine and proline metabolism	ATP-gua_Ptrans;ATP-gua_PtransN	Creatine metabolism	0.000685401	0.000664452	19	29.0006	28.9403	4	4	1.06385	0.51854	-0.0603247	-0.262925
Q10457	pacs-1	PUR6_CAEEL	Probable multifunctional protein ADE2	24.1177	24.0594	24.0122	23.9942	23.785	23.8351	23.9503	23.8635		'de novo' IMP biosynthetic process	5-amino-4-imidazole carboxylate lyase activity;ATP binding;identical protein binding;phosphoribosylaminoimidazole carboxylase activity;phosphoribosylaminoimidazolesuccinocarboxamide synthase activity	cytosol	Metabolic pathways;Purine metabolism	AIRC;SAICAR_synt	Purine ribonucleoside monophosphate biosynthesis	0.000685401	0.000664452	8	24.0459	23.8585	4	4	2.26022	0.172714	-0.187408	-0.767151
[truncated: 663 more rows]

## Sheet: All significant changes on SPP
Supplementary Table 5. All proteins significantly changed in Q67::YFP + SPP compared with control Q67::YFP worms (n= 4 biological replicates, FDR-adjusted p-value (q-value) <0.05 was considered significant).
[truncated: 333 more rows]

## Sheet: Increased on SPP
Supplementary Table 5. Significantly increased in Q67::YFP worms + SPP compared with control Q67::YFP worms (n= 4 biological replicates, FDR-adjusted p-value (q-value) <0.05 was considered significant).
[truncated: 170 more rows]

[truncated: 3 more sheets: GOBP upregulated, Decreased on SPP, GOBP downregulated]
