# Supplementary material for: In planta expression of human polyQ-expanded huntingtin fragment reveals mechanisms to prevent disease-related protein aggregation
Source: Nat Aging. 2023 Oct 2;3(11):1345–57. doi: 10.1038/s43587-023-00502-1 (PMC10645592; doi:10.1038/s43587-023-00502-1)
Supplement: Supplementary file 7 — List of primers used in the present study. [file 43587_2023_502_MOESM7_ESM.xlsx]

## Sheet: Supplementary Table 6
Supplementary Table 6. List of primers used in this study.
List of primers used for qPCR assay
Gene	Forward (5' → 3')	Reverse (5' → 3')
Ef1α	CTG GAG GTT TTG AGG CTG GTA T	CCA AGG GTG AAA GCA AGA AGA
PP2A	TAA CGT GGC CAA AAT GAT GC	GTT CTC CAC AAC CGC TTG GT
Hsc70-1	AAG GAA ACA GAA CCA CGC CA	TGT CAG AGA AAC GAC GAC CG
Hsp70b	GCA GAA GAT TGA GAA GGC GAT TG	CGC TCT AAT CCA CCT CTT CGA TC
Hsp90-1	AAG CTC GAT GGA CAG CCT GAA C	TCC CAA GTT GTT CAC CAA ATC TGC
Hsp101b	GAG GAG TTG CTT TGG CAG TC	CAG CGC CTG CAT CTA TGT AA
List of primers used for plant expression plasmid
Name of the primer	(5' → 3')
Gw HTT ex1 Fw	GGGGACAAGTTTGTACAAAAAAGCAGGCTGGatggtgagcaagggcgaggagc
Gw Q74 Rv	GGGGACCACTTTGTACAAGAAAGCTGGGTCttatctagatccggtggatcccgg
Gw Citrine Fw	GGGGACAAGTTTGTACAAAAAAGCAGGCTGGatggtgagcaagggcgaggagc
List of primers used for C. elegans expression plasmid
Name of the primer	(5' → 3')
NheI SPP Fw	TTG GCT AGC ATG GTA GAA GCC CCC TCA CTC ATA C
NotI SPP Rv	CCA GCG GCC GCT TAT GTA GTC GGG CGG GTT GTC
