# Supplementary material for: In planta expression of human polyQ-expanded huntingtin fragment reveals mechanisms to prevent disease-related protein aggregation
Source: Nat Aging. 2023 Oct 2;3(11):1345–57. doi: 10.1038/s43587-023-00502-1 (PMC10645592; doi:10.1038/s43587-023-00502-1)
Supplement: Supplementary file 8 — Statistical source data. [file 43587_2023_502_MOESM8_ESM.xlsx]

## Sheet: Fig. 1
Fig. 1d
	Col-0	Q28	Q69
	61	66	60
	63	66	60
	55	54	62
	57	55	55
	61	59	59
	58	59	66
	54	56	55
	53	62	52
	60	63	62
	58	65	63
	58	60	59
	58	58	58
	64	61	58
	62	66	66
	57	62	61
	56	62	60
	63	68	64
	64	63	61
	58	61	60
	58	59	61
	59	63	61
	62	62	64
	60	57	58
	59	59	60
	56	62	60
	61	54	59
	60	56	59
Fig. 1f
	Q28	Q28 HS	Q69	Q69 HS
	0	27	0	46
	0	95	0	54
	0	54	0	77
	0	34	0	105
	0	20	0	61
	0	111	0	46
		50		262
		33
		33
Fig. 1h	Q28	Q28 HS	Q69	Q69 HS
	0	66	0	29
	0	45	0	28
	0	47	0	40
	0	39	0	43
	0	60	0	33
	0	59	0	30
