# Supplementary material for: In planta expression of human polyQ-expanded huntingtin fragment reveals mechanisms to prevent disease-related protein aggregation
Source: Nat Aging. 2023 Oct 2;3(11):1345–57. doi: 10.1038/s43587-023-00502-1 (PMC10645592; doi:10.1038/s43587-023-00502-1)
Supplement: Supplementary file 9 — Statistical source data. [file 43587_2023_502_MOESM9_ESM.xlsx]

## Sheet: Fig. 3
Fig. 3d
	Hours	Mock				LIN
	0	1	1	1	1	1	1	1	1
	1	1.22242	0.947171	0.914128	1.13412	2.03	1.6917	2.71328	1.04752
	2	0.86078	0.936268	1.04665	1.07038	1.89	1.98573	1.97166	1.12883
	4	0.805712	0.854471	1.28043	0.992039	2.17	1.8999	2.05916	1.28889
	6	1.06359	0.695379	0.918982	0.869326	1.85	1.85912	1.32418	1.38251
	8	1.07031	0.615584	0.900282	0.913954	1.93	1.39097	1.31157	1.5794
	24	0.689562	0.587168	0.796756		1.37	0.846483	0.651923	1.18792
