# Supplementary material for: In planta expression of human polyQ-expanded huntingtin fragment reveals mechanisms to prevent disease-related protein aggregation
Source: Nat Aging. 2023 Oct 2;3(11):1345–57. doi: 10.1038/s43587-023-00502-1 (PMC10645592; doi:10.1038/s43587-023-00502-1)
Supplement: Supplementary file 10 — Statistical source data. [file 43587_2023_502_MOESM10_ESM.xlsx]

## Sheet: Fig. 4
Fig. 4d
	mRFP-Q74 + GFP	mRFP-Q74 + GFP-SPP
	100	4.7
	100	10.5
	100	7.6
	100	46.8
	100	32.4
	100	37.5
	100	50.4
Fig. 4f
	mRFP-Q74 + GFP	mRFP-Q74 + GFP-SPP
	100	210.5
	100	196.7
	100	259.1
	100	242.6
	100	352.4
	100	476.1
	100	126.2
Fig. 4i
	Q67::YFP	Q67::YFP + SPP
	100	34.3
	100	59.4
	100	54.3
	100	33.8
	100	21.5
	100	23.5
Fig. 4k
	Q67::YFP	Q67::YFP + SPP
	100	172
	100	115.2
	100	112
	100	111.8
	100	137.7
	100	108.6
Fig. 4l
	Q67::YFP day 3	Q67::YFP + SPP day 3
	7	12
	9	20
	3	6
	8	12
	10	13
	14	42
	6	18
	6	23
	7	26
	1	26
	13	16
	15	2
	10	12
	6	18
	5	20
	10	4
	6	20
	13	14
	7	9
	16	6
	0	27
	10	20
	3	3
	9	28
	8	13
	10	10
	8	48
	16	15
	5	16
	17	20
	3	17
	30	4
	2	12
	26	19
	5	21
	17	21
	23	16
	9	16
	4	8
	3	14
	20	9
	15	6
	4	8
	6	8
	5	9
	3	18
	17	15
	8	24
	7	22
	8	3
Fig. 4m
	Q67::YFP day 1	Q67::YFP + SPP day 1	Q67::YFP day 3	Q67::YFP + SPP day 3	Q67::YFP day 5	Q67::YFP + SPP day 5	Q67::YFP day 7	Q67::YFP + SPP day 7	Q40::YFP day 1	Q40::YFP + SPP day 1	Q40::YFP day 3	Q40::YFP + SPP day 3	Q40::YFP day 5	Q40::YFP + SPP day 5	Q40::YFP day 7	Q40::YFP + SPP day 7
	15	14	15	21	7	11	7	7	65	66	50	59	42	37	14	37
	4	18	4	20	3	8	8	7	59	73	56	56	52	54	43	46
	3	30	13	23	5	5	3	3	62	75	57	52	53	57	48	56
	8	4	12	12	2	0	4	8	63	68	59	57	48	64	25	25
	10	13	10	19	2	7	0	8	52	62	56	54	50	59	48	43
	5	16	4	9	1	11	3	6	64	75	45	49	48	44	48	46
	0	14	4	5	2	2	0	4	50	58	54	56	53	48	23	65
	0	15	6	11	8	18	3	15	44	60	55	60	54	44	40	55
	25	14	12	7	9	5	4	4	33	70	63	72	46	54	46	54
	10	5	1	5	7	4	5	6	52	59	42	57	39	43	40	35
	0	13	0	11	12	8	6	5	60	58	49	62	45	30	41	49
	22	18	4	10	5	8	4	7	55	71	49	55	33	59	43	43
	3	32	11	12	9	8	3	4	62	65	52	50	43	59	39	48
	7	11	12	10	4	5	5	5	61	72	40	57	40	57	22	42
	3	11	12	12	6	9	4	10	58	67	48	55	45	45	33	41
	3	14	6	11	8	16	4	5	49	68	47	65	28	42	12	48
	10	12	17	11	10	8	1	9	42	60	48	58	43	45	22	69
	8	12	6	21	0	9	5	3	58	70	62	65	57	45	42	46
	22	8	7	5	2	6	2	3	48	65	43	54	44	40	45	50
	3	9	0	3	11	0	4	2	50	65	52	60	43	48	38	38
	2	24	30	14	12	8	3	2	67	64	43	57	50	55	9	47
	11	16	6	16	2	5	1	10	67	64	56	60	48	45	40	38
	3	4	3	14	0	4	4	12	57	65	49	56	47	53	43	47
	14	7	10	17	5	17	3	3	55	63	55	55	45	59	35	41
	11	12	8	12	7	3	6	4	63	64	50	67	41	42	21	44
	6	20	10	17	6	13	2	7	45	70	57	62	50	48	32	45
	8	10	3	15	5	8	5	2	42	65	50	53	45	47	43	50
	6	0	4	10	0	8	0	0	53	68	50	53	40	41	33	43
	2	17	8	9	3	7	2	9	8	62	43	52	47	50	41	44
	10	12	10	10	0	6	4	9	55	64	50	63	40	45	31	42
	30	16	20	11	0	4	1	7	61	65	57	65	43	57	35	38
	19	14	16	8	5	16	0	0	62	66	48	61	42	55	38	35
	29	8	3	8	5	5	6	7	61	64	45	57	42	44	40	43
	18	11	13	10	3	6	4	5	62	58	57	58	49	53	38	48
	0	20	4	9	7	7	6	4	57	55	55	61	47	48	12	35
	19	14	0	18	5	6	2	3	58	79	38	53	48	50	34	38
	14	24	14	0	13	10	5	7	55	68	51	55	48	50	29	30
	2	5	11	10	8	4	0	6	60	64	52	58	43	48	21	40
	8	15	4	4	1	12	7	5	30	61	46	50	43	45	38	39
	17	19	13	14	6	20	2	0	30	55	40	50	45	46	42	40
	4	11	4	3	6	10	5	0	52	70	51	60	43	53	45	42
	1	15	3	0	10	6	0	6	59	68	42	59	43	58	41	40
	26	5	0	18	6	5	1	1	54	68	51	53	48	49	36	50
	13	17	5	6	1	4	4	4	59	55	48	52	42	57	36	45
	17	18	17	14	1	0	3	6	65	60	43	55	44	51	28	39
	1	15	2	8	3	12	0	1	61	59	43	50	45	70	28	31
	0	22	6	9	6	7	7	3	60	66	47	48	49	42	31	25
	4	10	1	11	6	3	3	2	50	66	50	50	47	43	26	33
	16	5	12	13	10	4	3	3	56	58	42	61	52	46	40	40
	14	9	13	10	4	3	1	4	40	58	42	52	41	45	30	36
