# Supplementary material for: In planta expression of human polyQ-expanded huntingtin fragment reveals mechanisms to prevent disease-related protein aggregation
Source: Nat Aging. 2023 Oct 2;3(11):1345–57. doi: 10.1038/s43587-023-00502-1 (PMC10645592; doi:10.1038/s43587-023-00502-1)
Supplement: Supplementary file 11 — Statistical source data. [file 43587_2023_502_MOESM11_ESM.xlsx]

## Sheet: Extended Data Fig. 1
Extended Data Fig. 1c
	Col-0	Q28-14	Q28-82	Q69-34	Q69-61
	24.465	20.985	20.34	23.793	25.012
	21.062	20.984	16.405	21.762	14.277
	23.874	14.303	20.794	19.06	18.556
	25.117	20.661	20.794	22.876	15.205
	19.382	25.943	18.621	24.747	23.577
	23.618	16.726	20.819	16.372	24.383
	17.931	20.55	17.289	23.278	22.666
	24.796	26.014	17.292	20.829	23.663
	20.203	23.211	16.512	20.468	16.905
	26.316	19.509	17.22	17.431	24.663
	26.81	18.209	16.88	17.879	20.742
	20.768	15.606	20.1	25.804	22.924
	18.673	18.612	18.719	21.897	23.462
	20.322	17.491	20.448	23.245	26.192
	24.592	15.97	18.243	23.902	15.294
	17.2	17.492	20.023	26.022	14.694
	17.828	17.873	19.407	22.175	16.119
	16.907	17.155	19.361	23.951	18.543
	16.408	16.353	19.814	24.38	16.443
	18.282	17.291	19.867	23.056	21.275
	18.143	14.936	20.487	17.818	23.264
	23.288	20.754	21.221	18.695	19.125
	22.501	19.242	18.754	21.831	15.401
	18.677	19.85	17.326	24.587	23.511
	20.544	19.653	19.586	21.856	18.231
	22.513	15.949	18.527	19.186	17.82
	19.039	18.103	20.07	25.755	18.065
	16.313	15.129	19.324	21.319	17.101
	19.783	14.44	16.16	21.629	14.629
	22.414	15.069	20.372	21.532	16.49
Extended Data Fig. 1d
	Col-0	Q28	Q69
	0.739	0.736	0.752
	0.719	0.721	0.708
Extended Data Fig. 1e
	Col-0	Q28	Q69
	0.766	0.763	0.756
	0.781	0.78	0.766
Extended Data Fig. 1h
	Hsc70-1
	Col-0	Q28	Q69
	1.40363	1.14877	0.904057
	0.966188	1.09298	0.904057
	0.630178	1.33136	0.792477
	Hsp70b
	Col-0	Q28	Q69
	1.55122	1.50732	2.42195
	0.709756	2.57561	0.153659
	0.739024	0.409756	0.958537
	Hsp90-1
	Col-0	Q28	Q69
	2.11538	1.03846	1.61538
	0.346154	0.269231	0.653846
	0.538462	1.23077	4.65385
	Hsp101b
	Col-0	Q28	Q69
	1.56226	3.14717	2.90943
	1.12075	0.090566	0.316981
	0.316981	0.667925	2.02642
