# Supplementary material for: In planta expression of human polyQ-expanded huntingtin fragment reveals mechanisms to prevent disease-related protein aggregation
Source: Nat Aging. 2023 Oct 2;3(11):1345–57. doi: 10.1038/s43587-023-00502-1 (PMC10645592; doi:10.1038/s43587-023-00502-1)
Supplement: Supplementary file 12 — Statistical source data. [file 43587_2023_502_MOESM12_ESM.xlsx]

## Sheet: Extended Data Fig. 2
Extended Data Fig. 2c
	Col-0	iQ28 53	iQ28 66	iQ69 15T	iQ69 24T
	80	59.81	86.48	73.66	45.25
	65.27	68.93	87.29	74.29	40.28
	97.28	67.88	80.38	66.9	91.41
	63.78	80.61	79.75	77.13	56.45
	44.94	56.98	73.09	54.2	53.48
	63.35	66.71	54.11	70.09	76.13
	66.45	116.76	77.84	86.37	88.92
	94.19	116.5	67.45	84.68	88.17
	88.22	90.93	109.24	92.73	87.84
	78.72	86.11	97.98	77.13	56.28
	75.12	82.79	68.25	63.19	52.39
	99.76	84.5	81.32	87.95	90.68
	89.93		90.07	64.51	80.02
	35.22			82.74	96.14
	91.11			70.33	87.52
	59.08			87.1	73.53
	84.41			95.37	49.99
	48.8			103.05	50.57
	80.74				91.62
	82.61				71.62
