# Supplementary material for: In planta expression of human polyQ-expanded huntingtin fragment reveals mechanisms to prevent disease-related protein aggregation
Source: Nat Aging. 2023 Oct 2;3(11):1345–57. doi: 10.1038/s43587-023-00502-1 (PMC10645592; doi:10.1038/s43587-023-00502-1)
Supplement: Supplementary file 13 — Statistical source data. [file 43587_2023_502_MOESM13_ESM.xlsx]

## Sheet: Extended Data Fig. 3
Extended Data Fig. 3b
	Days after HS	Col-0			Q28			Q69
	Pre Hs	0.699	0.712	0.741	0.7	0.721	0.736	0.707	0.724	0.733
	0	0.086	0.144	0	0.094	0.081	0	0.093	0.063	0
	1	0.254	0.266	0.145	0.232	0.197	0	0.185	0.208	0.117
	2	0.413	0.442	0	0.442	0.37	0	0.366	0.331	0
	3	0.496	0.523	0.314	0.483	0.466	0.509	0.445	0.451	0.378
	4	0.69	0.618	0.455	0.694	0.638	0.452	0.665	0.635	0.445
	8	0.71	0.731	0.721	0.718	0.749	0.708	0.715	0.752	0.708
