# Supplementary material for: In planta expression of human polyQ-expanded huntingtin fragment reveals mechanisms to prevent disease-related protein aggregation
Source: Nat Aging. 2023 Oct 2;3(11):1345–57. doi: 10.1038/s43587-023-00502-1 (PMC10645592; doi:10.1038/s43587-023-00502-1)
Supplement: Supplementary file 14 — Statistical source data. [file 43587_2023_502_MOESM14_ESM.xlsx]

## Sheet: Extended Data Fig. 6
Extended Data Fig. 6c
	GFP	GFP-SPP	mRFP-Q74 + GFP	mRFP-Q74 + GFP-SPP
	1	0.714408	3.04008	2.19274
	0.864459	0.64442	3.56035	1.93232
	0.828437	1.5227	3.02802	0.63129
